# Supplementary material for: Whole genome-scale assessment of gene fitness of Novosphingobium aromaticavorans during spaceflight
Source: BMC Genomics. 2023 Dec 16;24:782. doi: 10.1186/s12864-023-09799-z (PMC10725011; doi:10.1186/s12864-023-09799-z)
Supplement: Supplementary file 1 — Supplementary Material 1 [file 12864_2023_9799_MOESM1_ESM.xlsx]

## Sheet: Sheet1
	Bacterial Genome Fitness - Operations Timeline Summary			Time difference GMT-Central	05:00:00
	ACTIVATION
	Spaceflight			Ground
	GMT Date	GMT Time	Event	Central Time	GMT Time	Notes
	2020-10-07	10:09:59	GAPs removed from MELFI	10:09:00	15:09:00	GAPs removed from 4C
	2020-10-07	10:16:00	GAP S/N 1 Activation (70 seconds + shake)	10:16:00	15:16:00	GAP H 1 and GAP V 1 activation
	2020-10-07	10:19:00	GAP S/N 2 Activation (55 seconds + shake)	10:19:00	15:19:00	GAP H 2 and GAP V 2 activation
	2020-10-07	10:24:00	GAPs placed into SABL S/N 2 pre-conditioned to 30°C	10:26:00	15:26:00	GAPs placed into pre-conditioned 30C
	Time difference between Flight and Ground Ops (flight occur first)
	GAP S/N 1	05:00:00
	GAP S/N 2	05:00:00
	Average	05:00:00
	TERMINATION
	Spaceflight			Ground
	GMT Date	GMT Time	Event	Theoretical GMT	Theoretical Central	Actual Central	Notes
	2020-10-12	11:16:00	GAPs removed from SABL S/N 2 at 30°C	16:16:00	11:16	11:05:00	GAPs removed from 30C
	2020-10-12	11:17:00	GAP S/N 1 Termination	16:17:00	11:17	11:12:00	GAP H1, V1 Termination
	2020-10-12	11:19:00	GAP S/N 2 Termination	16:19:00	11:19	11:16:00	GAP H2, V2 Termination
	2020-10-12	11:23:00	GAPs placed into -95°C (MELFI 3 Dewar 1)	16:23:00	11:23	11:20:00	GAPS placed into -80C
					INCUBATION DURATION 5 days and (hh:mm):
					Spaceflight	Ground
				GAP S/N 1	01:01:00	00:56:00
				GAP S/N 2	01:00:00	00:57:00
