# Supplementary material for: Whole genome-scale assessment of gene fitness of Novosphingobium aromaticavorans during spaceflight
Source: BMC Genomics. 2023 Dec 16;24:782. doi: 10.1186/s12864-023-09799-z (PMC10725011; doi:10.1186/s12864-023-09799-z)
Supplement: Supplementary file 3 — Supplementary Material 3 [file 12864_2023_9799_MOESM3_ESM.xlsx]

## Sheet: Total read count per gene
Table: Total read counts of transposon inserts in a gene for both Ground and ISS samples
Mol	Three contigs of N.aromaticivorans
"GH2_5_S45"	Ground Horizontal Replicate 1
"GH2_6_S46"	Ground Horizontal Replicate 2
"GH2_7_S47"	Ground Horizontal Replicate 3
"GH2_8_S48"	Ground Horizontal Replicate 4
"ISS2_5_S13"	ISS Replicate 1
"ISS2_6_S14"	ISS Replicate 2
"ISS2_7_S15"	ISS Replicate 3
"ISS2_8_S16"	ISS Replicate 4
Start	Gene start co-ordinates
Stop	Gene end co-ordinates
Strand	Strand in which transposon is detected (Forward (+), Reverse (-))
Gene ID	gene ID
Gene Product	gene product information
Mol	Locus Tag	GH2_5_S45	GH2_6_S46	GH2_7_S47	GH2_8_S48	ISS2_5_S13	ISS2_6_S14	ISS2_7_S15	ISS2_8_S16	Start	Stop	Strand	Gene ID	Gene Product
CP000248.1	Saro_0001	1668	1762	1071	114	1143	229	910	790	24	1520	+	ID=ABD24450.1	chromosomal replication initiator protein DnaA
CP000248.1	Saro_0002	743	624	387	40	404	73	339	356	1629	2423	+	ID=ABD24451.1	UBA/THIF-type NAD/FAD binding fold protein
CP000248.1	Saro_0003	667	716	460	59	397	85	371	313	2412	3131	-	ID=ABD24452.1	Silent information regulator protein Sir2
CP000248.1	Saro_0004	456	561	418	46	392	79	306	269	3158	3886	+	ID=ABD24453.1	dihydrodipicolinate reductase
CP000248.1	Saro_0005	1262	1317	742	100	716	195	597	572	3946	5124	+	ID=ABD24454.1	peptidase M48%2C Ste24p
CP000248.1	Saro_0006	822	1058	655	62	696	114	543	482	5121	5816	+	ID=ABD24455.1	DNA-(apurinic or apyrimidinic site) lyase
CP000248.1	Saro_0007	397	500	308	41	326	63	267	211	5813	6211	+	ID=ABD24456.1	hypothetical protein
CP000248.1	Saro_0008	1379	1413	884	120	871	206	722	639	6244	7563	-	ID=ABD24457.1	sodium:dicarboxylate symporter
CP000248.1	Saro_0009	891	776	479	64	425	148	342	324	7692	8762	-	ID=ABD24458.1	chorismate synthase
CP000248.1	Saro_0010	407	254	152	21	176	40	124	204	8836	9147	+	ID=ABD24459.1	conserved hypothetical protein
CP000248.1	Saro_0011	355	260	155	22	150	37	148	161	9144	9491	+	ID=ABD24460.1	conserved hypothetical protein
CP000248.1	Saro_0012	682	784	474	50	458	90	387	326	9493	10056	+	ID=ABD24461.1	Nicotinamide mononucleotide transporter PnuC
CP000248.1	Saro_0013	514	731	456	40	468	75	431	333	10050	10571	+	ID=ABD24462.1	ATPase/kinase involved in NAD metabolism-like protein
CP000248.1	Saro_0014	638	1158	750	46	736	73	601	463	10639	11079	-	ID=ABD24463.1	locus_tag=Saro_0014
CP000248.1	Saro_0015	569	719	447	42	424	105	379	308	11122	11610	-	ID=ABD24464.1	locus_tag=Saro_0015
CP000248.1	Saro_0016	990	919	577	73	555	134	504	526	11772	12521	-	ID=ABD24465.1	locus_tag=Saro_0016
CP000248.1	Saro_0017	356	307	202	20	212	63	158	183	12595	13257	-	ID=ABD24466.1	locus_tag=Saro_0017
CP000248.1	Saro_0018	577	508	337	48	287	67	227	243	13602	14504	+	ID=ABD24467.1	conserved hypothetical protein
CP000248.1	Saro_0019	1022	909	544	68	525	150	490	447	14577	15884	+	ID=ABD24468.1	homoserine dehydrogenase
CP000248.1	Saro_0020	449	286	184	39	210	59	147	166	15903	16376	-	ID=ABD24469.1	hypothetical protein
CP000248.1	Saro_0021	795	614	384	60	394	129	298	308	16582	17574	+	ID=ABD24470.1	fructose-1%2C6-bisphosphatase%2C class II
CP000248.1	Saro_0022	1742	2175	1416	143	1337	244	1280	1020	17734	19323	+	ID=ABD24471.1	conserved hypothetical protein
CP000248.1	Saro_0023	4130	4110	2679	317	2528	571	2282	1932	19422	23705	-	ID=ABD24472.1	DNA-directed RNA polymerase subunit beta'
CP000248.1	Saro_0024	4220	4223	2597	298	2555	569	2193	1984	23796	27974	-	ID=ABD24473.1	DNA-directed RNA polymerase subunit beta
CP000248.1	Saro_0025	217	307	204	20	226	39	156	103	28418	29299	+	ID=ABD24474.1	hypothetical protein
CP000248.1	Saro_0026	197	242	145	12	106	35	102	126	29522	29674	+	ID=ABD24475.1	hypothetical protein
CP000248.1	Saro_0027	629	564	330	29	275	79	277	289	29703	30233	+	ID=ABD24476.1	hypothetical protein
CP000248.1	Saro_0028	231	167	95	10	90	29	89	79	30233	30454	+	ID=ABD24477.1	transcriptional regulator%2C XRE family
CP000248.1	Saro_0029	484	477	331	40	295	70	266	228	30749	31261	+	ID=ABD24478.1	LSU ribosomal protein L10P
CP000248.1	Saro_0030	403	291	188	24	204	39	176	178	31331	31702	+	ID=ABD24479.1	LSU ribosomal protein L12P
CP000248.1	Saro_0031	1094	1187	761	77	745	174	647	542	31788	33140	-	ID=ABD24480.1	periplasmic sensor signal transduction histidine kinase
CP000248.1	Saro_0032	562	654	441	51	352	79	273	290	33228	33710	-	ID=ABD24481.1	cytochrome c%2C class I
CP000248.1	Saro_0033	1329	1435	951	115	855	198	762	680	33831	35222	+	ID=ABD24482.1	MATE efflux family protein
CP000248.1	Saro_0034	317	356	221	21	215	47	191	164	35373	35660	+	ID=ABD24483.1	chaperonin Cpn10
CP000248.1	Saro_0035	1526	1526	878	94	851	195	807	772	35710	37353	+	ID=ABD24484.1	chaperonin GroEL
CP000248.1	Saro_0036	1321	1526	913	82	996	209	839	704	37528	39198	+	ID=ABD24485.1	histidine kinase
CP000248.1	Saro_0037	580	915	559	45	568	107	452	361	39195	39740	-	ID=ABD24486.1	GCN5-related N-acetyltransferase
CP000248.1	Saro_0038	763	965	554	55	622	124	496	449	39737	40942	-	ID=ABD24487.1	protein of unknown function DUF445
CP000248.1	Saro_0039	3196	2877	1798	220	1765	408	1483	1377	41050	44232	-	ID=ABD24488.1	acriflavin resistance protein
CP000248.1	Saro_0040	563	514	331	31	252	88	212	245	44243	45412	-	ID=ABD24489.1	secretion protein HlyD
CP000248.1	Saro_0041	335	272	153	16	141	33	115	149	45711	46010	-	ID=ABD24490.1	protein of unknown function DUF1153
CP000248.1	Saro_0042	276	199	141	9	115	30	102	107	46025	46357	-	ID=ABD24491.1	hypothetical protein
CP000248.1	Saro_0043	877	799	514	77	417	96	353	369	46499	47653	+	ID=ABD24492.1	tRNA (5-methylaminomethyl-2-thiouridylate)-methyltransferase
CP000248.1	Saro_0044	289	361	221	30	173	48	201	150	47669	48058	-	ID=ABD24493.1	hypothetical protein
CP000248.1	Saro_0045	899	974	648	61	600	144	540	434	48084	49208	+	ID=ABD24494.1	beta-lactamase
CP000248.1	Saro_0046	712	698	437	50	369	119	325	389	49205	50020	-	ID=ABD24495.1	Phenazine biosynthesis PhzC/PhzF protein
CP000248.1	Saro_0047	838	758	490	56	530	104	390	381	50017	50994	-	ID=ABD24496.1	cation diffusion facilitator family transporter
CP000248.1	Saro_0048	725	819	481	63	390	102	406	383	51006	51617	-	ID=ABD24497.1	Pyridoxamine 5'-phosphate oxidase
CP000248.1	Saro_0049	579	486	336	45	311	89	279	285	51839	52816	+	ID=ABD24498.1	heat shock protein DnaJ-like protein
CP000248.1	Saro_0050	1028	1144	734	79	750	163	631	539	52820	53854	+	ID=ABD24499.1	ribonuclease BN
CP000248.1	Saro_0051	944	1235	785	82	818	144	630	526	53851	54654	+	ID=ABD24500.1	Enoyl-[acyl-carrier-protein] reductase (NADH)
CP000248.1	Saro_0052	624	853	551	44	576	109	448	314	54739	55320	-	ID=ABD24501.1	hypothetical protein
CP000248.1	Saro_0053	371	208	155	28	130	39	113	114	55425	55937	-	ID=ABD24502.1	Ubiquinone biosynthesis protein COQ7
CP000248.1	Saro_0054	402	563	332	39	283	65	283	248	55939	56421	-	ID=ABD24503.1	disulfide bond formation protein DsbB
CP000248.1	Saro_0055	1410	1682	949	97	839	179	749	656	56435	57826	-	ID=ABD24504.1	C-terminal processing peptidase-3%2C Serine peptidase%2C MEROPS family S41A
CP000248.1	Saro_0056	292	551	366	19	315	53	261	175	57928	59172	-	ID=ABD24505.1	peptidase M23B
CP000248.1	Saro_0057	329	525	318	28	318	65	274	171	59181	59606	-	ID=ABD24506.1	protein of unknown function DUF163
CP000248.1	Saro_0058	464	432	201	32	217	78	185	162	59701	60162	-	ID=ABD24507.1	Iojap-related protein
CP000248.1	Saro_0059	395	600	364	34	295	74	293	212	60203	60889	-	ID=ABD24508.1	Nicotinate-nucleotide adenylyltransferase
CP000248.1	Saro_0060	500	529	327	37	373	88	285	205	60853	62130	-	ID=ABD24509.1	glutamate-5-semialdehyde dehydrogenase
CP000248.1	Saro_0061	933	1101	704	76	597	117	493	451	62365	63528	+	ID=ABD24510.1	peptidase M23B
CP000248.1	Saro_0062	275	165	104	14	121	32	86	74	63536	63886	+	ID=ABD24511.1	protein of unknown function DUF583
CP000248.1	Saro_0063	508	769	499	39	525	64	471	293	64024	64728	+	ID=ABD24512.1	protein of unknown function DUF1013
CP000248.1	Saro_0064	986	864	545	77	545	143	452	445	64795	65796	-	ID=ABD24513.1	alcohol dehydrogenase superfamily%2C zinc-containing
CP000248.1	Saro_0065	374	292	190	21	205	52	165	117	65835	66218	-	ID=ABD24514.1	hypothetical protein
CP000248.1	Saro_0066	2328	2154	1357	164	1384	353	1178	1067	66339	68717	+	ID=ABD24515.1	ATP dependent Clp protease
CP000248.1	Saro_0067	808	689	453	50	458	109	360	349	68777	69850	+	ID=ABD24516.1	putative mRNA 3-end processing factor
CP000248.1	Saro_0068	1437	1452	939	89	892	217	708	717	69911	71506	+	ID=ABD24517.1	DNA ligase (ATP)
CP000248.1	Saro_0069	302	284	210	19	201	42	147	143	71824	72219	+	ID=ABD24518.1	globin
CP000248.1	Saro_0070	298	363	239	31	265	42	182	160	72269	72907	+	ID=ABD24519.1	protein of unknown function DUF1275
CP000248.1	Saro_0071	50	131	77	6	65	9	77	48	72885	73172	-	ID=ABD24520.1	protein of unknown function DUF167
CP000248.1	Saro_0072	765	1407	851	63	849	74	700	507	73153	73716	-	ID=ABD24521.1	transferase
CP000248.1	Saro_0073	1080	1552	919	95	977	139	837	650	73731	74723	-	ID=ABD24522.1	Porphobilinogen synthase
CP000248.1	Saro_0074	541	619	443	59	349	95	301	277	74760	76301	-	ID=ABD24523.1	peptidase M23B
CP000248.1	Saro_0075	1025	1006	604	82	629	149	616	502	76481	77512	+	ID=ABD24524.1	conserved hypothetical protein
CP000248.1	Saro_0076	1825	1688	1012	123	982	265	817	737	77647	79581	-	ID=ABD24525.1	membrane protease FtsH catalytic subunit
CP000248.1	Saro_0077	455	654	462	31	421	87	356	282	79691	80671	-	ID=ABD24526.1	tRNA(Ile)-lysidine synthetase-like protein
CP000248.1	Saro_0078	331	363	222	29	211	52	187	162	80685	81668	-	ID=ABD24527.1	conserved hypothetical protein
CP000248.1	Saro_0079	787	741	453	66	368	111	330	307	81777	82778	-	ID=ABD24528.1	conserved hypothetical protein
CP000248.1	Saro_0080	1978	2124	1287	147	1139	255	1040	905	82906	85185	-	ID=ABD24529.1	PTSINtr with GAF domain%2C PtsP
CP000248.1	Saro_0081	177	246	170	12	181	20	147	110	85389	85547	-	ID=ABD24530.1	conserved hypothetical protein
CP000248.1	Saro_0082	223	210	136	12	138	23	123	105	85777	85974	+	ID=ABD24531.1	protein of unknown function DUF465
CP000248.1	Saro_0083	280	451	283	21	368	49	251	178	86066	86605	+	ID=ABD24532.1	hypothetical protein
CP000248.1	Saro_0084	1274	1349	859	118	800	201	712	608	86610	88079	-	ID=ABD24533.1	glycerol kinase
CP000248.1	Saro_0085	986	1223	795	91	676	182	593	479	88076	89545	-	ID=ABD24534.1	homodimeric glycerol 3-phosphate dehydrogenase (quinone)
CP000248.1	Saro_0086	715	777	508	57	400	98	319	306	89584	90519	+	ID=ABD24535.1	beta-lactamase-like protein
CP000248.1	Saro_0087	683	669	417	54	401	72	342	306	90501	91166	+	ID=ABD24536.1	conserved hypothetical protein
CP000248.1	Saro_0088	780	902	558	60	557	112	487	389	91248	91976	+	ID=ABD24537.1	conserved hypothetical protein
CP000248.1	Saro_0089	1361	1906	1042	102	1149	177	982	818	92038	93036	+	ID=ABD24538.1	quinolinate synthetase A
CP000248.1	Saro_0090	911	941	616	90	574	139	524	438	93172	94065	-	ID=ABD24539.1	protein of unknown function DUF6%2C transmembrane
CP000248.1	Saro_0091	1030	1494	974	67	792	175	836	580	94149	95252	+	ID=ABD24540.1	NADH:flavin oxidoreductase/NADH oxidase
CP000248.1	Saro_0092	808	899	588	93	507	120	475	374	95267	96148	+	ID=ABD24541.1	HpcH/HpaI aldolase
CP000248.1	Saro_0093	339	412	251	24	210	54	190	160	96131	96439	-	ID=ABD24542.1	hypothetical protein
CP000248.1	Saro_0094	629	948	603	62	608	79	501	399	96436	97104	-	ID=ABD24543.1	lipoate-protein ligase B
CP000248.1	Saro_0095	1006	1257	854	83	828	130	665	564	97182	98003	+	ID=ABD24544.1	hypothetical protein
CP000248.1	Saro_0096	608	691	416	41	356	91	376	351	98012	98638	-	ID=ABD24545.1	generic methyltransferase
CP000248.1	Saro_0097	1200	1222	815	90	731	153	605	560	98769	100091	+	ID=ABD24546.1	major facilitator superfamily MFS_1
CP000248.1	Saro_0098	1298	1767	1054	127	984	199	868	753	100138	101661	+	ID=ABD24547.1	Membrane protein involved in the export of O-antigen and teichoic acid-like protein
CP000248.1	Saro_0099	935	1332	790	75	780	133	713	506	101654	102610	-	ID=ABD24548.1	CDP-alcohol phosphatidyltransferase
CP000248.1	Saro_0100	1316	1943	1299	95	1258	169	1121	751	102849	103934	+	ID=ABD24549.1	CDP-alcohol phosphatidyltransferase
CP000248.1	Saro_0101	1292	1339	795	79	731	164	669	558	104030	105130	+	ID=ABD24550.1	Myo-inositol-1-phosphate synthase
CP000248.1	Saro_0102	764	953	600	43	511	128	454	394	105225	105974	+	ID=ABD24551.1	Nucleotidyl transferase
CP000248.1	Saro_0103	456	646	404	34	420	79	349	270	106017	106511	-	ID=ABD24552.1	conserved hypothetical protein
CP000248.1	Saro_0104	643	683	422	44	423	77	376	308	106888	107547	+	ID=ABD24553.1	ribulose-5-phosphate 3-epimerase
CP000248.1	Saro_0105	1844	2293	1332	134	1258	257	1104	936	107549	109435	+	ID=ABD24554.1	Heparinase II/III-like protein
CP000248.1	Saro_0106	1669	1696	1080	103	967	245	913	759	109446	111035	+	ID=ABD24555.1	phosphoribosylaminoimidazolecarboxamide formyltransferase / IMP cyclohydrolase
CP000248.1	Saro_0107	1892	2231	1442	143	1509	240	1369	1197	111131	112870	+	ID=ABD24556.1	CBS protein
CP000248.1	Saro_0108	801	908	588	50	548	127	542	469	112945	113574	-	ID=ABD24557.1	cell wall hydrolase%2C SleB
CP000248.1	Saro_0109	380	339	211	33	200	50	178	192	113790	114131	-	ID=ABD24558.1	conserved hypothetical protein
CP000248.1	Saro_0110	517	620	381	29	379	84	335	299	114133	114615	-	ID=ABD24559.1	Phenylacetic acid degradation-related protein
CP000248.1	Saro_0111	424	359	252	32	183	60	201	159	114602	115063	-	ID=ABD24560.1	PTS IIA-like nitrogen-regulatory protein PtsN
CP000248.1	Saro_0112	632	748	418	48	461	81	410	339	115237	115818	-	ID=ABD24561.1	SSU ribosomal protein S30P
CP000248.1	Saro_0113	774	737	439	48	401	93	371	323	115877	116569	-	ID=ABD24562.1	DNA polymerase III%2C epsilon subunit
CP000248.1	Saro_0114	710	643	392	47	336	93	336	309	116615	117220	-	ID=ABD24563.1	Dephospho-CoA kinase
CP000248.1	Saro_0115	1064	1339	860	89	767	154	715	556	117217	118089	-	ID=ABD24564.1	shikimate dehydrogenase
CP000248.1	Saro_0116	645	840	550	47	397	55	398	369	118086	118673	-	ID=ABD24565.1	Maf-like protein
CP000248.1	Saro_0117	946	1023	668	60	620	133	512	495	118670	119512	-	ID=ABD24566.1	protein of unknown function DUF299
CP000248.1	Saro_0118	1012	1544	916	85	915	169	718	558	119850	120875	+	ID=ABD24567.1	uroporphyrinogen decarboxylase
CP000248.1	Saro_0119	523	689	371	33	379	74	311	270	120973	121398	+	ID=ABD24568.1	conserved hypothetical protein 701
CP000248.1	Saro_0120	1371	1541	977	90	881	196	803	699	121800	123056	+	ID=ABD24569.1	transcription termination factor Rho
CP000248.1	Saro_0121	2498	2983	1887	190	1825	361	1606	1340	123162	125729	+	ID=ABD24570.1	helicase-like protein
CP000248.1	Saro_0122	341	552	333	18	339	46	302	229	125747	126037	+	ID=ABD24571.1	RNA-binding S4
CP000248.1	Saro_0123	352	333	195	18	194	43	193	172	126051	126389	+	ID=ABD24572.1	4Fe-4S ferredoxin%2C iron-sulfur binding protein
CP000248.1	Saro_0124	581	469	325	49	262	85	232	206	126726	127250	+	ID=ABD24573.1	transcriptional regulator%2C CarD family
CP000248.1	Saro_0125	901	905	630	54	489	105	485	481	127423	128208	+	ID=ABD24574.1	conserved hypothetical protein
CP000248.1	Saro_0126	764	701	486	60	372	89	359	386	128212	129159	-	ID=ABD24575.1	translation factor SUA5
CP000248.1	Saro_0127	1966	2382	1612	144	1342	291	1262	1000	129220	130938	+	ID=ABD24576.1	acyl-CoA dehydrogenase-like protein
CP000248.1	Saro_0128	851	817	528	50	554	110	487	376	130935	131750	+	ID=ABD24577.1	protein of unknown function DUF815
CP000248.1	Saro_0129	1840	2462	1536	142	1478	291	1400	1108	131784	133289	-	ID=ABD24578.1	L-sorbosone dehydrogenase
CP000248.1	Saro_0130	597	898	501	29	502	75	508	318	133354	133836	+	ID=ABD24579.1	putative GAF sensor protein
CP000248.1	Saro_0131	1009	1383	881	94	891	125	722	572	133981	134679	+	ID=ABD24580.1	17 kDa surface antigen
CP000248.1	Saro_0132	1622	1855	1035	121	1167	170	1310	774	134788	135942	-	ID=ABD24581.1	Long-chain acyl-CoA dehydrogenase
CP000248.1	Saro_0133	923	680	402	50	435	148	369	332	136094	137041	-	ID=ABD24582.1	chromosome segregation DNA-binding protein
CP000248.1	Saro_0134	1186	1716	1149	101	1164	149	993	758	137038	137814	-	ID=ABD24583.1	chromosome segregation ATPase
CP000248.1	Saro_0135	837	1307	798	68	892	112	740	553	137811	138503	-	ID=ABD24584.1	16S rRNA m(7)G-527 methyltransferase
CP000248.1	Saro_0136	2096	2612	1664	152	1551	289	1404	1099	138500	140359	-	ID=ABD24585.1	glucose inhibited division protein A
CP000248.1	Saro_0137	972	990	620	75	622	168	479	423	140445	141758	-	ID=ABD24586.1	tRNA modification GTPase trmE
CP000248.1	Saro_0138	452	376	249	32	212	59	210	181	141791	142051	-	ID=ABD24587.1	conserved hypothetical protein
CP000248.1	Saro_0139	1034	1434	896	98	892	137	780	534	142162	142860	+	ID=ABD24588.1	Carboxymethylenebutenolidase
CP000248.1	Saro_0140	422	453	317	18	328	57	250	194	142956	143342	+	ID=ABD24589.1	conserved hypothetical protein
CP000248.1	Saro_0141	348	290	217	23	189	50	159	193	143400	143744	-	ID=ABD24590.1	DNA-directed RNA polymerase subunit omega
CP000248.1	Saro_0142	1494	1595	948	105	901	211	895	715	143844	145358	-	ID=ABD24591.1	replicative DNA helicase
CP000248.1	Saro_0143	636	761	438	34	473	94	377	327	145505	145999	+	ID=ABD24592.1	conserved hypothetical protein
CP000248.1	Saro_0144	925	1058	616	60	615	129	556	441	146028	146723	+	ID=ABD24593.1	glycoside hydrolase%2C family 25
CP000248.1	Saro_0145	477	405	259	30	212	48	163	190	146720	147157	+	ID=ABD24594.1	cytidine deaminase
CP000248.1	Saro_0146	456	708	457	40	469	67	420	301	147206	147760	+	ID=ABD24595.1	dCTP deaminase
CP000248.1	Saro_0147	1053	1111	717	79	826	151	588	531	147894	149066	+	ID=ABD24596.1	Saccharopine dehydrogenase
CP000248.1	Saro_0148	529	439	289	33	251	91	239	194	149157	149603	-	ID=ABD24597.1	globin
CP000248.1	Saro_0149	379	403	267	37	207	67	148	150	149630	150133	+	ID=ABD24598.1	transcriptional regulator%2C BadM/Rrf2 family
CP000248.1	Saro_0150	283	470	290	32	261	43	214	175	150130	150531	-	ID=ABD24599.1	hypothetical protein
CP000248.1	Saro_0151	733	742	441	46	518	100	399	337	150718	151713	+	ID=ABD24600.1	PfkB
CP000248.1	Saro_0152	995	793	482	71	404	150	414	375	151725	153050	-	ID=ABD24601.1	aminopeptidase P%2C Metallo peptidase%2C MEROPS family M24B
CP000248.1	Saro_0153	460	575	345	33	340	63	333	246	153225	153653	-	ID=ABD24602.1	putative signal-transduction protein with CBS domains
CP000248.1	Saro_0154	323	428	290	24	310	47	270	167	153797	154090	+	ID=ABD24603.1	hypothetical protein
CP000248.1	Saro_0155	450	378	243	22	260	48	196	177	154071	154466	+	ID=ABD24604.1	HesB/YadR/YfhF
CP000248.1	Saro_0156	972	1293	882	67	876	123	715	559	154525	155304	+	ID=ABD24605.1	Exodeoxyribonuclease III
CP000248.1	Saro_0157	135	105	68	15	59	22	41	56	155351	155611	+	ID=ABD24606.1	hypothetical protein
CP000248.1	Saro_0158	822	934	553	53	651	127	545	465	155613	156290	+	ID=ABD24607.1	peptide methionine sulfoxide reductase
CP000248.1	Saro_0159	503	549	385	40	341	92	275	241	156327	156797	+	ID=ABD24608.1	transcriptional regulator
CP000248.1	Saro_0160	1400	1558	950	119	964	226	877	757	156827	158104	+	ID=ABD24609.1	General substrate transporter
CP000248.1	Saro_0161	2007	2383	1483	156	1451	299	1190	1111	158147	160069	+	ID=ABD24610.1	1-deoxy-D-xylulose-5-phosphate synthase
CP000248.1	Saro_0162	916	1144	770	63	697	146	576	487	160099	160779	-	ID=ABD24611.1	NnrU
CP000248.1	Saro_0163	2420	2300	1419	166	1519	338	1279	1131	160892	163015	-	ID=ABD24612.1	Amino acid/peptide transporter
CP000248.1	Saro_0164	451	480	328	32	296	68	268	209	163049	163438	+	ID=ABD24613.1	transcriptional regulator%2C GntR family
CP000248.1	Saro_0165	158	119	77	13	79	29	69	63	163591	163872	+	ID=ABD24614.1	histone-like DNA-binding protein
CP000248.1	Saro_0166	482	507	324	33	373	83	282	227	164436	165092	+	ID=ABD24615.1	hypothetical protein
CP000248.1	Saro_0167	1515	1714	1022	103	981	224	872	782	165119	166585	-	ID=ABD24616.1	sulfotransferase
CP000248.1	Saro_0168	3952	5301	3346	299	3057	553	2682	2487	166719	169919	-	ID=ABD24617.1	TonB-dependent receptor
CP000248.1	Saro_0169	443	490	286	37	258	54	225	192	170278	171132	-	ID=ABD24618.1	peptidase M23B
CP000248.1	Saro_0170	122	242	161	9	130	30	107	76	171151	171354	-	ID=ABD24619.1	conserved hypothetical protein
CP000248.1	Saro_0171	957	1243	809	72	724	130	591	520	171381	172742	-	ID=ABD24620.1	Exodeoxyribonuclease VII large subunit
CP000248.1	Saro_0172	1158	1319	871	83	849	185	720	598	172861	174150	+	ID=ABD24621.1	phosphoribosylamine--glycine ligase
CP000248.1	Saro_0173	637	602	367	51	363	81	331	287	174140	174769	-	ID=ABD24622.1	isochorismatase hydrolase
CP000248.1	Saro_0174	1262	1059	672	83	654	173	567	484	174769	175971	-	ID=ABD24623.1	succinyl-CoA:(R)-citramalate CoA-transferase
CP000248.1	Saro_0175	2047	2305	1409	166	1417	316	1172	1030	175968	177854	-	ID=ABD24624.1	5-oxoprolinase (ATP-hydrolyzing)
CP000248.1	Saro_0176	1985	1981	1323	142	1202	273	1079	919	177868	179916	-	ID=ABD24625.1	5-oxoprolinase (ATP-hydrolyzing)
CP000248.1	Saro_0177	653	717	399	55	328	75	331	332	179921	180835	-	ID=ABD24626.1	hydroxymethylglutaryl-CoA lyase
CP000248.1	Saro_0178	2835	3594	2232	198	2132	399	1890	1586	181101	183626	+	ID=ABD24627.1	TonB-dependent receptor
CP000248.1	Saro_0179	699	712	474	41	397	109	396	324	183684	184328	+	ID=ABD24628.1	transcriptional regulator%2C GntR family
CP000248.1	Saro_0180	511	570	248	30	267	72	201	195	184339	184839	-	ID=ABD24629.1	Hemerythrin HHE cation binding region protein
CP000248.1	Saro_0181	903	1202	832	70	817	129	661	540	184945	185745	+	ID=ABD24630.1	phosphoglycerate/bisphosphoglycerate mutase
CP000248.1	Saro_0182	553	584	351	45	329	101	275	232	185738	186619	+	ID=ABD24631.1	protein of unknown function UPF0031
CP000248.1	Saro_0183	465	397	237	39	263	68	204	190	186588	186974	-	ID=ABD24632.1	Ferredoxin-like protein
CP000248.1	Saro_0184	1866	2007	1146	125	1190	250	1023	854	186971	189067	-	ID=ABD24633.1	peptidase S9%2C prolyl oligopeptidase active site region
CP000248.1	Saro_0185	502	447	301	41	265	63	236	278	189125	189562	-	ID=ABD24634.1	conserved hypothetical protein
CP000248.1	Saro_0186	1169	1033	678	82	567	163	517	496	189604	191061	-	ID=ABD24635.1	Type I secretion outer membrane protein%2C TolC
CP000248.1	Saro_0187	525	379	288	44	209	56	177	204	191067	191660	-	ID=ABD24636.1	protein-L-isoaspartate(D-aspartate) O-methyltransferase
CP000248.1	Saro_0188	1518	1342	824	98	820	198	757	620	191828	193351	+	ID=ABD24637.1	fumarase
CP000248.1	Saro_0189	1491	2226	1323	115	1271	253	1128	957	193439	195367	+	ID=ABD24638.1	histidine kinase internal region
CP000248.1	Saro_0190	2922	2245	525	52	1332	306	1249	982	195378	196112	+	ID=ABD24639.1	transcriptional regulator%2C LytR/AlgR family
CP000248.1	Saro_0191	1705	2134	1294	131	1261	269	1065	903	196166	197983	-	ID=ABD24640.1	AMP-dependent synthetase and ligase
CP000248.1	Saro_0192	1031	986	630	97	608	156	533	446	198104	199855	-	ID=ABD24641.1	gamma-glutamyltransferase 1%2C Threonine peptidase%2C MEROPS family T03
CP000248.1	Saro_0193	879	1192	638	71	561	119	545	438	199866	200915	-	ID=ABD24642.1	dihydroorotate oxidase A
CP000248.1	Saro_0194	389	285	171	25	161	69	123	120	201349	201789	+	ID=ABD24643.1	transcriptional regulator%2C BadM/Rrf2 family
CP000248.1	Saro_0195	1649	2277	1414	136	1367	266	1226	964	201786	203267	+	ID=ABD24644.1	Iron-regulated ABC transporter membrane component SufB
CP000248.1	Saro_0196	405	275	151	25	130	48	94	113	203407	203928	+	ID=ABD24645.1	conserved hypothetical protein
CP000248.1	Saro_0197	649	634	363	40	319	93	319	282	203940	204683	+	ID=ABD24646.1	FeS assembly ATPase SufC
CP000248.1	Saro_0198	557	410	278	31	268	63	210	237	204680	205414	+	ID=ABD24647.1	SufBD
CP000248.1	Saro_0199	1230	1356	848	92	715	154	621	538	205411	206622	+	ID=ABD24648.1	cysteine desulfurase
CP000248.1	Saro_0200	528	570	340	44	299	86	249	216	206619	207101	+	ID=ABD24649.1	protein of unknown function DUF59
CP000248.1	Saro_0201	414	411	235	26	233	55	194	161	207125	207487	+	ID=ABD24650.1	HesB/YadR/YfhF
CP000248.1	Saro_0203	549	812	557	48	439	52	386	249	208948	209598	-	ID=ABD24651.1	DUF81 protein
CP000248.1	Saro_0204	2023	1966	1220	146	1146	271	1033	851	209688	211682	-	ID=ABD24652.1	Ser-tRNA(Thr) hydrolase
CP000248.1	Saro_0205	1065	1217	853	61	897	161	737	587	212005	212925	+	ID=ABD24653.1	short-chain dehydrogenase/reductase SDR
CP000248.1	Saro_0206	343	285	162	19	144	48	148	143	213013	213429	+	ID=ABD24654.1	conserved hypothetical protein
CP000248.1	Saro_0207	208	278	143	12	165	22	144	111	213426	213617	+	ID=ABD24655.1	transcriptional regulator%2C XRE family
CP000248.1	Saro_0208	569	838	496	52	443	98	441	332	213651	214397	+	ID=ABD24656.1	alpha/beta hydrolase
CP000248.1	Saro_0209	455	525	362	33	350	66	291	246	214390	215325	+	ID=ABD24657.1	Tetratricopeptide TPR_4
CP000248.1	Saro_0210	803	820	490	67	543	133	421	373	215322	216314	+	ID=ABD24658.1	luciferase-like protein
CP000248.1	Saro_0211	3753	4025	2516	241	2343	486	1915	1728	216557	221278	+	ID=ABD24659.1	glutamate dehydrogenase (NAD)
CP000248.1	Saro_0212	327	379	225	29	265	46	204	163	221359	222126	+	ID=ABD24660.1	molybdenum ABC transporter%2C periplasmic molybdate-binding protein
CP000248.1	Saro_0213	407	405	335	47	218	45	232	178	222107	222826	+	ID=ABD24661.1	Molybdate ABC transporter%2C permease protein
CP000248.1	Saro_0214	303	264	184	13	150	36	122	99	222816	223424	+	ID=ABD24662.1	ABC transporter related protein
CP000248.1	Saro_0215	1405	1572	1056	94	987	180	903	666	223426	224685	-	ID=ABD24663.1	6-aminohexanoate-dimer hydrolase
CP000248.1	Saro_0216	971	1077	700	68	750	110	568	455	224840	226087	+	ID=ABD24664.1	FAD-dependent pyridine nucleotide-disulfide oxidoreductase
CP000248.1	Saro_0217	833	1025	662	69	602	94	513	367	226099	227148	-	ID=ABD24665.1	4Fe-4S ferredoxin%2C iron-sulfur binding protein
CP000248.1	Saro_0218	641	517	346	42	318	82	285	253	227195	228184	+	ID=ABD24666.1	ABC transporter related protein
CP000248.1	Saro_0219	1382	1603	925	89	894	193	811	724	228181	229425	+	ID=ABD24667.1	ABC-type Na+ efflux pump permease component-like protein
CP000248.1	Saro_0220	1543	2206	1377	105	1400	208	1145	891	229503	230840	+	ID=ABD24668.1	cytochrome P450
CP000248.1	Saro_0221	450	344	204	35	167	74	154	163	230975	231466	+	ID=ABD24669.1	Protein-methionine-S-oxide reductase
CP000248.1	Saro_0222	341	288	167	13	154	40	138	140	231568	231852	-	ID=ABD24670.1	LSU ribosomal protein L28P
CP000248.1	Saro_0223	226	127	93	18	89	26	72	79	231976	232431	+	ID=ABD24671.1	tRNA-adenosine deaminase
CP000248.1	Saro_0224	542	604	416	39	400	67	320	221	232442	233143	-	ID=ABD24672.1	ribonuclease T2
CP000248.1	Saro_0225	482	439	294	44	263	58	237	228	233145	233567	-	ID=ABD24673.1	conserved hypothetical protein
CP000248.1	Saro_0226	930	724	502	49	568	144	569	364	233605	234471	-	ID=ABD24674.1	nicotinate-nucleotide pyrophosphorylase (carboxylating)
CP000248.1	Saro_0227	746	554	348	30	328	114	326	295	234587	235384	-	ID=ABD24675.1	transcriptional regulator%2C LytR/AlgR family
CP000248.1	Saro_0228	1386	1706	1061	117	1093	168	965	775	235497	236642	-	ID=ABD24676.1	histidine kinase internal region
CP000248.1	Saro_0229	577	379	219	41	193	68	193	158	236715	237512	-	ID=ABD24677.1	DSBA oxidoreductase
CP000248.1	Saro_0230	1186	1195	712	86	725	180	665	491	237523	238908	-	ID=ABD24678.1	peptidase M48%2C Ste24p
CP000248.1	Saro_0231	534	789	531	42	525	89	424	325	238919	239863	-	ID=ABD24679.1	Esterase/lipase/thioesterase
CP000248.1	Saro_0232	1135	1474	893	95	864	184	751	595	239934	241280	-	ID=ABD24680.1	hypothetical protein
CP000248.1	Saro_0233	553	497	352	32	288	85	259	285	241371	242273	-	ID=ABD24681.1	HpcH/HpaI aldolase
CP000248.1	Saro_0234	1122	1065	670	71	596	161	572	492	242270	243529	-	ID=ABD24682.1	protein of unknown function DUF894%2C DitE
CP000248.1	Saro_0235	544	936	590	47	621	90	502	382	243529	243966	-	ID=ABD24683.1	conserved hypothetical protein
CP000248.1	Saro_0236	626	739	488	48	574	125	470	335	243963	244673	-	ID=ABD24684.1	C-5 sterol desaturase
CP000248.1	Saro_0237	1518	1486	896	113	863	219	769	662	244870	246366	-	ID=ABD24685.1	DEAD/DEAH box helicase-like protein
CP000248.1	Saro_0238	1107	1192	755	77	933	144	666	502	246695	248005	+	ID=ABD24686.1	peptidase M20
CP000248.1	Saro_0239	158	240	156	11	117	18	142	72	248002	248190	+	ID=ABD24687.1	protein of unknown function DUF1289
CP000248.1	Saro_0240	966	1115	666	91	617	145	488	396	248163	249485	-	ID=ABD24688.1	hypothetical protein
CP000248.1	Saro_0241	576	444	274	40	215	75	223	213	249771	250346	+	ID=ABD24689.1	protein of unknown function UPF0016
CP000248.1	Saro_0242	413	531	349	34	275	60	247	224	250407	250910	+	ID=ABD24690.1	conserved hypothetical protein
CP000248.1	Saro_0243	450	414	286	25	248	51	205	186	250928	251362	-	ID=ABD24691.1	hypothetical protein
CP000248.1	Saro_0244	1076	1068	755	91	621	147	576	509	251857	253635	+	ID=ABD24692.1	Type I secretion system ATPase%2C PrtD
CP000248.1	Saro_0245	1163	1265	832	92	645	179	531	511	253632	254972	+	ID=ABD24693.1	Type I secretion membrane fusion protein%2C HlyD
CP000248.1	Saro_0246	1062	1269	878	81	698	151	694	542	254975	256591	+	ID=ABD24694.1	Type I secretion outer membrane protein%2C TolC
CP000248.1	Saro_0247	1505	2357	1529	116	1560	210	1404	1031	256820	257794	+	ID=ABD24695.1	Bile acid:sodium symporter
CP000248.1	Saro_0248	1314	1229	811	111	681	195	609	578	257827	259188	-	ID=ABD24696.1	aminotransferase
CP000248.1	Saro_0249	862	1099	577	45	668	122	518	431	259175	259891	-	ID=ABD24697.1	transcriptional regulator%2C TetR family
CP000248.1	Saro_0250	2377	2666	1659	164	1688	370	1520	1254	260029	262320	+	ID=ABD24698.1	TonB-dependent receptor
CP000248.1	Saro_0251	1756	2349	1549	134	1390	267	1252	968	262402	264123	+	ID=ABD24699.1	flavin-containing monooxygenase FMO
CP000248.1	Saro_0252	788	860	528	59	532	121	432	371	264168	265013	-	ID=ABD24700.1	short-chain dehydrogenase/reductase SDR
CP000248.1	Saro_0253	765	746	503	89	453	135	347	349	265107	266273	-	ID=ABD24701.1	hypothetical protein
CP000248.1	Saro_0254	1108	1678	1087	105	1037	189	870	769	266331	267662	-	ID=ABD24702.1	FAD dependent oxidoreductase
CP000248.1	Saro_0255	1436	1869	1240	114	1188	185	942	831	268306	269598	+	ID=ABD24703.1	phage integrase
CP000248.1	Saro_0256	209	212	126	16	108	37	114	95	269577	269876	-	ID=ABD24704.1	hypothetical protein
CP000248.1	Saro_0257	783	1101	673	61	726	107	570	478	270703	271512	-	ID=ABD24705.1	conserved hypothetical protein
CP000248.1	Saro_0258	816	1383	891	69	820	115	708	567	271746	272366	-	ID=ABD24706.1	hypothetical protein
CP000248.1	Saro_0259	1671	2309	1375	126	1422	260	1245	931	272477	273949	+	ID=ABD24707.1	ADP-ribosyl-(dinitrogen reductase) hydrolase
CP000248.1	Saro_0260	2229	2776	1689	149	1618	293	1416	1270	274181	276076	+	ID=ABD24708.1	protein of unknown function DUF1524 RloF
CP000248.1	Saro_0261	2902	3775	2545	232	2436	471	2041	1694	276073	278802	+	ID=ABD24709.1	type II restriction enzyme%2C methylase subunit
CP000248.1	Saro_0262	1027	1424	917	85	875	187	716	675	278799	279641	+	ID=ABD24710.1	hypothetical protein
CP000248.1	Saro_0263	1153	1593	1138	81	1262	139	928	769	279989	281029	+	ID=ABD24711.1	hypothetical protein
CP000248.1	Saro_0264	2340	3475	2165	178	2243	375	1850	1547	281100	283169	+	ID=ABD24712.1	conserved hypothetical protein
CP000248.1	Saro_0265	1217	1740	1029	92	950	202	831	801	283162	284337	+	ID=ABD24713.1	conserved hypothetical protein
CP000248.1	Saro_0266	520	576	398	50	410	71	308	267	284887	285792	+	ID=ABD24714.1	thioredoxin
CP000248.1	Saro_0267	533	651	423	45	340	79	297	255	285798	286427	+	ID=ABD24715.1	peptidase S16%2C lon-like protein
CP000248.1	Saro_0268	550	625	406	35	360	82	317	309	286443	287063	-	ID=ABD24716.1	multiple antibiotic resistance (MarC)-related protein
CP000248.1	Saro_0269	622	570	418	63	344	104	277	242	287068	287892	-	ID=ABD24717.1	hypothetical protein
CP000248.1	Saro_0270	283	262	173	13	175	32	154	126	287952	288215	-	ID=ABD24718.1	hypothetical protein
CP000248.1	Saro_0271	1196	1430	979	83	873	154	795	697	288402	289457	-	ID=ABD24719.1	Ribonucleoside-diphosphate reductase
CP000248.1	Saro_0272	220	430	275	19	240	33	200	178	289903	290175	+	ID=ABD24720.1	conserved hypothetical protein
CP000248.1	Saro_0273	424	423	264	32	217	74	188	201	290466	290843	-	ID=ABD24721.1	conserved hypothetical membrane protein
CP000248.1	Saro_0274	1944	1929	1220	139	1050	286	898	907	291083	293086	-	ID=ABD24722.1	Ribonucleoside-diphosphate reductase
CP000248.1	Saro_0275	134	201	131	12	102	12	74	49	293585	293833	+	ID=ABD24723.1	conserved hypothetical protein-transmembrane region and signal peptide prediction
CP000248.1	Saro_0276	756	888	566	58	512	95	405	375	293861	295369	-	ID=ABD24724.1	Mg chelatase-related protein
CP000248.1	Saro_0277	394	351	212	34	186	52	198	171	295554	296258	+	ID=ABD24725.1	hypothetical protein
CP000248.1	Saro_0278	2484	2884	1690	215	1612	316	1469	1171	296295	299132	-	ID=ABD24726.1	DNA polymerase I
CP000248.1	Saro_0279	89	62	39	6	35	11	49	36	299427	299615	+	ID=ABD24727.1	hypothetical protein
CP000248.1	Saro_0280	727	772	473	59	430	101	366	333	299871	300932	-	ID=ABD24728.1	Beta-lactamase
CP000248.1	Saro_0281	820	838	573	54	485	93	379	336	301057	302388	+	ID=ABD24729.1	aminoglycoside phosphotransferase
CP000248.1	Saro_0282	1173	1385	813	91	796	168	652	544	302388	303689	+	ID=ABD24730.1	acyl-CoA dehydrogenase-like protein
CP000248.1	Saro_0283	427	238	160	35	166	63	154	164	303724	304314	-	ID=ABD24731.1	hypothetical protein
CP000248.1	Saro_0284	1052	900	533	63	524	141	429	479	304519	305724	-	ID=ABD24732.1	methionine adenosyltransferase
CP000248.1	Saro_0285	1381	1504	837	112	834	184	650	623	305765	307333	-	ID=ABD24733.1	apolipoprotein N-acyltransferase
CP000248.1	Saro_0286	956	975	640	69	569	131	495	439	307416	308438	-	ID=ABD24734.1	conserved hypothetical protein
CP000248.1	Saro_0287	454	359	297	23	291	64	214	216	308535	309410	-	ID=ABD24735.1	[protein release factor]-glutamine N5-methyltransferase
CP000248.1	Saro_0288	658	827	526	57	483	108	450	341	309482	310546	-	ID=ABD24736.1	bacterial peptide chain release factor 1 (bRF-1)
CP000248.1	Saro_0289	848	793	493	55	477	130	402	358	310668	311927	-	ID=ABD24737.1	histidyl-tRNA synthetase
CP000248.1	Saro_0290	2032	2369	1515	151	1527	274	1260	1108	312028	313980	+	ID=ABD24738.1	glycyl aminopeptidase%2C Metallo peptidase%2C MEROPS family M61
CP000248.1	Saro_0291	802	1036	738	57	831	120	632	438	313985	314635	+	ID=ABD24739.1	protein of unknown function DUF1345
CP000248.1	Saro_0292	555	555	339	45	373	77	349	269	314790	315329	+	ID=ABD24740.1	Inorganic diphosphatase
CP000248.1	Saro_0293	957	1389	818	79	822	146	686	578	315351	316694	-	ID=ABD24741.1	MscS Mechanosensitive ion channel
CP000248.1	Saro_0294	501	825	465	45	510	83	409	284	316744	318090	-	ID=ABD24742.1	microcin-processing peptidase 1%2C Unknown type peptidase%2C MEROPS family U62
CP000248.1	Saro_0295	425	452	274	31	272	50	222	233	318152	318571	-	ID=ABD24743.1	hypothetical protein
CP000248.1	Saro_0296	638	935	639	58	633	87	562	402	318701	319504	+	ID=ABD24744.1	ABC transporter related protein
CP000248.1	Saro_0297	1081	1059	682	82	670	162	538	492	319545	321041	+	ID=ABD24745.1	RNA polymerase%2C sigma 54 subunit%2C RpoN/SigL
CP000248.1	Saro_0298	892	861	556	61	522	117	475	376	321137	322000	-	ID=ABD24746.1	metallophosphoesterase
CP000248.1	Saro_0299	1700	1802	1146	114	1113	253	915	831	322022	323905	-	ID=ABD24747.1	hypothetical protein
CP000248.1	Saro_0300	752	916	581	63	568	104	489	399	323913	324809	-	ID=ABD24748.1	hypothetical protein
CP000248.1	Saro_0301	2227	2123	1372	141	1349	309	1147	1051	324814	327390	-	ID=ABD24749.1	cyclic nucleotide-binding domain (cNMP-BD) protein
CP000248.1	Saro_0302	787	626	392	45	361	125	327	291	327631	328644	+	ID=ABD24750.1	TPR repeat protein
CP000248.1	Saro_0303	801	1027	688	45	619	104	537	394	328963	329664	+	ID=ABD24751.1	two component transcriptional regulator%2C winged helix family
CP000248.1	Saro_0304	831	914	601	57	610	129	473	377	329740	330588	-	ID=ABD24752.1	transcriptional regulator%2C LuxR family
CP000248.1	Saro_0305	715	727	480	44	399	120	377	372	330670	331386	+	ID=ABD24753.1	tRNA (guanine-N(7)-)-methyltransferase
CP000248.1	Saro_0306	1352	1972	1189	99	1211	184	1096	791	331516	332769	+	ID=ABD24754.1	phage integrase
CP000248.1	Saro_0307	929	1331	780	83	765	122	717	613	333031	333927	+	ID=ABD24755.1	transcriptional regulator%2C LysR family
CP000248.1	Saro_0308	101	176	123	17	104	14	96	66	333915	334139	-	ID=ABD24756.1	conserved hypothetical protein
CP000248.1	Saro_0309	410	612	360	32	348	77	321	228	334136	335332	-	ID=ABD24757.1	conjugation TrbI-like protein
CP000248.1	Saro_0310	896	1213	709	70	752	136	627	509	335329	336360	-	ID=ABD24758.1	Conjugal transfer protein TrbG/VirB9/CagX
CP000248.1	Saro_0311	575	472	295	33	234	82	213	223	336357	337040	-	ID=ABD24759.1	Conjugal transfer protein
CP000248.1	Saro_0312	1107	835	530	78	561	154	446	450	337044	338354	-	ID=ABD24760.1	TrbL/VirB6 plasmid conjugal transfer protein
CP000248.1	Saro_0313	156	181	124	13	102	18	88	75	338356	338676	-	ID=ABD24761.1	hypothetical protein
CP000248.1	Saro_0314	732	747	494	70	444	115	380	345	338682	339458	-	ID=ABD24762.1	putative conjugal transfer protein TrbJ
CP000248.1	Saro_0315	2390	2642	1320	145	1619	301	1590	1046	339464	341929	-	ID=ABD24763.1	CagE%2C TrbE%2C VirB component of type IV transporter system
CP000248.1	Saro_0316	198	128	75	13	64	27	50	67	341936	342211	-	ID=ABD24764.1	conjugal transfer protein TrbD
CP000248.1	Saro_0317	397	301	211	26	203	73	152	148	342211	342543	-	ID=ABD24765.1	Conjugal transfer protein TrbC
CP000248.1	Saro_0318	691	644	418	59	302	79	299	269	342540	343523	-	ID=ABD24766.1	type II secretion system protein E
CP000248.1	Saro_0319	305	307	162	12	143	30	139	114	343777	344160	-	ID=ABD24767.1	conserved hypothetical protein
CP000248.1	Saro_0320	2182	2466	1530	135	1430	327	1419	1069	344157	346142	-	ID=ABD24768.1	TRAG protein
CP000248.1	Saro_0321	266	315	177	20	166	21	147	123	346387	346593	+	ID=ABD24769.1	hypothetical protein
CP000248.1	Saro_0322	458	751	508	43	438	62	440	303	347120	347647	-	ID=ABD24770.1	adenosylcobinamide kinase
CP000248.1	Saro_0323	1496	1971	1174	113	1148	243	978	826	347644	349119	-	ID=ABD24771.1	adenosylcobyric acid synthase (glutamine-hydrolysing)
CP000248.1	Saro_0324	908	1126	805	88	731	136	640	467	349119	350069	-	ID=ABD24772.1	adenosylcobinamide-phosphate synthase
CP000248.1	Saro_0325	863	1440	972	65	925	112	712	537	350062	351045	-	ID=ABD24773.1	aminotransferase
CP000248.1	Saro_0326	705	712	482	40	396	117	374	324	351042	351782	-	ID=ABD24774.1	cobalamin-5'-phosphate synthase
CP000248.1	Saro_0327	433	259	167	22	131	63	146	133	351779	352348	-	ID=ABD24775.1	phosphoglycerate/bisphosphoglycerate mutase
CP000248.1	Saro_0328	874	872	540	68	472	152	410	344	352345	353361	-	ID=ABD24776.1	Nicotinate-nucleotide-dimethylbenzimidazole phosphoribosyltransferase
CP000248.1	Saro_0329	313	245	149	26	201	42	157	118	353358	353765	-	ID=ABD24777.1	protein of unknown function DUF1636
CP000248.1	Saro_0330	465	781	528	57	529	72	436	315	353791	354390	-	ID=ABD24778.1	cob(II)yrinic acid a%2Cc-diamide reductase
CP000248.1	Saro_0331	714	948	645	55	787	138	669	407	354453	355079	-	ID=ABD24779.1	cob(I)yrinic acid a%2Cc-diamide adenosyltransferase
CP000248.1	Saro_0332	820	1239	740	68	715	136	649	493	355069	355833	-	ID=ABD24780.1	precorrin-6A synthase (deacetylating)
CP000248.1	Saro_0333	1251	1815	1205	103	1122	152	979	662	355830	357164	-	ID=ABD24781.1	hydrogenobyrinic acid a%2Cc-diamide synthase (glutamine-hydrolysing) / cobyrinate a%2Cc-diamide synthase
CP000248.1	Saro_0334	483	481	301	41	257	80	257	196	357161	357946	-	ID=ABD24782.1	precorrin-4 C11-methyltransferase
CP000248.1	Saro_0335	132	168	100	14	84	21	75	69	357943	358323	-	ID=ABD24783.1	precorrin methylase
CP000248.1	Saro_0336	1280	1866	1207	107	1214	149	1008	725	358320	359519	-	ID=ABD24784.1	precorrin-6Y C5%2C15-methyltransferase (decarboxylating)
CP000248.1	Saro_0337	591	771	510	56	494	85	372	341	359527	360288	+	ID=ABD24785.1	precorrin-6A reductase
CP000248.1	Saro_0338	350	467	311	17	298	63	259	199	360252	361040	-	ID=ABD24786.1	precorrin-3 methyltransferase
CP000248.1	Saro_0339	920	1456	835	72	901	126	732	559	361037	361774	-	ID=ABD24787.1	precorrin-2 C20-methyltransferase
CP000248.1	Saro_0340	480	413	309	46	292	72	218	216	361771	362400	-	ID=ABD24788.1	precorrin-8X methylmutase
CP000248.1	Saro_0341	1057	1603	1050	98	895	176	846	587	362400	363545	-	ID=ABD24789.1	Precorrin-3B synthase
CP000248.1	Saro_0342	2575	3189	2168	210	2054	363	1784	1369	363542	366826	-	ID=ABD24790.1	cobaltochelatase CobN subunit
CP000248.1	Saro_0343	1079	1322	867	91	726	128	679	520	366837	367889	-	ID=ABD24791.1	Cobalamin biosynthesis CobW
CP000248.1	Saro_0344	1460	1956	1406	103	1237	207	1091	836	368386	369501	-	ID=ABD24792.1	high-affinity nickel-transporter
CP000248.1	Saro_0345	2468	3631	2237	190	2389	360	2005	1583	369514	371550	-	ID=ABD24793.1	TonB-dependent receptor
CP000248.1	Saro_0346	1516	1597	922	103	857	182	759	714	372308	373762	+	ID=ABD24794.1	hypothetical protein
CP000248.1	Saro_0347	399	437	269	26	247	48	241	212	373704	374039	-	ID=ABD24795.1	hypothetical protein
CP000248.1	Saro_0348	753	872	519	59	446	113	419	371	374343	375047	+	ID=ABD24796.1	hypothetical protein
CP000248.1	Saro_0349	1422	1832	1209	127	1060	232	975	758	375088	376569	+	ID=ABD24797.1	conserved hypothetical protein
CP000248.1	Saro_0350	1989	2989	1859	160	1855	305	1656	1240	376858	378921	+	ID=ABD24798.1	McrBC 5-methylcytosine restriction system component-like protein
CP000248.1	Saro_0351	1006	1513	921	81	907	151	811	631	378931	379908	+	ID=ABD24799.1	conserved hypothetical protein
CP000248.1	Saro_0352	5478	5721	3661	373	3360	781	2962	2659	379978	385092	+	ID=ABD24800.1	DEAD/DEAH box helicase-like protein
CP000248.1	Saro_0353	3070	3060	1985	232	1987	430	1640	1497	385089	387890	+	ID=ABD24801.1	helicase-like protein
CP000248.1	Saro_0354	4119	5183	3345	292	3420	535	2784	2239	387890	391849	+	ID=ABD24802.1	putative type II DNA modification enzyme
CP000248.1	Saro_0355	928	819	516	58	593	137	465	449	391849	392592	+	ID=ABD24803.1	hypothetical protein
CP000248.1	Saro_0356	605	618	440	46	418	87	377	314	392607	393173	+	ID=ABD24804.1	hypothetical protein
CP000248.1	Saro_0357	951	1223	778	69	720	120	589	540	393322	394233	+	ID=ABD24805.1	Abi-like protein
CP000248.1	Saro_0358	760	1109	769	63	829	89	659	484	394230	395027	+	ID=ABD24806.1	putative restriction endonuclease
CP000248.1	Saro_0359	1534	1933	1232	127	1261	231	1093	934	395159	396898	-	ID=ABD24807.1	conserved hypothetical protein
CP000248.1	Saro_0360	610	888	585	41	609	99	521	382	397143	397844	-	ID=ABD24808.1	Lytic transglycosylase%2C catalytic
CP000248.1	Saro_0361	325	407	263	24	265	41	240	184	397848	398180	-	ID=ABD24809.1	protein of unknown function DUF736
CP000248.1	Saro_0362	395	348	238	44	217	43	152	144	398177	398755	-	ID=ABD24810.1	conjugal transfer protein precursor
CP000248.1	Saro_0363	438	422	296	44	270	61	259	209	398752	399291	-	ID=ABD24811.1	hypothetical protein
CP000248.1	Saro_0364	749	729	450	49	459	90	372	287	399438	400316	-	ID=ABD24812.1	putative replication protein A
CP000248.1	Saro_0365	317	519	389	28	360	35	335	248	400326	400598	-	ID=ABD24813.1	conserved hypothetical protein
CP000248.1	Saro_0366	390	352	220	25	188	42	182	170	400725	401129	-	ID=ABD24814.1	conserved hypothetical protein
CP000248.1	Saro_0367	305	316	210	18	194	47	157	132	401654	401917	-	ID=ABD24815.1	conserved hypothetical protein
CP000248.1	Saro_0368	226	127	67	11	83	25	81	60	402133	402363	+	ID=ABD24816.1	transcriptional regulator%2C XRE family
CP000248.1	Saro_0369	367	400	240	20	208	43	194	176	402413	402736	-	ID=ABD24817.1	protein of unknown function DUF736
CP000248.1	Saro_0370	551	624	420	38	351	73	317	306	402822	403274	-	ID=ABD24818.1	hypothetical protein
CP000248.1	Saro_0371	402	294	168	28	204	72	204	175	403323	403727	-	ID=ABD24819.1	conserved hypothetical protein
CP000248.1	Saro_0372	143	124	78	10	76	23	66	65	403872	404030	-	ID=ABD24820.1	conserved hypothetical protein
CP000248.1	Saro_0373	1008	1396	878	72	888	142	735	588	404582	405697	+	ID=ABD24821.1	filamentation induced by cAMP protein Fic
CP000248.1	Saro_0374	1724	2153	1343	129	1395	254	1257	990	406050	407546	+	ID=ABD24822.1	sulphate transporter
CP000248.1	Saro_0375	1166	1467	902	75	904	145	810	674	407653	408582	-	ID=ABD24823.1	conserved hypothetical protein
CP000248.1	Saro_0376	1103	1258	755	73	789	172	632	570	408916	409953	-	ID=ABD24824.1	conserved hypothetical protein
CP000248.1	Saro_0377	3893	4343	2883	301	2592	561	2357	1989	410029	414408	-	ID=ABD24825.1	putative methylase/helicase
CP000248.1	Saro_0378	1025	1002	636	54	669	165	574	477	414602	415432	-	ID=ABD24826.1	conserved hypothetical protein
CP000248.1	Saro_0379	447	510	304	29	311	51	274	195	415429	415902	-	ID=ABD24827.1	conserved hypothetical protein
CP000248.1	Saro_0380	2205	2438	1476	155	1438	296	1299	1122	416008	418149	-	ID=ABD24828.1	ParB family protein
CP000248.1	Saro_0381	862	778	507	50	482	162	467	409	418306	419244	-	ID=ABD24829.1	putative ArdC antirestriction protein
CP000248.1	Saro_0382	398	551	340	17	268	70	227	245	419819	420133	-	ID=ABD24830.1	transcriptional regulator%2C TraR/DksA family
CP000248.1	Saro_0383	958	1008	617	67	584	167	498	418	420278	421420	+	ID=ABD24831.1	hypothetical protein
CP000248.1	Saro_0384	1005	1519	1120	83	1106	143	938	612	421508	422518	+	ID=ABD24832.1	sodium/calcium exchanger membrane region
CP000248.1	Saro_0385	869	802	510	57	467	150	383	383	422876	423853	+	ID=ABD24833.1	hypothetical protein
CP000248.1	Saro_0386	728	840	534	57	499	89	447	379	423854	424543	-	ID=ABD24834.1	two component transcriptional regulator%2C winged helix family
CP000248.1	Saro_0387	1250	907	534	85	574	180	492	472	424543	426051	-	ID=ABD24835.1	periplasmic sensor signal transduction histidine kinase
CP000248.1	Saro_0388	503	431	257	37	230	79	222	186	426165	426689	+	ID=ABD24836.1	OmpA/MotB
CP000248.1	Saro_0389	237	329	228	19	234	37	210	144	426706	426993	+	ID=ABD24837.1	hypothetical protein
CP000248.1	Saro_0390	683	1067	640	53	615	119	579	408	427167	427850	+	ID=ABD24838.1	locus_tag=Saro_0390
CP000248.1	Saro_0391	548	565	382	39	372	84	298	247	427850	428329	+	ID=ABD24839.1	locus_tag=Saro_0391
CP000248.1	Saro_0392	544	664	436	42	440	90	365	311	428326	429432	+	ID=ABD24840.1	locus_tag=Saro_0392
CP000248.1	Saro_0393	1317	1584	981	75	929	206	828	688	429429	430784	+	ID=ABD24841.1	TolB-like protein
CP000248.1	Saro_0394	585	552	372	38	388	78	324	282	431251	431793	+	ID=ABD24842.1	conserved hypothetical protein
CP000248.1	Saro_0395	1743	1653	1038	106	1031	263	844	798	431793	433526	+	ID=ABD24843.1	locus_tag=Saro_0395
CP000248.1	Saro_0396	982	1360	902	67	968	145	824	628	433539	434387	+	ID=ABD24844.1	UspA
CP000248.1	Saro_0397	1568	2412	1615	118	1653	247	1319	1085	434462	435793	+	ID=ABD24845.1	cation transporter
CP000248.1	Saro_0398	967	1461	812	64	842	128	774	562	435786	436460	+	ID=ABD24846.1	TrkA-N
CP000248.1	Saro_0399	2900	3517	2176	188	2106	411	1818	1485	436525	439260	-	ID=ABD24847.1	ATPase%2C E1-E2 type
CP000248.1	Saro_0400	775	775	517	47	498	121	411	362	439359	440204	-	ID=ABD24848.1	UspA
CP000248.1	Saro_0401	1436	1841	1038	107	997	236	929	773	440475	441857	+	ID=ABD24849.1	protein of unknown function DUF107
CP000248.1	Saro_0402	806	829	500	48	537	105	456	393	441880	442653	+	ID=ABD24850.1	SPFH domain%2C Band 7 family protein
CP000248.1	Saro_0403	511	397	266	31	214	60	189	219	442737	443264	+	ID=ABD24851.1	conserved hypothetical protein
CP000248.1	Saro_0404	511	546	309	35	349	87	298	285	443284	443673	+	ID=ABD24852.1	protein of unknown function DUF302
CP000248.1	Saro_0405	1407	1814	1035	115	1098	224	1016	766	443690	445009	-	ID=ABD24853.1	Di- and tricarboxylate transporters-like protein
CP000248.1	Saro_0406	785	1016	625	62	595	111	521	450	445149	446018	+	ID=ABD24854.1	hypothetical protein
CP000248.1	Saro_0407	1466	1528	898	114	941	190	894	753	446037	447314	-	ID=ABD24855.1	locus_tag=Saro_0407
CP000248.1	Saro_0408	721	669	424	50	431	89	337	334	447796	448563	+	ID=ABD24856.1	protein of unknown function DUF81
CP000248.1	Saro_0409	464	356	219	38	160	54	147	169	448658	449185	+	ID=ABD24857.1	conserved hypothetical protein
CP000248.1	Saro_0410	1261	1455	968	91	747	171	671	517	449193	450791	-	ID=ABD24858.1	L-aspartate oxidase
CP000248.1	Saro_0411	861	761	455	56	480	98	421	423	451251	452258	-	ID=ABD24859.1	ABC transporter related protein
CP000248.1	Saro_0412	152	125	99	8	84	23	72	74	452294	452494	+	ID=ABD24860.1	conserved hypothetical protein
CP000248.1	Saro_0413	1432	1807	1134	109	1070	202	897	702	452563	454002	+	ID=ABD24861.1	microcin-processing peptidase 2%2C Unknown type peptidase%2C MEROPS family U62
CP000248.1	Saro_0414	425	647	396	32	368	55	314	275	454077	454475	+	ID=ABD24862.1	glutathione-dependent formaldehyde-activating%2C GFA
CP000248.1	Saro_0415	488	852	521	41	527	74	423	301	454543	454965	+	ID=ABD24863.1	conserved hypothetical protein
CP000248.1	Saro_0416	533	525	325	30	302	93	262	237	455007	455561	+	ID=ABD24864.1	GCN5-related N-acetyltransferase
CP000248.1	Saro_0417	1014	950	648	71	567	122	459	406	455622	456746	+	ID=ABD24865.1	4-hydroxy-3-methylbut-2-en-1-yl diphosphate synthase
CP000248.1	Saro_0418	376	385	269	32	268	57	213	182	456748	457443	-	ID=ABD24866.1	putative membrane protein
CP000248.1	Saro_0419	714	521	282	39	343	89	289	308	457574	458338	+	ID=ABD24867.1	protein of unknown function DUF28
CP000248.1	Saro_0420	485	787	526	38	619	53	480	333	458344	458694	+	ID=ABD24868.1	conserved hypothetical protein
CP000248.1	Saro_0421	439	414	293	29	296	67	258	202	458696	459172	+	ID=ABD24869.1	crossover junction endodeoxyribonuclease RuvC
CP000248.1	Saro_0422	433	319	210	21	142	68	133	177	459269	459883	+	ID=ABD24870.1	Holliday junction DNA helicase RuvA
CP000248.1	Saro_0423	698	985	630	60	664	101	530	397	459887	460915	+	ID=ABD24871.1	Holliday junction DNA helicase RuvB
CP000248.1	Saro_0424	949	1181	701	70	753	128	685	526	461134	462072	+	ID=ABD24872.1	hypothetical protein
CP000248.1	Saro_0425	2781	2762	1724	179	1621	357	1413	1237	462232	464904	-	ID=ABD24873.1	aconitase
CP000248.1	Saro_0426	859	573	336	56	400	133	319	325	465142	466032	-	ID=ABD24874.1	protein of unknown function DUF6%2C transmembrane
CP000248.1	Saro_0427	1473	1842	1182	116	1194	223	929	804	466174	467673	+	ID=ABD24875.1	conserved hypothetical protein
CP000248.1	Saro_0428	558	499	348	46	307	99	250	230	467869	468492	-	ID=ABD24876.1	Twin-arginine translocation pathway signal
CP000248.1	Saro_0429	422	190	103	29	126	71	92	103	468544	469047	-	ID=ABD24877.1	GCN5-related N-acetyltransferase
CP000248.1	Saro_0430	218	106	64	16	66	39	68	66	469082	469318	-	ID=ABD24878.1	conserved hypothetical protein
CP000248.1	Saro_0431	354	604	383	25	327	54	282	207	469415	469723	-	ID=ABD24879.1	protein of unknown function DUF1244
CP000248.1	Saro_0432	984	825	504	74	474	133	409	419	469798	471252	+	ID=ABD24880.1	pyruvate kinase
CP000248.1	Saro_0433	452	714	447	40	440	65	368	264	471309	471884	-	ID=ABD24881.1	Protein of unknown function UPF0001
CP000248.1	Saro_0434	342	325	207	32	160	32	142	142	471997	472533	+	ID=ABD24882.1	thiamine monophosphate synthase
CP000248.1	Saro_0435	1955	2094	1268	166	1302	273	1121	958	472628	475009	+	ID=ABD24883.1	DNA translocase FtsK
CP000248.1	Saro_0436	421	646	420	33	377	73	363	275	475017	475415	-	ID=ABD24884.1	thioesterase-like protein
CP000248.1	Saro_0437	1926	2092	1321	143	1249	316	1059	976	475412	477487	-	ID=ABD24885.1	oligopeptidase B%2C Serine peptidase%2C MEROPS family S09A
CP000248.1	Saro_0438	1165	1519	1073	99	924	170	791	626	477544	479349	+	ID=ABD24886.1	peptidase M24
CP000248.1	Saro_0439	286	218	133	14	121	42	77	99	479405	479773	+	ID=ABD24887.1	Glyoxalase/bleomycin resistance protein/dioxygenase
CP000248.1	Saro_0440	585	639	397	45	395	71	368	324	480001	480681	+	ID=ABD24888.1	Calcium-binding EF-hand protein
CP000248.1	Saro_0441	687	718	477	59	405	73	340	364	480687	481424	+	ID=ABD24889.1	two component transcriptional regulator%2C winged helix family
CP000248.1	Saro_0442	1012	765	498	69	504	132	417	411	481428	482825	+	ID=ABD24890.1	periplasmic sensor signal transduction histidine kinase
CP000248.1	Saro_0443	2290	2513	1568	174	1569	406	1418	1156	482963	485629	+	ID=ABD24891.1	peptidase M1%2C membrane alanine aminopeptidase
CP000248.1	Saro_0444	1696	1524	1006	98	853	224	765	766	485699	487273	-	ID=ABD24892.1	protein of unknown function DUF853%2C NPT hydrolase putative
CP000248.1	Saro_0445	1325	1350	844	97	834	192	707	631	487393	489180	+	ID=ABD24893.1	para-aminobenzoate synthase%2C component I
CP000248.1	Saro_0446	955	839	518	87	505	153	384	388	489185	490354	+	ID=ABD24894.1	aminotransferase
CP000248.1	Saro_0447	550	611	392	51	399	66	303	253	490351	491019	+	ID=ABD24895.1	Pseudouridylate synthase
CP000248.1	Saro_0448	345	275	145	25	202	50	153	147	491021	491434	+	ID=ABD24896.1	class I peptide chain release factor domain
CP000248.1	Saro_0449	970	1005	618	85	522	145	456	404	491483	492766	-	ID=ABD24897.1	UDP-N-acetylglucosamine 1-carboxyvinyltransferase
CP000248.1	Saro_0450	726	1081	598	48	611	91	572	454	492864	493802	+	ID=ABD24898.1	UDP-glucose pyrophosphorylase
CP000248.1	Saro_0451	513	441	306	41	277	73	256	238	493816	494490	-	ID=ABD24899.1	transcriptional regulator%2C TetR family
CP000248.1	Saro_0452	911	966	706	53	572	122	506	448	494678	495793	+	ID=ABD24900.1	oxidoreductase-like protein
CP000248.1	Saro_0453	983	973	608	65	585	135	491	492	495805	496860	+	ID=ABD24901.1	Xylose isomerase-like TIM barrel
CP000248.1	Saro_0454	2395	2704	1723	196	1717	342	1380	1280	497246	499669	+	ID=ABD24902.1	TonB-dependent receptor
CP000248.1	Saro_0455	799	1038	657	43	698	109	627	438	499747	500358	-	ID=ABD24903.1	hypothetical protein
CP000248.1	Saro_0457	23	0	0	1	1	2	0	1	501355	502287	+	ID=ABD24905.1	electron transfer flavoprotein%2C alpha subunit
CP000248.1	Saro_0458	1073	1051	696	75	634	116	562	494	502433	503392	+	ID=ABD24906.1	hypothetical protein
CP000248.1	Saro_0459	394	494	344	26	294	53	259	204	503393	503857	-	ID=ABD24907.1	GCN5-related N-acetyltransferase
CP000248.1	Saro_0460	380	348	261	30	270	43	227	214	504045	504479	+	ID=ABD24908.1	hypothetical protein
CP000248.1	Saro_0461	604	479	281	45	280	126	231	234	504527	505498	-	ID=ABD24909.1	RDD protein
CP000248.1	Saro_0462	931	953	614	68	602	138	508	404	505498	506568	-	ID=ABD24910.1	conserved hypothetical protein
CP000248.1	Saro_0463	643	783	481	39	488	85	384	335	506565	507851	-	ID=ABD24911.1	protein of unknown function DUF58
CP000248.1	Saro_0464	988	1424	987	78	957	135	951	588	507890	508846	-	ID=ABD24912.1	ATPase AAA_3
CP000248.1	Saro_0465	542	898	621	44	546	106	473	380	508864	510147	-	ID=ABD24913.1	hypothetical protein
CP000248.1	Saro_0466	460	383	279	34	205	57	177	178	510144	510803	-	ID=ABD24914.1	conserved hypothetical protein
CP000248.1	Saro_0467	822	939	571	65	620	103	497	442	510856	511746	-	ID=ABD24915.1	prephenate dehydratase
CP000248.1	Saro_0468	658	432	303	51	251	84	204	215	511901	512791	+	ID=ABD24916.1	cytochrome c%2C class I
CP000248.1	Saro_0469	363	415	233	30	186	58	176	174	512851	513237	-	ID=ABD24917.1	putative transcriptional regulator
CP000248.1	Saro_0470	744	612	361	63	272	101	316	286	513332	513940	+	ID=ABD24918.1	TrkA-N
CP000248.1	Saro_0471	211	220	138	19	133	41	119	93	513974	514474	-	ID=ABD24919.1	hypothetical protein
CP000248.1	Saro_0472	570	415	284	31	263	70	220	198	514536	515204	-	ID=ABD24920.1	23S rRNA Um-2552 2'-O-methyltransferase
CP000248.1	Saro_0473	770	855	593	60	469	134	396	365	515201	516508	-	ID=ABD24921.1	Ppx/GppA phosphatase
CP000248.1	Saro_0474	1580	2044	1315	126	1238	203	1155	853	516979	518454	-	ID=ABD24922.1	sulfatase
CP000248.1	Saro_0475	915	834	528	56	508	133	445	375	518616	519611	-	ID=ABD24923.1	aldo/keto reductase
CP000248.1	Saro_0476	845	1099	692	51	794	156	629	453	519733	520689	+	ID=ABD24924.1	transcriptional regulator%2C LysR family
CP000248.1	Saro_0477	811	849	536	54	539	116	492	385	520686	521564	+	ID=ABD24925.1	conserved hypothetical protein 730
CP000248.1	Saro_0478	279	478	319	32	259	52	245	166	521569	522087	+	ID=ABD24926.1	GCN5-related N-acetyltransferase
CP000248.1	Saro_0479	397	288	170	27	147	60	136	150	522072	522821	-	ID=ABD24927.1	Phosphomethylpyrimidine kinase
CP000248.1	Saro_0480	156	99	58	11	52	15	54	54	522823	523047	-	ID=ABD24928.1	protein of unknown function DUF1272
CP000248.1	Saro_0481	1141	1194	746	66	712	168	598	537	523049	524386	-	ID=ABD24929.1	phosphoglucosamine mutase
CP000248.1	Saro_0482	1050	980	691	94	623	144	535	495	524457	525746	+	ID=ABD24930.1	sodium:dicarboxylate symporter
CP000248.1	Saro_0483	601	510	333	35	313	91	287	233	525874	526488	+	ID=ABD24931.1	Superoxide dismutase
CP000248.1	Saro_0484	1345	1069	673	89	702	189	585	643	526476	527696	-	ID=ABD24932.1	protein of unknown function UPF0118
CP000248.1	Saro_0485	481	497	328	29	281	66	262	224	527833	528441	-	ID=ABD24933.1	sigma-24 (FecI-like)
CP000248.1	Saro_0486	241	147	94	10	83	32	72	83	528434	528607	-	ID=ABD24934.1	hypothetical protein
CP000248.1	Saro_0487	1561	2093	1259	100	1191	242	1146	836	528858	530525	+	ID=ABD24935.1	signal transduction histidine kinase
CP000248.1	Saro_0488	801	684	413	46	350	104	302	362	530563	531360	-	ID=ABD24936.1	response regulator receiver domain protein (CheY-like)
CP000248.1	Saro_0489	442	486	363	38	344	73	290	227	531406	531810	-	ID=ABD24937.1	response regulator receiver domain protein (CheY-like)
CP000248.1	Saro_0490	808	845	528	50	530	87	409	417	531932	532702	+	ID=ABD24938.1	putative transcriptional regulator%2C Crp/Fnr family
CP000248.1	Saro_0491	318	277	195	36	164	41	138	119	532919	533377	-	ID=ABD24939.1	response regulator receiver domain protein (CheY-like)
CP000248.1	Saro_0492	1192	1071	724	88	718	184	571	575	533476	534690	-	ID=ABD24940.1	conserved hypothetical protein
CP000248.1	Saro_0493	1258	1260	794	109	715	165	639	568	534777	535892	+	ID=ABD24941.1	fatty acid desaturase
CP000248.1	Saro_0494	416	544	350	31	317	70	253	220	535912	536418	-	ID=ABD24942.1	Rhodanese-like protein
CP000248.1	Saro_0495	1187	1306	788	70	785	149	720	555	536474	537574	-	ID=ABD24943.1	permease YjgP/YjgQ
CP000248.1	Saro_0496	1330	1408	895	105	863	190	747	675	537564	538808	-	ID=ABD24944.1	permease YjgP/YjgQ
CP000248.1	Saro_0497	405	400	238	25	252	52	213	167	539046	539477	+	ID=ABD24945.1	hypothetical protein
CP000248.1	Saro_0498	328	403	263	28	261	54	204	190	539558	539938	-	ID=ABD24946.1	ATP-dependent Clp protease adaptor protein ClpS
CP000248.1	Saro_0499	818	617	370	61	381	105	313	309	540114	540980	-	ID=ABD24947.1	Phasin
CP000248.1	Saro_0500	1991	2943	1781	164	1788	298	1465	1153	541124	543028	-	ID=ABD24948.1	Poly(R)-hydroxyalkanoic acid synthase%2C class I
CP000248.1	Saro_0501	1461	1584	1059	92	980	203	928	735	543116	544357	+	ID=ABD24949.1	aminotransferase
CP000248.1	Saro_0502	577	633	389	46	412	79	328	339	544498	545304	+	ID=ABD24950.1	Enoyl-CoA hydratase/isomerase
CP000248.1	Saro_0503	972	1026	664	86	578	146	483	431	545339	546724	+	ID=ABD24951.1	ribonuclease II
CP000248.1	Saro_0504	560	959	543	47	523	66	501	360	547191	547607	+	ID=ABD24952.1	Excalibur
CP000248.1	Saro_0505	375	446	260	15	277	53	251	194	548331	548717	+	ID=ABD24953.1	hypothetical protein
CP000248.1	Saro_0507	210	26	15	7	28	17	21	25	549276	549623	-	ID=ABD24955.1	transposase%2C IS5 family
CP000248.1	Saro_0509	369	557	384	29	356	64	348	226	550240	550572	-	ID=ABD24956.1	ferredoxin
CP000248.1	Saro_0510	1749	2077	1322	137	1311	254	1105	916	550605	552242	-	ID=ABD24957.1	Cyclohexanone monooxygenase
CP000248.1	Saro_0511	817	754	484	63	520	114	406	361	552466	553236	-	ID=ABD24958.1	Enoyl-CoA hydratase/isomerase
CP000248.1	Saro_0512	814	989	636	50	560	101	499	405	553249	553995	-	ID=ABD24959.1	short-chain dehydrogenase/reductase SDR
CP000248.1	Saro_0513	940	1097	726	73	677	177	641	515	554310	555392	+	ID=ABD24960.1	alcohol dehydrogenase%2C zinc-containing
CP000248.1	Saro_0514	1484	1648	1043	115	1022	184	932	778	555434	556699	+	ID=ABD24961.1	cytochrome P450
CP000248.1	Saro_0515	562	679	441	41	372	88	377	296	556696	557178	+	ID=ABD24962.1	flavin reductase-like%2C FMN-binding protein
CP000248.1	Saro_0516	580	708	426	52	385	69	369	312	557175	557762	-	ID=ABD24963.1	transcriptional regulator%2C TetR family
CP000248.1	Saro_0517	1014	1296	663	64	811	140	758	607	557813	558748	-	ID=ABD24964.1	gluconolactonase
CP000248.1	Saro_0518	695	680	450	42	403	95	361	345	558851	559693	-	ID=ABD24965.1	Enoyl-CoA hydratase/isomerase
CP000248.1	Saro_0519	1809	2214	1413	147	1464	304	1322	1076	559882	561576	+	ID=ABD24966.1	AMP-dependent synthetase and ligase
CP000248.1	Saro_0520	1055	1115	688	69	640	141	583	505	561623	562768	+	ID=ABD24967.1	GTP cyclohydrolase II
CP000248.1	Saro_0521	656	774	543	60	537	107	448	350	562789	563454	-	ID=ABD24968.1	transcriptional regulator%2C TetR family
CP000248.1	Saro_0522	1223	1215	692	79	750	184	675	569	563635	564759	+	ID=ABD24969.1	luciferase-like protein
CP000248.1	Saro_0523	2570	3474	2136	183	2177	399	1866	1444	564837	567248	+	ID=ABD24970.1	TonB-dependent receptor
CP000248.1	Saro_0524	201	316	206	14	181	44	166	117	567592	567765	-	ID=ABD24971.1	hypothetical protein
CP000248.1	Saro_0525	682	746	458	43	497	120	417	351	567941	568564	-	ID=ABD24972.1	hypothetical protein
CP000248.1	Saro_0526	1971	2948	1797	133	1882	242	1533	1126	568674	570248	+	ID=ABD24973.1	Recombinase
CP000248.1	Saro_0527	899	962	564	66	559	123	479	468	570248	571147	+	ID=ABD24974.1	ParB family protein
CP000248.1	Saro_0528	1335	2470	1556	97	1766	178	1462	979	571140	572099	+	ID=ABD24975.1	RepB plasmid partition
CP000248.1	Saro_0529	342	468	306	14	330	47	265	189	572780	573094	-	ID=ABD24976.1	hypothetical protein
CP000248.1	Saro_0530	1418	1851	1171	102	1135	215	1074	834	573909	575255	+	ID=ABD24977.1	TM1410 hypothetical-related protein
CP000248.1	Saro_0531	1234	1383	895	93	864	185	750	627	575338	576366	-	ID=ABD24978.1	acyltransferase 3
CP000248.1	Saro_0532	1369	1553	995	107	1009	200	863	723	576491	577765	-	ID=ABD24979.1	transcriptional regulator%2C TetR family
CP000248.1	Saro_0533	2608	3454	2265	190	2218	402	1863	1687	577801	580191	-	ID=ABD24980.1	sulfatase
CP000248.1	Saro_0534	2352	2577	1585	173	1540	348	1285	1130	580304	582577	+	ID=ABD24981.1	sulfatase
CP000248.1	Saro_0535	2523	2771	1814	177	1708	373	1504	1231	582643	585204	+	ID=ABD24982.1	TonB-dependent receptor
CP000248.1	Saro_0536	985	1066	695	77	667	160	580	481	585343	586290	+	ID=ABD24983.1	protein of unknown function DUF323
CP000248.1	Saro_0537	865	889	571	78	574	113	488	406	586351	587277	-	ID=ABD24984.1	transcriptional regulator%2C LysR family
CP000248.1	Saro_0538	1517	2083	1219	103	1259	241	1114	916	587562	588896	+	ID=ABD24985.1	benzoate 1%2C2-dioxygenase%2C alpha subunit
CP000248.1	Saro_0539	720	1098	708	44	633	106	617	440	588893	589378	+	ID=ABD24986.1	2-chlorobenzoate 1%2C2-dioxygenase
CP000248.1	Saro_0540	636	669	397	42	407	91	343	257	589371	590162	+	ID=ABD24987.1	short-chain dehydrogenase/reductase SDR
CP000248.1	Saro_0541	639	743	481	46	456	105	397	317	590232	591146	+	ID=ABD24988.1	transcriptional regulator%2C LysR family
CP000248.1	Saro_0542	1272	1313	867	95	812	162	668	575	591233	592552	+	ID=ABD24989.1	aryl-beta-glucosidase
CP000248.1	Saro_0543	1001	1032	683	78	660	126	553	494	592634	593659	+	ID=ABD24990.1	UTP-hexose-1-phosphate uridylyltransferase / UDP-glucose-hexose-1-phosphate uridylyltransferase
CP000248.1	Saro_0544	672	628	428	28	388	109	329	301	593656	594798	+	ID=ABD24991.1	galactokinase
CP000248.1	Saro_0545	3469	4805	2972	256	2892	479	2712	2037	594815	597991	-	ID=ABD24992.1	Outer membrane autotransporter barrel protein
CP000248.1	Saro_0546	643	818	548	57	564	99	458	373	598289	598936	+	ID=ABD24993.1	sigma-24 (FecI-like)
CP000248.1	Saro_0547	53	150	95	2	85	11	76	38	598936	599712	+	ID=ABD24994.1	hypothetical protein
CP000248.1	Saro_0548	488	431	282	31	250	77	224	198	599767	600258	+	ID=ABD24995.1	asparaginase
CP000248.1	Saro_0549	324	275	216	34	160	51	164	148	600266	600691	-	ID=ABD24996.1	GCN5-related N-acetyltransferase
CP000248.1	Saro_0550	1486	1773	1027	89	944	217	847	732	600682	602304	-	ID=ABD24997.1	GMP synthase (glutamine-hydrolyzing)
CP000248.1	Saro_0551	338	511	294	39	376	69	275	215	602665	603510	+	ID=ABD24998.1	glutamyl-tRNA synthetase%2C class Ic
CP000248.1	Saro_0552	225	262	178	15	148	35	124	118	603507	603737	+	ID=ABD24999.1	hypothetical protein
CP000248.1	Saro_0553	463	368	278	30	228	52	174	181	603757	604317	+	ID=ABD25000.1	ATP:cob(I)alamin adenosyltransferase
CP000248.1	Saro_0554	793	1446	735	62	689	122	643	529	604391	605263	+	ID=ABD25001.1	3-hydroxyacyl-CoA dehydrogenase
CP000248.1	Saro_0555	346	150	106	17	100	35	102	108	605322	605684	+	ID=ABD25002.1	hypothetical protein
CP000248.1	Saro_0556	313	212	145	19	125	58	121	110	605947	606336	-	ID=ABD25003.1	hypothetical protein
CP000248.1	Saro_0557	272	158	126	19	91	31	90	77	606585	607016	+	ID=ABD25004.1	nuclease (SNase-like)
CP000248.1	Saro_0558	477	511	391	42	354	83	324	227	607023	607658	-	ID=ABD25005.1	transcriptional regulator%2C TetR family
CP000248.1	Saro_0559	1415	1728	1092	95	1180	237	943	761	607830	609581	+	ID=ABD25006.1	5'-nucleotidase
CP000248.1	Saro_0560	735	792	519	72	419	96	356	321	609600	610397	-	ID=ABD25007.1	protein of unknown function DUF1295
CP000248.1	Saro_0561	549	577	344	47	369	77	309	260	610390	611001	-	ID=ABD25008.1	phospholipid/glycerol acyltransferase
CP000248.1	Saro_0562	773	904	583	44	538	102	553	414	611046	611723	-	ID=ABD25009.1	hypothetical protein
CP000248.1	Saro_0563	264	472	222	15	270	34	211	177	611833	612276	+	ID=ABD25010.1	protein of unknown function DUF983
CP000248.1	Saro_0564	473	476	282	38	298	54	258	205	612277	612960	-	ID=ABD25011.1	glutathione S-transferase-like protein
CP000248.1	Saro_0565	430	288	164	24	167	42	140	190	612965	613513	-	ID=ABD25012.1	glutathione peroxidase
CP000248.1	Saro_0566	612	856	555	44	599	109	536	408	613531	614190	-	ID=ABD25013.1	butyryl-CoA:acetate CoA transferase
CP000248.1	Saro_0567	271	414	278	25	278	34	250	155	614213	615109	-	ID=ABD25014.1	hypothetical protein
CP000248.1	Saro_0568	676	631	352	44	341	94	310	280	615106	615816	-	ID=ABD25015.1	3-oxoacid CoA-transferase%2C subunit A
CP000248.1	Saro_0569	490	495	353	46	314	85	293	244	615911	616783	+	ID=ABD25016.1	transcriptional regulator%2C LysR family
CP000248.1	Saro_0570	525	400	287	33	232	89	217	229	616832	617476	-	ID=ABD25017.1	Epoxide hydrolase N-terminal domain-like phosphatase
CP000248.1	Saro_0571	602	915	572	44	550	106	490	353	617619	618398	+	ID=ABD25018.1	UspA
CP000248.1	Saro_0572	312	360	263	21	238	45	201	150	618437	618913	+	ID=ABD25019.1	membrane protein-like protein
CP000248.1	Saro_0573	1742	1637	1002	137	976	224	901	703	619329	621647	+	ID=ABD25020.1	AAA family ATPase%2C CDC48 subfamily
CP000248.1	Saro_0574	799	770	414	52	421	126	354	368	621723	623030	-	ID=ABD25021.1	signal transduction histidine kinase
CP000248.1	Saro_0575	26	25	26	4	11	7	13	6	623203	623337	+	ID=ABD25022.1	LSU ribosomal protein L34P
CP000248.1	Saro_0576	260	85	66	16	65	40	49	53	623374	623862	+	ID=ABD25023.1	ribonuclease P protein component
CP000248.1	Saro_0577	162	195	144	5	100	21	107	94	623859	624068	+	ID=ABD25024.1	protein of unknown function DUF37
CP000248.1	Saro_0578	1595	1736	1035	105	1024	172	930	772	624133	625935	+	ID=ABD25025.1	protein translocase subunit yidC
CP000248.1	Saro_0579	649	646	402	45	391	82	367	342	625932	626585	+	ID=ABD25026.1	GTP-binding protein
CP000248.1	Saro_0580	642	682	420	60	351	107	346	290	626906	627580	+	ID=ABD25027.1	glutathione S-transferase-like protein
CP000248.1	Saro_0581	850	1215	715	67	748	102	656	509	627580	628707	+	ID=ABD25028.1	succinyldiaminopimelate desuccinylase
CP000248.1	Saro_0582	41	110	86	3	89	8	64	32	628691	629263	-	ID=ABD25029.1	Smr protein/MutS2
CP000248.1	Saro_0583	916	1058	663	60	671	141	577	448	629263	630486	-	ID=ABD25030.1	MltA
CP000248.1	Saro_0584	585	401	268	48	233	75	196	192	630495	631238	-	ID=ABD25031.1	import inner membrane translocase%2C subunit Tim44
CP000248.1	Saro_0585	267	377	147	21	187	24	149	146	631271	631513	+	ID=ABD25032.1	hypothetical protein
CP000248.1	Saro_0586	329	380	238	19	278	52	219	187	631524	631994	+	ID=ABD25033.1	protein translocase subunit secB
CP000248.1	Saro_0587	1293	1648	975	94	888	202	797	635	632025	633596	+	ID=ABD25034.1	integral membrane protein MviN
CP000248.1	Saro_0588	1010	976	668	62	598	136	504	511	633608	634627	+	ID=ABD25035.1	tryptophanyl-tRNA synthetase
CP000248.1	Saro_0589	571	696	429	40	339	94	358	278	634798	635496	+	ID=ABD25036.1	conserved hypothetical protein
CP000248.1	Saro_0590	363	444	303	23	297	57	299	237	635565	636038	-	ID=ABD25037.1	deoxyuridine 5'-triphosphate nucleotidohydrolase
CP000248.1	Saro_0591	723	841	544	43	493	113	375	317	636019	637206	-	ID=ABD25038.1	Phosphopantothenate-cysteine ligase
CP000248.1	Saro_0592	291	415	280	24	264	40	200	138	637311	637709	+	ID=ABD25039.1	hypothetical protein
CP000248.1	Saro_0593	1066	1210	791	82	757	148	688	503	637714	638733	-	ID=ABD25040.1	acyltransferase 3
CP000248.1	Saro_0594	1131	1074	699	78	608	150	550	473	638968	640527	-	ID=ABD25041.1	2-octaprenylphenol hydroxylase
CP000248.1	Saro_0595	631	564	347	57	330	111	274	235	640532	641269	-	ID=ABD25042.1	2-octaprenyl-6-methoxy-1%2C4-benzoquinone methylase
CP000248.1	Saro_0596	614	660	415	44	492	94	380	308	641330	642142	+	ID=ABD25043.1	DNA-(apurinic or apyrimidinic site) lyase
CP000248.1	Saro_0597	1147	1306	822	81	791	165	689	557	642174	643286	-	ID=ABD25044.1	4-hydroxyphenylpyruvate dioxygenase
CP000248.1	Saro_0598	432	423	247	37	259	57	217	323	643385	643897	+	ID=ABD25045.1	transcriptional regulator%2C AsnC family
CP000248.1	Saro_0599	1017	1275	813	82	738	160	712	573	644032	644970	+	ID=ABD25046.1	transcriptional regulator%2C LysR family
CP000248.1	Saro_0600	1129	2159	1257	111	1424	182	1247	796	645059	645979	+	ID=ABD25047.1	Sterol desaturase-like protein
CP000248.1	Saro_0601	1026	1188	782	97	691	181	700	541	645976	647553	+	ID=ABD25048.1	sulfotransferase
CP000248.1	Saro_0602	397	463	280	24	282	63	262	171	647570	647929	+	ID=ABD25049.1	hypothetical protein
CP000248.1	Saro_0603	138	76	55	13	47	16	37	37	648031	648384	+	ID=ABD25050.1	hypothetical protein
CP000248.1	Saro_0604	586	409	254	48	216	52	194	187	648439	649371	-	ID=ABD25051.1	hypothetical protein
CP000248.1	Saro_0605	1053	1132	740	62	770	162	680	546	649374	651143	-	ID=ABD25052.1	Amidase
CP000248.1	Saro_0606	2626	3404	2094	193	2013	362	1722	1355	651140	654733	-	ID=ABD25053.1	Allophanate hydrolase subunit 2
CP000248.1	Saro_0607	572	597	387	46	368	86	361	239	654730	655365	-	ID=ABD25054.1	conserved hypothetical protein
CP000248.1	Saro_0608	547	446	292	55	358	86	232	242	655382	656206	-	ID=ABD25055.1	conserved hypothetical protein
CP000248.1	Saro_0609	523	603	331	41	300	79	310	272	656203	656679	-	ID=ABD25056.1	transcriptional regulator%2C CopG family
CP000248.1	Saro_0610	482	438	287	42	235	94	195	227	656681	657487	-	ID=ABD25057.1	ABC transporter related protein
CP000248.1	Saro_0611	811	830	552	57	534	105	419	433	657484	658299	-	ID=ABD25058.1	binding-protein-dependent transport systems inner membrane component
CP000248.1	Saro_0612	1234	1474	898	85	931	186	838	662	658339	659421	-	ID=ABD25059.1	ABC transporter%2C periplasmic substrate-binding protein
CP000248.1	Saro_0613	2719	3714	2395	202	2473	394	2046	1603	660041	662467	+	ID=ABD25060.1	TonB-dependent receptor
CP000248.1	Saro_0614	817	728	532	58	451	123	387	406	662553	663497	+	ID=ABD25061.1	beta-lactamase-like protein
CP000248.1	Saro_0615	1215	1710	1149	98	1293	198	1051	760	663645	664640	+	ID=ABD25062.1	Sterol desaturase-like protein
CP000248.1	Saro_0616	553	491	322	34	304	81	247	263	664669	665286	+	ID=ABD25063.1	hypothetical protein
CP000248.1	Saro_0617	1055	1264	786	85	809	184	766	635	665462	666613	-	ID=ABD25064.1	phage integrase
CP000248.1	Saro_0618	295	481	343	22	275	51	225	184	666617	666838	-	ID=ABD25065.1	hypothetical protein
CP000248.1	Saro_0619	324	287	179	18	194	49	151	127	666842	667162	-	ID=ABD25066.1	hypothetical protein
CP000248.1	Saro_0620	535	644	401	47	440	84	357	302	667159	667779	-	ID=ABD25067.1	MT-A70 protein
CP000248.1	Saro_0621	614	778	485	38	529	85	453	363	667779	668300	-	ID=ABD25068.1	hypothetical protein
CP000248.1	Saro_0622	783	1235	758	54	853	92	678	525	668297	668983	-	ID=ABD25069.1	conserved hypothetical protein
CP000248.1	Saro_0623	637	868	554	40	699	87	525	359	668987	669502	-	ID=ABD25070.1	hypothetical protein
CP000248.1	Saro_0624	352	418	252	24	280	66	220	199	669506	669823	-	ID=ABD25071.1	GP46 protein
CP000248.1	Saro_0625	1427	1377	929	90	838	182	779	621	669827	671284	-	ID=ABD25072.1	ParB-like nuclease
CP000248.1	Saro_0626	1064	1348	810	70	866	148	706	647	671305	672378	-	ID=ABD25073.1	hypothetical protein
CP000248.1	Saro_0627	190	124	77	13	91	30	51	72	672375	672731	-	ID=ABD25074.1	hypothetical protein
CP000248.1	Saro_0628	105	92	61	8	71	18	55	59	672976	673221	-	ID=ABD25075.1	hypothetical protein
CP000248.1	Saro_0629	168	106	86	9	98	27	50	61	673218	673670	-	ID=ABD25076.1	hypothetical protein
CP000248.1	Saro_0630	375	415	261	29	267	45	236	152	673769	674125	+	ID=ABD25077.1	hypothetical protein
CP000248.1	Saro_0631	255	405	274	18	279	46	233	150	674200	674433	-	ID=ABD25078.1	hypothetical protein
CP000248.1	Saro_0632	800	1072	672	56	765	107	711	456	674523	675179	-	ID=ABD25079.1	hypothetical protein
CP000248.1	Saro_0633	839	891	532	44	652	105	519	404	675176	675802	-	ID=ABD25080.1	putative phage repressor
CP000248.1	Saro_0634	366	449	286	30	405	49	311	212	675882	676229	-	ID=ABD25081.1	hypothetical protein
CP000248.1	Saro_0635	249	230	122	9	166	33	133	96	676226	676456	-	ID=ABD25082.1	hypothetical protein
CP000248.1	Saro_0636	428	1025	297	46	363	66	296	217	676570	677037	+	ID=ABD25083.1	hypothetical protein
CP000248.1	Saro_0637	477	464	297	38	306	74	262	242	677034	677600	+	ID=ABD25084.1	hypothetical protein
CP000248.1	Saro_0638	358	385	227	20	230	57	194	183	677597	677956	+	ID=ABD25085.1	hypothetical protein
CP000248.1	Saro_0639	1186	1480	944	79	946	175	848	717	677953	679200	+	ID=ABD25086.1	DNA polymerase III beta subunit family protein
CP000248.1	Saro_0640	206	199	130	10	142	25	119	84	679217	679414	+	ID=ABD25087.1	hypothetical protein
CP000248.1	Saro_0641	1708	1638	1034	115	925	252	842	787	679419	681137	+	ID=ABD25088.1	plasmid and phage DNA primase
CP000248.1	Saro_0642	1886	1894	1102	99	1156	260	1069	935	681134	682756	+	ID=ABD25089.1	Phage or plasmid primase P4-like protein
CP000248.1	Saro_0643	565	1153	685	39	838	103	736	422	683070	683543	+	ID=ABD25090.1	hypothetical protein
CP000248.1	Saro_0644	215	245	195	17	207	38	141	130	683751	684059	+	ID=ABD25091.1	HNH endonuclease
CP000248.1	Saro_0645	452	517	376	33	415	86	344	234	684152	684628	+	ID=ABD25092.1	conserved hypothetical protein
CP000248.1	Saro_0646	2133	2473	1546	123	1571	260	1396	1050	684636	686372	+	ID=ABD25093.1	phage Terminase
CP000248.1	Saro_0647	1742	1970	1199	109	1259	231	1042	939	686369	687673	+	ID=ABD25094.1	Phage portal protein%2C HK97
CP000248.1	Saro_0648	699	647	416	38	403	80	381	315	687663	688358	+	ID=ABD25095.1	prohead peptidase%2C Unknown type peptidase%2C MEROPS family U35
CP000248.1	Saro_0649	1554	1683	1117	89	1126	199	999	799	688371	689768	+	ID=ABD25096.1	Phage major capsid protein%2C HK97
CP000248.1	Saro_0650	343	375	230	20	230	50	239	176	689768	690067	+	ID=ABD25097.1	hypothetical protein
CP000248.1	Saro_0651	251	524	378	19	397	49	327	198	690125	690487	+	ID=ABD25098.1	hypothetical protein
CP000248.1	Saro_0652	634	1131	698	55	748	92	632	401	690557	691102	+	ID=ABD25099.1	Phage conserved hypothetical protein%2C phiE125 gp8
CP000248.1	Saro_0653	439	645	394	38	392	58	355	274	691102	691452	+	ID=ABD25100.1	Phage head-tail adaptor%2C putative
CP000248.1	Saro_0654	803	1198	754	49	849	120	693	522	691488	692093	+	ID=ABD25101.1	Phage protein%2C HK97%2C gp10
CP000248.1	Saro_0655	422	547	310	27	335	78	311	243	692086	692493	+	ID=ABD25102.1	hypothetical protein
CP000248.1	Saro_0656	181	54	22	10	28	19	24	22	692508	692723	+	ID=ABD25103.1	hypothetical protein
CP000248.1	Saro_0657	519	707	441	46	509	64	439	290	692812	693273	+	ID=ABD25104.1	hypothetical protein
CP000248.1	Saro_0658	393	426	242	24	250	62	249	192	693380	693796	+	ID=ABD25105.1	hypothetical protein
CP000248.1	Saro_0659	399	305	198	29	254	64	200	189	693814	694263	+	ID=ABD25106.1	hypothetical protein
CP000248.1	Saro_0660	4805	4855	2714	238	3215	718	2986	2056	694266	697238	+	ID=ABD25107.1	hypothetical protein
CP000248.1	Saro_0661	1257	1842	1096	98	1176	190	1000	711	697235	698281	+	ID=ABD25108.1	hypothetical protein
CP000248.1	Saro_0662	766	1088	728	61	686	123	603	448	698281	699117	+	ID=ABD25109.1	hypothetical protein
CP000248.1	Saro_0663	1187	1839	1219	100	1357	163	1067	807	699121	700221	+	ID=ABD25110.1	hypothetical protein
CP000248.1	Saro_0664	2751	3555	2241	166	2402	422	1932	1655	700231	702399	+	ID=ABD25111.1	hypothetical protein
CP000248.1	Saro_0665	357	349	242	21	223	37	213	246	702396	702740	+	ID=ABD25112.1	hypothetical protein
CP000248.1	Saro_0666	515	587	356	40	348	95	344	286	702737	703276	+	ID=ABD25113.1	protein of unknown function DUF847
CP000248.1	Saro_0667	232	265	142	13	129	39	135	104	703273	703542	+	ID=ABD25114.1	hypothetical protein
CP000248.1	Saro_0668	316	356	196	30	208	62	175	144	703539	703835	+	ID=ABD25115.1	hypothetical protein
CP000248.1	Saro_0669	2591	3529	2155	178	2175	375	2030	1540	704132	706129	+	ID=ABD25116.1	hypothetical protein
CP000248.1	Saro_0670	1331	1674	1130	109	1198	218	1059	792	706136	707605	-	ID=ABD25117.1	hypothetical protein
CP000248.1	Saro_0671	624	1218	704	42	844	76	697	453	707697	708095	+	ID=ABD25118.1	hypothetical protein
CP000248.1	Saro_0672	317	496	306	29	311	50	276	191	708399	708689	+	ID=ABD25119.1	conserved hypothetical protein
CP000248.1	Saro_0673	941	1242	746	65	729	146	664	582	708788	709732	+	ID=ABD25120.1	fumarylacetoacetate (FAA) hydrolase
CP000248.1	Saro_0674	1779	1604	962	123	951	263	741	831	709795	711912	+	ID=ABD25121.1	CoA-binding protein
CP000248.1	Saro_0675	462	604	386	38	519	78	329	250	711968	712504	-	ID=ABD25122.1	adenine phosphoribosyltransferase
CP000248.1	Saro_0676	668	555	326	44	363	84	314	260	712582	713397	-	ID=ABD25123.1	cytochrome c1
CP000248.1	Saro_0677	1527	2151	1370	136	1420	188	1251	929	713428	714717	-	ID=ABD25124.1	cytochrome b/b6-like protein
CP000248.1	Saro_0678	540	573	329	49	353	74	294	255	714729	715307	-	ID=ABD25125.1	Ubiquinol-cytochrome c reductase%2C iron-sulfur subunit
CP000248.1	Saro_0679	677	488	306	49	286	106	249	248	715567	716622	-	ID=ABD25126.1	protein of unknown function DUF185
CP000248.1	Saro_0680	732	913	525	35	566	111	507	382	716619	717518	-	ID=ABD25127.1	prolipoprotein diacylglyceryl transferase
CP000248.1	Saro_0681	1703	2006	1251	120	1270	253	1113	919	717676	719388	+	ID=ABD25128.1	AMP-dependent synthetase and ligase
CP000248.1	Saro_0682	2310	2605	1737	176	1627	328	1432	1209	719453	722191	+	ID=ABD25129.1	UTP-GlnB (protein PII) uridylyltransferase%2C GlnD
CP000248.1	Saro_0683	434	482	280	48	307	68	293	204	722249	722809	+	ID=ABD25130.1	protein of unknown function DUF179
CP000248.1	Saro_0684	1120	1285	820	75	800	151	694	512	723040	723945	+	ID=ABD25131.1	homoserine O-succinyltransferase
CP000248.1	Saro_0685	182	227	146	9	115	24	111	106	724127	724330	+	ID=ABD25132.1	LSU ribosomal protein L35P
CP000248.1	Saro_0686	279	277	160	19	204	31	158	146	724344	724706	+	ID=ABD25133.1	LSU ribosomal protein L20P
CP000248.1	Saro_0687	644	565	393	52	367	121	279	263	724842	725723	+	ID=ABD25134.1	transcriptional regulator%2C AraC family
CP000248.1	Saro_0688	1151	1589	1011	76	1014	146	875	677	725769	726869	+	ID=ABD25135.1	phenylalanyl-tRNA synthetase%2C alpha subunit
CP000248.1	Saro_0689	1904	1777	1132	140	997	279	893	772	726866	729256	+	ID=ABD25136.1	phenylalanyl-tRNA synthetase beta subunit
CP000248.1	Saro_0690	1462	1789	1087	98	1124	197	1156	780	729333	730856	+	ID=ABD25137.1	bacterial peptide chain release factor 3 (bRF-3)
CP000248.1	Saro_0691	842	1276	803	55	820	143	732	525	730917	731789	+	ID=ABD25138.1	alpha/beta hydrolase
CP000248.1	Saro_0692	636	511	309	42	371	77	251	265	731798	732535	+	ID=ABD25139.1	Endonuclease/exonuclease/phosphatase
CP000248.1	Saro_0693	321	281	226	17	158	50	150	153	732711	733049	+	ID=ABD25140.1	nitrogen regulatory protein P-II
CP000248.1	Saro_0694	1162	1037	662	81	662	165	604	515	733046	734404	+	ID=ABD25141.1	locus_tag=Saro_0694
CP000248.1	Saro_0695	1115	1151	726	80	718	188	629	550	734586	735704	+	ID=ABD25142.1	histidinol phosphate aminotransferase apoenzyme
CP000248.1	Saro_0696	779	721	471	56	411	118	361	348	735701	736654	+	ID=ABD25143.1	prephenate dehydrogenase
CP000248.1	Saro_0697	1325	1400	874	83	841	211	782	735	736651	737943	-	ID=ABD25144.1	natural resistance-associated macrophage protein
CP000248.1	Saro_0698	726	736	389	54	468	93	399	397	737927	738619	-	ID=ABD25145.1	phospholipid/glycerol acyltransferase
CP000248.1	Saro_0699	440	367	258	28	252	62	194	173	738625	739173	-	ID=ABD25146.1	protein of unknown function DUF218
CP000248.1	Saro_0700	712	666	452	59	355	90	290	259	739170	740105	-	ID=ABD25147.1	protein of unknown function DUF214
CP000248.1	Saro_0701	600	604	371	46	368	79	296	273	740102	740866	-	ID=ABD25148.1	ABC transporter related protein
CP000248.1	Saro_0702	677	613	405	46	329	99	300	309	741015	741899	+	ID=ABD25149.1	Zinc finger/thioredoxin putative
CP000248.1	Saro_0703	656	624	343	52	352	90	315	282	742296	743213	-	ID=ABD25150.1	short-chain dehydrogenase/reductase SDR
CP000248.1	Saro_0704	2831	3001	1918	202	1899	411	1658	1355	743286	746729	-	ID=ABD25151.1	L-proline dehydrogenase
CP000248.1	Saro_0705	448	770	449	31	589	58	487	318	746833	747303	+	ID=ABD25152.1	transcriptional regulator%2C AsnC family
CP000248.1	Saro_0706	659	812	535	48	484	91	414	355	747278	747925	-	ID=ABD25153.1	transcriptional regulator%2C TetR family
CP000248.1	Saro_0707	1187	1709	975	93	966	149	899	717	747979	749004	+	ID=ABD25154.1	Rieske (2Fe-2S) protein
CP000248.1	Saro_0708	322	222	125	20	140	42	98	111	749075	749500	-	ID=ABD25155.1	putative membrane protein
CP000248.1	Saro_0709	407	495	281	24	267	56	241	209	749500	749889	-	ID=ABD25156.1	hypothetical protein
CP000248.1	Saro_0710	1179	1285	848	107	881	171	754	600	749871	750902	-	ID=ABD25157.1	Xylose isomerase-like TIM barrel
CP000248.1	Saro_0711	1260	1300	782	112	834	208	739	689	750994	752226	-	ID=ABD25158.1	major facilitator superfamily MFS_1
CP000248.1	Saro_0712	1036	1156	751	71	791	144	620	520	752468	753583	+	ID=ABD25159.1	monooxygenase%2C FAD-binding protein
CP000248.1	Saro_0713	832	1200	753	58	721	121	623	532	753607	754509	+	ID=ABD25160.1	Glyoxalase/bleomycin resistance protein/dioxygenase
CP000248.1	Saro_0714	894	800	518	65	479	145	425	380	754513	755670	+	ID=ABD25161.1	conserved hypothetical protein
CP000248.1	Saro_0715	413	438	304	28	249	42	207	210	755671	756129	+	ID=ABD25162.1	hypothetical protein
CP000248.1	Saro_0716	879	1126	706	65	755	132	700	494	756152	756931	+	ID=ABD25163.1	putative cyclase
CP000248.1	Saro_0717	481	785	374	42	371	71	309	264	756948	757568	-	ID=ABD25164.1	dethiobiotin synthase
CP000248.1	Saro_0718	914	1006	614	79	605	137	511	483	757565	758713	-	ID=ABD25165.1	8-amino-7-oxononanoate synthase
CP000248.1	Saro_0719	1137	1267	759	95	922	156	689	593	758713	759783	-	ID=ABD25166.1	biotin synthase
CP000248.1	Saro_0720	492	557	378	43	375	65	354	268	759902	760549	-	ID=ABD25167.1	ABC transporter related protein
CP000248.1	Saro_0721	999	1603	1040	91	1098	143	930	754	760546	761343	-	ID=ABD25168.1	ABC-2 protein
CP000248.1	Saro_0722	1213	1312	839	81	791	192	663	527	761345	762502	-	ID=ABD25169.1	putative capsule polysaccharide export ABC transporter transmembrane protein
CP000248.1	Saro_0723	776	889	552	51	577	105	450	372	762499	763257	-	ID=ABD25170.1	hypothetical protein
CP000248.1	Saro_0724	1957	2592	1588	151	1600	316	1429	1096	763254	765296	-	ID=ABD25171.1	glycosyl transferase%2C family 2
CP000248.1	Saro_0725	1882	1592	943	117	977	255	890	876	765335	767341	-	ID=ABD25172.1	Chromosome segregation ATPases-like protein
CP000248.1	Saro_0726	790	739	414	67	388	114	388	333	767334	768185	-	ID=ABD25173.1	2-dehydro-3-deoxyphosphooctonate aldolase
CP000248.1	Saro_0727	922	1385	833	54	889	167	786	567	768182	769204	-	ID=ABD25174.1	KpsF/GutQ family protein
CP000248.1	Saro_0728	1153	1506	980	81	997	166	873	665	769458	770678	-	ID=ABD25175.1	polysaccharide export protein
CP000248.1	Saro_0729	1763	2054	1313	125	1247	232	1147	977	770732	772492	-	ID=ABD25176.1	glycosyl transferase%2C family 2
CP000248.1	Saro_0730	1000	1167	754	72	661	136	592	486	772489	773442	-	ID=ABD25177.1	hypothetical protein
CP000248.1	Saro_0731	988	797	518	72	447	179	404	388	773446	774426	-	ID=ABD25178.1	Capsule polysaccharide biosynthesis
CP000248.1	Saro_0732	378	326	204	32	194	61	152	147	774648	775061	+	ID=ABD25179.1	formate dehydrogenase gamma subunit
CP000248.1	Saro_0733	1296	1678	853	92	913	179	865	603	775058	776596	+	ID=ABD25180.1	formate dehydrogenase beta subunit
CP000248.1	Saro_0734	444	431	309	33	222	51	209	207	776593	777126	+	ID=ABD25181.1	molybdenum cofactor guanylyltransferase
CP000248.1	Saro_0735	2411	2646	1688	176	1679	369	1436	1192	777116	779974	+	ID=ABD25182.1	formate dehydrogenase alpha subunit
CP000248.1	Saro_0736	179	152	102	6	100	33	83	67	779971	780237	+	ID=ABD25183.1	hypothetical protein
CP000248.1	Saro_0737	615	736	467	52	513	106	421	340	780218	781012	+	ID=ABD25184.1	formate dehydrogenase family accessory protein FdhD
CP000248.1	Saro_0738	474	453	316	30	299	57	270	197	780966	781436	-	ID=ABD25185.1	response regulator receiver domain protein (CheY-like)
CP000248.1	Saro_0739	604	734	431	34	451	87	392	353	781541	782284	+	ID=ABD25186.1	locus_tag=Saro_0739
CP000248.1	Saro_0740	2350	2444	1523	137	1574	331	1323	1051	782384	784855	+	ID=ABD25187.1	glycosyl transferase%2C group 1
CP000248.1	Saro_0741	1297	1666	1013	83	1100	192	963	773	784842	786134	+	ID=ABD25188.1	glycosidase%2C PH1107-related protein
CP000248.1	Saro_0742	914	1095	715	81	630	134	567	527	786182	787222	+	ID=ABD25189.1	mannose-1-phosphate guanylyltransferase (GDP)
CP000248.1	Saro_0743	867	1111	698	83	638	135	575	479	787219	788022	+	ID=ABD25190.1	mannose-6-phosphate isomerase%2C type 1
CP000248.1	Saro_0744	1081	878	560	76	596	160	477	506	788181	789335	+	ID=ABD25191.1	glycosyl transferase%2C group 1
CP000248.1	Saro_0745	1193	1254	799	82	737	171	683	561	789614	790894	+	ID=ABD25192.1	glycosyl transferase%2C group 1
CP000248.1	Saro_0746	959	1132	765	58	794	130	694	538	790968	792065	+	ID=ABD25193.1	capsule polysaccharide export inner-membrane protein
CP000248.1	Saro_0747	960	1050	731	72	763	131	687	536	792065	792868	+	ID=ABD25194.1	ABC-2 protein
CP000248.1	Saro_0748	647	568	378	38	396	88	309	275	792865	793563	+	ID=ABD25195.1	ABC transporter related protein
CP000248.1	Saro_0749	859	1152	715	59	593	141	576	508	793560	794450	+	ID=ABD25196.1	conserved hypothetical protein
CP000248.1	Saro_0750	2334	2599	1546	174	1599	326	1332	1217	794450	796771	+	ID=ABD25197.1	glycosyl transferase%2C group 1
CP000248.1	Saro_0751	869	728	440	44	462	130	367	356	796771	797691	+	ID=ABD25198.1	Methyltransferase FkbM
CP000248.1	Saro_0752	1634	2621	1698	123	1845	238	1543	1077	797758	799029	+	ID=ABD25199.1	glycosyl transferase%2C group 1
CP000248.1	Saro_0753	850	706	395	69	418	125	364	345	799043	800221	+	ID=ABD25200.1	polysaccharide export protein
CP000248.1	Saro_0754	2013	2484	1582	137	1472	271	1362	1051	800381	802510	+	ID=ABD25201.1	TonB-dependent receptor
CP000248.1	Saro_0755	1159	1683	1059	85	1111	185	948	679	802606	803679	-	ID=ABD25202.1	transcriptional regulator%2C LacI family
CP000248.1	Saro_0756	612	754	494	42	454	88	371	323	803799	805238	+	ID=ABD25203.1	xylulokinase
CP000248.1	Saro_0757	1161	1582	964	92	920	168	838	594	805250	806563	+	ID=ABD25204.1	D-xylose isomerase
CP000248.1	Saro_0758	744	1052	674	69	623	114	558	485	807011	807910	-	ID=ABD25205.1	transcriptional regulator%2C AraC family
CP000248.1	Saro_0759	1335	1915	1087	99	1092	173	971	732	807907	809118	-	ID=ABD25206.1	cytochrome P450
CP000248.1	Saro_0760	1915	2314	1444	151	1434	287	1252	1058	809121	811361	-	ID=ABD25207.1	TonB-dependent receptor
CP000248.1	Saro_0762	465	606	390	39	358	69	331	272	812004	812432	+	ID=ABD25208.1	hypothetical protein
CP000248.1	Saro_0763	1176	1729	1097	74	1114	166	1007	722	812451	813524	-	ID=ABD25209.1	Twin-arginine translocation pathway signal
CP000248.1	Saro_0764	2389	3222	2041	177	2076	343	1740	1365	813526	816048	-	ID=ABD25210.1	conserved hypothetical protein
CP000248.1	Saro_0765	920	1253	754	50	925	149	860	568	816051	816803	-	ID=ABD25211.1	hypothetical protein
CP000248.1	Saro_0766	561	600	395	50	470	77	355	337	816842	817414	-	ID=ABD25212.1	hypothetical protein
CP000248.1	Saro_0767	613	865	543	44	540	102	432	370	817414	818019	-	ID=ABD25213.1	hypothetical protein
CP000248.1	Saro_0768	462	399	288	27	313	81	241	206	818022	818591	-	ID=ABD25214.1	hypothetical protein
CP000248.1	Saro_0769	506	674	443	34	344	78	305	279	818597	819172	-	ID=ABD25215.1	hypothetical protein
CP000248.1	Saro_0770	528	538	380	42	389	84	326	281	819213	819746	-	ID=ABD25216.1	hypothetical protein
CP000248.1	Saro_0771	620	731	425	40	454	97	434	394	819769	820344	-	ID=ABD25217.1	hypothetical protein
CP000248.1	Saro_0772	658	642	491	57	418	94	386	327	820417	821043	-	ID=ABD25218.1	hypothetical protein
CP000248.1	Saro_0773	720	1242	802	49	1007	114	805	525	821575	822243	+	ID=ABD25219.1	hypothetical protein
CP000248.1	Saro_0774	854	1053	637	88	663	185	549	411	822519	823604	-	ID=ABD25220.1	FMN-dependent alpha-hydroxy acid dehydrogenase
CP000248.1	Saro_0775	978	1311	856	69	742	133	695	510	823625	824614	-	ID=ABD25221.1	protein of unknown function DUF1080
CP000248.1	Saro_0776	796	1273	740	71	729	153	644	486	824644	825819	-	ID=ABD25222.1	oxidoreductase-like protein
CP000248.1	Saro_0777	273	408	239	24	191	50	184	155	825873	826217	-	ID=ABD25223.1	hypothetical protein
CP000248.1	Saro_0778	585	714	456	46	454	104	366	319	826510	827112	+	ID=ABD25224.1	transcriptional regulator%2C TetR family
CP000248.1	Saro_0779	2193	2489	1521	137	1462	324	1403	1173	827253	829526	+	ID=ABD25225.1	TonB-dependent receptor
CP000248.1	Saro_0780	963	1141	627	64	700	136	599	493	829618	830526	+	ID=ABD25226.1	Xylose isomerase-like TIM barrel
CP000248.1	Saro_0781	421	579	347	23	377	53	321	261	830561	830965	+	ID=ABD25227.1	hypothetical protein
CP000248.1	Saro_0782	1001	1540	964	87	954	139	874	726	831038	831862	+	ID=ABD25228.1	Phytanoyl-CoA dioxygenase
CP000248.1	Saro_0784	680	912	589	49	716	88	534	365	832239	832853	-	ID=ABD25229.1	transcriptional regulator%2C TetR family
CP000248.1	Saro_0785	1024	1615	1021	70	1183	129	953	626	832996	833913	+	ID=ABD25230.1	Xylose isomerase-like TIM barrel
CP000248.1	Saro_0786	475	1054	687	44	817	94	636	441	833906	834310	+	ID=ABD25231.1	hypothetical protein
CP000248.1	Saro_0787	2243	2586	1514	150	1498	288	1376	1181	834388	836754	+	ID=ABD25232.1	TonB-dependent receptor
CP000248.1	Saro_0788	894	1154	747	55	740	113	647	467	836845	837762	+	ID=ABD25233.1	Esterase/lipase-like protein
CP000248.1	Saro_0789	1370	1174	697	90	723	208	614	564	837765	839096	+	ID=ABD25234.1	aryl-beta-glucosidase
CP000248.1	Saro_0790	302	318	156	19	180	48	185	133	839311	839643	-	ID=ABD25235.1	transposase%2C putative
CP000248.1	Saro_0791	547	430	251	28	252	59	203	216	840137	840940	+	ID=ABD25236.1	conserved hypothetical protein
CP000248.1	Saro_0792	849	778	453	77	475	125	418	358	840993	842240	+	ID=ABD25237.1	aminotransferase
CP000248.1	Saro_0793	943	1394	881	57	859	135	790	601	842319	843251	-	ID=ABD25238.1	short-chain dehydrogenase/reductase SDR
CP000248.1	Saro_0794	949	980	566	86	582	122	543	456	843248	844180	-	ID=ABD25239.1	short-chain dehydrogenase/reductase SDR
CP000248.1	Saro_0795	1045	1144	752	93	664	143	595	552	844342	845796	+	ID=ABD25240.1	major facilitator superfamily MFS_1
CP000248.1	Saro_0796	697	1033	669	56	702	110	576	437	845889	846629	+	ID=ABD25241.1	hypothetical protein
CP000248.1	Saro_0797	995	903	655	74	566	117	506	432	846780	848210	+	ID=ABD25242.1	succinate semialdehyde dehydrogenase
CP000248.1	Saro_0798	475	595	340	32	336	82	301	253	848301	848978	+	ID=ABD25243.1	conserved hypothetical protein
CP000248.1	Saro_0799	1211	1587	1019	84	1023	169	870	773	849016	850071	+	ID=ABD25244.1	amidohydrolase 2
CP000248.1	Saro_0800	1404	1435	919	103	1017	207	920	793	850094	851695	+	ID=ABD25245.1	major facilitator superfamily MFS_1
CP000248.1	Saro_0801	331	515	326	33	364	63	315	226	851855	852331	-	ID=ABD25246.1	conserved hypothetical protein
CP000248.1	Saro_0802	1486	1811	1144	112	1158	220	956	884	852328	853812	-	ID=ABD25247.1	Carotenoid oxygenase
CP000248.1	Saro_0803	396	302	190	31	235	63	212	140	853881	854354	+	ID=ABD25248.1	transcriptional regulator%2C MarR family
CP000248.1	Saro_0804	1102	1069	712	85	732	173	609	523	854402	855700	+	ID=ABD25249.1	major facilitator superfamily MFS_1
CP000248.1	Saro_0805	1177	1519	998	90	1064	176	852	678	855966	857228	+	ID=ABD25250.1	Membrane dipeptidase
CP000248.1	Saro_0806	214	211	105	17	103	34	94	59	857600	857980	+	ID=ABD25251.1	Glyoxalase/bleomycin resistance protein/dioxygenase
CP000248.1	Saro_0807	1078	1081	676	84	584	130	553	531	858057	859577	-	ID=ABD25252.1	transcriptional regulator%2C XRE family
CP000248.1	Saro_0808	1433	2072	1165	98	1167	191	1077	907	859691	861217	+	ID=ABD25253.1	propionyl-CoA carboxylase carboxyltransferase subunit
CP000248.1	Saro_0809	825	685	401	75	379	132	355	330	861245	862423	+	ID=ABD25254.1	Acetyl-CoA C-acetyltransferase
CP000248.1	Saro_0810	365	253	164	22	168	46	132	125	862426	862866	+	ID=ABD25255.1	methylmalonyl-CoA epimerase
CP000248.1	Saro_0811	2039	2222	1393	140	1408	301	1214	932	862984	865128	+	ID=ABD25256.1	methylmalonyl-CoA mutase
CP000248.1	Saro_0812	243	232	126	15	169	35	121	128	865118	865366	+	ID=ABD25257.1	hypothetical protein
CP000248.1	Saro_0813	1041	1309	884	81	885	185	753	513	865399	866682	+	ID=ABD25258.1	O-acetylhomoserine sulfhydrolase
CP000248.1	Saro_0814	319	605	419	34	400	39	396	193	866733	867068	-	ID=ABD25259.1	Excinuclease ABC%2C C subunit-like protein
CP000248.1	Saro_0815	1744	1848	1101	126	1150	296	1067	914	867522	869543	+	ID=ABD25260.1	biotin carboxyl carrier protein / biotin carboxylase
CP000248.1	Saro_0816	959	1028	723	88	665	159	533	436	869612	871045	-	ID=ABD25261.1	D-lactate dehydrogenase (cytochrome)
CP000248.1	Saro_0817	287	324	165	21	171	28	126	105	871129	871578	+	ID=ABD25262.1	cytochrome c%2C class I
CP000248.1	Saro_0818	1362	1566	823	76	841	191	687	645	871589	873526	-	ID=ABD25263.1	beta-lactamase-like protein
CP000248.1	Saro_0819	908	1095	660	63	611	138	533	470	873669	874724	+	ID=ABD25264.1	aldose 1-epimerase
CP000248.1	Saro_0820	311	452	241	23	276	39	239	193	874729	874998	-	ID=ABD25265.1	hypothetical protein
CP000248.1	Saro_0821	1566	2014	1225	112	1171	254	1085	884	875100	876857	-	ID=ABD25266.1	AMP-dependent synthetase and ligase
CP000248.1	Saro_0822	213	407	229	25	260	41	197	150	876948	877616	+	ID=ABD25267.1	hypothetical protein
CP000248.1	Saro_0823	427	287	202	22	152	56	154	160	877600	878097	+	ID=ABD25268.1	protein of unknown function DUF192
CP000248.1	Saro_0824	339	313	199	27	177	45	163	102	878184	878597	+	ID=ABD25269.1	NADH:ubiquinone oxidoreductase 17.2 kD subunit
CP000248.1	Saro_0825	315	435	302	32	258	41	229	177	878597	879250	+	ID=ABD25270.1	conserved hypothetical protein
CP000248.1	Saro_0826	575	632	399	47	390	91	331	302	879049	879840	-	ID=ABD25271.1	Leucyltransferase
CP000248.1	Saro_0827	314	398	259	30	196	54	174	159	880205	880684	+	ID=ABD25272.1	GreA/GreB family elongation factor
CP000248.1	Saro_0828	286	264	176	17	176	32	141	131	880677	880988	+	ID=ABD25273.1	transcriptional regulator%2C AsnC family
CP000248.1	Saro_0829	692	837	514	56	509	102	467	387	881069	881854	-	ID=ABD25274.1	conserved hypothetical protein
CP000248.1	Saro_0830	422	457	226	29	213	69	171	157	881925	882587	-	ID=ABD25275.1	cell wall surface anchor family protein
CP000248.1	Saro_0831	192	195	136	16	114	27	117	104	882900	883094	+	ID=ABD25276.1	protein translocase subunit secE/sec61 gamma
CP000248.1	Saro_0832	453	342	166	24	220	45	169	178	883127	883663	+	ID=ABD25277.1	transcription antitermination protein nusG
CP000248.1	Saro_0833	415	282	200	29	191	50	160	172	883820	884251	+	ID=ABD25278.1	LSU ribosomal protein L11P
CP000248.1	Saro_0834	404	207	153	24	147	61	110	117	884256	884957	+	ID=ABD25279.1	LSU ribosomal protein L1P
CP000248.1	Saro_0835	121	76	68	15	49	20	37	47	885047	885244	+	ID=ABD25280.1	hypothetical protein
CP000248.1	Saro_0836	265	362	279	17	354	56	271	185	885225	885779	-	ID=ABD25281.1	conserved hypothetical protein
CP000248.1	Saro_0837	587	750	472	45	420	88	362	318	885781	886479	-	ID=ABD25282.1	peptidyl-prolyl cis-trans isomerase%2C cyclophilin type
CP000248.1	Saro_0838	1516	1514	1033	118	1018	211	861	744	886512	888626	-	ID=ABD25283.1	hypothetical protein
CP000248.1	Saro_0839	560	569	342	44	329	95	320	348	888663	889424	-	ID=ABD25284.1	molybdopterin binding domain
CP000248.1	Saro_0840	1540	1970	1227	120	1240	211	1089	857	889465	890988	-	ID=ABD25285.1	flavin-containing monooxygenase FMO
CP000248.1	Saro_0841	778	999	598	66	642	137	510	426	891079	892053	+	ID=ABD25286.1	Mg2+ transporter protein%2C CorA-like protein
CP000248.1	Saro_0842	539	347	212	22	182	76	180	194	892181	892828	+	ID=ABD25287.1	protein of unknown function DUF47
CP000248.1	Saro_0843	883	1147	701	66	762	151	643	492	892853	893851	+	ID=ABD25288.1	phosphate transporter
CP000248.1	Saro_0844	1458	1533	1088	85	996	206	868	709	893966	895585	+	ID=ABD25289.1	peptidase M28
CP000248.1	Saro_0845	1013	1035	580	68	601	135	552	407	895720	897009	+	ID=ABD25290.1	metal dependent phosphohydrolase
CP000248.1	Saro_0846	1106	1145	772	60	746	164	608	567	897013	898428	-	ID=ABD25291.1	SSU ribosomal protein S12P methylthiotransferase
CP000248.1	Saro_0847	400	322	204	26	253	53	171	166	898482	898943	+	ID=ABD25292.1	hypothetical protein
CP000248.1	Saro_0848	804	836	590	64	436	119	422	410	898940	899983	-	ID=ABD25293.1	TrkA-N
CP000248.1	Saro_0849	290	363	221	19	229	55	224	164	899983	900738	-	ID=ABD25294.1	peptidase M23B
CP000248.1	Saro_0850	1078	898	588	74	544	159	471	450	900738	902018	-	ID=ABD25295.1	seryl-tRNA synthetase
CP000248.1	Saro_0851	207	264	158	10	178	24	159	117	902064	902255	-	ID=ABD25296.1	conserved hypothetical protein
CP000248.1	Saro_0852	1234	1087	629	82	583	139	523	538	902522	904303	+	ID=ABD25297.1	methyl-accepting chemotaxis sensory transducer
CP000248.1	Saro_0853	291	251	157	14	181	38	156	124	904571	904870	+	ID=ABD25298.1	hypothetical protein
CP000248.1	Saro_0854	500	477	326	39	292	62	247	199	904919	905869	-	ID=ABD25299.1	transcriptional regulator%2C LysR family
CP000248.1	Saro_0855	1312	1416	840	106	825	186	674	605	905920	907416	+	ID=ABD25300.1	methylmalonate-semialdehyde dehydrogenase (acylating)
CP000248.1	Saro_0856	335	505	268	27	372	57	334	253	907491	907985	+	ID=ABD25301.1	hypothetical protein
CP000248.1	Saro_0857	201	102	54	10	67	32	59	34	908006	908311	+	ID=ABD25302.1	conserved hypothetical protein
CP000248.1	Saro_0858	1026	1054	645	79	588	132	534	444	908398	909540	+	ID=ABD25303.1	Butyryl-CoA dehydrogenase
CP000248.1	Saro_0859	747	897	508	48	598	115	444	360	909537	910583	+	ID=ABD25304.1	Enoyl-CoA hydratase/isomerase
CP000248.1	Saro_0860	430	321	233	34	208	42	180	167	910697	911482	+	ID=ABD25305.1	short chain enoyl-CoA hydratase
CP000248.1	Saro_0861	573	559	320	36	290	81	253	248	911487	912356	+	ID=ABD25306.1	3-hydroxyisobutyrate dehydrogenase
CP000248.1	Saro_0862	715	920	559	51	479	97	466	384	912404	913141	-	ID=ABD25307.1	CHAP protein
CP000248.1	Saro_0863	996	894	516	55	501	132	476	417	913308	914693	+	ID=ABD25308.1	Small GTP-binding protein domain
CP000248.1	Saro_0864	1684	1732	1072	140	1022	232	887	761	914694	916976	-	ID=ABD25309.1	TonB-dependent receptor
CP000248.1	Saro_0865	924	1009	656	69	551	141	503	442	917069	917890	-	ID=ABD25310.1	hypothetical protein
CP000248.1	Saro_0866	2426	2750	1763	171	1648	347	1428	1183	918006	920645	+	ID=ABD25311.1	TonB-dependent receptor
CP000248.1	Saro_0867	768	1063	696	70	717	160	596	417	920716	921891	-	ID=ABD25312.1	Acetyl-CoA C-acyltransferase
CP000248.1	Saro_0868	1526	1911	1150	111	1124	221	964	754	921894	923498	-	ID=ABD25313.1	AMP-dependent synthetase and ligase
CP000248.1	Saro_0869	963	1065	609	73	639	145	567	486	923513	924769	-	ID=ABD25314.1	3-hydroxyacyl-CoA dehydrogenase
CP000248.1	Saro_0870	1109	1203	774	78	738	147	694	572	924792	926024	-	ID=ABD25315.1	beta-lactamase
CP000248.1	Saro_0871	892	962	672	76	600	142	543	368	926038	926886	-	ID=ABD25316.1	conserved hypothetical protein
CP000248.1	Saro_0872	876	806	557	83	530	143	451	337	927106	928386	-	ID=ABD25317.1	major facilitator superfamily MFS_1
CP000248.1	Saro_0873	638	582	361	59	381	83	290	257	928492	929379	-	ID=ABD25318.1	transcriptional regulator%2C LysR family
CP000248.1	Saro_0874	1042	1091	699	88	695	148	594	512	929439	930590	+	ID=ABD25319.1	alcohol dehydrogenase superfamily%2C zinc-containing
CP000248.1	Saro_0875	703	621	374	57	347	114	333	237	930813	931592	-	ID=ABD25320.1	short-chain dehydrogenase/reductase SDR
CP000248.1	Saro_0876	551	633	377	37	321	80	311	280	931664	932206	-	ID=ABD25321.1	NUDIX hydrolase
CP000248.1	Saro_0877	400	364	252	33	191	43	181	147	932203	932898	-	ID=ABD25322.1	protein of unknown function DUF477
CP000248.1	Saro_0878	624	661	394	47	411	88	347	267	932898	933737	-	ID=ABD25323.1	protein of unknown function DUF477
CP000248.1	Saro_0879	613	470	283	55	278	96	225	242	933739	934365	-	ID=ABD25324.1	LemA
CP000248.1	Saro_0880	385	339	210	21	213	55	172	179	934521	934988	+	ID=ABD25325.1	large conductance mechanosensitive channel protein
CP000248.1	Saro_0881	251	362	183	18	180	38	162	153	935440	935685	-	ID=ABD25326.1	hypothetical protein
CP000248.1	Saro_0882	802	921	551	53	533	102	448	381	935831	937096	-	ID=ABD25327.1	succinylarginine dihydrolase
CP000248.1	Saro_0883	942	1218	758	63	790	147	686	545	937249	938286	-	ID=ABD25328.1	arginine succinyltransferase
CP000248.1	Saro_0884	683	722	433	78	378	95	342	331	938283	939491	-	ID=ABD25329.1	peptidase dimerization
CP000248.1	Saro_0885	1604	2288	1421	132	1266	260	1128	926	939719	941863	+	ID=ABD25330.1	Malate synthase G
CP000248.1	Saro_0886	657	560	346	43	339	102	273	267	941886	942707	-	ID=ABD25331.1	dimethyladenosine transferase
CP000248.1	Saro_0887	377	380	274	35	254	58	201	219	942704	943711	-	ID=ABD25332.1	4-hydroxythreonine-4-phosphate dehydrogenase
CP000248.1	Saro_0888	880	581	346	57	338	112	277	282	943788	945158	-	ID=ABD25333.1	PpiC-type peptidyl-prolyl cis-trans isomerase
CP000248.1	Saro_0889	2093	2293	1512	149	1437	265	1255	1078	945287	947557	-	ID=ABD25334.1	organic solvent tolerance protein
CP000248.1	Saro_0890	1047	1107	560	82	528	139	479	434	947659	949116	+	ID=ABD25335.1	Leucyl aminopeptidase
CP000248.1	Saro_0891	137	243	146	12	151	19	127	91	949181	949333	+	ID=ABD25336.1	conserved hypothetical protein
CP000248.1	Saro_0892	253	253	163	18	151	34	120	106	949333	949764	+	ID=ABD25337.1	DNA polymerase III chi subunit%2C HolC
CP000248.1	Saro_0893	238	331	208	29	211	38	166	150	949958	950257	-	ID=ABD25338.1	Excinuclease ABC%2C C subunit-like protein
CP000248.1	Saro_0894	404	401	238	32	245	64	173	192	950467	950889	+	ID=ABD25339.1	nucleoside diphosphate kinase
CP000248.1	Saro_0895	2079	2448	1555	104	1465	325	1321	1060	951145	953454	+	ID=ABD25340.1	TonB-dependent receptor
CP000248.1	Saro_0896	195	228	147	16	112	21	99	84	953540	953791	+	ID=ABD25341.1	hypothetical protein
CP000248.1	Saro_0897	561	496	302	42	346	98	230	265	953832	954965	-	ID=ABD25342.1	hypothetical protein
CP000248.1	Saro_0898	387	391	254	39	263	62	196	179	954970	955557	-	ID=ABD25343.1	formyltetrahydrofolate-dependent phosphoribosylglycinamide formyltransferase
CP000248.1	Saro_0899	799	597	377	52	354	119	330	326	955550	956656	-	ID=ABD25344.1	phosphoribosylformylglycinamidine cyclo-ligase
CP000248.1	Saro_0900	656	682	408	36	452	93	347	291	956793	958061	+	ID=ABD25345.1	conserved hypothetical protein
CP000248.1	Saro_0901	555	547	351	36	353	76	299	237	958095	958709	+	ID=ABD25346.1	ATPase
CP000248.1	Saro_0902	377	564	379	40	475	73	468	224	958737	959459	+	ID=ABD25347.1	serine O-acetyltransferase
CP000248.1	Saro_0903	162	130	93	11	79	19	82	62	959555	959827	+	ID=ABD25348.1	conserved hypothetical protein
CP000248.1	Saro_0904	201	181	105	18	125	19	112	67	959841	960254	-	ID=ABD25349.1	Phenylacetic acid degradation-related protein
CP000248.1	Saro_0905	478	717	428	40	405	81	356	267	960251	960754	-	ID=ABD25350.1	Phenylacetic acid degradation-related protein
CP000248.1	Saro_0906	307	166	109	31	92	32	101	98	960808	961275	-	ID=ABD25351.1	Holliday junction resolvase YqgF
CP000248.1	Saro_0907	574	717	430	40	405	73	374	265	961272	962387	-	ID=ABD25352.1	conserved hypothetical protein
CP000248.1	Saro_0908	796	680	437	60	412	113	376	310	962391	963458	-	ID=ABD25353.1	protein of unknown function UPF0118
CP000248.1	Saro_0909	907	1291	800	63	779	117	697	527	963464	964369	-	ID=ABD25354.1	signal peptidase I%2C Serine peptidase%2C MEROPS family S26A
CP000248.1	Saro_0910	294	231	144	26	146	43	117	121	964366	964773	-	ID=ABD25355.1	holo-(acyl-carrier-protein) synthase
CP000248.1	Saro_0911	323	312	196	17	161	51	154	124	964782	965525	-	ID=ABD25356.1	pyridoxine 5'-phosphate synthase
CP000248.1	Saro_0912	473	288	175	37	181	50	129	163	965522	966106	-	ID=ABD25357.1	orotate phosphoribosyltransferase
CP000248.1	Saro_0913	897	1208	816	69	726	139	668	493	966385	967434	+	ID=ABD25358.1	Cytochrome-c oxidase
CP000248.1	Saro_0914	1902	2412	1503	146	1574	280	1354	1111	967462	969150	+	ID=ABD25359.1	Cytochrome-c oxidase
CP000248.1	Saro_0915	763	915	592	53	568	119	515	427	969351	970265	+	ID=ABD25360.1	protoheme IX farnesyltransferase
CP000248.1	Saro_0916	105	62	35	9	20	17	15	31	970267	970437	+	ID=ABD25361.1	hypothetical protein
CP000248.1	Saro_0917	543	524	304	36	335	101	282	259	970439	971068	+	ID=ABD25362.1	cytochrome c oxidase assembly protein CtaG/Cox11
CP000248.1	Saro_0918	816	858	506	70	502	125	445	421	971151	971972	+	ID=ABD25363.1	cytochrome c oxidase%2C subunit III
CP000248.1	Saro_0919	398	375	250	29	234	50	184	168	971972	972343	+	ID=ABD25364.1	hypothetical protein
CP000248.1	Saro_0920	503	543	319	33	397	86	340	271	972343	972927	+	ID=ABD25365.1	conserved hypothetical protein
CP000248.1	Saro_0921	874	1148	649	57	661	129	599	405	973079	974500	+	ID=ABD25366.1	L-threonine synthase
CP000248.1	Saro_0922	741	810	482	38	505	134	419	365	974493	975377	+	ID=ABD25367.1	SAM-dependent methyltransferase
CP000248.1	Saro_0923	491	843	563	37	656	73	538	342	975413	975805	+	ID=ABD25368.1	Dihydroneopterin aldolase-like protein
CP000248.1	Saro_0924	552	500	329	49	277	88	255	259	975805	976563	+	ID=ABD25369.1	short-chain dehydrogenase/reductase SDR
CP000248.1	Saro_0925	789	1013	639	67	622	123	522	414	976560	977579	+	ID=ABD25370.1	GTP cyclohydrolase subunit MoaA
CP000248.1	Saro_0926	202	291	185	15	172	32	169	112	977579	977815	+	ID=ABD25371.1	molybdopterin synthase subunit MoaD
CP000248.1	Saro_0927	321	260	205	24	183	38	149	153	977817	978263	+	ID=ABD25372.1	molybdopterin synthase subunit MoaE
CP000248.1	Saro_0928	275	210	131	20	138	51	98	107	978281	978910	-	ID=ABD25373.1	hypothetical protein
CP000248.1	Saro_0929	200	194	117	19	114	25	88	80	979072	979368	+	ID=ABD25374.1	LSU ribosomal protein L21P
CP000248.1	Saro_0930	244	275	184	17	190	35	152	95	979395	979664	+	ID=ABD25375.1	LSU ribosomal protein L27P
CP000248.1	Saro_0931	189	173	106	10	112	27	75	88	979898	980467	+	ID=ABD25376.1	GCN5-related N-acetyltransferase
CP000248.1	Saro_0932	823	594	382	48	393	114	339	301	980516	981400	-	ID=ABD25377.1	FF domain protein
CP000248.1	Saro_0933	491	657	364	31	315	74	320	276	981438	982028	+	ID=ABD25378.1	transcriptional regulator%2C TetR family
CP000248.1	Saro_0934	496	346	274	35	235	69	220	212	982012	982758	-	ID=ABD25379.1	aminomethyl transferase
CP000248.1	Saro_0935	914	1034	658	53	629	138	631	471	982797	983837	+	ID=ABD25380.1	dihydroorotase
CP000248.1	Saro_0936	881	1044	712	65	683	120	606	501	983841	984728	-	ID=ABD25381.1	rarD protein
CP000248.1	Saro_0937	135	183	147	6	115	38	79	129	984937	985431	+	ID=ABD25382.1	17 kDa surface antigen
CP000248.1	Saro_0938	139	89	71	5	61	16	46	47	985557	985784	+	ID=ABD25383.1	hypothetical protein
CP000248.1	Saro_0939	976	1117	704	71	738	163	586	516	985781	987196	-	ID=ABD25384.1	succinylglutamic semialdehyde dehydrogenase
CP000248.1	Saro_0940	989	902	563	70	534	147	462	445	987315	988724	-	ID=ABD25385.1	protein of unknown function UPF0061
CP000248.1	Saro_0941	663	568	384	39	409	97	320	293	988797	989651	+	ID=ABD25386.1	alpha/beta hydrolase
CP000248.1	Saro_0942	684	500	355	53	289	94	245	254	989648	990808	+	ID=ABD25387.1	glycosyl transferase%2C group 1
CP000248.1	Saro_0943	533	460	306	36	297	61	251	209	990938	991699	+	ID=ABD25388.1	conserved hypothetical protein
CP000248.1	Saro_0944	1201	1257	708	80	714	202	611	581	991721	993067	+	ID=ABD25389.1	Pyrrolo-quinoline quinone
CP000248.1	Saro_0945	1043	1464	909	77	1004	162	868	631	993110	994444	+	ID=ABD25390.1	Isoprenylcysteine carboxyl methyltransferase
CP000248.1	Saro_0946	235	288	206	15	185	38	167	160	994592	994792	+	ID=ABD25391.1	hypothetical protein
CP000248.1	Saro_0947	228	251	138	16	179	34	154	123	994872	995099	+	ID=ABD25392.1	hypothetical protein
CP000248.1	Saro_0948	245	321	208	19	242	48	221	136	995096	995443	-	ID=ABD25393.1	Antibiotic biosynthesis monooxygenase
CP000248.1	Saro_0949	1366	1428	949	95	847	197	779	659	995490	996863	-	ID=ABD25394.1	glutamate--cysteine ligase
CP000248.1	Saro_0950	642	616	398	52	340	115	290	287	996954	997730	-	ID=ABD25395.1	conserved hypothetical protein
CP000248.1	Saro_0951	752	674	402	72	354	102	334	278	997752	998666	+	ID=ABD25396.1	4-hydroxybenzoate octaprenyltransferase
CP000248.1	Saro_0952	868	984	663	63	629	117	572	451	998645	999490	-	ID=ABD25397.1	N-acetyltransferase
CP000248.1	Saro_0953	259	351	218	18	238	41	199	139	999480	999857	-	ID=ABD25398.1	Glyoxalase/bleomycin resistance protein/dioxygenase
CP000248.1	Saro_0954	360	348	231	29	209	38	173	157	1000009	1000449	+	ID=ABD25399.1	transcriptional regulator%2C MerR family
CP000248.1	Saro_0955	892	978	726	76	649	123	506	430	1000446	1003889	-	ID=ABD25400.1	Chromosome segregation protein SMC
CP000248.1	Saro_0956	657	716	497	53	448	97	438	311	1003928	1004677	-	ID=ABD25401.1	protein-disulfide isomerase
CP000248.1	Saro_0957	297	272	112	22	277	29	236	110	1004992	1005348	+	ID=ABD25402.1	Excinuclease ABC%2C C subunit-like protein
CP000248.1	Saro_0958	726	1170	740	45	756	103	620	423	1005560	1006276	-	ID=ABD25403.1	protein-disulfide isomerase
CP000248.1	Saro_0959	429	376	250	38	204	67	183	166	1006273	1006842	-	ID=ABD25404.1	protein of unknown function DUF1159
CP000248.1	Saro_0960	433	669	437	37	417	47	331	273	1006872	1007951	+	ID=ABD25405.1	A/G-specific DNA-adenine glycosylase
CP000248.1	Saro_0961	1159	1765	1082	111	1065	163	960	712	1007956	1009251	+	ID=ABD25406.1	Twin-arginine translocation pathway signal
CP000248.1	Saro_0962	524	596	401	45	362	77	320	291	1009251	1010132	+	ID=ABD25407.1	NUDIX hydrolase
CP000248.1	Saro_0963	595	603	358	51	330	87	283	275	1010129	1010821	+	ID=ABD25408.1	DSBA oxidoreductase
CP000248.1	Saro_0964	373	237	160	15	166	49	130	141	1010832	1011239	-	ID=ABD25409.1	conserved hypothetical protein
CP000248.1	Saro_0965	1146	1082	713	80	732	164	648	502	1011254	1012699	-	ID=ABD25410.1	magnesium transporter
CP000248.1	Saro_0966	242	506	349	17	402	42	294	193	1012810	1013265	+	ID=ABD25411.1	peptidyl-prolyl cis-trans isomerase%2C cyclophilin type
CP000248.1	Saro_0967	1031	946	554	69	508	136	515	433	1013326	1014654	-	ID=ABD25412.1	glutamyl-tRNA synthetase / glutamate--tRNA(Gln) ligase
CP000248.1	Saro_0968	266	192	101	19	199	37	102	108	1014694	1015128	-	ID=ABD25413.1	hypothetical protein
CP000248.1	Saro_0969	134	203	125	11	161	28	134	81	1015181	1015429	-	ID=ABD25414.1	hypothetical protein
CP000248.1	Saro_0970	1384	1829	1085	117	1127	232	970	787	1015433	1017154	-	ID=ABD25415.1	NH(3)-dependent NAD(+) synthetase
CP000248.1	Saro_0971	461	449	298	29	292	84	219	206	1017201	1018136	+	ID=ABD25416.1	ribose-phosphate pyrophosphokinase
CP000248.1	Saro_0972	388	257	181	30	178	49	127	149	1018189	1018677	-	ID=ABD25417.1	hypothetical protein
CP000248.1	Saro_0973	468	502	318	40	283	58	259	215	1018702	1019349	+	ID=ABD25418.1	transcriptional regulator%2C TetR family
CP000248.1	Saro_0974	824	998	651	57	582	106	492	483	1019333	1020274	-	ID=ABD25419.1	transcriptional regulator%2C AraC family
CP000248.1	Saro_0975	640	730	491	44	499	74	404	446	1020437	1021216	+	ID=ABD25420.1	inositol monophosphatase
CP000248.1	Saro_0976	464	582	357	34	386	67	353	268	1021224	1021673	+	ID=ABD25421.1	hypothetical protein
CP000248.1	Saro_0977	249	191	135	14	132	21	96	93	1021670	1022071	-	ID=ABD25422.1	hypothetical protein
CP000248.1	Saro_0978	687	828	475	56	461	106	363	357	1022068	1022949	-	ID=ABD25423.1	transcriptional regulator%2C LysR family
CP000248.1	Saro_0979	800	753	466	52	465	101	406	375	1022952	1023893	-	ID=ABD25424.1	CBS protein
CP000248.1	Saro_0980	403	531	222	32	257	64	221	217	1023914	1024417	-	ID=ABD25425.1	protein of unknown function UPF0054
CP000248.1	Saro_0981	810	868	541	51	455	128	429	461	1024414	1025460	-	ID=ABD25426.1	PhoH-like protein
CP000248.1	Saro_0982	1264	1203	741	79	702	134	720	496	1025606	1026937	-	ID=ABD25427.1	tRNA-i(6)A37 thiotransferase enzyme MiaB
CP000248.1	Saro_0983	616	762	466	52	346	98	339	305	1026972	1027745	-	ID=ABD25428.1	lyso-ornithine lipid acyltransferase
CP000248.1	Saro_0984	331	293	155	28	145	48	129	109	1027729	1028151	-	ID=ABD25429.1	ferric uptake regulator%2C Fur family
CP000248.1	Saro_0985	501	492	299	29	360	66	269	260	1028255	1028692	-	ID=ABD25430.1	transcriptional regulator%2C MucR family
CP000248.1	Saro_0986	404	355	225	32	178	53	173	194	1028861	1029334	-	ID=ABD25431.1	GCN5-related N-acetyltransferase
CP000248.1	Saro_0987	450	385	245	34	201	82	203	202	1029346	1029966	-	ID=ABD25432.1	peptidase M22%2C glycoprotease
CP000248.1	Saro_0988	525	480	270	29	238	84	229	196	1029983	1030570	-	ID=ABD25433.1	nitrogen-fixing NifU-like protein
CP000248.1	Saro_0989	462	367	257	37	221	90	193	204	1030696	1031259	+	ID=ABD25434.1	peptidylprolyl isomerase%2C FKBP-type
CP000248.1	Saro_0990	2276	2253	1381	135	1318	343	1211	991	1031323	1034208	+	ID=ABD25435.1	peptidase M16-like protein
CP000248.1	Saro_0991	1140	1329	823	95	747	162	709	585	1034325	1035698	+	ID=ABD25436.1	3-deoxy-D-arabinoheptulosonate-7-phosphate synthase
CP000248.1	Saro_0992	339	205	118	20	131	34	95	92	1035736	1036329	-	ID=ABD25437.1	transcriptional regulator%2C TetR family
CP000248.1	Saro_0993	256	315	207	21	193	37	138	128	1036419	1036859	-	ID=ABD25438.1	hypothetical protein
CP000248.1	Saro_0994	1130	1285	811	70	787	169	734	595	1036891	1037967	-	ID=ABD25439.1	aminoglycoside phosphotransferase
CP000248.1	Saro_0995	767	736	465	61	463	92	367	327	1037964	1039052	-	ID=ABD25440.1	alcohol dehydrogenase%2C zinc-containing
CP000248.1	Saro_0996	1109	1019	664	81	636	178	556	476	1039072	1040364	-	ID=ABD25441.1	acyl-CoA dehydrogenase-like protein
CP000248.1	Saro_0997	1084	1137	742	104	763	151	619	552	1040458	1041885	-	ID=ABD25442.1	Na+/melibiose symporter and related transporters-like protein
CP000248.1	Saro_0998	718	972	589	50	540	126	518	365	1041882	1042730	-	ID=ABD25443.1	short-chain dehydrogenase/reductase SDR
CP000248.1	Saro_0999	891	941	607	75	710	156	560	440	1042925	1044085	+	ID=ABD25444.1	acyl-CoA dehydrogenase-like protein
CP000248.1	Saro_1000	797	1005	647	58	677	122	566	492	1044089	1045228	+	ID=ABD25445.1	acyl-CoA dehydrogenase-like protein
CP000248.1	Saro_1001	640	673	494	55	490	82	379	350	1045340	1046143	+	ID=ABD25446.1	short-chain dehydrogenase/reductase SDR
CP000248.1	Saro_1002	784	692	449	65	396	105	360	323	1046149	1047036	+	ID=ABD25447.1	gluconolactonase
CP000248.1	Saro_1003	459	637	374	37	396	72	341	278	1047044	1047709	-	ID=ABD25448.1	guanylate kinase
CP000248.1	Saro_1004	303	259	158	13	167	53	145	128	1047777	1048169	-	ID=ABD25449.1	hypothetical protein
CP000248.1	Saro_1005	450	452	250	43	259	79	225	234	1048204	1048704	-	ID=ABD25450.1	protein of unknown function DUF1321
CP000248.1	Saro_1006	547	819	515	54	493	91	444	323	1048789	1049382	+	ID=ABD25451.1	imidazoleglycerol-phosphate dehydratase
CP000248.1	Saro_1007	595	552	352	29	287	90	268	237	1049375	1050004	+	ID=ABD25452.1	imidazole glycerol phosphate synthase subunit hisH
CP000248.1	Saro_1008	952	1197	800	75	1027	141	682	528	1050070	1051209	+	ID=ABD25453.1	conserved hypothetical protein
CP000248.1	Saro_1009	619	564	418	51	387	87	334	308	1051232	1051957	+	ID=ABD25454.1	1-(5-phosphoribosyl)-5-[(5-phosphoribosylamino)methylideneamino] imidazole-4-carboxamide isomerase
CP000248.1	Saro_1010	540	526	314	44	288	97	257	194	1051962	1052735	+	ID=ABD25455.1	imidazole glycerol phosphate synthase subunit hisF
CP000248.1	Saro_1011	324	436	211	22	195	47	186	169	1053185	1053508	+	ID=ABD25456.1	phosphoribosyl-ATP pyrophosphatase
CP000248.1	Saro_1012	416	389	203	27	207	48	215	180	1053510	1053887	+	ID=ABD25457.1	histidine triad (HIT) protein
CP000248.1	Saro_1013	456	506	303	38	284	83	247	239	1053963	1054427	+	ID=ABD25458.1	4-hydroxybenzoyl-CoA thioesterase
CP000248.1	Saro_1014	424	292	174	30	161	62	162	133	1054424	1055125	+	ID=ABD25459.1	locus_tag=Saro_1014
CP000248.1	Saro_1015	284	430	283	19	278	48	210	151	1055129	1055581	+	ID=ABD25460.1	locus_tag=Saro_1015
CP000248.1	Saro_1016	467	534	323	37	322	70	281	235	1055592	1056473	+	ID=ABD25461.1	locus_tag=Saro_1016
CP000248.1	Saro_1017	1252	1382	840	84	897	154	757	621	1056470	1057855	+	ID=ABD25462.1	TolB-like protein
CP000248.1	Saro_1018	451	538	334	35	282	80	274	199	1057969	1058481	+	ID=ABD25463.1	OmpA/MotB
CP000248.1	Saro_1019	421	341	184	30	189	63	172	162	1058602	1059135	+	ID=ABD25464.1	heat shock protein DnaJ-like protein
CP000248.1	Saro_1020	783	721	396	43	430	102	335	365	1059132	1060022	+	ID=ABD25465.1	Phytanoyl-CoA dioxygenase
CP000248.1	Saro_1021	956	838	580	88	511	129	465	429	1059940	1061142	-	ID=ABD25466.1	Polynucleotide adenylyltransferase region
CP000248.1	Saro_1022	481	579	382	40	367	68	329	274	1061135	1061749	-	ID=ABD25467.1	NUDIX hydrolase
CP000248.1	Saro_1023	345	294	178	25	146	55	126	140	1061746	1062315	-	ID=ABD25468.1	protein of unknown function DUF1285
CP000248.1	Saro_1024	378	482	262	29	296	50	258	190	1062338	1062874	-	ID=ABD25469.1	acetyltransferase-like protein
CP000248.1	Saro_1025	1075	1039	665	87	665	157	559	536	1063077	1064498	+	ID=ABD25470.1	cytochrome bd quinol oxidase subunit 1 apoprotein
CP000248.1	Saro_1026	749	625	354	63	321	123	286	314	1064498	1065496	+	ID=ABD25471.1	cytochrome bd quinol oxidase subunit 2 apoprotein
CP000248.1	Saro_1027	149	163	107	10	100	33	75	85	1065483	1065644	+	ID=ABD25472.1	hypothetical protein
CP000248.1	Saro_1028	1149	1178	782	83	710	157	593	541	1065625	1067019	-	ID=ABD25473.1	transcriptional regulator%2C XRE family
CP000248.1	Saro_1029	1291	1590	988	76	999	159	875	711	1067166	1068761	+	ID=ABD25474.1	isocitrate lyase
CP000248.1	Saro_1030	138	117	90	9	106	17	73	49	1068826	1068984	+	ID=ABD25475.1	hypothetical protein
CP000248.1	Saro_1031	1881	1914	1258	135	1144	267	1062	940	1069183	1071492	+	ID=ABD25476.1	diguanylate cyclase/phosphodiesterase with PAS/PAC sensor(s)
CP000248.1	Saro_1032	458	330	225	29	206	67	162	157	1071489	1072166	-	ID=ABD25477.1	phosphoribosylformylglycinamidine synthase subunit I
CP000248.1	Saro_1033	186	197	122	14	100	22	88	99	1072181	1072414	-	ID=ABD25478.1	phosphoribosylformylglycinamidine synthetase PurS
CP000248.1	Saro_1034	552	645	379	37	393	73	309	266	1072837	1073451	+	ID=ABD25479.1	transcriptional regulator%2C TetR family
CP000248.1	Saro_1035	542	595	360	32	326	91	237	265	1073448	1074422	+	ID=ABD25480.1	secretion protein HlyD
CP000248.1	Saro_1036	1223	1533	651	63	943	130	1085	538	1074419	1075405	+	ID=ABD25481.1	ABC transporter related protein
CP000248.1	Saro_1037	964	1519	907	79	986	116	896	634	1075402	1076550	+	ID=ABD25482.1	ABC-2 protein
CP000248.1	Saro_1038	2118	2239	1320	131	1268	287	1163	996	1076575	1079421	-	ID=ABD25483.1	peptidase M16-like protein
CP000248.1	Saro_1039	257	406	245	24	258	27	223	172	1079480	1079674	-	ID=ABD25484.1	hypothetical protein
CP000248.1	Saro_1040	365	469	271	22	317	39	269	207	1079674	1079976	-	ID=ABD25485.1	hypothetical protein
CP000248.1	Saro_1041	838	1143	686	60	764	120	613	419	1080291	1081076	-	ID=ABD25486.1	phosphoribosylaminoimidazole-succinocarboxamide synthase
CP000248.1	Saro_1042	335	421	263	26	297	52	261	173	1081361	1081786	+	ID=ABD25487.1	conserved hypothetical protein
CP000248.1	Saro_1043	323	269	189	20	163	42	134	141	1081783	1082370	+	ID=ABD25488.1	conserved hypothetical protein
CP000248.1	Saro_1044	830	1099	699	59	817	117	680	483	1082367	1083260	+	ID=ABD25489.1	Nitrilase/cyanide hydratase and apolipoprotein N-acyltransferase
CP000248.1	Saro_1045	1784	2479	1551	135	1598	264	1376	1106	1083306	1085522	+	ID=ABD25490.1	branched-chain alpha-keto acid dehydrogenase E1 component
CP000248.1	Saro_1046	524	851	536	57	568	115	453	303	1085515	1086528	+	ID=ABD25491.1	acyl-carrier domain protein
CP000248.1	Saro_1047	326	321	232	16	218	52	186	159	1086525	1086989	+	ID=ABD25492.1	protein tyrosine phosphatase
CP000248.1	Saro_1048	504	681	437	33	371	91	323	267	1087170	1087943	-	ID=ABD25493.1	transcriptional regulator%2C DeoR family
CP000248.1	Saro_1049	988	865	531	48	639	159	586	478	1088007	1089080	-	ID=ABD25494.1	RhaT l-rhamnose-proton symport 2
CP000248.1	Saro_1050	1062	1156	721	76	708	157	603	511	1089104	1090249	-	ID=ABD25495.1	FMN-dependent alpha-hydroxy acid dehydrogenase
CP000248.1	Saro_1051	990	1276	697	85	711	167	633	492	1090260	1091687	-	ID=ABD25496.1	carbohydrate kinase%2C FGGY
CP000248.1	Saro_1052	762	749	502	40	436	89	366	308	1091834	1092811	-	ID=ABD25497.1	regulatory protein%2C LuxR
CP000248.1	Saro_1053	2007	2465	1552	155	1508	251	1335	1076	1093126	1095501	+	ID=ABD25498.1	TonB-dependent receptor
CP000248.1	Saro_1054	1562	2156	1316	123	1327	254	1162	965	1095516	1097246	+	ID=ABD25499.1	amidohydrolase-like protein
CP000248.1	Saro_1055	142	174	124	17	92	16	75	84	1097674	1097847	-	ID=ABD25500.1	protein of unknown function DUF329
CP000248.1	Saro_1056	304	302	237	23	203	49	161	164	1097844	1098842	-	ID=ABD25501.1	ribonuclease
CP000248.1	Saro_1057	281	171	101	19	102	40	65	75	1098832	1099437	-	ID=ABD25502.1	maf protein
CP000248.1	Saro_1058	281	210	135	4	139	35	140	122	1099437	1099733	-	ID=ABD25503.1	bacterial translation initiation factor 1 (bIF-1)
CP000248.1	Saro_1059	1754	2123	1269	134	1271	254	1125	984	1100033	1102534	+	ID=ABD25504.1	TonB-dependent receptor
CP000248.1	Saro_1060	1705	1685	1089	102	1072	224	962	862	1102691	1104667	+	ID=ABD25505.1	Excinuclease ABC subunit C
CP000248.1	Saro_1061	879	1198	699	60	699	123	594	499	1104677	1105735	+	ID=ABD25506.1	Pyridoxal-5'-phosphate-dependent enzyme%2C beta subunit
CP000248.1	Saro_1062	315	408	289	24	227	57	199	161	1105871	1106659	+	ID=ABD25507.1	hypothetical protein
CP000248.1	Saro_1063	208	190	128	20	117	38	82	76	1106656	1107108	+	ID=ABD25508.1	hypothetical protein
CP000248.1	Saro_1064	919	939	574	56	595	122	469	398	1107109	1108011	-	ID=ABD25509.1	Palmitoyl-CoA hydrolase
CP000248.1	Saro_1065	919	1115	745	61	677	119	625	455	1108056	1108937	-	ID=ABD25510.1	Transcription factor jumonji%2C jmjC
CP000248.1	Saro_1066	1038	1188	771	69	739	139	619	541	1108934	1110097	-	ID=ABD25511.1	conserved hypothetical protein
CP000248.1	Saro_1067	1975	2451	1565	150	1626	278	1336	1034	1110255	1112408	-	ID=ABD25512.1	V-type H(+)-translocating pyrophosphatase
CP000248.1	Saro_1068	544	819	504	55	532	102	448	338	1112500	1113414	-	ID=ABD25513.1	thiamine-phosphate kinase
CP000248.1	Saro_1069	1053	1266	768	82	762	175	635	540	1113487	1114659	+	ID=ABD25514.1	Acetyl-CoA C-acetyltransferase
CP000248.1	Saro_1070	592	838	519	38	586	92	478	382	1114693	1115478	+	ID=ABD25515.1	short-chain dehydrogenase/reductase SDR
CP000248.1	Saro_1071	610	517	373	37	364	80	300	221	1115540	1116412	+	ID=ABD25516.1	Enoyl-CoA hydratase
CP000248.1	Saro_1072	735	1129	712	40	595	74	619	436	1116409	1117047	+	ID=ABD25517.1	transcriptional regulator%2C TetR family
CP000248.1	Saro_1073	401	362	213	37	194	53	186	163	1117252	1117710	+	ID=ABD25518.1	transcriptional regulator%2C MarR family
CP000248.1	Saro_1074	830	731	479	60	461	110	403	425	1117707	1118714	+	ID=ABD25519.1	fumarylacetoacetate (FAA) hydrolase
CP000248.1	Saro_1075	684	656	384	46	376	81	359	284	1118771	1119778	-	ID=ABD25520.1	type II secretion system protein
CP000248.1	Saro_1076	628	647	401	37	410	98	308	288	1119798	1120772	-	ID=ABD25521.1	type II secretion system protein
CP000248.1	Saro_1077	1141	1376	806	112	835	169	664	556	1120816	1122090	-	ID=ABD25522.1	response regulator receiver domain protein (CheY-like)
CP000248.1	Saro_1078	436	592	317	32	348	74	282	340	1122095	1122766	-	ID=ABD25523.1	hypothetical protein
CP000248.1	Saro_1079	1400	2019	1263	125	1268	223	1069	810	1122781	1124400	-	ID=ABD25524.1	type II and III secretion system protein
CP000248.1	Saro_1080	835	595	375	55	358	118	324	343	1124402	1125430	-	ID=ABD25525.1	Flp pilus assembly CpaB
CP000248.1	Saro_1081	461	775	492	31	504	64	434	292	1125506	1126006	-	ID=ABD25526.1	peptidase A24A%2C prepilin type IV
CP000248.1	Saro_1082	717	711	443	61	508	94	425	322	1126076	1127068	+	ID=ABD25527.1	lysophospholipase L2
CP000248.1	Saro_1083	485	364	235	35	248	61	195	158	1127065	1128174	+	ID=ABD25528.1	FAD dependent oxidoreductase
CP000248.1	Saro_1084	109	129	84	11	82	16	72	78	1128266	1128448	+	ID=ABD25529.1	conserved hypothetical protein
CP000248.1	Saro_1085	363	339	220	24	238	49	218	145	1128544	1128975	-	ID=ABD25530.1	RNase HI
CP000248.1	Saro_1086	700	973	599	50	578	115	508	364	1128972	1129958	-	ID=ABD25531.1	homoserine kinase
CP000248.1	Saro_1087	638	814	536	56	604	96	507	377	1129961	1130929	-	ID=ABD25532.1	4-hydroxy-3-methylbut-2-enyl diphosphate reductase
CP000248.1	Saro_1088	375	223	157	30	136	60	128	136	1131056	1131718	+	ID=ABD25533.1	conserved hypothetical protein
CP000248.1	Saro_1089	1760	1979	1195	125	1197	258	1054	821	1131811	1133559	+	ID=ABD25534.1	arginyl-tRNA synthetase
CP000248.1	Saro_1090	395	390	222	28	219	60	160	149	1133585	1134334	+	ID=ABD25535.1	hypothetical protein
CP000248.1	Saro_1091	690	493	327	50	292	104	251	248	1134430	1135497	+	ID=ABD25536.1	Beta-N-acetylhexosaminidase
CP000248.1	Saro_1092	531	439	290	43	253	76	226	250	1135497	1136294	+	ID=ABD25537.1	condensin subunit ScpA
CP000248.1	Saro_1093	534	327	254	35	244	93	234	189	1136291	1136938	+	ID=ABD25538.1	condensin subunit ScpB
CP000248.1	Saro_1094	110	189	114	10	133	19	92	65	1137023	1137274	+	ID=ABD25539.1	twin-arginine translocation protein%2C TatA/E family
CP000248.1	Saro_1095	350	214	144	21	171	50	144	145	1137301	1137729	+	ID=ABD25540.1	twin-arginine translocation protein TatB
CP000248.1	Saro_1096	809	792	490	60	516	110	453	397	1137726	1138565	+	ID=ABD25541.1	Sec-independent protein translocase TatC
CP000248.1	Saro_1097	1078	905	594	90	585	175	461	491	1138736	1140442	-	ID=ABD25542.1	amidohydrolase
CP000248.1	Saro_1098	445	332	221	33	216	72	178	150	1140439	1141377	-	ID=ABD25543.1	3-hydroxyisobutyrate dehydrogenase
CP000248.1	Saro_1099	267	211	165	14	151	60	122	128	1141436	1141846	+	ID=ABD25544.1	hypothetical protein
CP000248.1	Saro_1100	777	994	608	55	574	110	498	428	1141884	1143149	+	ID=ABD25545.1	L-threonine ammonia-lyase
CP000248.1	Saro_1101	913	1319	799	64	750	122	687	538	1143360	1144214	+	ID=ABD25546.1	Arginyltransferase
CP000248.1	Saro_1102	1343	1359	823	102	788	193	710	672	1144285	1146414	+	ID=ABD25547.1	surface antigen (D15)
CP000248.1	Saro_1103	3432	3844	2498	292	2303	495	1999	1699	1146414	1150610	+	ID=ABD25548.1	protein of unknown function DUF490
CP000248.1	Saro_1104	1068	1214	738	73	837	163	667	575	1150672	1152096	-	ID=ABD25549.1	aldehyde dehydrogenase
CP000248.1	Saro_1105	303	322	218	17	185	29	148	135	1152213	1152503	-	ID=ABD25550.1	hypothetical protein
CP000248.1	Saro_1106	1706	1466	884	130	890	275	758	684	1152536	1154830	+	ID=ABD25551.1	periplasmic sensor diguanylate cyclase/phosphodiesterase
CP000248.1	Saro_1107	341	340	187	17	189	46	217	173	1154865	1155350	-	ID=ABD25552.1	CHAP protein
CP000248.1	Saro_1108	1351	1443	926	95	899	213	738	646	1155575	1156984	-	ID=ABD25553.1	L-glutamine synthetase
CP000248.1	Saro_1109	216	89	68	3	80	36	72	64	1157136	1157474	-	ID=ABD25554.1	nitrogen regulatory protein P-II
CP000248.1	Saro_1110	729	690	454	53	384	108	323	314	1157759	1158610	-	ID=ABD25555.1	methionine aminopeptidase%2C type I
CP000248.1	Saro_1111	714	702	476	49	487	96	420	361	1158645	1159451	-	ID=ABD25556.1	hypothetical protein
CP000248.1	Saro_1112	968	917	663	68	509	175	495	470	1159505	1160887	+	ID=ABD25557.1	Leucyl aminopeptidase
CP000248.1	Saro_1113	346	430	270	31	232	47	192	187	1160890	1161315	+	ID=ABD25558.1	hypothetical protein
CP000248.1	Saro_1114	592	654	435	56	390	80	286	251	1161312	1162241	+	ID=ABD25559.1	N-acetyl-gamma-glutamyl-phosphate reductase
CP000248.1	Saro_1115	279	311	187	26	188	36	153	150	1162325	1162642	-	ID=ABD25560.1	ferredoxin
CP000248.1	Saro_1116	567	578	358	36	353	86	284	272	1162772	1163389	+	ID=ABD25561.1	HhH-GPD
CP000248.1	Saro_1117	484	672	458	33	431	63	423	280	1163430	1164230	+	ID=ABD25562.1	short-chain dehydrogenase/reductase SDR
CP000248.1	Saro_1118	226	197	113	11	104	29	88	89	1164233	1164523	-	ID=ABD25563.1	pterin-4-alpha-carbinolamine dehydratase
CP000248.1	Saro_1119	321	173	136	26	112	52	121	68	1164585	1165160	+	ID=ABD25564.1	heme exporter protein CcmA
CP000248.1	Saro_1120	250	350	247	12	201	42	167	128	1165157	1165819	+	ID=ABD25565.1	cytochrome c-type biogenesis protein CcmB
CP000248.1	Saro_1121	736	809	549	48	613	92	502	413	1165884	1166882	+	ID=ABD25566.1	Pyridoxal-5'-phosphate-dependent enzyme%2C beta subunit
CP000248.1	Saro_1122	283	273	190	20	238	36	186	135	1166897	1167280	+	ID=ABD25567.1	hypothetical protein
CP000248.1	Saro_1123	554	567	325	42	353	69	316	254	1167283	1168020	+	ID=ABD25568.1	hypothetical protein
CP000248.1	Saro_1124	317	263	190	26	180	47	178	151	1168272	1168838	+	ID=ABD25569.1	hypothetical protein
CP000248.1	Saro_1125	753	841	485	50	508	88	481	378	1168835	1169824	+	ID=ABD25570.1	methyltransferase
CP000248.1	Saro_1126	439	306	227	40	196	52	191	167	1169821	1170681	+	ID=ABD25571.1	hypothetical protein
CP000248.1	Saro_1127	1345	1405	876	96	755	187	692	611	1170678	1172423	+	ID=ABD25572.1	Peptidoglycan glycosyltransferase
CP000248.1	Saro_1128	853	809	471	83	491	133	427	345	1172420	1173868	+	ID=ABD25573.1	UDP-N-acetylmuramoylalanyl-D-glutamate--2%2C6-diaminopimelate ligase
CP000248.1	Saro_1129	808	732	480	49	451	115	390	316	1173865	1175334	+	ID=ABD25574.1	UDP-N-acetylmuramoyl-tripeptide--D-alanyl-D-alanine ligase
CP000248.1	Saro_1130	991	1420	845	78	851	151	748	560	1175335	1176399	+	ID=ABD25575.1	Phospho-N-acetylmuramoyl-pentapeptide-transferase
CP000248.1	Saro_1131	935	1072	641	80	614	137	555	484	1176396	1177727	+	ID=ABD25576.1	UDP-N-acetylmuramoylalanine--D-glutamate ligase
CP000248.1	Saro_1132	1210	1306	732	72	831	161	682	609	1177766	1178959	+	ID=ABD25577.1	cell cycle protein
CP000248.1	Saro_1133	776	843	494	57	473	98	405	364	1178956	1180122	+	ID=ABD25578.1	UDP-N-acetylglucosamine--N-acetylmuramyl-(pentapeptide) pyrophosphoryl-undecaprenol N-acetylglucosamine transferase
CP000248.1	Saro_1134	1117	1146	737	90	673	152	588	521	1180119	1181543	+	ID=ABD25579.1	UDP-N-acetylmuramate--L-alanine ligase
CP000248.1	Saro_1135	675	464	237	33	301	87	223	240	1181540	1182433	+	ID=ABD25580.1	UDP-N-acetylmuramate dehydrogenase
CP000248.1	Saro_1136	747	923	539	66	568	125	510	380	1182477	1183418	+	ID=ABD25581.1	D-alanine--D-alanine ligase
CP000248.1	Saro_1137	769	767	477	38	451	97	417	352	1183423	1184385	+	ID=ABD25582.1	cell division protein FtsQ
CP000248.1	Saro_1138	1210	1422	887	83	824	187	809	637	1184393	1185673	+	ID=ABD25583.1	cell division protein FtsA
CP000248.1	Saro_1139	946	1098	751	60	627	137	590	468	1185868	1187343	+	ID=ABD25584.1	cell division protein FtsZ
CP000248.1	Saro_1140	655	823	524	48	554	108	494	301	1187406	1189598	+	ID=ABD25585.1	hypothetical protein
CP000248.1	Saro_1141	389	550	262	19	279	37	236	187	1189801	1190304	+	ID=ABD25586.1	conserved hypothetical protein
CP000248.1	Saro_1142	527	662	464	42	454	98	340	281	1190387	1191196	+	ID=ABD25587.1	pyrroline-5-carboxylate reductase
CP000248.1	Saro_1143	748	717	392	52	394	102	372	339	1191311	1192054	+	ID=ABD25588.1	protein of unknown function UPF0005
CP000248.1	Saro_1144	663	813	417	52	472	112	383	318	1192227	1192958	+	ID=ABD25589.1	hypothetical protein
CP000248.1	Saro_1145	829	734	410	59	429	111	388	323	1193200	1194336	+	ID=ABD25590.1	Small GTP-binding protein domain
CP000248.1	Saro_1146	575	708	481	52	447	93	381	355	1194468	1195601	+	ID=ABD25591.1	glutamate 5-kinase
CP000248.1	Saro_1147	667	811	540	55	505	87	492	446	1195601	1196521	+	ID=ABD25592.1	NAD-dependent epimerase/dehydratase
CP000248.1	Saro_1148	412	591	330	38	364	78	347	221	1196568	1197038	+	ID=ABD25593.1	protein of unknown function DUF805
CP000248.1	Saro_1149	308	450	262	48	348	40	256	165	1197056	1197472	+	ID=ABD25594.1	protein of unknown function DUF805
CP000248.1	Saro_1150	1387	1601	1052	106	889	181	773	669	1197469	1200012	-	ID=ABD25595.1	protein of unknown function DUF214
CP000248.1	Saro_1151	464	823	522	40	550	77	433	288	1200009	1200701	-	ID=ABD25596.1	ABC transporter related protein
CP000248.1	Saro_1152	453	428	244	43	250	53	243	202	1200770	1201453	+	ID=ABD25597.1	lipolytic enzyme%2C G-D-S-L
CP000248.1	Saro_1153	671	680	426	70	412	77	306	301	1201482	1202555	-	ID=ABD25598.1	DNA replication and repair protein RecF
CP000248.1	Saro_1154	658	608	439	56	381	80	294	232	1202640	1203701	-	ID=ABD25599.1	DNA-binding protein Fis
CP000248.1	Saro_1155	157	146	92	7	123	20	82	76	1203837	1203995	+	ID=ABD25600.1	hypothetical protein
CP000248.1	Saro_1156	466	336	209	39	194	63	182	179	1203995	1204819	+	ID=ABD25601.1	phage shock protein A%2C PspA
CP000248.1	Saro_1157	285	283	165	20	157	36	132	131	1204823	1205119	+	ID=ABD25602.1	hypothetical protein
CP000248.1	Saro_1158	281	218	112	20	145	35	123	113	1205116	1205490	+	ID=ABD25603.1	phage shock protein C%2C PspC
CP000248.1	Saro_1159	214	263	125	13	112	28	113	102	1205522	1205803	+	ID=ABD25604.1	hypothetical protein
CP000248.1	Saro_1160	231	184	94	13	84	25	84	98	1205800	1206111	+	ID=ABD25605.1	hypothetical protein
CP000248.1	Saro_1161	210	91	56	19	54	38	55	57	1206108	1206380	+	ID=ABD25606.1	hypothetical protein
CP000248.1	Saro_1162	238	214	165	22	116	24	121	110	1206395	1206649	+	ID=ABD25607.1	hypothetical protein
CP000248.1	Saro_1163	107	104	64	8	52	14	44	54	1206672	1206884	+	ID=ABD25608.1	hypothetical protein
CP000248.1	Saro_1164	249	183	131	30	141	36	90	104	1206957	1207370	+	ID=ABD25609.1	Fe-S metabolism associated SufE
CP000248.1	Saro_1165	162	171	108	10	135	20	97	65	1207388	1207738	+	ID=ABD25610.1	protein of unknown function DUF454
CP000248.1	Saro_1166	599	519	323	41	316	99	286	262	1207735	1208808	+	ID=ABD25611.1	acyltransferase 3
CP000248.1	Saro_1167	422	371	232	22	166	62	167	183	1208875	1209450	+	ID=ABD25612.1	hypothetical protein
CP000248.1	Saro_1168	361	489	283	20	306	52	245	219	1209469	1209999	-	ID=ABD25613.1	Carotene hydroxylase
CP000248.1	Saro_1169	279	178	114	29	127	44	102	82	1210124	1210504	+	ID=ABD25614.1	hypothetical protein
CP000248.1	Saro_1170	1114	1179	748	70	724	178	668	578	1210614	1212050	+	ID=ABD25615.1	3-isopropylmalate dehydratase%2C large subunit
CP000248.1	Saro_1171	346	192	135	21	125	57	100	116	1212058	1212588	+	ID=ABD25616.1	hypothetical protein
CP000248.1	Saro_1172	399	414	261	30	242	62	205	220	1212585	1213091	+	ID=ABD25617.1	Uracil-DNA glycosylase superfamily
CP000248.1	Saro_1173	574	640	363	37	346	92	331	310	1213375	1213983	+	ID=ABD25618.1	3-isopropylmalate dehydratase%2C small subunit
CP000248.1	Saro_1174	485	397	294	52	256	57	218	225	1214075	1215076	+	ID=ABD25619.1	alcohol dehydrogenase superfamily%2C zinc-containing
CP000248.1	Saro_1175	492	659	338	49	397	52	330	246	1215126	1215764	-	ID=ABD25620.1	protein of unknown function UPF0126
CP000248.1	Saro_1176	525	666	361	46	372	84	303	229	1215757	1216803	-	ID=ABD25621.1	2-nitropropane dioxygenase%2C NPD
CP000248.1	Saro_1177	150	196	105	7	109	23	109	111	1216809	1217006	-	ID=ABD25622.1	hypothetical protein
CP000248.1	Saro_1178	1160	1263	807	74	809	167	696	595	1217118	1218518	-	ID=ABD25623.1	dihydrolipoamide dehydrogenase
CP000248.1	Saro_1179	352	537	305	27	298	72	274	205	1218600	1219826	-	ID=ABD25624.1	2-oxoglutarate dehydrogenase E2 component
CP000248.1	Saro_1180	2309	2865	1949	164	1836	355	1595	1172	1219865	1222717	-	ID=ABD25625.1	2-oxoglutarate dehydrogenase E1 component
CP000248.1	Saro_1181	844	835	508	59	469	105	518	432	1222937	1223827	-	ID=ABD25626.1	succinyl-CoA synthetase (ADP-forming) alpha subunit
CP000248.1	Saro_1182	785	809	496	54	522	117	405	377	1223941	1224903	-	ID=ABD25627.1	malate dehydrogenase (NAD)
CP000248.1	Saro_1183	159	174	82	12	80	22	55	64	1225225	1225536	-	ID=ABD25628.1	hypothetical protein
CP000248.1	Saro_1184	849	1005	625	72	677	115	588	431	1225715	1226656	-	ID=ABD25629.1	endo alpha-1%2C4 polygalactosaminidase%2C putative
CP000248.1	Saro_1185	435	517	339	31	335	69	268	207	1226780	1228009	-	ID=ABD25630.1	cell wall hydrolase%2C SleB
CP000248.1	Saro_1186	1399	1521	973	109	922	172	794	659	1228490	1230394	+	ID=ABD25631.1	TonB-dependent receptor
CP000248.1	Saro_1187	362	647	348	31	352	50	333	269	1230445	1231398	+	ID=ABD25632.1	periplasmic binding protein
CP000248.1	Saro_1188	317	347	219	19	282	52	238	163	1231395	1232357	+	ID=ABD25633.1	transport system permease protein
CP000248.1	Saro_1189	332	470	300	36	282	44	259	198	1232357	1233088	+	ID=ABD25634.1	ABC transporter related protein
CP000248.1	Saro_1190	732	604	412	43	353	96	278	249	1233486	1234793	+	ID=ABD25635.1	hypothetical protein
CP000248.1	Saro_1191	774	1096	736	60	739	135	598	395	1234807	1235709	+	ID=ABD25636.1	hypothetical protein
CP000248.1	Saro_1192	2190	2581	1553	163	1580	350	1382	1413	1235856	1238768	+	ID=ABD25637.1	Excinuclease ABC subunit A
CP000248.1	Saro_1193	424	562	336	29	415	63	324	265	1238854	1239360	-	ID=ABD25638.1	hypothetical protein
CP000248.1	Saro_1194	355	686	464	29	432	70	374	279	1239972	1241567	+	ID=ABD25639.1	hypothetical protein
CP000248.1	Saro_1195	917	1022	650	62	607	145	559	446	1242494	1243708	-	ID=ABD25640.1	argininosuccinate synthase
CP000248.1	Saro_1196	1038	1440	923	86	951	179	834	637	1243919	1245124	+	ID=ABD25641.1	Rieske (2Fe-2S) protein
CP000248.1	Saro_1197	1337	1372	852	84	831	178	733	654	1245211	1246557	-	ID=ABD25642.1	aldehyde dehydrogenase
CP000248.1	Saro_1198	570	472	290	30	269	87	247	237	1246715	1247386	-	ID=ABD25643.1	phosphoglycolate phosphatase
CP000248.1	Saro_1199	974	1411	840	85	907	145	740	638	1247448	1248821	+	ID=ABD25644.1	UDP-N-acetylglucosamine pyrophosphorylase / glucosamine-1-phosphate N-acetyltransferase
CP000248.1	Saro_1200	219	246	182	14	152	22	128	110	1248898	1249146	+	ID=ABD25645.1	CopG-like DNA-binding protein
CP000248.1	Saro_1201	365	406	224	30	242	56	211	213	1249150	1249515	+	ID=ABD25646.1	PilT protein-like protein
CP000248.1	Saro_1202	1049	918	643	74	555	143	430	405	1249534	1251357	+	ID=ABD25647.1	glutamine--fructose-6-phosphate transaminase
CP000248.1	Saro_1203	306	283	193	25	178	44	147	177	1251369	1251824	+	ID=ABD25648.1	tRNA/rRNA methyltransferase
CP000248.1	Saro_1204	280	268	190	23	156	42	153	158	1252074	1252862	-	ID=ABD25649.1	protein of unknown function DUF81
CP000248.1	Saro_1205	718	838	574	45	603	85	526	371	1252859	1253782	-	ID=ABD25650.1	beta-lactamase-like protein
CP000248.1	Saro_1206	294	390	229	16	169	47	178	159	1253875	1254222	+	ID=ABD25651.1	transcriptional regulator%2C ArsR family
CP000248.1	Saro_1207	356	236	133	27	156	72	106	95	1254345	1254989	+	ID=ABD25652.1	Twin-arginine translocation pathway signal
CP000248.1	Saro_1208	1396	1770	1137	124	1133	198	984	719	1255008	1256687	+	ID=ABD25653.1	glucose-methanol-choline oxidoreductase
CP000248.1	Saro_1209	934	833	512	80	496	118	408	364	1256692	1258152	+	ID=ABD25654.1	major facilitator superfamily MFS_1
CP000248.1	Saro_1210	613	606	408	49	426	96	415	309	1258216	1258803	+	ID=ABD25655.1	metal-dependent phosphohydrolase%2C HD subdomain
CP000248.1	Saro_1211	1493	2061	1197	104	1172	215	1016	848	1258874	1260457	+	ID=ABD25656.1	AMP-dependent synthetase and ligase
CP000248.1	Saro_1212	1170	1607	1020	95	979	182	840	652	1260614	1261603	-	ID=ABD25657.1	hypothetical protein
CP000248.1	Saro_1213	1442	1162	736	99	698	195	627	625	1261600	1264326	-	ID=ABD25658.1	hypothetical protein
CP000248.1	Saro_1214	658	903	589	59	624	103	528	367	1264328	1265212	-	ID=ABD25659.1	hypothetical protein
CP000248.1	Saro_1215	200	152	107	10	98	31	79	83	1265224	1265685	-	ID=ABD25660.1	hypothetical protein
CP000248.1	Saro_1216	428	328	207	33	234	74	170	174	1265710	1266237	-	ID=ABD25661.1	hypothetical protein
CP000248.1	Saro_1217	233	396	160	18	124	27	130	144	1266836	1267111	-	ID=ABD25662.1	histone-like DNA-binding protein
CP000248.1	Saro_1218	755	879	637	57	506	107	467	353	1267442	1268650	+	ID=ABD25663.1	secretion protein HlyD
CP000248.1	Saro_1219	2624	3066	1855	190	1865	416	1685	1377	1268657	1271791	+	ID=ABD25664.1	Hydrophobe/amphiphile efflux-1 HAE1
CP000248.1	Saro_1220	880	773	494	55	474	135	372	375	1271788	1273191	+	ID=ABD25665.1	RND efflux system%2C outer membrane lipoprotein%2C NodT
CP000248.1	Saro_1221	767	977	617	57	632	111	573	448	1273185	1274354	-	ID=ABD25666.1	acyl-CoA dehydrogenase-like protein
CP000248.1	Saro_1222	831	792	440	65	507	116	468	398	1274354	1275568	-	ID=ABD25667.1	Acetyl-CoA C-acetyltransferase
CP000248.1	Saro_1223	944	716	453	71	398	108	353	356	1275620	1276849	-	ID=ABD25668.1	L-carnitine dehydratase/bile acid-inducible protein F
CP000248.1	Saro_1224	987	1216	718	87	721	144	630	529	1276877	1278061	-	ID=ABD25669.1	acyl-CoA dehydrogenase-like protein
CP000248.1	Saro_1225	703	1013	621	49	610	100	579	464	1278073	1278990	-	ID=ABD25670.1	short-chain dehydrogenase/reductase SDR
CP000248.1	Saro_1226	454	360	255	34	207	64	184	174	1279093	1279842	+	ID=ABD25671.1	transcriptional regulator%2C IclR family
CP000248.1	Saro_1227	608	909	532	43	557	89	445	381	1279961	1280869	+	ID=ABD25672.1	transcriptional regulator%2C LysR family
CP000248.1	Saro_1228	440	526	321	36	339	60	307	213	1280878	1281339	-	ID=ABD25673.1	thioesterase superfamily
CP000248.1	Saro_1229	508	568	402	34	377	68	307	266	1281400	1282374	-	ID=ABD25674.1	putative deoxyribodipyrimidine photolyase
CP000248.1	Saro_1230	493	482	311	32	345	56	275	241	1282400	1283035	-	ID=ABD25675.1	GTP cyclohydrolase I
CP000248.1	Saro_1231	525	587	363	42	313	61	287	293	1283080	1283751	+	ID=ABD25676.1	transcriptional regulator%2C LuxR family
CP000248.1	Saro_1232	825	831	545	51	543	107	487	447	1283767	1284747	-	ID=ABD25677.1	signal transduction histidine kinase
CP000248.1	Saro_1233	500	487	316	32	364	75	265	232	1285156	1285884	+	ID=ABD25678.1	protocatechuate 4%2C5-dioxygenase alpha subunit
CP000248.1	Saro_1234	750	1236	713	80	739	111	681	449	1285884	1286726	+	ID=ABD25679.1	protocatechuate 4%2C5-dioxygenase beta subunit
CP000248.1	Saro_1235	374	680	371	26	455	53	431	260	1286812	1287213	-	ID=ABD25680.1	hypothetical protein
CP000248.1	Saro_1236	442	445	304	30	281	64	250	227	1287299	1287925	-	ID=ABD25681.1	two component transcriptional regulator%2C LuxR family
CP000248.1	Saro_1237	1008	943	573	69	570	138	490	459	1287922	1289565	-	ID=ABD25682.1	putative signal transduction histidine kinase
CP000248.1	Saro_1238	438	608	411	31	376	77	321	279	1289802	1290305	+	ID=ABD25683.1	transcriptional regulator%2C LuxR family
CP000248.1	Saro_1239	240	248	199	27	177	41	142	132	1290408	1290764	+	ID=ABD25684.1	hypothetical protein
CP000248.1	Saro_1240	443	666	380	35	411	64	334	262	1290802	1291248	+	ID=ABD25685.1	hypothetical protein
CP000248.1	Saro_1241	319	264	185	30	161	58	121	135	1291310	1291828	+	ID=ABD25686.1	transcriptional regulator%2C MarR family
CP000248.1	Saro_1243	333	460	287	26	361	62	293	231	1292770	1293186	+	ID=ABD25687.1	hypothetical protein
CP000248.1	Saro_1244	355	385	229	26	189	57	178	176	1293513	1293884	+	ID=ABD25688.1	SSU ribosomal protein S12P
CP000248.1	Saro_1245	423	582	392	23	364	66	425	266	1293986	1294456	+	ID=ABD25689.1	SSU ribosomal protein S7P
CP000248.1	Saro_1246	1577	1545	1044	94	1086	268	932	766	1294541	1296613	+	ID=ABD25690.1	translation elongation factor 2 (EF-2/EF-G)
CP000248.1	Saro_1247	1031	1225	742	81	782	133	663	580	1296706	1297896	+	ID=ABD25691.1	translation elongation factor 1A (EF-1A/EF-Tu)
CP000248.1	Saro_1248	239	214	145	12	153	24	124	128	1298066	1298377	+	ID=ABD25692.1	SSU ribosomal protein S10P
CP000248.1	Saro_1249	563	410	276	31	268	98	198	212	1298719	1299474	+	ID=ABD25693.1	LSU ribosomal protein L3P
CP000248.1	Saro_1250	453	309	194	22	198	49	143	160	1299478	1300101	+	ID=ABD25694.1	LSU ribosomal protein L4P
CP000248.1	Saro_1251	258	244	178	8	172	31	128	129	1300094	1300396	+	ID=ABD25695.1	LSU ribosomal protein L23P
CP000248.1	Saro_1252	603	629	435	39	371	105	337	260	1300406	1301242	+	ID=ABD25696.1	LSU ribosomal protein L2P
CP000248.1	Saro_1253	252	251	156	19	157	37	117	138	1301249	1301527	+	ID=ABD25697.1	SSU ribosomal protein S19P
CP000248.1	Saro_1254	240	180	101	11	82	38	94	96	1301527	1301904	+	ID=ABD25698.1	LSU ribosomal protein L22P
CP000248.1	Saro_1255	387	282	163	25	145	57	116	109	1301907	1302602	+	ID=ABD25699.1	SSU ribosomal protein S3P
CP000248.1	Saro_1256	203	112	64	13	54	27	56	75	1302625	1303059	+	ID=ABD25700.1	LSU ribosomal protein L16P
CP000248.1	Saro_1257	165	174	99	12	104	22	80	79	1303070	1303276	+	ID=ABD25701.1	LSU ribosomal protein L29P
CP000248.1	Saro_1258	223	174	113	12	101	32	97	94	1303287	1303556	+	ID=ABD25702.1	SSU ribosomal protein S17P
CP000248.1	Saro_1259	270	169	109	15	113	34	89	117	1303671	1304039	+	ID=ABD25703.1	LSU ribosomal protein L14P
CP000248.1	Saro_1260	305	348	209	20	207	45	195	158	1304039	1304356	+	ID=ABD25704.1	LSU ribosomal protein L24P
CP000248.1	Saro_1261	567	795	495	36	511	99	440	325	1304349	1304930	+	ID=ABD25705.1	LSU ribosomal protein L5P
CP000248.1	Saro_1262	350	437	319	34	291	48	239	214	1304959	1305264	+	ID=ABD25706.1	SSU ribosomal protein S14P
CP000248.1	Saro_1263	266	254	162	24	151	51	151	128	1305275	1305670	+	ID=ABD25707.1	SSU ribosomal protein S8P
CP000248.1	Saro_1264	382	450	284	24	261	48	253	213	1305670	1306203	+	ID=ABD25708.1	LSU ribosomal protein L6P
CP000248.1	Saro_1265	126	132	78	7	64	16	68	60	1306203	1306553	+	ID=ABD25709.1	LSU ribosomal protein L18P
CP000248.1	Saro_1266	502	426	253	40	217	60	199	199	1306556	1307269	+	ID=ABD25710.1	SSU ribosomal protein S5P
CP000248.1	Saro_1267	83	67	51	5	54	20	35	42	1307276	1307452	+	ID=ABD25711.1	LSU ribosomal protein L30P
CP000248.1	Saro_1268	332	334	196	29	231	41	178	162	1307555	1308133	+	ID=ABD25712.1	LSU ribosomal protein L15P
CP000248.1	Saro_1269	1284	1347	843	88	912	183	751	621	1308286	1309653	+	ID=ABD25713.1	protein translocase subunit secY/sec61 alpha
CP000248.1	Saro_1270	457	373	250	34	207	74	209	207	1309682	1310332	+	ID=ABD25714.1	Adenylate kinase
CP000248.1	Saro_1271	479	626	368	37	368	78	297	229	1310380	1311117	+	ID=ABD25715.1	hypothetical protein
CP000248.1	Saro_1272	1211	1386	863	68	856	174	752	618	1311265	1312620	+	ID=ABD25716.1	glutamate dehydrogenase (NADP)
CP000248.1	Saro_1273	287	249	147	17	128	31	146	145	1312675	1313022	-	ID=ABD25717.1	hypothetical protein
CP000248.1	Saro_1274	782	1057	672	59	609	120	595	465	1313066	1313875	-	ID=ABD25718.1	response regulator receiver domain protein (CheY-like)
CP000248.1	Saro_1275	1008	1369	807	72	770	161	707	563	1314279	1315349	+	ID=ABD25719.1	recA protein
CP000248.1	Saro_1276	395	334	244	21	230	60	239	182	1315537	1316163	+	ID=ABD25720.1	glutathione S-transferase-like protein
CP000248.1	Saro_1277	1303	1242	745	76	809	225	700	558	1316192	1318252	-	ID=ABD25721.1	translation elongation factor 2 (EF-2/EF-G)
CP000248.1	Saro_1278	682	585	360	53	336	100	341	290	1318409	1319236	+	ID=ABD25722.1	putative methyltransferase
CP000248.1	Saro_1279	1632	1954	1083	144	1037	208	895	757	1319280	1321925	+	ID=ABD25723.1	alanyl-tRNA synthetase
CP000248.1	Saro_1280	120	138	95	10	115	16	94	50	1321929	1322093	-	ID=ABD25724.1	hypothetical protein
CP000248.1	Saro_1281	1385	1535	982	118	963	231	871	750	1322145	1323929	-	ID=ABD25725.1	locus_tag=Saro_1281
CP000248.1	Saro_1282	1055	1191	700	87	704	158	610	711	1324213	1325436	-	ID=ABD25726.1	isocitrate dehydrogenase (NADP)
CP000248.1	Saro_1283	553	505	327	49	311	98	281	239	1325623	1326387	+	ID=ABD25727.1	short chain enoyl-CoA hydratase
CP000248.1	Saro_1284	313	371	228	32	230	59	162	139	1326432	1327220	-	ID=ABD25728.1	3-deoxy-manno-octulosonate cytidylyltransferase
CP000248.1	Saro_1285	603	781	485	49	479	68	360	334	1327217	1328431	-	ID=ABD25729.1	Capsule polysaccharide biosynthesis
CP000248.1	Saro_1286	502	450	335	45	310	79	211	213	1328422	1329735	-	ID=ABD25730.1	Capsule polysaccharide biosynthesis
CP000248.1	Saro_1287	382	475	316	30	335	59	294	215	1330047	1330430	-	ID=ABD25731.1	response regulator receiver domain protein (CheY-like)
CP000248.1	Saro_1288	582	582	369	39	317	86	297	245	1330636	1331544	+	ID=ABD25732.1	N-formylglutamate amidohydrolase
CP000248.1	Saro_1289	639	732	449	57	443	63	389	381	1331879	1332658	-	ID=ABD25733.1	SapC
CP000248.1	Saro_1290	974	1140	680	70	662	126	552	450	1332757	1334175	-	ID=ABD25734.1	FAD linked oxidase-like protein
CP000248.1	Saro_1291	332	277	169	25	176	55	136	154	1334341	1334913	+	ID=ABD25735.1	hypothetical protein
CP000248.1	Saro_1292	1047	1378	856	76	800	126	681	553	1335055	1336449	+	ID=ABD25736.1	DEAD/DEAH box helicase-like protein
CP000248.1	Saro_1293	2086	2124	1257	144	1249	266	1032	940	1336587	1338884	-	ID=ABD25737.1	ATP-dependent DNA helicase%2C Rep family
CP000248.1	Saro_1294	129	167	80	13	112	25	102	69	1339056	1339685	+	ID=ABD25738.1	hypothetical protein
CP000248.1	Saro_1295	795	596	387	80	408	104	341	284	1339901	1341172	+	ID=ABD25739.1	General substrate transporter
CP000248.1	Saro_1296	118	208	94	8	90	15	92	74	1341179	1341721	-	ID=ABD25740.1	conserved hypothetical protein 95
CP000248.1	Saro_1297	206	307	197	21	204	48	173	108	1341718	1342530	-	ID=ABD25741.1	Pseudouridine synthase%2C Rsu
CP000248.1	Saro_1298	953	859	547	68	540	121	505	452	1342714	1344042	+	ID=ABD25742.1	major facilitator superfamily MFS_1
CP000248.1	Saro_1299	732	884	547	54	514	120	441	386	1344074	1345381	-	ID=ABD25743.1	FolC bifunctional protein
CP000248.1	Saro_1300	725	674	417	49	429	114	384	330	1345413	1346264	-	ID=ABD25744.1	acetyl-CoA carboxylase carboxyltransferase subunit alpha
CP000248.1	Saro_1301	402	451	304	43	303	53	229	188	1346261	1347061	-	ID=ABD25745.1	tryptophan synthase%2C alpha chain
CP000248.1	Saro_1302	780	803	501	67	531	106	477	286	1347061	1348275	-	ID=ABD25746.1	tryptophan synthase%2C beta chain
CP000248.1	Saro_1303	320	377	194	25	191	48	164	171	1348647	1349204	+	ID=ABD25747.1	hypothetical protein
CP000248.1	Saro_1304	382	368	250	26	234	42	172	157	1349308	1349997	-	ID=ABD25748.1	phosphoribosylanthranilate isomerase
CP000248.1	Saro_1305	492	572	320	49	340	70	298	247	1350010	1350765	-	ID=ABD25749.1	protein of unknown function DUF541
CP000248.1	Saro_1306	208	325	149	20	171	45	179	160	1350835	1351338	-	ID=ABD25750.1	GCN5-related N-acetyltransferase
CP000248.1	Saro_1307	501	679	416	39	456	93	360	311	1351343	1352017	-	ID=ABD25751.1	orotidine-5'-phosphate decarboxylase
CP000248.1	Saro_1308	204	229	128	12	119	43	107	120	1352014	1352343	-	ID=ABD25752.1	hypothetical protein
CP000248.1	Saro_1309	947	934	597	75	579	130	519	378	1352436	1353752	-	ID=ABD25753.1	Adenylosuccinate lyase
CP000248.1	Saro_1310	821	1042	665	61	701	132	555	426	1353867	1355732	-	ID=ABD25754.1	acyltransferase 3
CP000248.1	Saro_1311	544	645	383	36	455	78	401	260	1356054	1356791	-	ID=ABD25755.1	DNA repair protein RadC
CP000248.1	Saro_1312	1442	1245	768	89	759	199	590	608	1356877	1360107	+	ID=ABD25756.1	hypothetical protein
CP000248.1	Saro_1313	126	296	174	9	227	27	160	101	1360155	1360361	+	ID=ABD25757.1	hypothetical protein
CP000248.1	Saro_1314	331	309	209	23	175	60	124	139	1360382	1360789	+	ID=ABD25758.1	conserved hypothetical protein
CP000248.1	Saro_1315	297	335	194	13	176	41	162	160	1360997	1361317	+	ID=ABD25759.1	putative ATP synthase protein I
CP000248.1	Saro_1316	643	670	400	61	492	79	395	364	1361358	1362140	+	ID=ABD25760.1	ATP synthase F0 subcomplex A subunit
CP000248.1	Saro_1317	110	50	29	8	22	25	25	31	1362189	1362416	+	ID=ABD25761.1	ATP synthase F0 subcomplex C subunit
CP000248.1	Saro_1318	139	113	95	10	63	19	52	51	1362491	1362985	+	ID=ABD25762.1	H+-transporting two-sector ATPase%2C B/B' subunit
CP000248.1	Saro_1319	273	188	108	20	116	35	91	105	1362978	1363532	+	ID=ABD25763.1	H+-transporting two-sector ATPase%2C B/B' subunit
CP000248.1	Saro_1320	802	742	469	56	448	98	387	338	1363722	1364750	-	ID=ABD25764.1	transcriptional regulator%2C LacI family
CP000248.1	Saro_1321	557	480	318	42	316	81	236	249	1364792	1365556	-	ID=ABD25765.1	Hydroxyacylglutathione hydrolase
CP000248.1	Saro_1322	1298	1245	772	98	763	173	653	575	1365649	1367349	-	ID=ABD25766.1	SSU ribosomal protein S1P
CP000248.1	Saro_1323	329	335	201	14	210	41	170	171	1367634	1368020	-	ID=ABD25767.1	hypothetical protein
CP000248.1	Saro_1324	315	292	177	29	203	38	167	140	1368133	1368759	-	ID=ABD25768.1	cytidylate kinase
CP000248.1	Saro_1325	193	303	207	18	187	35	193	134	1368756	1369010	-	ID=ABD25769.1	putative permease
CP000248.1	Saro_1326	660	827	491	56	448	89	390	295	1369010	1370335	-	ID=ABD25770.1	3-phosphoshikimate 1-carboxyvinyltransferase
CP000248.1	Saro_1327	182	89	81	6	74	18	69	50	1370546	1370863	+	ID=ABD25771.1	conserved hypothetical protein
CP000248.1	Saro_1328	238	233	161	33	157	47	147	102	1371271	1371876	+	ID=ABD25772.1	hypothetical protein
CP000248.1	Saro_1329	641	929	542	41	616	101	466	368	1371876	1372580	+	ID=ABD25773.1	hypothetical protein
CP000248.1	Saro_1330	690	802	539	60	498	107	464	352	1372662	1373597	-	ID=ABD25774.1	2OG-Fe(II) oxygenase
CP000248.1	Saro_1331	446	725	440	31	444	53	423	299	1373662	1374105	+	ID=ABD25775.1	protein of unknown function DUF589
CP000248.1	Saro_1332	81	77	54	7	53	16	44	34	1374166	1374348	+	ID=ABD25776.1	CsbD-like protein
CP000248.1	Saro_1333	194	249	152	11	101	31	132	118	1374493	1374774	+	ID=ABD25777.1	hypothetical protein
CP000248.1	Saro_1334	1280	1679	1091	95	1193	224	977	759	1374764	1376086	-	ID=ABD25778.1	major facilitator superfamily MFS_1
CP000248.1	Saro_1335	434	672	402	35	410	82	343	278	1376224	1376817	+	ID=ABD25779.1	CDP-diacylglycerol--glycerol-3-phosphate 3-phosphatidyltransferase
CP000248.1	Saro_1336	566	616	356	50	385	78	306	288	1376843	1377739	-	ID=ABD25780.1	transcriptional regulator%2C LysR family
CP000248.1	Saro_1337	1034	1281	727	72	747	131	673	578	1377746	1378963	-	ID=ABD25781.1	ribonuclease D
CP000248.1	Saro_1338	1380	1259	849	83	799	215	663	560	1379139	1380920	+	ID=ABD25782.1	aspartyl-tRNA synthetase
CP000248.1	Saro_1339	171	99	59	8	50	22	56	63	1381048	1381284	+	ID=ABD25783.1	acyl carrier protein
CP000248.1	Saro_1340	792	779	435	47	454	131	385	319	1381416	1382678	+	ID=ABD25784.1	3-oxoacyl-[acyl-carrier-protein] synthase II
CP000248.1	Saro_1341	673	719	447	47	408	83	353	311	1382689	1383666	+	ID=ABD25785.1	aminodeoxychorismate lyase
CP000248.1	Saro_1342	414	597	332	33	311	68	288	227	1383792	1384439	+	ID=ABD25786.1	hypothetical protein
CP000248.1	Saro_1343	820	1154	740	63	738	159	656	511	1384468	1385775	+	ID=ABD25787.1	adenosylmethionine-8-amino-7-oxononanoate aminotransferase apoenzyme
CP000248.1	Saro_1344	2221	4039	2533	208	2725	350	2284	1584	1386230	1388293	+	ID=ABD25788.1	hypothetical protein
CP000248.1	Saro_1345	661	1010	561	47	696	102	583	398	1388322	1389089	-	ID=ABD25789.1	Abortive infection protein
CP000248.1	Saro_1346	217	370	234	8	220	40	177	152	1389434	1389961	+	ID=ABD25790.1	(2Fe-2S)-binding protein
CP000248.1	Saro_1347	1748	2055	1300	133	1320	254	1119	979	1389958	1392267	+	ID=ABD25791.1	Twin-arginine translocation pathway signal
CP000248.1	Saro_1348	1159	1251	776	106	698	157	626	559	1392290	1394167	-	ID=ABD25792.1	ABC transporter related protein
CP000248.1	Saro_1349	787	837	500	58	491	110	423	378	1394446	1395456	-	ID=ABD25793.1	hypothetical protein
CP000248.1	Saro_1350	1035	1006	662	89	648	163	574	461	1395459	1397264	-	ID=ABD25794.1	histidine kinase A-like protein
CP000248.1	Saro_1351	324	435	283	19	254	45	215	169	1397513	1397980	+	ID=ABD25795.1	transcriptional regulator%2C AsnC family
CP000248.1	Saro_1352	232	232	148	22	144	36	133	112	1398014	1398304	-	ID=ABD25796.1	chorismate mutase
CP000248.1	Saro_1353	700	788	528	23	496	91	426	374	1398395	1399408	+	ID=ABD25797.1	Farnesyltranstransferase
CP000248.1	Saro_1354	860	982	638	59	729	114	563	416	1399440	1400456	+	ID=ABD25798.1	aldo/keto reductase
CP000248.1	Saro_1355	747	986	630	49	537	121	453	375	1400714	1403167	+	ID=ABD25799.1	ATP-dependent helicase HrpB
CP000248.1	Saro_1356	204	174	103	17	95	38	67	65	1403216	1403494	+	ID=ABD25800.1	ETC complex I subunit conserved region
CP000248.1	Saro_1357	1397	1431	878	91	851	212	742	605	1403928	1405649	+	ID=ABD25801.1	DNA polymerase III%2C subunits gamma and tau
CP000248.1	Saro_1358	290	352	217	20	209	41	171	167	1405646	1405981	+	ID=ABD25802.1	conserved hypothetical protein 103
CP000248.1	Saro_1359	808	794	527	63	484	131	421	341	1406057	1407109	+	ID=ABD25803.1	VacJ-like lipoprotein
CP000248.1	Saro_1360	709	609	421	44	375	113	310	310	1407116	1408150	-	ID=ABD25804.1	hypothetical protein
CP000248.1	Saro_1361	2265	2366	1457	148	1441	323	1305	1082	1408377	1410788	+	ID=ABD25805.1	ATP-dependent proteinase%2C Serine peptidase%2C MEROPS family S16
CP000248.1	Saro_1362	113	129	65	7	68	22	43	33	1410990	1411262	+	ID=ABD25806.1	histone-like DNA-binding protein
CP000248.1	Saro_1363	579	643	410	33	468	81	365	341	1411377	1412237	-	ID=ABD25807.1	hypothetical protein
CP000248.1	Saro_1364	478	568	373	33	455	94	341	277	1412258	1413073	-	ID=ABD25808.1	RNA methyltransferase TrmH%2C group 3
CP000248.1	Saro_1365	699	960	623	57	553	117	532	373	1413395	1414267	+	ID=ABD25809.1	alpha/beta hydrolase
CP000248.1	Saro_1366	517	495	311	40	277	78	244	225	1414307	1415065	+	ID=ABD25810.1	Phosphatidylserine decarboxylase-related protein
CP000248.1	Saro_1367	713	911	584	51	542	95	504	358	1415062	1415904	+	ID=ABD25811.1	CDP-alcohol phosphatidyltransferase
CP000248.1	Saro_1368	201	148	87	13	89	28	66	78	1415852	1416130	-	ID=ABD25812.1	hypothetical protein
CP000248.1	Saro_1369	564	426	237	40	252	65	231	229	1416528	1417283	+	ID=ABD25813.1	SSU ribosomal protein S2P
CP000248.1	Saro_1370	611	550	279	43	325	90	237	248	1417409	1418335	+	ID=ABD25814.1	translation elongation factor Ts (EF-Ts)
CP000248.1	Saro_1371	636	557	394	39	409	93	375	373	1418481	1419215	+	ID=ABD25815.1	uridylate kinase
CP000248.1	Saro_1372	577	427	325	34	315	84	300	241	1419217	1419774	+	ID=ABD25816.1	ribosome recycling factor
CP000248.1	Saro_1373	587	754	485	50	507	101	404	293	1419771	1420481	+	ID=ABD25817.1	Undecaprenyl pyrophosphate synthetase
CP000248.1	Saro_1374	515	586	350	48	282	75	275	237	1420471	1421217	+	ID=ABD25818.1	phosphatidate cytidylyltransferase
CP000248.1	Saro_1375	847	899	560	66	520	141	455	411	1421222	1422379	+	ID=ABD25819.1	1-deoxy-D-xylulose 5-phosphate reductoisomerase
CP000248.1	Saro_1376	985	1112	678	59	674	114	558	512	1422393	1423514	+	ID=ABD25820.1	site-2 protease%2C Metallo peptidase%2C MEROPS family M50B
CP000248.1	Saro_1377	2229	2092	1294	150	1221	295	1071	965	1423743	1426460	+	ID=ABD25821.1	surface antigen (D15)
CP000248.1	Saro_1378	711	791	489	58	457	112	459	317	1426460	1427143	+	ID=ABD25822.1	conserved hypothetical protein
CP000248.1	Saro_1379	374	240	163	27	130	62	131	120	1427166	1427642	+	ID=ABD25823.1	3-hydroxyacyl-[acyl-carrier-protein] dehydratase
CP000248.1	Saro_1380	92	64	44	7	64	6	33	41	1427743	1427967	+	ID=ABD25824.1	LSU ribosomal protein L31P
CP000248.1	Saro_1381	297	263	179	23	202	48	155	121	1428104	1428544	+	ID=ABD25825.1	transcriptional regulator%2C MarR family
CP000248.1	Saro_1382	532	537	362	38	314	89	297	258	1428555	1429190	-	ID=ABD25826.1	2OG-Fe(II) oxygenase
CP000248.1	Saro_1383	285	395	275	24	245	55	187	154	1429345	1429749	+	ID=ABD25827.1	General secretion pathway protein H
CP000248.1	Saro_1384	126	121	60	9	70	20	57	47	1429739	1430173	+	ID=ABD25828.1	General secretion pathway protein I
CP000248.1	Saro_1385	403	441	278	27	275	45	229	177	1430170	1430766	+	ID=ABD25829.1	General secretion pathway protein J
CP000248.1	Saro_1386	591	504	310	45	306	82	258	238	1430763	1431749	+	ID=ABD25830.1	General secretion pathway protein K
CP000248.1	Saro_1387	647	555	389	39	452	110	387	304	1432097	1432825	+	ID=ABD25831.1	heme exporter protein CcmC
CP000248.1	Saro_1388	79	71	55	7	36	10	37	37	1432833	1432973	+	ID=ABD25832.1	hypothetical protein
CP000248.1	Saro_1389	423	744	287	34	281	66	276	223	1432970	1433440	+	ID=ABD25833.1	CcmE/CycJ protein
CP000248.1	Saro_1390	1554	1734	1060	99	1108	247	927	844	1433437	1435404	+	ID=ABD25834.1	cytochrome c assembly protein
CP000248.1	Saro_1391	443	472	323	20	257	53	269	232	1435401	1435952	+	ID=ABD25835.1	periplasmic protein thiol
CP000248.1	Saro_1392	283	278	188	22	182	40	145	140	1435949	1436389	+	ID=ABD25836.1	cytochrome C biogenesis protein
CP000248.1	Saro_1393	394	316	192	34	178	60	154	138	1436386	1437084	+	ID=ABD25837.1	Tetratricopeptide TPR_4
CP000248.1	Saro_1394	1514	1838	1198	131	1283	247	1096	834	1437252	1439198	+	ID=ABD25838.1	potassium transporter
CP000248.1	Saro_1395	835	835	527	41	519	117	506	375	1439353	1440267	+	ID=ABD25839.1	signal transduction histidine kinase
CP000248.1	Saro_1396	308	233	158	19	150	37	113	112	1440264	1440617	+	ID=ABD25840.1	response regulator receiver domain protein (CheY-like)
CP000248.1	Saro_1397	231	246	143	18	123	38	110	111	1440684	1440989	-	ID=ABD25841.1	outer membrane protein
CP000248.1	Saro_1398	644	700	378	48	530	80	445	328	1441218	1441790	-	ID=ABD25842.1	conserved hypothetical protein
CP000248.1	Saro_1399	589	623	373	33	395	87	363	282	1441908	1442567	-	ID=ABD25843.1	Intracellular septation protein A
CP000248.1	Saro_1400	550	409	222	42	248	97	218	200	1442564	1443490	-	ID=ABD25844.1	signal recognition particle-docking protein FtsY
CP000248.1	Saro_1401	1035	1224	771	72	715	145	652	566	1443487	1444683	-	ID=ABD25845.1	MiaB-like tRNA modifying enzyme
CP000248.1	Saro_1402	722	696	426	36	369	96	317	301	1444680	1445507	-	ID=ABD25846.1	diaminopimelate epimerase
CP000248.1	Saro_1403	1406	1460	944	89	892	271	715	655	1445564	1447267	-	ID=ABD25847.1	diguanylate cyclase/phosphodiesterase
CP000248.1	Saro_1404	1083	945	609	63	536	166	467	440	1447540	1449015	+	ID=ABD25848.1	signal recognition particle subunit FFH/SRP54 (srp54)
CP000248.1	Saro_1405	246	160	120	22	116	35	91	97	1449064	1449501	+	ID=ABD25849.1	SSU ribosomal protein S16P
CP000248.1	Saro_1406	416	374	239	24	196	55	194	204	1449504	1450004	+	ID=ABD25850.1	16S rRNA processing protein RimM
CP000248.1	Saro_1407	564	527	329	37	372	100	302	288	1450001	1450741	+	ID=ABD25851.1	tRNA (Guanine37-N(1)-) methyltransferase
CP000248.1	Saro_1408	291	349	199	17	191	39	178	145	1450745	1451113	+	ID=ABD25852.1	LSU ribosomal protein L19P
CP000248.1	Saro_1409	2053	2585	1581	145	1618	307	1412	1133	1451278	1453542	+	ID=ABD25853.1	dipeptidyl-peptidase IV%2C Serine peptidase%2C MEROPS family S09B
CP000248.1	Saro_1410	892	889	503	59	576	132	426	439	1453782	1454807	+	ID=ABD25854.1	aspartate semialdehyde dehydrogenase
CP000248.1	Saro_1411	668	623	374	51	426	87	317	246	1454816	1455571	+	ID=ABD25855.1	alpha/beta hydrolase
CP000248.1	Saro_1412	440	447	257	40	256	53	212	210	1455670	1456146	+	ID=ABD25856.1	hypothetical protein
CP000248.1	Saro_1413	1257	1599	914	82	883	164	803	668	1456240	1457724	-	ID=ABD25857.1	AMP nucleosidase
CP000248.1	Saro_1414	398	254	141	26	194	56	169	138	1457796	1458395	-	ID=ABD25858.1	LSU ribosomal protein L9P
CP000248.1	Saro_1415	169	173	117	8	103	27	96	98	1458408	1458632	-	ID=ABD25859.1	SSU ribosomal protein S18P
CP000248.1	Saro_1416	242	153	107	11	103	29	77	104	1458636	1458998	-	ID=ABD25860.1	SSU ribosomal protein S6P
CP000248.1	Saro_1417	614	607	373	34	342	60	295	302	1459207	1459983	+	ID=ABD25861.1	short chain enoyl-CoA hydratase
CP000248.1	Saro_1418	303	314	198	22	152	54	152	153	1460006	1460431	+	ID=ABD25862.1	putative hydroxylaminobenzene mutase HAB
CP000248.1	Saro_1419	842	931	519	56	600	120	519	367	1460403	1461563	-	ID=ABD25863.1	acyltransferase 3
CP000248.1	Saro_1420	280	226	160	19	172	32	139	128	1461592	1461879	-	ID=ABD25864.1	Antibiotic biosynthesis monooxygenase
CP000248.1	Saro_1421	1786	1735	1086	127	1068	263	936	801	1462057	1464231	+	ID=ABD25865.1	diguanylate cyclase/phosphodiesterase
CP000248.1	Saro_1422	829	751	514	55	392	113	379	359	1464323	1465267	+	ID=ABD25866.1	protein of unknown function DUF808
CP000248.1	Saro_1423	332	363	236	22	259	47	199	184	1465280	1465645	-	ID=ABD25867.1	hypothetical protein
CP000248.1	Saro_1424	298	361	243	14	283	39	252	177	1465845	1466378	+	ID=ABD25868.1	GCN5-related N-acetyltransferase
CP000248.1	Saro_1425	889	888	523	58	532	162	474	445	1466398	1467825	-	ID=ABD25869.1	UDP-N-acetylmuramate--L-alanine ligase
CP000248.1	Saro_1426	835	1039	676	61	690	105	572	450	1467912	1468733	+	ID=ABD25870.1	peptidase U61%2C LD-carboxypeptidase A
CP000248.1	Saro_1427	543	438	268	52	305	78	264	190	1468791	1469726	+	ID=ABD25871.1	[Acyl-carrier-protein] S-malonyltransferase
CP000248.1	Saro_1428	508	536	315	43	348	69	277	236	1469732	1470496	+	ID=ABD25872.1	3-oxoacyl-[acyl-carrier-protein] reductase
CP000248.1	Saro_1429	943	1018	625	75	670	121	589	469	1470682	1471809	+	ID=ABD25873.1	DNA polymerase III%2C beta subunit
CP000248.1	Saro_1430	1225	1579	931	76	956	224	795	709	1471981	1473426	+	ID=ABD25874.1	methyl-accepting chemotaxis sensory transducer
CP000248.1	Saro_1431	778	699	388	45	379	110	371	341	1473435	1474448	-	ID=ABD25875.1	alcohol dehydrogenase superfamily%2C zinc-containing
CP000248.1	Saro_1432	1362	1695	996	76	1114	208	899	751	1474448	1476196	-	ID=ABD25876.1	conserved hypothetical protein
CP000248.1	Saro_1433	1106	1399	791	70	730	137	676	548	1476300	1477604	-	ID=ABD25877.1	FAD-dependent pyridine nucleotide-disulfide oxidoreductase
CP000248.1	Saro_1434	618	648	436	38	416	98	352	297	1477676	1478461	-	ID=ABD25878.1	alpha/beta hydrolase
CP000248.1	Saro_1435	2267	2433	1466	134	1529	341	1311	1109	1478581	1481271	+	ID=ABD25879.1	diguanylate cyclase/phosphodiesterase with PAS/PAC sensor(s)
CP000248.1	Saro_1436	1192	1538	1007	87	987	178	815	670	1481281	1482570	-	ID=ABD25880.1	23S rRNA m(2)A-2503 methyltransferase
CP000248.1	Saro_1437	564	626	386	33	377	99	295	240	1482804	1483475	+	ID=ABD25881.1	hypothetical protein
CP000248.1	Saro_1438	333	339	230	29	189	67	191	159	1483542	1484039	-	ID=ABD25882.1	conserved hypothetical protein
CP000248.1	Saro_1439	120	117	71	9	59	19	59	70	1484036	1484230	-	ID=ABD25883.1	conserved hypothetical protein
CP000248.1	Saro_1440	742	1030	632	48	676	106	629	483	1484230	1484859	-	ID=ABD25884.1	phosphoglycerate/bisphosphoglycerate mutase
CP000248.1	Saro_1441	412	664	400	24	476	69	407	305	1484877	1485425	-	ID=ABD25885.1	GreA/GreB family elongation factor
CP000248.1	Saro_1442	1306	1262	785	127	821	235	671	567	1485464	1487482	-	ID=ABD25886.1	Lytic transglycosylase%2C catalytic
CP000248.1	Saro_1443	793	1140	741	58	761	136	664	526	1487581	1488471	+	ID=ABD25887.1	dihydrodipicolinate synthase
CP000248.1	Saro_1444	453	424	263	28	296	62	247	238	1488542	1489024	+	ID=ABD25888.1	SsrA-binding protein
CP000248.1	Saro_1445	406	334	208	31	219	63	169	173	1489133	1489693	+	ID=ABD25889.1	conserved hypothetical protein
CP000248.1	Saro_1446	2055	2288	1431	151	1544	297	1335	1034	1489693	1492128	+	ID=ABD25890.1	multi-sensor hybrid histidine kinase
CP000248.1	Saro_1447	280	337	222	15	233	38	180	147	1492505	1492810	-	ID=ABD25891.1	conserved hypothetical protein
CP000248.1	Saro_1448	996	1184	708	67	787	137	703	593	1492815	1493807	-	ID=ABD25892.1	peptidyl-prolyl cis-trans isomerase
CP000248.1	Saro_1449	1139	1118	750	74	704	175	645	528	1494442	1496010	-	ID=ABD25893.1	Resolvase-like protein
CP000248.1	Saro_1450	323	337	225	13	246	48	204	165	1496007	1496474	-	ID=ABD25894.1	conserved hypothetical protein
CP000248.1	Saro_1451	255	213	146	31	134	42	136	123	1496474	1496884	-	ID=ABD25895.1	hypothetical protein
CP000248.1	Saro_1452	1082	1122	747	81	655	166	596	495	1497036	1498343	+	ID=ABD25896.1	DNA methylase N-4/N-6
CP000248.1	Saro_1453	246	179	132	9	87	35	92	84	1498340	1498870	+	ID=ABD25897.1	hypothetical protein
CP000248.1	Saro_1454	471	329	219	36	241	64	182	153	1498867	1499457	+	ID=ABD25898.1	hypothetical protein
CP000248.1	Saro_1456	183	385	256	12	367	33	277	142	1499809	1500054	+	ID=ABD25899.1	hypothetical protein
CP000248.1	Saro_1457	1090	1135	677	70	680	158	605	490	1500172	1501404	+	ID=ABD25900.1	Integrase
CP000248.1	Saro_1458	679	751	406	25	518	93	424	329	1501401	1502258	+	ID=ABD25901.1	IstB transposition helper protein
CP000248.1	Saro_1459	207	148	71	8	120	28	87	87	1502365	1502853	+	ID=ABD25902.1	putative IS6 family transposase
CP000248.1	Saro_1460	232	162	97	17	112	26	84	97	1502832	1503332	+	ID=ABD25903.1	transposase
CP000248.1	Saro_1461	475	646	403	30	449	70	375	291	1503407	1503913	-	ID=ABD25904.1	conserved hypothetical protein
CP000248.1	Saro_1462	378	301	188	27	174	58	168	153	1503934	1504452	-	ID=ABD25905.1	flavin reductase-like%2C FMN-binding protein
CP000248.1	Saro_1463	543	628	366	62	400	100	390	242	1504449	1505219	-	ID=ABD25906.1	short chain enoyl-CoA hydratase
CP000248.1	Saro_1464	405	232	134	29	161	54	135	164	1505223	1506062	-	ID=ABD25907.1	Enoyl-CoA hydratase/isomerase
CP000248.1	Saro_1465	536	660	421	39	469	68	372	262	1506059	1506508	-	ID=ABD25908.1	hypothetical protein
CP000248.1	Saro_1466	187	197	100	11	112	31	109	93	1506540	1506812	+	ID=ABD25909.1	hypothetical protein
CP000248.1	Saro_1467	421	502	345	29	323	75	270	209	1506861	1507511	+	ID=ABD25910.1	hypothetical protein
CP000248.1	Saro_1468	1075	1257	837	70	770	143	687	490	1507606	1508706	-	ID=ABD25911.1	luciferase-like protein
CP000248.1	Saro_1469	1091	1491	927	78	982	128	819	693	1508743	1509897	-	ID=ABD25912.1	luciferase-like protein
CP000248.1	Saro_1470	1426	2245	1363	101	1420	213	1204	920	1510080	1511672	+	ID=ABD25913.1	AMP-dependent synthetase and ligase
CP000248.1	Saro_1471	510	550	426	40	411	70	334	295	1511678	1512337	-	ID=ABD25914.1	transcriptional regulator%2C TetR family
CP000248.1	Saro_1472	386	460	284	18	242	52	255	212	1512739	1513257	+	ID=ABD25915.1	hypothetical protein
CP000248.1	Saro_1473	1140	1436	906	78	1001	182	780	653	1513254	1514396	+	ID=ABD25916.1	GTP cyclohydrolase II / 3%2C4-dihydroxy-2-butanone 4-phosphate synthase
CP000248.1	Saro_1474	2512	3531	1988	181	2608	377	2317	1415	1514632	1517085	+	ID=ABD25917.1	TonB-dependent receptor
CP000248.1	Saro_1475	656	889	561	57	590	93	527	378	1517212	1518012	+	ID=ABD25918.1	short-chain dehydrogenase/reductase SDR
CP000248.1	Saro_1476	872	1008	632	64	664	126	561	418	1518089	1519171	-	ID=ABD25919.1	alcohol dehydrogenase%2C zinc-containing
CP000248.1	Saro_1477	264	426	238	15	277	42	252	176	1519205	1519567	-	ID=ABD25920.1	ferredoxin
CP000248.1	Saro_1478	1015	1143	686	76	712	148	595	539	1519557	1520810	-	ID=ABD25921.1	cytochrome P450
CP000248.1	Saro_1479	523	467	317	42	273	101	231	225	1520981	1521694	+	ID=ABD25922.1	transcriptional regulator%2C MerR family
CP000248.1	Saro_1480	1481	1984	1190	111	1234	211	1150	897	1521727	1523376	-	ID=ABD25923.1	Cyclohexanone monooxygenase
CP000248.1	Saro_1481	145	19	9	7	22	17	9	28	1523603	1524319	+	ID=ABD25924.1	transposase
CP000248.1	Saro_1482	671	655	369	47	442	96	350	275	1524528	1525274	-	ID=ABD25925.1	transcriptional regulator%2C XRE family
CP000248.1	Saro_1483	826	1218	747	65	769	134	706	543	1525404	1526213	+	ID=ABD25926.1	Phytanoyl-CoA dioxygenase
CP000248.1	Saro_1484	438	504	285	16	277	59	281	261	1526248	1526724	+	ID=ABD25927.1	hypothetical protein
CP000248.1	Saro_1485	85	6	2	1	7	3	3	6	1526794	1527510	+	ID=ABD25928.1	transposase
CP000248.1	Saro_1487	1098	1388	884	64	944	141	789	629	1527910	1528980	-	ID=ABD25929.1	Rieske (2Fe-2S) protein
CP000248.1	Saro_1488	1093	2185	1366	94	1600	171	1343	861	1529171	1530226	-	ID=ABD25930.1	Rieske (2Fe-2S) protein
CP000248.1	Saro_1489	2157	2690	1657	142	1587	326	1422	1223	1530312	1532891	-	ID=ABD25931.1	TonB-dependent receptor
CP000248.1	Saro_1490	1021	1320	866	68	895	148	786	541	1532918	1534144	-	ID=ABD25932.1	FAD linked oxidase-like protein
CP000248.1	Saro_1491	376	549	370	26	480	60	366	246	1534155	1534484	-	ID=ABD25933.1	cytochrome c%2C class I
CP000248.1	Saro_1492	1517	2498	1616	96	1730	246	1333	1018	1534481	1536040	-	ID=ABD25934.1	Vanillyl-alcohol oxidase
CP000248.1	Saro_1493	388	670	464	30	424	57	375	265	1536037	1536588	-	ID=ABD25935.1	Twin-arginine translocation pathway signal
CP000248.1	Saro_1494	1623	2360	1475	134	1399	239	1192	973	1536757	1538481	-	ID=ABD25936.1	DNA-binding protein Fis
CP000248.1	Saro_1495	109	5	4	3	14	9	11	9	1538674	1539390	+	ID=ABD25937.1	transposase
CP000248.1	Saro_1497	657	539	375	42	342	107	293	292	1539881	1540711	-	ID=ABD25938.1	hypothetical protein
CP000248.1	Saro_1498	1287	1660	1072	92	1172	181	952	782	1540830	1542164	+	ID=ABD25939.1	Di- and tricarboxylate transporters-like protein
CP000248.1	Saro_1499	1054	1390	930	68	937	171	803	609	1542170	1543456	-	ID=ABD25940.1	Osmosensitive K+ channel histidine kinase-like protein
CP000248.1	Saro_1500	1059	1287	830	81	829	165	723	578	1543701	1545002	+	ID=ABD25941.1	Cl- channel%2C voltage gated
CP000248.1	Saro_1501	852	805	460	68	562	116	445	393	1545008	1545943	-	ID=ABD25942.1	transcriptional regulator%2C LysR family
CP000248.1	Saro_1502	436	509	313	38	279	70	272	249	1546358	1546900	+	ID=ABD25943.1	hypothetical protein
CP000248.1	Saro_1503	767	579	352	34	375	95	315	440	1547027	1547737	+	ID=ABD25944.1	trehalose 6-phosphatase
CP000248.1	Saro_1504	1283	1405	901	95	893	210	830	622	1547734	1549518	+	ID=ABD25945.1	glycoside hydrolase 15-related protein
CP000248.1	Saro_1505	1148	1314	758	81	817	184	693	609	1549515	1550909	+	ID=ABD25946.1	trehalose 6-phosphate synthase
CP000248.1	Saro_1506	450	461	294	31	312	68	273	218	1551018	1551734	+	ID=ABD25947.1	transposase
CP000248.1	Saro_1507	356	378	262	18	279	36	224	199	1552191	1552529	+	ID=ABD25948.1	hypothetical protein
CP000248.1	Saro_1508	463	712	512	40	556	60	462	285	1552530	1552967	-	ID=ABD25949.1	hypothetical protein
CP000248.1	Saro_1509	312	482	319	30	330	35	254	224	1553048	1553437	-	ID=ABD25950.1	hypothetical protein
CP000248.1	Saro_1510	529	671	450	46	424	90	355	312	1553514	1554188	-	ID=ABD25951.1	two component transcriptional regulator%2C winged helix family
CP000248.1	Saro_1511	998	1109	740	85	731	171	616	547	1554185	1555621	-	ID=ABD25952.1	periplasmic sensor signal transduction histidine kinase
CP000248.1	Saro_1512	1657	2314	1447	125	1740	278	1327	1006	1555630	1557534	-	ID=ABD25953.1	potassium transporter
CP000248.1	Saro_1513	790	799	477	49	579	136	524	375	1557945	1558790	-	ID=ABD25954.1	hypothetical protein
CP000248.1	Saro_1514	303	334	215	18	228	47	196	183	1559005	1559424	-	ID=ABD25955.1	hypothetical protein
CP000248.1	Saro_1515	636	819	519	32	550	107	463	377	1559822	1560604	+	ID=ABD25956.1	Flp pilus assembly CpaB
CP000248.1	Saro_1516	1270	1456	853	71	921	185	801	682	1560594	1562147	+	ID=ABD25957.1	type II and III secretion system protein
CP000248.1	Saro_1517	291	338	191	13	217	33	151	173	1562137	1562424	+	ID=ABD25958.1	hypothetical protein
CP000248.1	Saro_1518	1263	1424	944	72	993	188	840	736	1562441	1564003	+	ID=ABD25959.1	hypothetical protein
CP000248.1	Saro_1519	455	589	425	35	467	76	389	290	1564000	1564533	+	ID=ABD25960.1	TadE-like protein
CP000248.1	Saro_1520	567	790	546	50	608	97	508	338	1564530	1565159	+	ID=ABD25961.1	TadE-like protein
CP000248.1	Saro_1521	976	1049	727	94	682	165	657	533	1565208	1566404	+	ID=ABD25962.1	Flp pilus assembly protein ATPase CpaE-like protein
CP000248.1	Saro_1522	1234	1843	1221	77	1246	163	1011	735	1566401	1567804	+	ID=ABD25963.1	type II secretion system protein E
CP000248.1	Saro_1523	860	927	540	51	537	117	500	449	1567809	1568795	+	ID=ABD25964.1	type II secretion system protein
CP000248.1	Saro_1524	887	1244	813	60	825	154	720	578	1568798	1569766	+	ID=ABD25965.1	type II secretion system protein
CP000248.1	Saro_1525	529	670	447	30	487	92	350	315	1569771	1570430	+	ID=ABD25966.1	TPR repeat protein
CP000248.1	Saro_1526	362	322	188	31	252	68	204	185	1570451	1570924	+	ID=ABD25967.1	peptidase A24A%2C prepilin type IV
CP000248.1	Saro_1527	736	1207	828	56	941	93	749	500	1570927	1571700	-	ID=ABD25968.1	regulatory protein%2C IclR
CP000248.1	Saro_1529	160	25	10	15	19	21	13	23	1572185	1572532	-	ID=ABD25970.1	transposase%2C IS5 family
CP000248.1	Saro_1530	1322	1524	1000	114	1011	189	878	713	1573114	1574736	-	ID=ABD25971.1	flavin-containing monooxygenase FMO
CP000248.1	Saro_1531	1397	1803	1200	97	1232	270	1055	872	1574831	1576426	-	ID=ABD25972.1	AMP-dependent synthetase and ligase
CP000248.1	Saro_1532	749	1122	689	58	802	105	638	485	1576437	1577201	-	ID=ABD25973.1	short chain enoyl-CoA hydratase
CP000248.1	Saro_1533	1867	2555	1491	153	1560	274	1377	1075	1577488	1579650	+	ID=ABD25974.1	TonB-dependent receptor
CP000248.1	Saro_1534	732	1437	930	62	1021	137	842	543	1579840	1580724	-	ID=ABD25975.1	alpha/beta hydrolase
CP000248.1	Saro_1535	1158	1195	797	82	820	185	737	592	1580914	1582263	+	ID=ABD25976.1	major facilitator superfamily MFS_1
CP000248.1	Saro_1536	562	642	423	48	387	89	356	313	1582448	1583209	+	ID=ABD25977.1	conserved hypothetical protein
CP000248.1	Saro_1537	1248	1333	786	91	823	203	735	545	1583247	1584665	+	ID=ABD25978.1	conserved hypothetical protein
CP000248.1	Saro_1538	3054	3988	2577	199	2773	418	2397	1783	1584662	1587898	+	ID=ABD25979.1	error-prone DNA polymerase%2C DnaE-like protein
CP000248.1	Saro_1539	1231	1630	1037	113	1147	173	973	695	1587982	1589310	-	ID=ABD25980.1	FAD dependent oxidoreductase
CP000248.1	Saro_1540	748	630	386	54	405	130	333	299	1589321	1590565	-	ID=ABD25981.1	major facilitator superfamily MFS_1
CP000248.1	Saro_1541	457	336	175	25	142	68	143	153	1590650	1591225	+	ID=ABD25982.1	transcriptional regulator%2C TetR family
CP000248.1	Saro_1542	1991	2360	1492	144	1452	291	1303	1060	1591258	1593597	-	ID=ABD25983.1	TonB-dependent receptor
CP000248.1	Saro_1543	1458	2010	1342	108	1269	237	1064	839	1593855	1595447	+	ID=ABD25984.1	glucose-methanol-choline oxidoreductase
CP000248.1	Saro_1545	1079	1075	654	92	656	167	586	518	1598538	1599911	+	ID=ABD25985.1	major facilitator superfamily MFS_1
CP000248.1	Saro_1546	863	886	551	66	549	116	509	398	1599944	1600894	+	ID=ABD25986.1	Taurine dioxygenase
CP000248.1	Saro_1547	722	922	608	40	602	106	494	427	1601033	1601923	-	ID=ABD25987.1	transcriptional regulator%2C RpiR family
CP000248.1	Saro_1548	2152	3092	1824	144	1863	274	1666	1216	1602156	1604336	+	ID=ABD25988.1	TonB-dependent receptor
CP000248.1	Saro_1549	822	1225	665	55	761	143	661	500	1604434	1605384	+	ID=ABD25989.1	Phosphonate-binding periplasmic protein
CP000248.1	Saro_1550	552	772	456	44	534	93	464	336	1605381	1606103	+	ID=ABD25990.1	ABC transporter related protein
CP000248.1	Saro_1551	808	727	422	31	494	146	418	378	1606100	1607053	+	ID=ABD25991.1	Phosphonate uptake transporter
CP000248.1	Saro_1552	1856	2286	1478	147	1375	297	1223	1014	1607077	1609185	+	ID=ABD25992.1	Twin-arginine translocation pathway signal
CP000248.1	Saro_1553	1079	1516	951	82	941	210	871	592	1609227	1610573	-	ID=ABD25993.1	putative GAF sensor protein
CP000248.1	Saro_1554	356	349	226	20	230	38	160	169	1610570	1611058	-	ID=ABD25994.1	pyridoxamine 5'-phosphate oxidase-related%2C FMN-binding protein
CP000248.1	Saro_1555	928	1202	727	49	795	114	701	582	1611187	1612068	+	ID=ABD25995.1	N-acetyltransferase
CP000248.1	Saro_1556	370	326	204	21	218	52	164	163	1612093	1612620	+	ID=ABD25996.1	hypothetical protein
CP000248.1	Saro_1557	601	1107	607	46	685	88	546	411	1612743	1613537	+	ID=ABD25997.1	transcriptional regulator%2C putative
CP000248.1	Saro_1558	1446	2205	1360	109	1355	239	1232	959	1613598	1615301	-	ID=ABD25998.1	flavin-containing monooxygenase FMO
CP000248.1	Saro_1559	1744	1972	1213	100	1369	256	1092	999	1615327	1617519	-	ID=ABD25999.1	TonB-dependent receptor
CP000248.1	Saro_1560	632	685	405	36	374	75	352	323	1617712	1618485	-	ID=ABD26000.1	short-chain dehydrogenase/reductase SDR
CP000248.1	Saro_1561	1071	1467	968	81	977	185	828	605	1618665	1620215	+	ID=ABD26001.1	short-chain dehydrogenase/reductase SDR
CP000248.1	Saro_1562	594	982	533	33	546	98	484	304	1620330	1621094	+	ID=ABD26002.1	short chain enoyl-CoA hydratase
CP000248.1	Saro_1563	1399	1654	988	87	1055	178	986	858	1621111	1622706	+	ID=ABD26003.1	AMP-dependent synthetase and ligase
CP000248.1	Saro_1564	451	495	351	43	318	69	263	210	1622710	1623423	+	ID=ABD26004.1	short-chain dehydrogenase/reductase SDR
CP000248.1	Saro_1565	219	165	133	18	109	33	89	87	1623417	1623935	+	ID=ABD26005.1	oxidoreductase%2C short-chain dehydrogenase/reductase family
CP000248.1	Saro_1566	560	722	473	41	504	85	416	312	1623987	1624754	+	ID=ABD26006.1	transcriptional regulator%2C IclR family
CP000248.1	Saro_1567	633	749	469	39	452	118	418	314	1624862	1625746	+	ID=ABD26007.1	Senescence marker protein-30 (SMP-30)
CP000248.1	Saro_1568	1153	1399	875	63	800	177	737	636	1625751	1626938	+	ID=ABD26008.1	acyl-CoA dehydrogenase-like protein
CP000248.1	Saro_1569	680	632	382	50	366	85	332	282	1626947	1628056	+	ID=ABD26009.1	acyl-CoA dehydrogenase-like protein
CP000248.1	Saro_1570	419	383	255	41	235	55	186	183	1628053	1628577	+	ID=ABD26010.1	conserved hypothetical protein
CP000248.1	Saro_1571	551	657	401	45	455	84	355	278	1628596	1629372	+	ID=ABD26011.1	conserved hypothetical protein
CP000248.1	Saro_1572	704	790	524	47	451	106	426	354	1629369	1630460	-	ID=ABD26012.1	NADH:flavin oxidoreductase/NADH oxidase
CP000248.1	Saro_1573	236	250	175	23	178	40	163	141	1630555	1630848	-	ID=ABD26013.1	Uncharacterized protein/domain possibly involved in tellurite resistance-like protein
CP000248.1	Saro_1574	303	399	253	22	276	46	227	184	1630845	1631228	-	ID=ABD26014.1	SEC-independent protein translocase protein TatC
CP000248.1	Saro_1575	350	331	196	23	198	42	171	165	1631230	1631577	-	ID=ABD26015.1	hypothetical protein
CP000248.1	Saro_1576	561	575	337	40	345	81	323	249	1631614	1632303	-	ID=ABD26016.1	alternative oxidase
CP000248.1	Saro_1577	1279	1325	914	88	925	183	787	709	1632386	1633933	+	ID=ABD26017.1	multi-sensor signal transduction histidine kinase
CP000248.1	Saro_1578	401	359	217	25	215	51	192	172	1633923	1634546	+	ID=ABD26018.1	two component transcriptional regulator%2C LuxR family
CP000248.1	Saro_1579	1054	1205	714	68	685	151	654	540	1634560	1635861	-	ID=ABD26019.1	acetyl-CoA hydrolase/transferase
CP000248.1	Saro_1580	1271	1199	777	82	824	194	694	589	1636020	1637672	+	ID=ABD26020.1	fumarate reductase/succinate dehydrogenase flavoprotein-like protein
CP000248.1	Saro_1581	178	93	65	11	66	33	69	71	1638057	1638317	-	ID=ABD26021.1	hypothetical protein
CP000248.1	Saro_1582	1029	1326	852	56	910	148	761	597	1638340	1639614	-	ID=ABD26022.1	GTP cyclohydrolase II / 3%2C4-dihydroxy-2-butanone 4-phosphate synthase
CP000248.1	Saro_1583	754	635	367	59	372	111	352	309	1640051	1641124	-	ID=ABD26023.1	hypothetical protein
CP000248.1	Saro_1584	1131	1269	770	79	804	159	613	562	1641127	1642695	-	ID=ABD26024.1	Carboxylesterase%2C type B
CP000248.1	Saro_1585	507	308	202	34	191	66	169	171	1642692	1643663	-	ID=ABD26025.1	dienelactone hydrolase
CP000248.1	Saro_1586	1324	1178	763	99	761	157	614	606	1643707	1645572	-	ID=ABD26026.1	4-hydroxyphenylpyruvate dioxygenase
CP000248.1	Saro_1587	667	1024	589	59	625	104	560	412	1645775	1646542	+	ID=ABD26027.1	transcriptional regulator%2C TetR family
CP000248.1	Saro_1588	802	905	602	62	665	124	484	383	1646637	1647869	+	ID=ABD26028.1	major facilitator superfamily MFS_1
CP000248.1	Saro_1589	2367	3225	1910	165	1923	325	1663	1313	1647915	1650911	+	ID=ABD26029.1	TonB-dependent receptor
CP000248.1	Saro_1590	386	554	348	28	364	54	292	252	1650970	1651800	+	ID=ABD26030.1	shikimate dehydrogenase
CP000248.1	Saro_1591	505	405	262	39	255	75	228	207	1651802	1652491	-	ID=ABD26031.1	putative transmembrane transcriptional regulator (anti-sigma factor)
CP000248.1	Saro_1592	423	355	276	23	315	47	213	209	1652488	1653054	-	ID=ABD26032.1	sigma-24 (FecI-like)
CP000248.1	Saro_1593	664	960	582	65	616	119	484	386	1653118	1654308	+	ID=ABD26033.1	peptidase S8 and S53%2C subtilisin%2C kexin%2C sedolisin
CP000248.1	Saro_1594	327	486	338	22	365	63	265	163	1654437	1655300	+	ID=ABD26034.1	hypothetical protein
CP000248.1	Saro_1595	2358	2463	1466	168	1713	394	1424	1139	1655345	1658650	-	ID=ABD26035.1	polysaccharide deacetylase
CP000248.1	Saro_1596	547	562	327	39	365	85	295	287	1658647	1659384	-	ID=ABD26036.1	Type IV secretory pathway VirJ component-like protein
CP000248.1	Saro_1597	2025	1989	1241	147	1336	337	1090	1059	1659381	1662014	-	ID=ABD26037.1	protein of unknown function DUF470
CP000248.1	Saro_1598	386	454	286	31	284	60	261	215	1662011	1662445	-	ID=ABD26038.1	conserved hypothetical protein
CP000248.1	Saro_1599	515	639	353	43	386	85	336	287	1662598	1663284	+	ID=ABD26039.1	two component transcriptional regulator%2C winged helix family
CP000248.1	Saro_1600	745	801	472	42	443	95	440	407	1663284	1664690	+	ID=ABD26040.1	periplasmic sensor signal transduction histidine kinase
CP000248.1	Saro_1601	849	805	468	62	603	134	491	403	1664720	1666051	-	ID=ABD26041.1	Chromate transporter
CP000248.1	Saro_1602	1320	1841	1111	95	1212	222	977	779	1666217	1667824	+	ID=ABD26042.1	beta-lactamase-like protein
CP000248.1	Saro_1603	2372	3144	1980	148	2073	311	1782	1374	1667939	1670911	+	ID=ABD26043.1	TonB-dependent receptor
CP000248.1	Saro_1604	1006	675	430	65	468	150	361	383	1671027	1672568	+	ID=ABD26044.1	tryptophan halogenase
CP000248.1	Saro_1605	427	481	328	27	339	64	254	229	1672565	1673287	+	ID=ABD26045.1	SapC
CP000248.1	Saro_1606	726	887	580	64	587	105	563	407	1673271	1674287	+	ID=ABD26046.1	hypothetical protein
CP000248.1	Saro_1607	1195	1185	731	85	733	169	629	593	1674284	1675801	+	ID=ABD26047.1	tryptophan halogenase
CP000248.1	Saro_1608	767	725	442	54	460	106	365	357	1675798	1676718	+	ID=ABD26048.1	Glucan endo-1%2C3-beta-D-glucosidase
CP000248.1	Saro_1609	831	1043	609	75	608	121	520	399	1676725	1677795	+	ID=ABD26049.1	transcriptional regulator%2C LacI family
CP000248.1	Saro_1610	722	835	557	48	548	138	535	414	1677803	1679017	+	ID=ABD26050.1	major facilitator superfamily MFS_1
CP000248.1	Saro_1611	4120	4626	1304	123	3174	506	2997	2085	1679091	1681526	+	ID=ABD26051.1	exo-1%2C4-beta-glucosidase
CP000248.1	Saro_1612	284	190	129	14	134	37	111	114	1681543	1681866	-	ID=ABD26052.1	hypothetical protein
CP000248.1	Saro_1613	871	923	506	54	607	105	580	407	1682054	1682995	+	ID=ABD26053.1	FAD-dependent pyridine nucleotide-disulfide oxidoreductase
CP000248.1	Saro_1614	473	515	314	30	297	92	283	256	1683390	1684055	+	ID=ABD26054.1	two component transcriptional regulator%2C LuxR family
CP000248.1	Saro_1615	1374	1700	1085	86	1241	194	973	782	1684254	1686080	+	ID=ABD26055.1	PAS/PAC sensor signal transduction histidine kinase
CP000248.1	Saro_1616	625	867	538	52	606	88	517	404	1686073	1686729	+	ID=ABD26056.1	two component transcriptional regulator%2C LuxR family
CP000248.1	Saro_1617	190	160	126	14	107	30	90	69	1686892	1687155	-	ID=ABD26057.1	hypothetical protein
CP000248.1	Saro_1618	894	1360	824	79	964	134	803	650	1687215	1688267	-	ID=ABD26058.1	UDP-galactose 4-epimerase
CP000248.1	Saro_1619	3157	3941	2462	198	2723	459	2331	1835	1688627	1692235	+	ID=ABD26059.1	Cadherin
CP000248.1	Saro_1620	1079	1015	641	64	670	143	536	545	1692252	1693646	+	ID=ABD26060.1	membrane protein-like protein
CP000248.1	Saro_1621	707	1000	679	57	682	120	624	458	1693643	1694503	+	ID=ABD26061.1	putative signal peptide protein
CP000248.1	Saro_1622	826	993	642	58	658	126	537	426	1694500	1696245	+	ID=ABD26062.1	Tetratricopeptide TPR_4
CP000248.1	Saro_1623	804	774	525	51	517	119	435	357	1696242	1697762	+	ID=ABD26063.1	hypothetical protein
CP000248.1	Saro_1624	746	1189	692	56	724	102	628	484	1697762	1698775	+	ID=ABD26064.1	hypothetical protein
CP000248.1	Saro_1625	590	507	338	40	345	81	252	244	1698772	1699644	+	ID=ABD26065.1	HEAT protein
CP000248.1	Saro_1626	1251	1690	1094	93	1066	186	981	742	1699641	1701191	+	ID=ABD26066.1	glycosyl transferase%2C group 1
CP000248.1	Saro_1627	585	571	373	38	436	86	333	286	1701688	1702422	+	ID=ABD26067.1	two component transcriptional regulator%2C LuxR family
CP000248.1	Saro_1628	240	199	108	15	123	32	129	97	1702722	1703126	+	ID=ABD26068.1	hypothetical protein
CP000248.1	Saro_1629	1973	2578	1654	132	1726	312	1516	1223	1703348	1705504	+	ID=ABD26069.1	TonB-dependent receptor
CP000248.1	Saro_1630	910	1147	739	61	669	140	563	533	1705501	1706886	+	ID=ABD26070.1	conserved hypothetical membrane protein
CP000248.1	Saro_1631	593	730	432	47	540	88	410	298	1706922	1707605	-	ID=ABD26071.1	two component transcriptional regulator%2C winged helix family
CP000248.1	Saro_1632	1253	1438	915	95	1017	209	841	652	1707602	1709143	-	ID=ABD26072.1	periplasmic sensor signal transduction histidine kinase
CP000248.1	Saro_1633	138	110	76	8	70	20	61	44	1709469	1709672	+	ID=ABD26073.1	hypothetical protein
CP000248.1	Saro_1634	655	734	433	48	620	98	495	346	1709675	1710853	-	ID=ABD26074.1	HI0933-like protein
CP000248.1	Saro_1635	1183	1289	843	74	859	153	748	605	1710850	1712469	-	ID=ABD26075.1	FAD dependent oxidoreductase
CP000248.1	Saro_1636	375	442	305	22	227	55	229	188	1712512	1713090	-	ID=ABD26076.1	nitroreductase
CP000248.1	Saro_1637	307	305	178	18	190	44	189	143	1713166	1713579	-	ID=ABD26077.1	DoxX
CP000248.1	Saro_1638	554	735	472	37	489	62	435	343	1713633	1714364	-	ID=ABD26078.1	Pirin-like protein
CP000248.1	Saro_1639	565	612	418	47	360	66	349	315	1714489	1715418	+	ID=ABD26079.1	transcriptional regulator%2C LysR family
CP000248.1	Saro_1640	125	127	74	10	53	23	54	46	1715452	1715703	-	ID=ABD26080.1	hypothetical protein
CP000248.1	Saro_1641	529	1242	576	37	628	73	526	364	1715870	1716319	-	ID=ABD26081.1	MaoC-like dehydratase
CP000248.1	Saro_1642	1088	1038	670	86	763	169	529	479	1716319	1718190	-	ID=ABD26082.1	Carbamoyl-phosphate synthase L chain%2C ATP-binding protein
CP000248.1	Saro_1643	1263	1313	842	82	916	182	792	685	1718205	1719818	-	ID=ABD26083.1	Propionyl-CoA carboxylase
CP000248.1	Saro_1644	723	760	460	45	507	116	397	354	1719815	1720801	-	ID=ABD26084.1	putative esterase
CP000248.1	Saro_1645	883	1201	733	69	856	128	759	536	1720822	1721985	-	ID=ABD26085.1	isovaleryl-CoA dehydrogenase
CP000248.1	Saro_1646	567	517	330	44	329	88	272	233	1722084	1722953	+	ID=ABD26086.1	transcriptional regulator%2C LysR family
CP000248.1	Saro_1647	415	377	231	29	243	59	173	169	1722938	1723573	-	ID=ABD26087.1	Twin-arginine translocation pathway signal
CP000248.1	Saro_1648	877	828	483	63	458	121	432	363	1723704	1724894	-	ID=ABD26088.1	cytochrome P450
CP000248.1	Saro_1649	418	370	253	24	206	76	190	150	1725007	1725918	+	ID=ABD26089.1	transcriptional regulator%2C AraC family
CP000248.1	Saro_1650	478	434	250	41	286	91	245	176	1725915	1726571	+	ID=ABD26090.1	transcriptional regulator%2C TetR family
CP000248.1	Saro_1651	192	211	120	20	162	30	141	103	1726699	1727028	+	ID=ABD26091.1	hypothetical protein
CP000248.1	Saro_1652	1450	1955	1256	124	1300	200	1189	801	1727025	1728656	+	ID=ABD26092.1	Twin-arginine translocation pathway signal
CP000248.1	Saro_1653	459	486	277	47	326	71	274	270	1728773	1729426	+	ID=ABD26093.1	protein of unknown function DUF1234
CP000248.1	Saro_1654	1367	1655	1017	83	1027	224	840	790	1729430	1731196	-	ID=ABD26094.1	Isoamylase
CP000248.1	Saro_1655	1224	1341	827	74	843	178	737	645	1731193	1732821	-	ID=ABD26095.1	phosphoglucomutase/phosphomannomutase alpha/beta/alpha domain I
CP000248.1	Saro_1656	857	932	624	54	592	146	568	455	1732818	1734275	-	ID=ABD26096.1	glycogen synthase (ADP-glucose)
CP000248.1	Saro_1657	1064	1242	771	73	788	149	658	533	1734272	1735531	-	ID=ABD26097.1	Glucose-1-phosphate adenylyltransferase
CP000248.1	Saro_1658	1419	1557	949	73	983	224	829	685	1735553	1737718	-	ID=ABD26098.1	1%2C4-alpha-glucan branching enzyme
CP000248.1	Saro_1659	2391	2063	1042	118	1514	304	1223	983	1737715	1740138	-	ID=ABD26099.1	glycogen phosphorylase
CP000248.1	Saro_1660	350	360	264	30	254	40	214	162	1740175	1740561	+	ID=ABD26100.1	hypothetical protein
CP000248.1	Saro_1661	533	787	502	30	484	55	424	340	1740519	1741058	-	ID=ABD26101.1	cytochrome B561
CP000248.1	Saro_1662	1063	965	581	85	574	190	483	483	1741060	1743120	-	ID=ABD26102.1	TonB-dependent receptor
CP000248.1	Saro_1663	189	212	185	13	142	35	137	106	1743356	1743559	+	ID=ABD26103.1	hypothetical protein
CP000248.1	Saro_1664	1330	1883	1204	98	1285	231	1107	790	1743718	1745310	+	ID=ABD26104.1	histidine kinase
CP000248.1	Saro_1665	763	1011	646	62	695	132	507	470	1745307	1746230	+	ID=ABD26105.1	two component transcriptional regulator%2C LuxR family
CP000248.1	Saro_1666	198	162	120	17	114	33	99	96	1746280	1746594	-	ID=ABD26106.1	hypothetical protein
CP000248.1	Saro_1667	736	987	619	70	580	111	508	421	1747042	1748031	+	ID=ABD26107.1	alcohol dehydrogenase superfamily%2C zinc-containing
CP000248.1	Saro_1668	871	933	597	60	587	114	499	453	1748389	1749789	+	ID=ABD26108.1	vanillin dehydrogenase
CP000248.1	Saro_1669	639	486	309	30	317	98	259	246	1749818	1750672	+	ID=ABD26109.1	Enoyl-CoA hydratase/isomerase
CP000248.1	Saro_1670	1014	890	524	68	498	140	465	399	1750798	1752201	+	ID=ABD26110.1	peptidase M20
CP000248.1	Saro_1671	141	226	126	10	132	35	104	57	1752191	1752796	-	ID=ABD26111.1	transcriptional regulator%2C TetR family
CP000248.1	Saro_1672	938	1086	663	58	606	119	531	449	1752855	1754036	+	ID=ABD26112.1	Rieske (2Fe-2S) protein
CP000248.1	Saro_1673	1241	1539	970	86	897	199	785	656	1754081	1755694	+	ID=ABD26113.1	FAD dependent oxidoreductase
CP000248.1	Saro_1674	817	827	590	81	504	139	414	390	1755648	1756964	-	ID=ABD26114.1	locus_tag=Saro_1674
CP000248.1	Saro_1675	927	1011	630	77	652	176	558	424	1757069	1758697	+	ID=ABD26115.1	Tetratricopeptide TPR_4
CP000248.1	Saro_1676	2061	2226	1339	134	1304	298	1289	1018	1758826	1761453	+	ID=ABD26116.1	TonB-dependent receptor
CP000248.1	Saro_1677	548	784	516	57	493	85	366	362	1761461	1762420	-	ID=ABD26117.1	ketopantoate reductase
CP000248.1	Saro_1678	517	675	454	31	477	80	400	253	1762454	1763410	-	ID=ABD26118.1	transcriptional regulator%2C LysR family
CP000248.1	Saro_1679	888	705	463	87	517	117	393	324	1763443	1764999	+	ID=ABD26119.1	thiamine pyrophosphate enzyme-like TPP-binding protein
CP000248.1	Saro_1680	970	1257	784	67	887	182	754	571	1764996	1766339	+	ID=ABD26120.1	ring hydroxylating dioxygenase%2C alpha subunit
CP000248.1	Saro_1681	284	333	266	10	240	47	193	155	1766336	1766836	+	ID=ABD26121.1	aromatic-ring-hydroxylating dioxygenase%2C beta subunit
CP000248.1	Saro_1682	655	598	405	48	430	80	366	298	1766893	1768008	-	ID=ABD26122.1	L-alanine dehydrogenase
CP000248.1	Saro_1683	305	451	300	27	311	44	264	215	1768151	1768621	+	ID=ABD26123.1	transcriptional regulator%2C AsnC family
CP000248.1	Saro_1684	584	624	398	40	395	99	419	305	1768599	1769282	-	ID=ABD26124.1	transcriptional regulator%2C TetR family
CP000248.1	Saro_1685	871	847	580	60	562	114	474	421	1769431	1770606	+	ID=ABD26125.1	Amine dehydrogenase
CP000248.1	Saro_1686	299	165	126	15	139	45	102	80	1770608	1771093	+	ID=ABD26126.1	hypothetical protein
CP000248.1	Saro_1687	408	274	173	26	180	55	174	161	1771093	1771683	+	ID=ABD26127.1	conserved hypothetical protein
CP000248.1	Saro_1688	308	360	206	27	221	45	188	133	1771687	1772247	+	ID=ABD26128.1	Amine dehydrogenase
CP000248.1	Saro_1689	338	276	199	20	168	33	149	148	1772244	1772702	+	ID=ABD26129.1	cytochrome c%2C class I
CP000248.1	Saro_1690	333	321	209	13	222	33	186	155	1772699	1773172	+	ID=ABD26130.1	cytochrome c%2C class I
CP000248.1	Saro_1691	1943	2197	1350	124	1338	258	1270	954	1773187	1775418	+	ID=ABD26131.1	TonB-dependent receptor
CP000248.1	Saro_1692	914	882	518	63	558	154	424	387	1775460	1776863	+	ID=ABD26132.1	aldehyde dehydrogenase
CP000248.1	Saro_1693	1374	2082	1340	124	1514	239	1183	876	1776860	1778491	+	ID=ABD26133.1	AMP-dependent synthetase and ligase
CP000248.1	Saro_1694	465	504	264	29	291	74	278	240	1778608	1779465	+	ID=ABD26134.1	Ku protein
CP000248.1	Saro_1695	1656	1504	915	112	953	227	831	746	1779469	1782000	+	ID=ABD26135.1	ATP-dependent DNA ligase LigD phosphoesterase module / ATP-dependent DNA ligase LigD polymerase module
CP000248.1	Saro_1696	869	945	592	42	613	131	526	448	1782016	1783392	-	ID=ABD26136.1	fumarase
CP000248.1	Saro_1697	306	382	254	26	278	54	231	196	1783416	1783826	-	ID=ABD26137.1	protein of unknown function DUF1452
CP000248.1	Saro_1698	97	54	28	10	25	14	39	40	1783835	1784023	-	ID=ABD26138.1	conserved hypothetical protein
CP000248.1	Saro_1699	640	685	382	51	403	105	389	303	1784178	1785101	+	ID=ABD26139.1	hypothetical protein
CP000248.1	Saro_1700	344	434	251	23	262	54	241	185	1785131	1785691	-	ID=ABD26140.1	conserved hypothetical protein
CP000248.1	Saro_1701	645	776	473	49	425	71	395	338	1785688	1786665	-	ID=ABD26141.1	protein of unknown function DUF182
CP000248.1	Saro_1702	1268	1254	780	80	750	170	617	574	1786675	1788837	-	ID=ABD26142.1	Twin-arginine translocation pathway signal
CP000248.1	Saro_1703	314	247	165	17	184	52	144	128	1788834	1789337	-	ID=ABD26143.1	(2Fe-2S)-binding protein
CP000248.1	Saro_1704	852	972	648	58	604	115	528	439	1789351	1790208	+	ID=ABD26144.1	transcriptional regulator%2C TetR family
CP000248.1	Saro_1705	863	952	585	72	616	146	507	404	1790371	1791552	+	ID=ABD26145.1	acyl-CoA dehydrogenase-like protein
CP000248.1	Saro_1706	930	1228	833	64	881	141	695	539	1791549	1792616	+	ID=ABD26146.1	aminoglycoside phosphotransferase
CP000248.1	Saro_1707	185	143	90	17	99	33	77	102	1793486	1793659	+	ID=ABD26147.1	hypothetical protein
CP000248.1	Saro_1708	1965	2216	1375	134	1453	273	1278	985	1793755	1796181	+	ID=ABD26148.1	TonB-dependent receptor
CP000248.1	Saro_1709	380	376	228	22	220	67	222	201	1796243	1797076	-	ID=ABD26149.1	protein of unknown function DUF124
CP000248.1	Saro_1710	534	666	407	50	412	87	328	253	1797170	1797823	+	ID=ABD26150.1	putative transcriptional regulator%2C TetR family
CP000248.1	Saro_1711	968	831	548	63	560	114	475	487	1797851	1799113	+	ID=ABD26151.1	YceI
CP000248.1	Saro_1712	383	253	195	28	187	54	140	159	1799103	1799798	-	ID=ABD26152.1	transcriptional regulator%2C TetR family
CP000248.1	Saro_1713	301	342	213	22	228	62	172	152	1800022	1801488	-	ID=ABD26153.1	RND efflux system%2C outer membrane lipoprotein%2C NodT
CP000248.1	Saro_1714	1194	1391	946	78	977	191	809	636	1801488	1803086	-	ID=ABD26154.1	Drug resistance transporter EmrB/QacA subfamily
CP000248.1	Saro_1715	579	695	487	61	482	113	439	308	1803083	1804234	-	ID=ABD26155.1	secretion protein HlyD
CP000248.1	Saro_1716	154	86	51	10	52	17	37	38	1804405	1804659	-	ID=ABD26156.1	hypothetical protein
CP000248.1	Saro_1717	488	587	355	36	403	78	339	241	1804839	1805402	+	ID=ABD26157.1	alkyl hydroperoxide reductase/ Thiol specific antioxidant/ Mal allergen
CP000248.1	Saro_1718	849	942	537	52	583	136	524	452	1805578	1807137	+	ID=ABD26158.1	pyridine nucleotide-disulfide oxidoreductase%2C class-II%2C active site
CP000248.1	Saro_1719	1130	1094	672	92	643	180	594	510	1807270	1809192	+	ID=ABD26159.1	glycoside hydrolase%2C family 3-like protein
CP000248.1	Saro_1720	959	673	430	67	387	106	393	398	1809217	1810731	+	ID=ABD26160.1	ATPase
CP000248.1	Saro_1721	419	494	292	26	368	54	341	202	1810735	1811271	-	ID=ABD26161.1	conserved hypothetical protein
CP000248.1	Saro_1722	407	590	331	26	376	56	313	253	1811416	1811967	+	ID=ABD26162.1	transcriptional regulator%2C MarR family
CP000248.1	Saro_1723	237	333	198	15	218	37	145	123	1812029	1812403	+	ID=ABD26163.1	cytochrome c%2C class I
CP000248.1	Saro_1724	1174	1350	725	76	749	168	619	580	1812584	1814701	+	ID=ABD26164.1	short-chain dehydrogenase/reductase SDR
CP000248.1	Saro_1725	558	499	322	35	276	79	260	246	1814724	1815650	+	ID=ABD26165.1	conserved hypothetical protein
CP000248.1	Saro_1726	1199	1370	798	79	829	135	741	637	1815647	1816936	+	ID=ABD26166.1	Xylose isomerase-like TIM barrel
CP000248.1	Saro_1727	2085	2059	1262	150	1291	336	1127	998	1816983	1820396	+	ID=ABD26167.1	glycoside hydrolase family 2%2C sugar binding protein
CP000248.1	Saro_1728	773	970	623	50	607	124	536	436	1820365	1821411	-	ID=ABD26168.1	transcriptional regulator%2C LacI family
CP000248.1	Saro_1729	1340	1159	715	84	733	225	645	559	1821701	1823914	+	ID=ABD26169.1	Beta-glucosidase
CP000248.1	Saro_1730	758	823	475	45	491	116	423	354	1823917	1825410	+	ID=ABD26170.1	Carboxylesterase%2C type B
CP000248.1	Saro_1731	299	283	218	25	199	43	182	130	1825510	1825944	+	ID=ABD26171.1	transcriptional regulator%2C BadM/Rrf2 family
CP000248.1	Saro_1732	623	644	386	38	416	80	372	338	1826055	1826861	+	ID=ABD26172.1	DNA uptake lipoprotein
CP000248.1	Saro_1733	506	521	333	40	340	75	251	250	1826910	1827863	-	ID=ABD26173.1	protein of unknown function DUF481
CP000248.1	Saro_1734	542	587	402	41	438	79	367	284	1827972	1829036	-	ID=ABD26174.1	glycosyl transferase%2C group 1
CP000248.1	Saro_1735	663	670	428	58	391	95	366	349	1829033	1829944	-	ID=ABD26175.1	metallophosphoesterase
CP000248.1	Saro_1736	483	527	352	47	351	72	291	238	1830078	1831742	+	ID=ABD26176.1	DNA replication and repair protein RecN
CP000248.1	Saro_1737	428	574	341	35	421	52	336	213	1831758	1832441	+	ID=ABD26177.1	GCN5-related N-acetyltransferase
CP000248.1	Saro_1738	1270	1403	860	85	895	188	724	660	1832438	1834603	+	ID=ABD26178.1	DNA ligase%2C NAD-dependent
CP000248.1	Saro_1739	506	470	321	38	324	66	242	257	1834609	1835235	+	ID=ABD26179.1	Lysine exporter protein (LYSE/YGGA)
CP000248.1	Saro_1740	249	186	105	15	133	37	115	97	1835243	1835746	+	ID=ABD26180.1	competence/damage-inducible protein cinA
CP000248.1	Saro_1741	574	572	347	29	408	102	343	295	1835731	1836528	-	ID=ABD26181.1	Enoyl-CoA hydratase
CP000248.1	Saro_1742	459	519	341	35	313	60	308	225	1836751	1837707	-	ID=ABD26182.1	[LSU ribosomal protein L11P]-lysine N-methyltransferase
CP000248.1	Saro_1743	204	373	246	14	242	41	232	117	1837704	1838573	-	ID=ABD26183.1	beta-lactamase-like protein
CP000248.1	Saro_1744	291	302	176	17	240	42	194	146	1838728	1839153	+	ID=ABD26184.1	succinate dehydrogenase subunit C
CP000248.1	Saro_1745	313	332	216	17	260	55	226	167	1839192	1839575	+	ID=ABD26185.1	succinate dehydrogenase subunit D
CP000248.1	Saro_1746	1201	1397	821	82	801	194	736	628	1839579	1841393	+	ID=ABD26186.1	succinate dehydrogenase subunit A
CP000248.1	Saro_1747	546	439	254	43	280	72	250	237	1841531	1842238	+	ID=ABD26187.1	hypothetical protein
CP000248.1	Saro_1748	394	230	147	28	150	58	122	139	1842477	1843142	-	ID=ABD26188.1	hypothetical protein
CP000248.1	Saro_1749	564	750	484	41	511	87	437	328	1843203	1844057	-	ID=ABD26189.1	protein of unknown function%2C zinc metallopeptidase putative
CP000248.1	Saro_1750	585	714	458	37	496	89	393	328	1844153	1844938	+	ID=ABD26190.1	3-hydroxybutyrate dehydrogenase
CP000248.1	Saro_1751	839	636	411	76	351	114	336	294	1845056	1846600	+	ID=ABD26191.1	peptidase M28
CP000248.1	Saro_1752	960	788	486	73	565	134	425	339	1846624	1848126	+	ID=ABD26192.1	inosine-5'-monophosphate dehydrogenase
CP000248.1	Saro_1753	715	650	412	41	379	107	311	268	1848137	1849324	+	ID=ABD26193.1	Fmu (Sun)
CP000248.1	Saro_1754	290	210	138	19	137	37	128	108	1849331	1849885	+	ID=ABD26194.1	TPR repeat protein
CP000248.1	Saro_1755	448	435	288	33	327	73	243	225	1849895	1850380	-	ID=ABD26195.1	NUDIX hydrolase
CP000248.1	Saro_1756	696	937	582	69	609	89	478	388	1850377	1851333	-	ID=ABD26196.1	lipolytic enzyme
CP000248.1	Saro_1757	1064	1038	649	77	599	170	556	499	1851520	1853424	+	ID=ABD26197.1	pyruvate flavodoxin/ferredoxin oxidoreductase-like protein
CP000248.1	Saro_1758	741	774	488	56	480	113	428	369	1853436	1854476	+	ID=ABD26198.1	thiamine pyrophosphate enzyme-like TPP-binding protein
CP000248.1	Saro_1759	1086	1663	980	84	1091	142	864	702	1854600	1855964	+	ID=ABD26199.1	deoxyribodipyrimidine photo-lyase type I
CP000248.1	Saro_1760	796	960	551	58	605	154	551	446	1856001	1857272	+	ID=ABD26200.1	Cyclopropane-fatty-acyl-phospholipid synthase
CP000248.1	Saro_1761	240	329	197	17	239	37	171	106	1857280	1857633	-	ID=ABD26201.1	hypothetical protein
CP000248.1	Saro_1762	360	311	225	29	224	44	190	143	1857722	1858453	-	ID=ABD26202.1	short-chain dehydrogenase/reductase SDR
CP000248.1	Saro_1763	791	990	687	52	707	127	583	431	1858454	1859944	-	ID=ABD26203.1	amidophosphoribosyltransferase
CP000248.1	Saro_1764	898	761	460	58	568	120	481	433	1860227	1861168	+	ID=ABD26204.1	putative integral membrane sensor protein
CP000248.1	Saro_1765	993	1048	615	79	662	136	551	498	1861258	1862499	+	ID=ABD26205.1	Lipoprotein releasing system%2C transmembrane protein%2C LolC/E family
CP000248.1	Saro_1766	348	303	220	31	208	58	187	158	1862492	1863166	+	ID=ABD26206.1	ABC transporter related protein
CP000248.1	Saro_1767	217	245	130	16	123	24	126	85	1863220	1863486	+	ID=ABD26207.1	hypothetical protein
CP000248.1	Saro_1768	148	99	67	7	66	23	58	46	1863552	1863785	+	ID=ABD26208.1	hypothetical protein
CP000248.1	Saro_1769	302	281	151	23	172	45	134	112	1863782	1864270	+	ID=ABD26209.1	Glutathione peroxidase
CP000248.1	Saro_1770	2434	2407	1495	154	1478	319	1279	1141	1864289	1867936	+	ID=ABD26210.1	DNA polymerase III%2C alpha subunit
CP000248.1	Saro_1771	1082	1516	936	88	962	199	868	611	1867958	1869577	+	ID=ABD26211.1	AMP-dependent synthetase and ligase
CP000248.1	Saro_1772	306	333	225	21	223	39	184	138	1869570	1870046	+	ID=ABD26212.1	hypothetical protein
CP000248.1	Saro_1773	1004	1605	943	80	1047	127	929	622	1870043	1871179	-	ID=ABD26213.1	Radical SAM
CP000248.1	Saro_1774	901	901	539	47	535	132	483	376	1871233	1872684	+	ID=ABD26214.1	periplasmic sensor signal transduction histidine kinase
CP000248.1	Saro_1775	556	690	417	26	412	96	391	318	1872681	1873412	+	ID=ABD26215.1	two component transcriptional regulator%2C winged helix family
CP000248.1	Saro_1776	520	357	239	29	263	70	236	184	1873372	1874169	-	ID=ABD26216.1	hypothetical protein
CP000248.1	Saro_1777	764	1068	598	43	734	132	650	503	1874166	1875185	-	ID=ABD26217.1	hypothetical protein
CP000248.1	Saro_1778	370	377	237	24	242	69	184	186	1875277	1875804	-	ID=ABD26218.1	molybdopterin binding domain
CP000248.1	Saro_1779	939	687	423	77	397	113	325	334	1875794	1877572	-	ID=ABD26219.1	Lytic transglycosylase%2C catalytic
CP000248.1	Saro_1780	279	256	195	22	186	41	138	106	1877572	1878348	-	ID=ABD26220.1	hypothetical protein
CP000248.1	Saro_1781	1216	1190	757	87	683	151	692	556	1878453	1880102	+	ID=ABD26221.1	Electron-transferring-flavoprotein dehydrogenase
CP000248.1	Saro_1782	407	331	214	26	199	57	157	153	1880119	1880976	+	ID=ABD26222.1	4-diphosphocytidyl-2-C-methyl-D-erythritol kinase
CP000248.1	Saro_1783	538	401	291	31	250	71	266	215	1880973	1881695	+	ID=ABD26223.1	N-formylglutamate amidohydrolase
CP000248.1	Saro_1784	1366	1293	875	96	819	218	754	662	1881817	1883664	+	ID=ABD26224.1	dihydroxyacid dehydratase
CP000248.1	Saro_1785	173	252	144	14	127	27	120	92	1883666	1884019	+	ID=ABD26225.1	hypothetical protein
CP000248.1	Saro_1786	492	732	454	37	504	86	399	267	1884003	1885409	+	ID=ABD26226.1	YjeF-related protein-like protein
CP000248.1	Saro_1787	577	570	366	38	298	87	268	215	1885409	1886614	+	ID=ABD26227.1	23S rRNA m(5)U-1939 methyltransferase
CP000248.1	Saro_1788	414	521	300	32	300	89	287	242	1886619	1887047	-	ID=ABD26228.1	conserved hypothetical protein
CP000248.1	Saro_1789	340	469	295	27	246	59	276	209	1887082	1887516	-	ID=ABD26229.1	conserved hypothetical protein
CP000248.1	Saro_1790	1112	1357	851	69	865	148	750	616	1887709	1888914	+	ID=ABD26230.1	carboxynorspermidine dehydrogenase
CP000248.1	Saro_1791	250	251	134	19	139	42	127	106	1888914	1889264	+	ID=ABD26231.1	conserved hypothetical transmembrane signal peptide protein
CP000248.1	Saro_1792	761	1056	596	42	668	109	565	482	1889275	1890474	+	ID=ABD26232.1	carboxynorspermidine decarboxylase
CP000248.1	Saro_1793	784	747	415	51	479	124	411	332	1890515	1891741	+	ID=ABD26233.1	6-aminohexanoate-dimer hydrolase
CP000248.1	Saro_1794	787	604	357	31	447	124	360	338	1891915	1893120	+	ID=ABD26234.1	Orn/DAP/Arg decarboxylase 2
CP000248.1	Saro_1795	239	254	185	17	207	35	166	122	1893193	1893585	-	ID=ABD26235.1	protein of unknown function DUF1232
CP000248.1	Saro_1796	441	524	319	35	382	77	314	260	1893626	1894309	-	ID=ABD26236.1	nitroreductase
CP000248.1	Saro_1797	965	1412	940	90	920	148	788	628	1894532	1895752	-	ID=ABD26237.1	5-aminolevulinate synthase
CP000248.1	Saro_1798	487	368	239	33	258	84	199	177	1895894	1896814	-	ID=ABD26238.1	beta-lactamase-like protein
CP000248.1	Saro_1799	354	329	225	25	222	49	194	142	1896831	1897664	-	ID=ABD26239.1	glutamate racemase
CP000248.1	Saro_1800	433	356	226	40	276	66	195	183	1897735	1898328	+	ID=ABD26240.1	acyl-phosphate glycerol-3-phosphate acyltransferase
CP000248.1	Saro_1801	957	923	548	69	424	124	410	410	1898325	1899452	+	ID=ABD26241.1	DNA protecting protein DprA
CP000248.1	Saro_1802	193	179	98	9	91	44	75	88	1899458	1899820	+	ID=ABD26242.1	hypothetical protein
CP000248.1	Saro_1803	1905	2250	1148	128	1175	298	1067	966	1899884	1902463	+	ID=ABD26243.1	DNA topoisomerase I
CP000248.1	Saro_1804	1033	1061	653	81	648	176	568	525	1902515	1904047	-	ID=ABD26244.1	hypothetical protein
CP000248.1	Saro_1805	501	531	322	35	407	68	338	233	1904223	1905068	-	ID=ABD26245.1	conserved hypothetical protein
CP000248.1	Saro_1806	629	580	351	55	472	105	321	268	1905065	1905958	-	ID=ABD26246.1	GTP-binding protein Era
CP000248.1	Saro_1807	376	238	132	26	106	62	79	107	1906007	1906765	-	ID=ABD26247.1	RNAse III
CP000248.1	Saro_1808	752	949	623	50	652	102	564	446	1906678	1907541	-	ID=ABD26248.1	signal peptidase I%2C Serine peptidase%2C MEROPS family S26A
CP000248.1	Saro_1809	1051	987	657	49	659	146	582	516	1907699	1909222	+	ID=ABD26249.1	glucose-6-phosphate isomerase
CP000248.1	Saro_1810	872	1098	709	59	735	133	583	460	1909311	1910672	+	ID=ABD26250.1	NADPH-glutathione reductase
CP000248.1	Saro_1811	611	951	575	47	551	102	503	377	1910740	1911462	+	ID=ABD26251.1	short-chain dehydrogenase/reductase SDR
CP000248.1	Saro_1812	586	667	423	49	402	89	329	314	1911497	1912246	-	ID=ABD26252.1	oxidoreductase%2C molybdopterin binding protein
CP000248.1	Saro_1813	744	1047	643	46	718	105	646	520	1912243	1913142	-	ID=ABD26253.1	cytochrome B561
CP000248.1	Saro_1814	692	954	583	40	645	90	554	407	1913169	1914140	-	ID=ABD26254.1	farnesyl-diphosphate farnesyltransferase
CP000248.1	Saro_1815	423	460	301	32	284	65	302	206	1914145	1914726	-	ID=ABD26255.1	conserved hypothetical protein 730
CP000248.1	Saro_1816	1068	1129	617	82	732	146	610	477	1914723	1916201	-	ID=ABD26256.1	amine oxidase
CP000248.1	Saro_1817	664	694	395	50	359	100	336	276	1916198	1917394	-	ID=ABD26257.1	Lycopene cyclase
CP000248.1	Saro_1818	463	450	316	46	340	82	280	258	1917490	1918086	+	ID=ABD26258.1	putative intracellular septation protein
CP000248.1	Saro_1819	1185	1637	893	79	1049	194	900	680	1918216	1919733	+	ID=ABD26259.1	flavin-containing monooxygenase FMO
CP000248.1	Saro_1820	1136	1175	714	80	682	147	673	626	1919909	1921273	-	ID=ABD26260.1	Dimethylaniline monooxygenase (N-oxide forming)
CP000248.1	Saro_1821	890	1235	756	53	817	138	701	507	1921284	1922516	-	ID=ABD26261.1	cytochrome P450
CP000248.1	Saro_1822	780	746	448	76	421	122	412	342	1922605	1923888	-	ID=ABD26262.1	conserved hypothetical membrane protein
CP000248.1	Saro_1823	1619	1627	1029	114	1028	248	912	819	1923888	1925978	-	ID=ABD26263.1	TonB-dependent siderophore receptor
CP000248.1	Saro_1824	1331	1539	945	95	1008	188	846	716	1926312	1928192	+	ID=ABD26264.1	hydroxymethylpyrimidine synthase
CP000248.1	Saro_1825	246	282	187	15	181	47	169	136	1928289	1928696	+	ID=ABD26265.1	glutathione-dependent formaldehyde-activating%2C GFA
CP000248.1	Saro_1826	322	640	305	25	230	69	239	206	1928742	1929137	+	ID=ABD26266.1	hypothetical protein
CP000248.1	Saro_1827	366	384	259	23	264	49	245	294	1929205	1929600	+	ID=ABD26267.1	hypothetical protein
CP000248.1	Saro_1828	441	792	423	20	621	60	659	284	1929593	1930033	-	ID=ABD26268.1	hypothetical protein
CP000248.1	Saro_1829	243	321	212	13	188	36	182	172	1930221	1930520	-	ID=ABD26269.1	hypothetical protein
CP000248.1	Saro_1830	235	269	162	13	187	38	156	122	1930793	1931098	-	ID=ABD26270.1	PhnA protein
CP000248.1	Saro_1831	448	376	241	36	291	64	245	169	1931151	1931903	-	ID=ABD26271.1	protein of unknown function DUF81
CP000248.1	Saro_1832	433	399	269	27	330	66	274	211	1931908	1932312	-	ID=ABD26272.1	conserved hypothetical protein
CP000248.1	Saro_1833	324	419	222	23	321	62	259	182	1932309	1932746	-	ID=ABD26273.1	protein of unknown function DUF985
CP000248.1	Saro_1834	245	254	164	18	160	40	118	127	1932781	1933176	-	ID=ABD26274.1	hypothetical protein
CP000248.1	Saro_1835	601	454	290	30	312	114	294	232	1933469	1934308	-	ID=ABD26275.1	2%2C3%2C4%2C5-tetrahydropyridine-2%2C6-dicarboxylate N-succinyltransferase
CP000248.1	Saro_1836	696	699	419	50	411	91	371	360	1934355	1935044	-	ID=ABD26276.1	Pyrimidine 5-nucleotidase
CP000248.1	Saro_1837	1135	1558	843	75	860	205	797	627	1935151	1937463	+	ID=ABD26277.1	peptidase S8 and S53%2C subtilisin%2C kexin%2C sedolisin
CP000248.1	Saro_1838	691	686	438	43	409	102	386	309	1937510	1938643	-	ID=ABD26278.1	glucose sorbosone dehydrogenase
CP000248.1	Saro_1839	331	295	206	16	223	52	174	169	1938693	1939283	+	ID=ABD26279.1	RNase HII
CP000248.1	Saro_1840	792	766	537	50	503	116	449	361	1939534	1940676	+	ID=ABD26280.1	DNA methylase N-4/N-6
CP000248.1	Saro_1841	533	326	227	32	234	79	184	177	1940747	1941853	+	ID=ABD26281.1	Dihydropteroate synthase
CP000248.1	Saro_1842	886	681	412	60	418	120	362	324	1941856	1943274	-	ID=ABD26282.1	two component%2C sigma54 specific%2C transcriptional regulator%2C Fis family
CP000248.1	Saro_1843	695	573	370	49	369	129	286	294	1943572	1944699	+	ID=ABD26283.1	alanine dehydrogenase/PNT-like protein
CP000248.1	Saro_1844	204	182	119	20	105	29	99	115	1944711	1944995	+	ID=ABD26284.1	putative NAD(P) transhydrogenase subunit alpha PART 2 transmembrane protein
CP000248.1	Saro_1845	1105	1098	677	75	695	194	666	565	1944995	1946407	+	ID=ABD26285.1	NAD(P) transhydrogenase%2C beta subunit
CP000248.1	Saro_1846	226	95	44	14	71	35	55	48	1946407	1946736	+	ID=ABD26286.1	hypothetical protein
CP000248.1	Saro_1847	561	529	299	40	350	91	304	272	1946888	1947580	+	ID=ABD26287.1	Aspartate racemase
CP000248.1	Saro_1848	833	915	570	47	564	129	495	443	1947716	1948885	+	ID=ABD26288.1	Deoxyguanosinetriphosphate triphosphohydrolase
CP000248.1	Saro_1849	387	525	298	34	333	72	261	188	1948878	1949567	+	ID=ABD26289.1	NAD-dependent epimerase/dehydratase
CP000248.1	Saro_1850	628	495	289	37	313	100	267	232	1949880	1951046	+	ID=ABD26290.1	aminomethyltransferase
CP000248.1	Saro_1851	353	540	338	25	330	47	333	213	1951046	1951417	+	ID=ABD26291.1	glycine cleavage system H protein
CP000248.1	Saro_1852	934	980	669	56	600	137	511	446	1951422	1952780	+	ID=ABD26292.1	glycine dehydrogenase (decarboxylating) alpha subunit
CP000248.1	Saro_1853	1017	1166	718	99	710	133	611	492	1952777	1954336	+	ID=ABD26293.1	glycine dehydrogenase (decarboxylating) beta subunit
CP000248.1	Saro_1854	675	502	229	39	319	84	230	234	1954635	1955552	-	ID=ABD26294.1	protein of unknown function DUF6%2C transmembrane
CP000248.1	Saro_1855	141	110	74	3	89	26	68	63	1955559	1955813	+	ID=ABD26295.1	hypothetical protein
CP000248.1	Saro_1856	1189	1179	746	66	704	145	607	592	1955826	1957391	-	ID=ABD26296.1	type II secretion system protein E
CP000248.1	Saro_1857	500	502	320	35	332	82	287	256	1957674	1958576	+	ID=ABD26297.1	protein of unknown function DUF6%2C transmembrane
CP000248.1	Saro_1858	413	227	206	24	184	62	134	166	1958674	1959516	-	ID=ABD26298.1	Haloacid dehalogenase-like hydrolase
CP000248.1	Saro_1859	934	902	645	55	566	142	539	421	1959513	1960985	-	ID=ABD26299.1	pyruvate carboxyltransferase
CP000248.1	Saro_1860	508	435	271	30	286	78	249	237	1960982	1962316	-	ID=ABD26300.1	Carbamoyl-phosphate synthase L chain%2C ATP-binding protein
CP000248.1	Saro_1861	262	252	138	14	148	43	127	150	1962318	1962761	-	ID=ABD26301.1	biotin carboxyl carrier protein
CP000248.1	Saro_1862	765	659	375	54	395	129	366	311	1962769	1963989	-	ID=ABD26302.1	conserved hypothetical protein
CP000248.1	Saro_1863	518	621	352	42	359	73	252	234	1964115	1964915	+	ID=ABD26303.1	transcriptional regulator%2C IclR family
CP000248.1	Saro_1864	583	551	301	45	256	75	210	211	1964998	1966011	+	ID=ABD26304.1	alcohol dehydrogenase superfamily%2C zinc-containing
CP000248.1	Saro_1865	374	473	297	33	293	64	275	242	1966070	1966615	+	ID=ABD26305.1	conserved hypothetical protein
CP000248.1	Saro_1866	975	1189	703	86	781	144	628	504	1966737	1968014	+	ID=ABD26306.1	major facilitator superfamily MFS_1
CP000248.1	Saro_1867	579	482	298	41	308	88	274	218	1968031	1968969	+	ID=ABD26307.1	transcriptional regulator%2C AraC family
CP000248.1	Saro_1868	2094	2486	1508	129	1468	275	1329	1185	1969087	1971690	+	ID=ABD26308.1	TonB-dependent receptor
CP000248.1	Saro_1869	478	564	330	32	336	68	303	221	1971767	1972300	+	ID=ABD26309.1	2%2C4'-dihydroxyacetophenone dioxygenase
CP000248.1	Saro_1870	397	526	311	30	395	73	306	237	1972326	1972862	+	ID=ABD26310.1	2%2C4'-dihydroxyacetophenone dioxygenase
CP000248.1	Saro_1871	446	410	248	21	235	61	225	195	1972870	1973403	+	ID=ABD26311.1	hypothetical protein
CP000248.1	Saro_1872	821	922	560	57	669	136	527	399	1973414	1974484	+	ID=ABD26312.1	Rieske (2Fe-2S) protein
CP000248.1	Saro_1873	519	548	331	38	401	91	322	254	1974514	1975353	+	ID=ABD26313.1	short-chain dehydrogenase/reductase SDR
CP000248.1	Saro_1874	709	913	580	51	653	115	491	391	1975363	1976370	+	ID=ABD26314.1	GroES-related protein
CP000248.1	Saro_1875	690	921	552	49	609	112	503	380	1976401	1977243	+	ID=ABD26315.1	short-chain dehydrogenase/reductase SDR
CP000248.1	Saro_1876	966	1634	930	65	1076	129	941	730	1977248	1978189	-	ID=ABD26316.1	intradiol ring-cleavage dioxygenase
CP000248.1	Saro_1877	1310	1665	1058	99	1187	197	993	750	1978421	1979797	+	ID=ABD26317.1	major facilitator superfamily MFS_1
CP000248.1	Saro_1878	1400	1654	966	83	932	225	824	688	1979797	1981896	+	ID=ABD26318.1	glycoside hydrolase%2C clan GH-D
CP000248.1	Saro_1879	878	1203	683	72	697	107	626	503	1981934	1983067	+	ID=ABD26319.1	Levansucrase
CP000248.1	Saro_1880	729	1153	694	59	818	120	719	452	1983088	1984122	-	ID=ABD26320.1	transcriptional regulator%2C LacI family
CP000248.1	Saro_1881	2165	2936	1797	169	1873	325	1522	1254	1984386	1986902	+	ID=ABD26321.1	TonB-dependent receptor
CP000248.1	Saro_1882	1085	1419	885	81	885	164	857	586	1987056	1988561	+	ID=ABD26322.1	tryptophan halogenase
CP000248.1	Saro_1883	661	646	461	50	388	114	368	294	1988558	1989931	+	ID=ABD26323.1	TPR repeat protein
CP000248.1	Saro_1884	996	1343	816	87	882	170	732	583	1989933	1991255	+	ID=ABD26324.1	glycoside hydrolase%2C family 32
CP000248.1	Saro_1885	476	541	317	48	279	71	283	261	1991234	1992139	-	ID=ABD26325.1	fructokinase
CP000248.1	Saro_1886	1115	1324	731	77	803	199	704	616	1992136	1993641	-	ID=ABD26326.1	major facilitator superfamily MFS_1
CP000248.1	Saro_1887	885	1206	691	86	692	145	619	512	1993798	1994832	-	ID=ABD26327.1	transcriptional regulator%2C LacI family
CP000248.1	Saro_1888	2261	2718	1692	163	1804	365	1565	1259	1995165	1997885	+	ID=ABD26328.1	TonB-dependent receptor
CP000248.1	Saro_1889	1061	1380	799	76	1002	128	716	559	1998001	1999515	+	ID=ABD26329.1	tryptophan halogenase
CP000248.1	Saro_1890	1386	2028	1290	115	1277	193	1145	845	1999508	2001337	+	ID=ABD26330.1	alpha amylase%2C catalytic region
CP000248.1	Saro_1891	1334	1413	895	96	938	186	791	626	2001334	2002968	+	ID=ABD26331.1	alpha amylase%2C catalytic region
CP000248.1	Saro_1892	1695	2343	1415	135	1601	258	1459	1011	2002968	2005016	+	ID=ABD26332.1	alpha-glucosidase
CP000248.1	Saro_1893	1009	1153	670	67	741	147	654	495	2005196	2006644	+	ID=ABD26333.1	glucose-6-phosphate 1-dehydrogenase
CP000248.1	Saro_1894	534	331	215	23	218	65	183	232	2006637	2007263	+	ID=ABD26334.1	6-phosphogluconolactonase
CP000248.1	Saro_1895	1225	1387	845	95	909	190	751	650	2007263	2009083	+	ID=ABD26335.1	6-phosphogluconate dehydratase
CP000248.1	Saro_1896	627	552	307	39	333	105	298	267	2009128	2010096	+	ID=ABD26336.1	glucokinase
CP000248.1	Saro_1897	543	479	297	39	298	76	281	224	2010219	2011001	+	ID=ABD26337.1	Enoyl-CoA hydratase
CP000248.1	Saro_1898	313	207	121	18	119	42	100	114	2011040	2011489	+	ID=ABD26338.1	conserved hypothetical protein
CP000248.1	Saro_1899	680	824	496	49	515	110	440	393	2011490	2012599	-	ID=ABD26339.1	3-dehydroquinate synthase
CP000248.1	Saro_1900	454	586	344	40	380	75	317	254	2012590	2013240	-	ID=ABD26340.1	shikimate kinase
CP000248.1	Saro_1901	1270	1148	775	58	706	185	655	563	2013392	2015284	+	ID=ABD26341.1	hypothetical protein
CP000248.1	Saro_1902	593	632	388	58	410	101	333	245	2015288	2016169	+	ID=ABD26342.1	phage integrase
CP000248.1	Saro_1903	755	929	511	53	581	134	486	398	2016196	2017146	+	ID=ABD26343.1	acetyl-CoA carboxylase carboxyltransferase subunit alpha
CP000248.1	Saro_1904	1272	1417	925	68	869	201	820	652	2017265	2018746	+	ID=ABD26344.1	peptidase M48%2C Ste24p
CP000248.1	Saro_1905	178	147	78	14	87	19	71	68	2018861	2019040	-	ID=ABD26345.1	Flp/Fap pilin component
CP000248.1	Saro_1906	201	184	126	12	189	32	128	127	2019139	2019327	-	ID=ABD26346.1	hypothetical protein
CP000248.1	Saro_1907	274	308	187	18	244	41	176	156	2019395	2019844	+	ID=ABD26347.1	NUDIX hydrolase
CP000248.1	Saro_1908	983	1398	885	78	950	137	712	575	2020312	2021457	+	ID=ABD26348.1	Pyruvate dehydrogenase (lipoamide)
CP000248.1	Saro_1909	1206	1428	840	67	928	160	779	646	2021459	2022844	+	ID=ABD26349.1	Transketolase%2C central region
CP000248.1	Saro_1910	375	349	207	24	211	57	179	196	2023108	2023530	-	ID=ABD26350.1	TadE-like protein
CP000248.1	Saro_1911	405	476	290	38	319	51	263	219	2023527	2023988	-	ID=ABD26351.1	TadE-like protein
CP000248.1	Saro_1912	1121	1989	1271	88	1472	180	1219	844	2023985	2025292	-	ID=ABD26352.1	conserved hypothetical protein
CP000248.1	Saro_1913	359	385	253	23	279	50	207	158	2025430	2026017	+	ID=ABD26353.1	hypothetical protein
CP000248.1	Saro_1914	451	491	307	32	277	64	267	215	2026101	2026571	+	ID=ABD26354.1	hypothetical protein
CP000248.1	Saro_1915	964	1096	715	84	744	142	581	495	2026593	2027963	-	ID=ABD26355.1	gid protein
CP000248.1	Saro_1916	488	444	249	30	311	66	240	250	2028031	2028711	+	ID=ABD26356.1	YhhN-like protein
CP000248.1	Saro_1917	243	413	245	24	308	39	286	172	2028689	2029042	-	ID=ABD26357.1	protein of unknown function DUF952
CP000248.1	Saro_1918	1835	2210	1320	132	1293	289	1215	940	2029039	2031765	-	ID=ABD26358.1	DNA gyrase subunit A
CP000248.1	Saro_1919	924	1080	573	67	688	148	566	435	2032081	2033382	+	ID=ABD26359.1	hypothetical protein
CP000248.1	Saro_1920	456	542	339	37	312	82	314	246	2033469	2034143	-	ID=ABD26360.1	Carbonate dehydratase
CP000248.1	Saro_1921	677	709	437	47	443	94	409	290	2034189	2035121	+	ID=ABD26361.1	lipoic acid synthetase
CP000248.1	Saro_1922	305	284	173	18	174	39	130	104	2035124	2035585	+	ID=ABD26362.1	cyclase/dehydrase
CP000248.1	Saro_1923	298	227	128	15	133	44	97	90	2035546	2036049	-	ID=ABD26363.1	CinA-like protein
CP000248.1	Saro_1924	406	444	311	34	311	66	257	211	2036054	2036623	-	ID=ABD26364.1	hypothetical protein
CP000248.1	Saro_1925	785	807	463	56	546	116	466	353	2036643	2037803	-	ID=ABD26365.1	2-C-methyl-D-erythritol 2%2C4-cyclodiphosphate synthase / 2-C-methyl-D-erythritol 4-phosphate cytidylyltransferase
CP000248.1	Saro_1926	886	1486	933	75	967	135	852	587	2037905	2038960	+	ID=ABD26366.1	tRNA-U20-dihydrouridine synthase
CP000248.1	Saro_1927	852	920	562	64	556	126	518	413	2038957	2040078	+	ID=ABD26367.1	signal transduction histidine kinase%2C nitrogen specific%2C NtrB
CP000248.1	Saro_1928	1085	1349	849	70	887	146	820	556	2040075	2041508	+	ID=ABD26368.1	two component%2C sigma54 specific%2C transcriptional regulator%2C Fis family
CP000248.1	Saro_1929	1581	1401	932	114	896	273	836	771	2041595	2043823	+	ID=ABD26369.1	periplasmic sensor signal transduction histidine kinase
CP000248.1	Saro_1930	1026	1118	677	84	697	155	638	571	2043837	2045222	+	ID=ABD26370.1	two component%2C sigma54 specific%2C transcriptional regulator%2C Fis family
CP000248.1	Saro_1931	486	535	336	30	333	67	317	257	2045402	2045983	+	ID=ABD26371.1	RNA-binding protein Hfq
CP000248.1	Saro_1932	1009	1219	725	57	719	160	608	595	2046049	2047329	+	ID=ABD26372.1	Small GTP-binding protein domain
CP000248.1	Saro_1933	560	475	271	24	297	79	261	295	2047316	2048140	-	ID=ABD26373.1	MazG family protein
CP000248.1	Saro_1936	33	5	0	2	7	6	1	2	2051609	2052088	+	ID=ABD26376.1	hypothetical protein
CP000248.1	Saro_1937	576	760	482	52	561	101	434	336	2052456	2053223	-	ID=ABD26377.1	beta-lactamase-like protein
CP000248.1	Saro_1938	616	695	429	41	457	110	415	341	2053220	2053999	-	ID=ABD26378.1	TatD-related deoxyribonuclease
CP000248.1	Saro_1939	1283	1896	1162	103	1285	190	1090	802	2053996	2055561	-	ID=ABD26379.1	methionyl-tRNA synthetase
CP000248.1	Saro_1940	653	480	334	44	295	95	252	245	2055596	2056552	-	ID=ABD26380.1	DNA polymerase III%2C delta prime subunit
CP000248.1	Saro_1941	662	836	520	54	436	116	468	350	2056549	2057178	-	ID=ABD26381.1	thymidylate kinase
CP000248.1	Saro_1942	1095	1606	1025	76	1029	165	909	651	2057175	2058350	-	ID=ABD26382.1	Serine-type D-Ala-D-Ala carboxypeptidase
CP000248.1	Saro_1943	721	814	513	33	617	102	475	334	2058390	2059301	-	ID=ABD26383.1	Sporulation related protein
CP000248.1	Saro_1944	804	731	465	52	496	125	416	355	2059285	2060304	-	ID=ABD26384.1	Lytic murein transglycosylase
CP000248.1	Saro_1945	1177	1110	690	77	767	160	662	563	2060883	2062295	-	ID=ABD26385.1	dihydrolipoamide dehydrogenase
CP000248.1	Saro_1946	793	738	414	43	379	142	322	358	2062376	2063659	-	ID=ABD26386.1	Dihydrolipoamide acetyltransferase%2C long form
CP000248.1	Saro_1947	259	390	282	21	278	39	253	166	2063832	2064290	+	ID=ABD26387.1	UspA
CP000248.1	Saro_1948	1753	2273	1409	154	1532	278	1404	883	2064303	2066582	-	ID=ABD26388.1	RNAse R
CP000248.1	Saro_1949	1006	1381	897	95	942	149	789	640	2066623	2067942	-	ID=ABD26389.1	peptidase M28
CP000248.1	Saro_1950	1187	1157	673	88	706	185	662	539	2068026	2069573	-	ID=ABD26390.1	prolyl-tRNA synthetase
CP000248.1	Saro_1951	575	794	524	41	546	86	474	340	2069644	2070213	-	ID=ABD26391.1	Polyhydroxyalkanoate synthesis repressor PhaR
CP000248.1	Saro_1952	765	843	559	46	589	114	499	408	2070281	2071351	-	ID=ABD26392.1	alanine racemase
CP000248.1	Saro_1953	1345	1783	1059	104	1193	192	1067	797	2071344	2072978	-	ID=ABD26393.1	General substrate transporter
CP000248.1	Saro_1954	205	226	148	18	144	50	132	90	2073050	2073481	-	ID=ABD26394.1	conserved hypothetical protein
CP000248.1	Saro_1955	426	371	216	29	256	69	206	205	2073483	2074037	-	ID=ABD26395.1	Colicin V production protein
CP000248.1	Saro_1956	1166	1500	933	94	1119	174	1067	709	2074050	2075417	-	ID=ABD26396.1	DNA repair protein RadA
CP000248.1	Saro_1957	627	560	342	44	346	111	303	278	2075694	2076518	-	ID=ABD26397.1	Inositol-1(or 4)-monophosphatase
CP000248.1	Saro_1958	437	397	239	26	232	83	203	201	2076522	2077085	-	ID=ABD26398.1	translation elongation factor P (EF-P)
CP000248.1	Saro_1959	237	193	133	18	174	37	125	84	2077196	2077585	+	ID=ABD26399.1	hypothetical protein
CP000248.1	Saro_1960	1711	2134	1339	125	1452	257	1246	960	2077582	2079534	-	ID=ABD26400.1	Oligopeptide transporter OPT
CP000248.1	Saro_1961	812	850	500	49	587	104	491	373	2079602	2080741	-	ID=ABD26401.1	ErfK/YbiS/YcfS/YnhG
CP000248.1	Saro_1962	488	587	322	27	392	64	337	282	2080800	2081441	-	ID=ABD26402.1	thiamine-phosphate diphosphorylase
CP000248.1	Saro_1963	285	344	221	20	236	41	210	146	2081521	2081886	+	ID=ABD26403.1	hypothetical protein
CP000248.1	Saro_1964	579	628	426	44	425	80	396	317	2081972	2082877	-	ID=ABD26404.1	fructose-bisphosphate aldolase
CP000248.1	Saro_1965	892	1125	671	69	632	137	558	474	2083063	2084250	-	ID=ABD26405.1	phosphoglycerate kinase
CP000248.1	Saro_1966	218	118	99	18	106	29	74	70	2084247	2084717	-	ID=ABD26406.1	conserved hypothetical protein
CP000248.1	Saro_1967	878	884	530	58	493	121	426	391	2084730	2085737	-	ID=ABD26407.1	glyceraldehyde-3-phosphate dehydrogenase
CP000248.1	Saro_1968	1581	2024	1270	113	1312	210	1113	877	2085758	2087725	-	ID=ABD26408.1	transketolase
CP000248.1	Saro_1969	294	199	136	19	159	34	152	112	2087722	2088042	-	ID=ABD26409.1	hypothetical protein
CP000248.1	Saro_1970	190	118	90	12	115	39	115	70	2088167	2088505	+	ID=ABD26410.1	conserved hypothetical protein
CP000248.1	Saro_1971	456	445	263	37	339	68	231	199	2088711	2089298	+	ID=ABD26411.1	5-formyltetrahydrofolate cyclo-ligase
CP000248.1	Saro_1972	236	194	120	10	136	25	113	85	2089295	2089513	+	ID=ABD26412.1	hypothetical protein
CP000248.1	Saro_1973	448	571	341	44	362	60	336	239	2090151	2090723	-	ID=ABD26413.1	hypothetical protein
CP000248.1	Saro_1974	813	1223	765	71	744	141	619	448	2090753	2092093	-	ID=ABD26414.1	branched-chain alpha-keto acid dehydrogenase E2 component
CP000248.1	Saro_1975	788	764	496	55	491	109	461	355	2092097	2093152	-	ID=ABD26415.1	branched-chain alpha-keto acid dehydrogenase E1 component
CP000248.1	Saro_1976	994	1370	833	76	876	156	806	575	2093149	2094423	-	ID=ABD26416.1	branched-chain alpha-keto acid dehydrogenase E1 component
CP000248.1	Saro_1977	901	1353	813	64	861	122	802	556	2094575	2095525	-	ID=ABD26417.1	thymidylate synthase
CP000248.1	Saro_1978	404	337	225	30	238	54	183	159	2095976	2096539	+	ID=ABD26418.1	hypothetical protein
CP000248.1	Saro_1979	1530	1918	1221	96	1211	228	1069	851	2096600	2098657	-	ID=ABD26419.1	DEAD/DEAH box helicase-like protein
CP000248.1	Saro_1980	352	591	355	18	376	78	306	229	2098850	2099254	+	ID=ABD26420.1	AtsE
CP000248.1	Saro_1981	265	262	179	16	140	41	118	100	2099370	2099651	+	ID=ABD26421.1	protein of unknown function DUF339
CP000248.1	Saro_1982	2416	2185	1374	142	1375	359	1150	1041	2099682	2103176	+	ID=ABD26422.1	transcription-repair coupling factor
CP000248.1	Saro_1983	1005	1344	779	71	882	135	712	562	2103173	2104465	-	ID=ABD26423.1	diguanylate cyclase/phosphodiesterase
CP000248.1	Saro_1984	650	603	329	45	341	87	284	316	2104598	2105383	+	ID=ABD26424.1	NAD(+) kinase
CP000248.1	Saro_1985	128	122	75	9	119	16	56	58	2105847	2106023	+	ID=ABD26425.1	hypothetical protein
CP000248.1	Saro_1986	467	603	405	42	409	68	354	277	2106023	2106556	+	ID=ABD26426.1	hypothetical protein
CP000248.1	Saro_1987	2210	2444	1509	161	1588	355	1331	1096	2106466	2109585	-	ID=ABD26427.1	conserved hypothetical protein
CP000248.1	Saro_1988	5787	7456	4740	454	4538	844	4177	3152	2109582	2117429	-	ID=ABD26428.1	hypothetical protein
CP000248.1	Saro_1989	1353	1687	990	105	1089	185	893	743	2117429	2119192	-	ID=ABD26429.1	Hemolysin activation/secretion protein-like protein
CP000248.1	Saro_1990	2071	2205	1284	153	1286	312	1096	1090	2119388	2122123	-	ID=ABD26430.1	protein translocase subunit secA
CP000248.1	Saro_1991	234	256	178	14	156	41	147	110	2122230	2122520	-	ID=ABD26431.1	hypothetical protein
CP000248.1	Saro_1993	760	659	478	54	466	109	357	317	2123244	2124470	+	ID=ABD26432.1	N-acetylglutamate synthase
CP000248.1	Saro_1994	439	604	371	34	370	56	354	247	2124484	2125089	+	ID=ABD26433.1	glutathione S-transferase-like protein
CP000248.1	Saro_1995	543	547	377	41	365	90	313	265	2125098	2125907	+	ID=ABD26434.1	inositol monophosphatase
CP000248.1	Saro_1996	228	246	158	19	150	34	127	113	2125964	2126284	-	ID=ABD26435.1	thioredoxin
CP000248.1	Saro_1997	2321	2375	1413	183	1446	350	1263	1126	2126345	2129830	-	ID=ABD26436.1	UvrD/REP helicase
CP000248.1	Saro_1998	1139	1144	656	111	590	167	534	468	2129827	2132808	-	ID=ABD26437.1	helicase
CP000248.1	Saro_1999	448	502	357	42	297	85	283	236	2132808	2133530	-	ID=ABD26438.1	Nucleotidyl transferase
[truncated: 1,995 more rows]

## Sheet: CP000248.1-Set1
Table:	Read counts of individual transposon inserts in a gene for both Ground and ISS samples
columns definition
Genome position	Position within the genome showing transposon inserts (read counts)
"GH2_5_S45"	Ground Horizontal Replicate 1
"GH2_6_S46"	Ground Horizontal Replicate 2
"ISS2_5_S13"	ISS Replicate 1
"ISS2_6_S14"	ISS Replicate 2
"ISS2_7_S15"	ISS Replicate 3
"ISS2_8_S16"	ISS Replicate 4
Genes	Gene information along with locus tag and start/stop co-ordinates
Sheet 1:	Information of transposon inserts in the genes present in CP000248.1 contigs
Sheet 2:	Information of transposon inserts in the genes present in CP000676.1 contigs
Sheet 3:	Information of transposon inserts in the genes present in CP000677.1 contigs
Genome Position	GH2_5_S45	GH2_6_S46	ISS2_5_S13	ISS2_6_S14	ISS2_7_S15	ISS2_8_S16	Genes
322	0	0	0	0	0	0	CP000248.1<===>Genbank<===>CDS<===>24<===>1520<===>.<===>+<===>0<===>ID=cds-ABD24450.1;Parent=gene-Saro_0001;Dbxref=InterPro:IPR001957,InterPro:IPR003593,NCBI_GP:ABD24450.1;Name=ABD24450.1;gbkey=CDS;locus_tag=Saro_0001;product=chromosomal replication initiator protein DnaA;protein_id=ABD24450.1;transl_table=11
324	1	1	1	0	0	0	CP000248.1<===>Genbank<===>CDS<===>24<===>1520<===>.<===>+<===>0<===>ID=cds-ABD24450.1;Parent=gene-Saro_0001;Dbxref=InterPro:IPR001957,InterPro:IPR003593,NCBI_GP:ABD24450.1;Name=ABD24450.1;gbkey=CDS;locus_tag=Saro_0001;product=chromosomal replication initiator protein DnaA;protein_id=ABD24450.1;transl_table=11
327	0	1	0	0	0	0	CP000248.1<===>Genbank<===>CDS<===>24<===>1520<===>.<===>+<===>0<===>ID=cds-ABD24450.1;Parent=gene-Saro_0001;Dbxref=InterPro:IPR001957,InterPro:IPR003593,NCBI_GP:ABD24450.1;Name=ABD24450.1;gbkey=CDS;locus_tag=Saro_0001;product=chromosomal replication initiator protein DnaA;protein_id=ABD24450.1;transl_table=11
330	0	1	0	0	0	0	CP000248.1<===>Genbank<===>CDS<===>24<===>1520<===>.<===>+<===>0<===>ID=cds-ABD24450.1;Parent=gene-Saro_0001;Dbxref=InterPro:IPR001957,InterPro:IPR003593,NCBI_GP:ABD24450.1;Name=ABD24450.1;gbkey=CDS;locus_tag=Saro_0001;product=chromosomal replication initiator protein DnaA;protein_id=ABD24450.1;transl_table=11
331	1	6	0	1	4	1	CP000248.1<===>Genbank<===>CDS<===>24<===>1520<===>.<===>+<===>0<===>ID=cds-ABD24450.1;Parent=gene-Saro_0001;Dbxref=InterPro:IPR001957,InterPro:IPR003593,NCBI_GP:ABD24450.1;Name=ABD24450.1;gbkey=CDS;locus_tag=Saro_0001;product=chromosomal replication initiator protein DnaA;protein_id=ABD24450.1;transl_table=11
332	5	5	13	4	9	6	CP000248.1<===>Genbank<===>CDS<===>24<===>1520<===>.<===>+<===>0<===>ID=cds-ABD24450.1;Parent=gene-Saro_0001;Dbxref=InterPro:IPR001957,InterPro:IPR003593,NCBI_GP:ABD24450.1;Name=ABD24450.1;gbkey=CDS;locus_tag=Saro_0001;product=chromosomal replication initiator protein DnaA;protein_id=ABD24450.1;transl_table=11
334	0	0	0	0	0	0	CP000248.1<===>Genbank<===>CDS<===>24<===>1520<===>.<===>+<===>0<===>ID=cds-ABD24450.1;Parent=gene-Saro_0001;Dbxref=InterPro:IPR001957,InterPro:IPR003593,NCBI_GP:ABD24450.1;Name=ABD24450.1;gbkey=CDS;locus_tag=Saro_0001;product=chromosomal replication initiator protein DnaA;protein_id=ABD24450.1;transl_table=11
336	0	1	2	0	1	2	CP000248.1<===>Genbank<===>CDS<===>24<===>1520<===>.<===>+<===>0<===>ID=cds-ABD24450.1;Parent=gene-Saro_0001;Dbxref=InterPro:IPR001957,InterPro:IPR003593,NCBI_GP:ABD24450.1;Name=ABD24450.1;gbkey=CDS;locus_tag=Saro_0001;product=chromosomal replication initiator protein DnaA;protein_id=ABD24450.1;transl_table=11
337	1	0	0	0	0	0	CP000248.1<===>Genbank<===>CDS<===>24<===>1520<===>.<===>+<===>0<===>ID=cds-ABD24450.1;Parent=gene-Saro_0001;Dbxref=InterPro:IPR001957,InterPro:IPR003593,NCBI_GP:ABD24450.1;Name=ABD24450.1;gbkey=CDS;locus_tag=Saro_0001;product=chromosomal replication initiator protein DnaA;protein_id=ABD24450.1;transl_table=11
341	0	2	0	1	1	0	CP000248.1<===>Genbank<===>CDS<===>24<===>1520<===>.<===>+<===>0<===>ID=cds-ABD24450.1;Parent=gene-Saro_0001;Dbxref=InterPro:IPR001957,InterPro:IPR003593,NCBI_GP:ABD24450.1;Name=ABD24450.1;gbkey=CDS;locus_tag=Saro_0001;product=chromosomal replication initiator protein DnaA;protein_id=ABD24450.1;transl_table=11
342	0	1	0	0	0	1	CP000248.1<===>Genbank<===>CDS<===>24<===>1520<===>.<===>+<===>0<===>ID=cds-ABD24450.1;Parent=gene-Saro_0001;Dbxref=InterPro:IPR001957,InterPro:IPR003593,NCBI_GP:ABD24450.1;Name=ABD24450.1;gbkey=CDS;locus_tag=Saro_0001;product=chromosomal replication initiator protein DnaA;protein_id=ABD24450.1;transl_table=11
344	1	2	0	0	1	0	CP000248.1<===>Genbank<===>CDS<===>24<===>1520<===>.<===>+<===>0<===>ID=cds-ABD24450.1;Parent=gene-Saro_0001;Dbxref=InterPro:IPR001957,InterPro:IPR003593,NCBI_GP:ABD24450.1;Name=ABD24450.1;gbkey=CDS;locus_tag=Saro_0001;product=chromosomal replication initiator protein DnaA;protein_id=ABD24450.1;transl_table=11
347	0	1	0	0	1	0	CP000248.1<===>Genbank<===>CDS<===>24<===>1520<===>.<===>+<===>0<===>ID=cds-ABD24450.1;Parent=gene-Saro_0001;Dbxref=InterPro:IPR001957,InterPro:IPR003593,NCBI_GP:ABD24450.1;Name=ABD24450.1;gbkey=CDS;locus_tag=Saro_0001;product=chromosomal replication initiator protein DnaA;protein_id=ABD24450.1;transl_table=11
348	0	0	0	0	0	0	CP000248.1<===>Genbank<===>CDS<===>24<===>1520<===>.<===>+<===>0<===>ID=cds-ABD24450.1;Parent=gene-Saro_0001;Dbxref=InterPro:IPR001957,InterPro:IPR003593,NCBI_GP:ABD24450.1;Name=ABD24450.1;gbkey=CDS;locus_tag=Saro_0001;product=chromosomal replication initiator protein DnaA;protein_id=ABD24450.1;transl_table=11
349	1	0	0	1	0	0	CP000248.1<===>Genbank<===>CDS<===>24<===>1520<===>.<===>+<===>0<===>ID=cds-ABD24450.1;Parent=gene-Saro_0001;Dbxref=InterPro:IPR001957,InterPro:IPR003593,NCBI_GP:ABD24450.1;Name=ABD24450.1;gbkey=CDS;locus_tag=Saro_0001;product=chromosomal replication initiator protein DnaA;protein_id=ABD24450.1;transl_table=11
350	0	0	0	1	0	0	CP000248.1<===>Genbank<===>CDS<===>24<===>1520<===>.<===>+<===>0<===>ID=cds-ABD24450.1;Parent=gene-Saro_0001;Dbxref=InterPro:IPR001957,InterPro:IPR003593,NCBI_GP:ABD24450.1;Name=ABD24450.1;gbkey=CDS;locus_tag=Saro_0001;product=chromosomal replication initiator protein DnaA;protein_id=ABD24450.1;transl_table=11
356	0	0	0	0	0	0	CP000248.1<===>Genbank<===>CDS<===>24<===>1520<===>.<===>+<===>0<===>ID=cds-ABD24450.1;Parent=gene-Saro_0001;Dbxref=InterPro:IPR001957,InterPro:IPR003593,NCBI_GP:ABD24450.1;Name=ABD24450.1;gbkey=CDS;locus_tag=Saro_0001;product=chromosomal replication initiator protein DnaA;protein_id=ABD24450.1;transl_table=11
358	0	2	0	0	0	0	CP000248.1<===>Genbank<===>CDS<===>24<===>1520<===>.<===>+<===>0<===>ID=cds-ABD24450.1;Parent=gene-Saro_0001;Dbxref=InterPro:IPR001957,InterPro:IPR003593,NCBI_GP:ABD24450.1;Name=ABD24450.1;gbkey=CDS;locus_tag=Saro_0001;product=chromosomal replication initiator protein DnaA;protein_id=ABD24450.1;transl_table=11
359	0	0	0	0	0	0	CP000248.1<===>Genbank<===>CDS<===>24<===>1520<===>.<===>+<===>0<===>ID=cds-ABD24450.1;Parent=gene-Saro_0001;Dbxref=InterPro:IPR001957,InterPro:IPR003593,NCBI_GP:ABD24450.1;Name=ABD24450.1;gbkey=CDS;locus_tag=Saro_0001;product=chromosomal replication initiator protein DnaA;protein_id=ABD24450.1;transl_table=11
361	0	0	0	0	0	0	CP000248.1<===>Genbank<===>CDS<===>24<===>1520<===>.<===>+<===>0<===>ID=cds-ABD24450.1;Parent=gene-Saro_0001;Dbxref=InterPro:IPR001957,InterPro:IPR003593,NCBI_GP:ABD24450.1;Name=ABD24450.1;gbkey=CDS;locus_tag=Saro_0001;product=chromosomal replication initiator protein DnaA;protein_id=ABD24450.1;transl_table=11
363	0	1	1	0	1	0	CP000248.1<===>Genbank<===>CDS<===>24<===>1520<===>.<===>+<===>0<===>ID=cds-ABD24450.1;Parent=gene-Saro_0001;Dbxref=InterPro:IPR001957,InterPro:IPR003593,NCBI_GP:ABD24450.1;Name=ABD24450.1;gbkey=CDS;locus_tag=Saro_0001;product=chromosomal replication initiator protein DnaA;protein_id=ABD24450.1;transl_table=11
366	0	1	1	0	0	0	CP000248.1<===>Genbank<===>CDS<===>24<===>1520<===>.<===>+<===>0<===>ID=cds-ABD24450.1;Parent=gene-Saro_0001;Dbxref=InterPro:IPR001957,InterPro:IPR003593,NCBI_GP:ABD24450.1;Name=ABD24450.1;gbkey=CDS;locus_tag=Saro_0001;product=chromosomal replication initiator protein DnaA;protein_id=ABD24450.1;transl_table=11
367	0	0	0	0	0	0	CP000248.1<===>Genbank<===>CDS<===>24<===>1520<===>.<===>+<===>0<===>ID=cds-ABD24450.1;Parent=gene-Saro_0001;Dbxref=InterPro:IPR001957,InterPro:IPR003593,NCBI_GP:ABD24450.1;Name=ABD24450.1;gbkey=CDS;locus_tag=Saro_0001;product=chromosomal replication initiator protein DnaA;protein_id=ABD24450.1;transl_table=11
369	0	0	0	0	0	0	CP000248.1<===>Genbank<===>CDS<===>24<===>1520<===>.<===>+<===>0<===>ID=cds-ABD24450.1;Parent=gene-Saro_0001;Dbxref=InterPro:IPR001957,InterPro:IPR003593,NCBI_GP:ABD24450.1;Name=ABD24450.1;gbkey=CDS;locus_tag=Saro_0001;product=chromosomal replication initiator protein DnaA;protein_id=ABD24450.1;transl_table=11
374	0	1	0	0	0	0	CP000248.1<===>Genbank<===>CDS<===>24<===>1520<===>.<===>+<===>0<===>ID=cds-ABD24450.1;Parent=gene-Saro_0001;Dbxref=InterPro:IPR001957,InterPro:IPR003593,NCBI_GP:ABD24450.1;Name=ABD24450.1;gbkey=CDS;locus_tag=Saro_0001;product=chromosomal replication initiator protein DnaA;protein_id=ABD24450.1;transl_table=11
375	0	0	0	0	0	0	CP000248.1<===>Genbank<===>CDS<===>24<===>1520<===>.<===>+<===>0<===>ID=cds-ABD24450.1;Parent=gene-Saro_0001;Dbxref=InterPro:IPR001957,InterPro:IPR003593,NCBI_GP:ABD24450.1;Name=ABD24450.1;gbkey=CDS;locus_tag=Saro_0001;product=chromosomal replication initiator protein DnaA;protein_id=ABD24450.1;transl_table=11
377	1	4	0	1	2	0	CP000248.1<===>Genbank<===>CDS<===>24<===>1520<===>.<===>+<===>0<===>ID=cds-ABD24450.1;Parent=gene-Saro_0001;Dbxref=InterPro:IPR001957,InterPro:IPR003593,NCBI_GP:ABD24450.1;Name=ABD24450.1;gbkey=CDS;locus_tag=Saro_0001;product=chromosomal replication initiator protein DnaA;protein_id=ABD24450.1;transl_table=11
379	0	0	1	0	0	0	CP000248.1<===>Genbank<===>CDS<===>24<===>1520<===>.<===>+<===>0<===>ID=cds-ABD24450.1;Parent=gene-Saro_0001;Dbxref=InterPro:IPR001957,InterPro:IPR003593,NCBI_GP:ABD24450.1;Name=ABD24450.1;gbkey=CDS;locus_tag=Saro_0001;product=chromosomal replication initiator protein DnaA;protein_id=ABD24450.1;transl_table=11
380	1	1	1	0	0	1	CP000248.1<===>Genbank<===>CDS<===>24<===>1520<===>.<===>+<===>0<===>ID=cds-ABD24450.1;Parent=gene-Saro_0001;Dbxref=InterPro:IPR001957,InterPro:IPR003593,NCBI_GP:ABD24450.1;Name=ABD24450.1;gbkey=CDS;locus_tag=Saro_0001;product=chromosomal replication initiator protein DnaA;protein_id=ABD24450.1;transl_table=11
382	1	1	0	0	0	0	CP000248.1<===>Genbank<===>CDS<===>24<===>1520<===>.<===>+<===>0<===>ID=cds-ABD24450.1;Parent=gene-Saro_0001;Dbxref=InterPro:IPR001957,InterPro:IPR003593,NCBI_GP:ABD24450.1;Name=ABD24450.1;gbkey=CDS;locus_tag=Saro_0001;product=chromosomal replication initiator protein DnaA;protein_id=ABD24450.1;transl_table=11
385	7	4	3	1	1	5	CP000248.1<===>Genbank<===>CDS<===>24<===>1520<===>.<===>+<===>0<===>ID=cds-ABD24450.1;Parent=gene-Saro_0001;Dbxref=InterPro:IPR001957,InterPro:IPR003593,NCBI_GP:ABD24450.1;Name=ABD24450.1;gbkey=CDS;locus_tag=Saro_0001;product=chromosomal replication initiator protein DnaA;protein_id=ABD24450.1;transl_table=11
386	0	0	0	0	0	0	CP000248.1<===>Genbank<===>CDS<===>24<===>1520<===>.<===>+<===>0<===>ID=cds-ABD24450.1;Parent=gene-Saro_0001;Dbxref=InterPro:IPR001957,InterPro:IPR003593,NCBI_GP:ABD24450.1;Name=ABD24450.1;gbkey=CDS;locus_tag=Saro_0001;product=chromosomal replication initiator protein DnaA;protein_id=ABD24450.1;transl_table=11
390	1	0	0	0	1	0	CP000248.1<===>Genbank<===>CDS<===>24<===>1520<===>.<===>+<===>0<===>ID=cds-ABD24450.1;Parent=gene-Saro_0001;Dbxref=InterPro:IPR001957,InterPro:IPR003593,NCBI_GP:ABD24450.1;Name=ABD24450.1;gbkey=CDS;locus_tag=Saro_0001;product=chromosomal replication initiator protein DnaA;protein_id=ABD24450.1;transl_table=11
391	0	0	0	0	0	0	CP000248.1<===>Genbank<===>CDS<===>24<===>1520<===>.<===>+<===>0<===>ID=cds-ABD24450.1;Parent=gene-Saro_0001;Dbxref=InterPro:IPR001957,InterPro:IPR003593,NCBI_GP:ABD24450.1;Name=ABD24450.1;gbkey=CDS;locus_tag=Saro_0001;product=chromosomal replication initiator protein DnaA;protein_id=ABD24450.1;transl_table=11
392	1	0	0	0	1	0	CP000248.1<===>Genbank<===>CDS<===>24<===>1520<===>.<===>+<===>0<===>ID=cds-ABD24450.1;Parent=gene-Saro_0001;Dbxref=InterPro:IPR001957,InterPro:IPR003593,NCBI_GP:ABD24450.1;Name=ABD24450.1;gbkey=CDS;locus_tag=Saro_0001;product=chromosomal replication initiator protein DnaA;protein_id=ABD24450.1;transl_table=11
395	0	0	0	0	0	0	CP000248.1<===>Genbank<===>CDS<===>24<===>1520<===>.<===>+<===>0<===>ID=cds-ABD24450.1;Parent=gene-Saro_0001;Dbxref=InterPro:IPR001957,InterPro:IPR003593,NCBI_GP:ABD24450.1;Name=ABD24450.1;gbkey=CDS;locus_tag=Saro_0001;product=chromosomal replication initiator protein DnaA;protein_id=ABD24450.1;transl_table=11
396	1	0	0	0	0	0	CP000248.1<===>Genbank<===>CDS<===>24<===>1520<===>.<===>+<===>0<===>ID=cds-ABD24450.1;Parent=gene-Saro_0001;Dbxref=InterPro:IPR001957,InterPro:IPR003593,NCBI_GP:ABD24450.1;Name=ABD24450.1;gbkey=CDS;locus_tag=Saro_0001;product=chromosomal replication initiator protein DnaA;protein_id=ABD24450.1;transl_table=11
398	0	1	0	1	1	0	CP000248.1<===>Genbank<===>CDS<===>24<===>1520<===>.<===>+<===>0<===>ID=cds-ABD24450.1;Parent=gene-Saro_0001;Dbxref=InterPro:IPR001957,InterPro:IPR003593,NCBI_GP:ABD24450.1;Name=ABD24450.1;gbkey=CDS;locus_tag=Saro_0001;product=chromosomal replication initiator protein DnaA;protein_id=ABD24450.1;transl_table=11
400	0	0	0	0	0	0	CP000248.1<===>Genbank<===>CDS<===>24<===>1520<===>.<===>+<===>0<===>ID=cds-ABD24450.1;Parent=gene-Saro_0001;Dbxref=InterPro:IPR001957,InterPro:IPR003593,NCBI_GP:ABD24450.1;Name=ABD24450.1;gbkey=CDS;locus_tag=Saro_0001;product=chromosomal replication initiator protein DnaA;protein_id=ABD24450.1;transl_table=11
401	0	1	0	0	0	0	CP000248.1<===>Genbank<===>CDS<===>24<===>1520<===>.<===>+<===>0<===>ID=cds-ABD24450.1;Parent=gene-Saro_0001;Dbxref=InterPro:IPR001957,InterPro:IPR003593,NCBI_GP:ABD24450.1;Name=ABD24450.1;gbkey=CDS;locus_tag=Saro_0001;product=chromosomal replication initiator protein DnaA;protein_id=ABD24450.1;transl_table=11
403	1	0	0	1	0	0	CP000248.1<===>Genbank<===>CDS<===>24<===>1520<===>.<===>+<===>0<===>ID=cds-ABD24450.1;Parent=gene-Saro_0001;Dbxref=InterPro:IPR001957,InterPro:IPR003593,NCBI_GP:ABD24450.1;Name=ABD24450.1;gbkey=CDS;locus_tag=Saro_0001;product=chromosomal replication initiator protein DnaA;protein_id=ABD24450.1;transl_table=11
404	0	0	0	0	0	0	CP000248.1<===>Genbank<===>CDS<===>24<===>1520<===>.<===>+<===>0<===>ID=cds-ABD24450.1;Parent=gene-Saro_0001;Dbxref=InterPro:IPR001957,InterPro:IPR003593,NCBI_GP:ABD24450.1;Name=ABD24450.1;gbkey=CDS;locus_tag=Saro_0001;product=chromosomal replication initiator protein DnaA;protein_id=ABD24450.1;transl_table=11
408	0	0	0	1	2	0	CP000248.1<===>Genbank<===>CDS<===>24<===>1520<===>.<===>+<===>0<===>ID=cds-ABD24450.1;Parent=gene-Saro_0001;Dbxref=InterPro:IPR001957,InterPro:IPR003593,NCBI_GP:ABD24450.1;Name=ABD24450.1;gbkey=CDS;locus_tag=Saro_0001;product=chromosomal replication initiator protein DnaA;protein_id=ABD24450.1;transl_table=11
409	0	0	0	0	1	0	CP000248.1<===>Genbank<===>CDS<===>24<===>1520<===>.<===>+<===>0<===>ID=cds-ABD24450.1;Parent=gene-Saro_0001;Dbxref=InterPro:IPR001957,InterPro:IPR003593,NCBI_GP:ABD24450.1;Name=ABD24450.1;gbkey=CDS;locus_tag=Saro_0001;product=chromosomal replication initiator protein DnaA;protein_id=ABD24450.1;transl_table=11
411	0	0	0	2	0	1	CP000248.1<===>Genbank<===>CDS<===>24<===>1520<===>.<===>+<===>0<===>ID=cds-ABD24450.1;Parent=gene-Saro_0001;Dbxref=InterPro:IPR001957,InterPro:IPR003593,NCBI_GP:ABD24450.1;Name=ABD24450.1;gbkey=CDS;locus_tag=Saro_0001;product=chromosomal replication initiator protein DnaA;protein_id=ABD24450.1;transl_table=11
414	1	0	0	1	0	0	CP000248.1<===>Genbank<===>CDS<===>24<===>1520<===>.<===>+<===>0<===>ID=cds-ABD24450.1;Parent=gene-Saro_0001;Dbxref=InterPro:IPR001957,InterPro:IPR003593,NCBI_GP:ABD24450.1;Name=ABD24450.1;gbkey=CDS;locus_tag=Saro_0001;product=chromosomal replication initiator protein DnaA;protein_id=ABD24450.1;transl_table=11
417	1	0	0	0	0	0	CP000248.1<===>Genbank<===>CDS<===>24<===>1520<===>.<===>+<===>0<===>ID=cds-ABD24450.1;Parent=gene-Saro_0001;Dbxref=InterPro:IPR001957,InterPro:IPR003593,NCBI_GP:ABD24450.1;Name=ABD24450.1;gbkey=CDS;locus_tag=Saro_0001;product=chromosomal replication initiator protein DnaA;protein_id=ABD24450.1;transl_table=11
427	9	3	2	2	0	2	CP000248.1<===>Genbank<===>CDS<===>24<===>1520<===>.<===>+<===>0<===>ID=cds-ABD24450.1;Parent=gene-Saro_0001;Dbxref=InterPro:IPR001957,InterPro:IPR003593,NCBI_GP:ABD24450.1;Name=ABD24450.1;gbkey=CDS;locus_tag=Saro_0001;product=chromosomal replication initiator protein DnaA;protein_id=ABD24450.1;transl_table=11
431	1	0	0	0	0	0	CP000248.1<===>Genbank<===>CDS<===>24<===>1520<===>.<===>+<===>0<===>ID=cds-ABD24450.1;Parent=gene-Saro_0001;Dbxref=InterPro:IPR001957,InterPro:IPR003593,NCBI_GP:ABD24450.1;Name=ABD24450.1;gbkey=CDS;locus_tag=Saro_0001;product=chromosomal replication initiator protein DnaA;protein_id=ABD24450.1;transl_table=11
432	3	2	1	0	0	1	CP000248.1<===>Genbank<===>CDS<===>24<===>1520<===>.<===>+<===>0<===>ID=cds-ABD24450.1;Parent=gene-Saro_0001;Dbxref=InterPro:IPR001957,InterPro:IPR003593,NCBI_GP:ABD24450.1;Name=ABD24450.1;gbkey=CDS;locus_tag=Saro_0001;product=chromosomal replication initiator protein DnaA;protein_id=ABD24450.1;transl_table=11
434	1	0	0	0	0	0	CP000248.1<===>Genbank<===>CDS<===>24<===>1520<===>.<===>+<===>0<===>ID=cds-ABD24450.1;Parent=gene-Saro_0001;Dbxref=InterPro:IPR001957,InterPro:IPR003593,NCBI_GP:ABD24450.1;Name=ABD24450.1;gbkey=CDS;locus_tag=Saro_0001;product=chromosomal replication initiator protein DnaA;protein_id=ABD24450.1;transl_table=11
435	0	0	0	0	0	0	CP000248.1<===>Genbank<===>CDS<===>24<===>1520<===>.<===>+<===>0<===>ID=cds-ABD24450.1;Parent=gene-Saro_0001;Dbxref=InterPro:IPR001957,InterPro:IPR003593,NCBI_GP:ABD24450.1;Name=ABD24450.1;gbkey=CDS;locus_tag=Saro_0001;product=chromosomal replication initiator protein DnaA;protein_id=ABD24450.1;transl_table=11
436	2	0	0	0	0	0	CP000248.1<===>Genbank<===>CDS<===>24<===>1520<===>.<===>+<===>0<===>ID=cds-ABD24450.1;Parent=gene-Saro_0001;Dbxref=InterPro:IPR001957,InterPro:IPR003593,NCBI_GP:ABD24450.1;Name=ABD24450.1;gbkey=CDS;locus_tag=Saro_0001;product=chromosomal replication initiator protein DnaA;protein_id=ABD24450.1;transl_table=11
437	0	0	0	0	0	0	CP000248.1<===>Genbank<===>CDS<===>24<===>1520<===>.<===>+<===>0<===>ID=cds-ABD24450.1;Parent=gene-Saro_0001;Dbxref=InterPro:IPR001957,InterPro:IPR003593,NCBI_GP:ABD24450.1;Name=ABD24450.1;gbkey=CDS;locus_tag=Saro_0001;product=chromosomal replication initiator protein DnaA;protein_id=ABD24450.1;transl_table=11
439	1	0	0	0	0	0	CP000248.1<===>Genbank<===>CDS<===>24<===>1520<===>.<===>+<===>0<===>ID=cds-ABD24450.1;Parent=gene-Saro_0001;Dbxref=InterPro:IPR001957,InterPro:IPR003593,NCBI_GP:ABD24450.1;Name=ABD24450.1;gbkey=CDS;locus_tag=Saro_0001;product=chromosomal replication initiator protein DnaA;protein_id=ABD24450.1;transl_table=11
441	18	7	4	5	0	2	CP000248.1<===>Genbank<===>CDS<===>24<===>1520<===>.<===>+<===>0<===>ID=cds-ABD24450.1;Parent=gene-Saro_0001;Dbxref=InterPro:IPR001957,InterPro:IPR003593,NCBI_GP:ABD24450.1;Name=ABD24450.1;gbkey=CDS;locus_tag=Saro_0001;product=chromosomal replication initiator protein DnaA;protein_id=ABD24450.1;transl_table=11
442	3	3	0	0	0	0	CP000248.1<===>Genbank<===>CDS<===>24<===>1520<===>.<===>+<===>0<===>ID=cds-ABD24450.1;Parent=gene-Saro_0001;Dbxref=InterPro:IPR001957,InterPro:IPR003593,NCBI_GP:ABD24450.1;Name=ABD24450.1;gbkey=CDS;locus_tag=Saro_0001;product=chromosomal replication initiator protein DnaA;protein_id=ABD24450.1;transl_table=11
443	0	0	0	0	0	0	CP000248.1<===>Genbank<===>CDS<===>24<===>1520<===>.<===>+<===>0<===>ID=cds-ABD24450.1;Parent=gene-Saro_0001;Dbxref=InterPro:IPR001957,InterPro:IPR003593,NCBI_GP:ABD24450.1;Name=ABD24450.1;gbkey=CDS;locus_tag=Saro_0001;product=chromosomal replication initiator protein DnaA;protein_id=ABD24450.1;transl_table=11
446	3	0	1	0	0	1	CP000248.1<===>Genbank<===>CDS<===>24<===>1520<===>.<===>+<===>0<===>ID=cds-ABD24450.1;Parent=gene-Saro_0001;Dbxref=InterPro:IPR001957,InterPro:IPR003593,NCBI_GP:ABD24450.1;Name=ABD24450.1;gbkey=CDS;locus_tag=Saro_0001;product=chromosomal replication initiator protein DnaA;protein_id=ABD24450.1;transl_table=11
451	0	1	0	1	0	0	CP000248.1<===>Genbank<===>CDS<===>24<===>1520<===>.<===>+<===>0<===>ID=cds-ABD24450.1;Parent=gene-Saro_0001;Dbxref=InterPro:IPR001957,InterPro:IPR003593,NCBI_GP:ABD24450.1;Name=ABD24450.1;gbkey=CDS;locus_tag=Saro_0001;product=chromosomal replication initiator protein DnaA;protein_id=ABD24450.1;transl_table=11
452	0	0	0	0	0	0	CP000248.1<===>Genbank<===>CDS<===>24<===>1520<===>.<===>+<===>0<===>ID=cds-ABD24450.1;Parent=gene-Saro_0001;Dbxref=InterPro:IPR001957,InterPro:IPR003593,NCBI_GP:ABD24450.1;Name=ABD24450.1;gbkey=CDS;locus_tag=Saro_0001;product=chromosomal replication initiator protein DnaA;protein_id=ABD24450.1;transl_table=11
454	2	6	1	0	3	1	CP000248.1<===>Genbank<===>CDS<===>24<===>1520<===>.<===>+<===>0<===>ID=cds-ABD24450.1;Parent=gene-Saro_0001;Dbxref=InterPro:IPR001957,InterPro:IPR003593,NCBI_GP:ABD24450.1;Name=ABD24450.1;gbkey=CDS;locus_tag=Saro_0001;product=chromosomal replication initiator protein DnaA;protein_id=ABD24450.1;transl_table=11
456	2	0	0	0	0	0	CP000248.1<===>Genbank<===>CDS<===>24<===>1520<===>.<===>+<===>0<===>ID=cds-ABD24450.1;Parent=gene-Saro_0001;Dbxref=InterPro:IPR001957,InterPro:IPR003593,NCBI_GP:ABD24450.1;Name=ABD24450.1;gbkey=CDS;locus_tag=Saro_0001;product=chromosomal replication initiator protein DnaA;protein_id=ABD24450.1;transl_table=11
459	3	2	2	0	1	0	CP000248.1<===>Genbank<===>CDS<===>24<===>1520<===>.<===>+<===>0<===>ID=cds-ABD24450.1;Parent=gene-Saro_0001;Dbxref=InterPro:IPR001957,InterPro:IPR003593,NCBI_GP:ABD24450.1;Name=ABD24450.1;gbkey=CDS;locus_tag=Saro_0001;product=chromosomal replication initiator protein DnaA;protein_id=ABD24450.1;transl_table=11
461	0	1	0	0	1	0	CP000248.1<===>Genbank<===>CDS<===>24<===>1520<===>.<===>+<===>0<===>ID=cds-ABD24450.1;Parent=gene-Saro_0001;Dbxref=InterPro:IPR001957,InterPro:IPR003593,NCBI_GP:ABD24450.1;Name=ABD24450.1;gbkey=CDS;locus_tag=Saro_0001;product=chromosomal replication initiator protein DnaA;protein_id=ABD24450.1;transl_table=11
462	0	0	1	0	0	0	CP000248.1<===>Genbank<===>CDS<===>24<===>1520<===>.<===>+<===>0<===>ID=cds-ABD24450.1;Parent=gene-Saro_0001;Dbxref=InterPro:IPR001957,InterPro:IPR003593,NCBI_GP:ABD24450.1;Name=ABD24450.1;gbkey=CDS;locus_tag=Saro_0001;product=chromosomal replication initiator protein DnaA;protein_id=ABD24450.1;transl_table=11
464	3	0	0	0	0	2	CP000248.1<===>Genbank<===>CDS<===>24<===>1520<===>.<===>+<===>0<===>ID=cds-ABD24450.1;Parent=gene-Saro_0001;Dbxref=InterPro:IPR001957,InterPro:IPR003593,NCBI_GP:ABD24450.1;Name=ABD24450.1;gbkey=CDS;locus_tag=Saro_0001;product=chromosomal replication initiator protein DnaA;protein_id=ABD24450.1;transl_table=11
465	0	0	0	0	0	0	CP000248.1<===>Genbank<===>CDS<===>24<===>1520<===>.<===>+<===>0<===>ID=cds-ABD24450.1;Parent=gene-Saro_0001;Dbxref=InterPro:IPR001957,InterPro:IPR003593,NCBI_GP:ABD24450.1;Name=ABD24450.1;gbkey=CDS;locus_tag=Saro_0001;product=chromosomal replication initiator protein DnaA;protein_id=ABD24450.1;transl_table=11
466	9	8	2	0	4	4	CP000248.1<===>Genbank<===>CDS<===>24<===>1520<===>.<===>+<===>0<===>ID=cds-ABD24450.1;Parent=gene-Saro_0001;Dbxref=InterPro:IPR001957,InterPro:IPR003593,NCBI_GP:ABD24450.1;Name=ABD24450.1;gbkey=CDS;locus_tag=Saro_0001;product=chromosomal replication initiator protein DnaA;protein_id=ABD24450.1;transl_table=11
467	0	0	0	0	0	0	CP000248.1<===>Genbank<===>CDS<===>24<===>1520<===>.<===>+<===>0<===>ID=cds-ABD24450.1;Parent=gene-Saro_0001;Dbxref=InterPro:IPR001957,InterPro:IPR003593,NCBI_GP:ABD24450.1;Name=ABD24450.1;gbkey=CDS;locus_tag=Saro_0001;product=chromosomal replication initiator protein DnaA;protein_id=ABD24450.1;transl_table=11
468	0	0	0	0	0	0	CP000248.1<===>Genbank<===>CDS<===>24<===>1520<===>.<===>+<===>0<===>ID=cds-ABD24450.1;Parent=gene-Saro_0001;Dbxref=InterPro:IPR001957,InterPro:IPR003593,NCBI_GP:ABD24450.1;Name=ABD24450.1;gbkey=CDS;locus_tag=Saro_0001;product=chromosomal replication initiator protein DnaA;protein_id=ABD24450.1;transl_table=11
469	2	0	0	0	0	1	CP000248.1<===>Genbank<===>CDS<===>24<===>1520<===>.<===>+<===>0<===>ID=cds-ABD24450.1;Parent=gene-Saro_0001;Dbxref=InterPro:IPR001957,InterPro:IPR003593,NCBI_GP:ABD24450.1;Name=ABD24450.1;gbkey=CDS;locus_tag=Saro_0001;product=chromosomal replication initiator protein DnaA;protein_id=ABD24450.1;transl_table=11
470	0	2	1	0	2	0	CP000248.1<===>Genbank<===>CDS<===>24<===>1520<===>.<===>+<===>0<===>ID=cds-ABD24450.1;Parent=gene-Saro_0001;Dbxref=InterPro:IPR001957,InterPro:IPR003593,NCBI_GP:ABD24450.1;Name=ABD24450.1;gbkey=CDS;locus_tag=Saro_0001;product=chromosomal replication initiator protein DnaA;protein_id=ABD24450.1;transl_table=11
472	0	1	0	0	0	0	CP000248.1<===>Genbank<===>CDS<===>24<===>1520<===>.<===>+<===>0<===>ID=cds-ABD24450.1;Parent=gene-Saro_0001;Dbxref=InterPro:IPR001957,InterPro:IPR003593,NCBI_GP:ABD24450.1;Name=ABD24450.1;gbkey=CDS;locus_tag=Saro_0001;product=chromosomal replication initiator protein DnaA;protein_id=ABD24450.1;transl_table=11
474	1	0	1	0	0	0	CP000248.1<===>Genbank<===>CDS<===>24<===>1520<===>.<===>+<===>0<===>ID=cds-ABD24450.1;Parent=gene-Saro_0001;Dbxref=InterPro:IPR001957,InterPro:IPR003593,NCBI_GP:ABD24450.1;Name=ABD24450.1;gbkey=CDS;locus_tag=Saro_0001;product=chromosomal replication initiator protein DnaA;protein_id=ABD24450.1;transl_table=11
475	0	1	0	0	0	0	CP000248.1<===>Genbank<===>CDS<===>24<===>1520<===>.<===>+<===>0<===>ID=cds-ABD24450.1;Parent=gene-Saro_0001;Dbxref=InterPro:IPR001957,InterPro:IPR003593,NCBI_GP:ABD24450.1;Name=ABD24450.1;gbkey=CDS;locus_tag=Saro_0001;product=chromosomal replication initiator protein DnaA;protein_id=ABD24450.1;transl_table=11
476	1	3	0	0	1	0	CP000248.1<===>Genbank<===>CDS<===>24<===>1520<===>.<===>+<===>0<===>ID=cds-ABD24450.1;Parent=gene-Saro_0001;Dbxref=InterPro:IPR001957,InterPro:IPR003593,NCBI_GP:ABD24450.1;Name=ABD24450.1;gbkey=CDS;locus_tag=Saro_0001;product=chromosomal replication initiator protein DnaA;protein_id=ABD24450.1;transl_table=11
477	0	0	0	0	0	1	CP000248.1<===>Genbank<===>CDS<===>24<===>1520<===>.<===>+<===>0<===>ID=cds-ABD24450.1;Parent=gene-Saro_0001;Dbxref=InterPro:IPR001957,InterPro:IPR003593,NCBI_GP:ABD24450.1;Name=ABD24450.1;gbkey=CDS;locus_tag=Saro_0001;product=chromosomal replication initiator protein DnaA;protein_id=ABD24450.1;transl_table=11
478	0	0	0	0	0	0	CP000248.1<===>Genbank<===>CDS<===>24<===>1520<===>.<===>+<===>0<===>ID=cds-ABD24450.1;Parent=gene-Saro_0001;Dbxref=InterPro:IPR001957,InterPro:IPR003593,NCBI_GP:ABD24450.1;Name=ABD24450.1;gbkey=CDS;locus_tag=Saro_0001;product=chromosomal replication initiator protein DnaA;protein_id=ABD24450.1;transl_table=11
479	4	1	2	0	2	2	CP000248.1<===>Genbank<===>CDS<===>24<===>1520<===>.<===>+<===>0<===>ID=cds-ABD24450.1;Parent=gene-Saro_0001;Dbxref=InterPro:IPR001957,InterPro:IPR003593,NCBI_GP:ABD24450.1;Name=ABD24450.1;gbkey=CDS;locus_tag=Saro_0001;product=chromosomal replication initiator protein DnaA;protein_id=ABD24450.1;transl_table=11
480	3	0	0	0	2	1	CP000248.1<===>Genbank<===>CDS<===>24<===>1520<===>.<===>+<===>0<===>ID=cds-ABD24450.1;Parent=gene-Saro_0001;Dbxref=InterPro:IPR001957,InterPro:IPR003593,NCBI_GP:ABD24450.1;Name=ABD24450.1;gbkey=CDS;locus_tag=Saro_0001;product=chromosomal replication initiator protein DnaA;protein_id=ABD24450.1;transl_table=11
481	1	1	0	0	0	0	CP000248.1<===>Genbank<===>CDS<===>24<===>1520<===>.<===>+<===>0<===>ID=cds-ABD24450.1;Parent=gene-Saro_0001;Dbxref=InterPro:IPR001957,InterPro:IPR003593,NCBI_GP:ABD24450.1;Name=ABD24450.1;gbkey=CDS;locus_tag=Saro_0001;product=chromosomal replication initiator protein DnaA;protein_id=ABD24450.1;transl_table=11
482	0	0	0	0	0	0	CP000248.1<===>Genbank<===>CDS<===>24<===>1520<===>.<===>+<===>0<===>ID=cds-ABD24450.1;Parent=gene-Saro_0001;Dbxref=InterPro:IPR001957,InterPro:IPR003593,NCBI_GP:ABD24450.1;Name=ABD24450.1;gbkey=CDS;locus_tag=Saro_0001;product=chromosomal replication initiator protein DnaA;protein_id=ABD24450.1;transl_table=11
483	0	1	0	0	0	0	CP000248.1<===>Genbank<===>CDS<===>24<===>1520<===>.<===>+<===>0<===>ID=cds-ABD24450.1;Parent=gene-Saro_0001;Dbxref=InterPro:IPR001957,InterPro:IPR003593,NCBI_GP:ABD24450.1;Name=ABD24450.1;gbkey=CDS;locus_tag=Saro_0001;product=chromosomal replication initiator protein DnaA;protein_id=ABD24450.1;transl_table=11
485	8	3	4	2	2	2	CP000248.1<===>Genbank<===>CDS<===>24<===>1520<===>.<===>+<===>0<===>ID=cds-ABD24450.1;Parent=gene-Saro_0001;Dbxref=InterPro:IPR001957,InterPro:IPR003593,NCBI_GP:ABD24450.1;Name=ABD24450.1;gbkey=CDS;locus_tag=Saro_0001;product=chromosomal replication initiator protein DnaA;protein_id=ABD24450.1;transl_table=11
486	1	0	0	0	0	0	CP000248.1<===>Genbank<===>CDS<===>24<===>1520<===>.<===>+<===>0<===>ID=cds-ABD24450.1;Parent=gene-Saro_0001;Dbxref=InterPro:IPR001957,InterPro:IPR003593,NCBI_GP:ABD24450.1;Name=ABD24450.1;gbkey=CDS;locus_tag=Saro_0001;product=chromosomal replication initiator protein DnaA;protein_id=ABD24450.1;transl_table=11
488	0	0	0	0	0	0	CP000248.1<===>Genbank<===>CDS<===>24<===>1520<===>.<===>+<===>0<===>ID=cds-ABD24450.1;Parent=gene-Saro_0001;Dbxref=InterPro:IPR001957,InterPro:IPR003593,NCBI_GP:ABD24450.1;Name=ABD24450.1;gbkey=CDS;locus_tag=Saro_0001;product=chromosomal replication initiator protein DnaA;protein_id=ABD24450.1;transl_table=11
489	0	0	0	1	0	0	CP000248.1<===>Genbank<===>CDS<===>24<===>1520<===>.<===>+<===>0<===>ID=cds-ABD24450.1;Parent=gene-Saro_0001;Dbxref=InterPro:IPR001957,InterPro:IPR003593,NCBI_GP:ABD24450.1;Name=ABD24450.1;gbkey=CDS;locus_tag=Saro_0001;product=chromosomal replication initiator protein DnaA;protein_id=ABD24450.1;transl_table=11
490	4	7	7	1	9	3	CP000248.1<===>Genbank<===>CDS<===>24<===>1520<===>.<===>+<===>0<===>ID=cds-ABD24450.1;Parent=gene-Saro_0001;Dbxref=InterPro:IPR001957,InterPro:IPR003593,NCBI_GP:ABD24450.1;Name=ABD24450.1;gbkey=CDS;locus_tag=Saro_0001;product=chromosomal replication initiator protein DnaA;protein_id=ABD24450.1;transl_table=11
495	0	0	0	0	0	0	CP000248.1<===>Genbank<===>CDS<===>24<===>1520<===>.<===>+<===>0<===>ID=cds-ABD24450.1;Parent=gene-Saro_0001;Dbxref=InterPro:IPR001957,InterPro:IPR003593,NCBI_GP:ABD24450.1;Name=ABD24450.1;gbkey=CDS;locus_tag=Saro_0001;product=chromosomal replication initiator protein DnaA;protein_id=ABD24450.1;transl_table=11
497	0	0	0	0	0	0	CP000248.1<===>Genbank<===>CDS<===>24<===>1520<===>.<===>+<===>0<===>ID=cds-ABD24450.1;Parent=gene-Saro_0001;Dbxref=InterPro:IPR001957,InterPro:IPR003593,NCBI_GP:ABD24450.1;Name=ABD24450.1;gbkey=CDS;locus_tag=Saro_0001;product=chromosomal replication initiator protein DnaA;protein_id=ABD24450.1;transl_table=11
498	3	3	1	0	2	5	CP000248.1<===>Genbank<===>CDS<===>24<===>1520<===>.<===>+<===>0<===>ID=cds-ABD24450.1;Parent=gene-Saro_0001;Dbxref=InterPro:IPR001957,InterPro:IPR003593,NCBI_GP:ABD24450.1;Name=ABD24450.1;gbkey=CDS;locus_tag=Saro_0001;product=chromosomal replication initiator protein DnaA;protein_id=ABD24450.1;transl_table=11
499	0	1	0	1	0	0	CP000248.1<===>Genbank<===>CDS<===>24<===>1520<===>.<===>+<===>0<===>ID=cds-ABD24450.1;Parent=gene-Saro_0001;Dbxref=InterPro:IPR001957,InterPro:IPR003593,NCBI_GP:ABD24450.1;Name=ABD24450.1;gbkey=CDS;locus_tag=Saro_0001;product=chromosomal replication initiator protein DnaA;protein_id=ABD24450.1;transl_table=11
500	1	1	3	0	1	1	CP000248.1<===>Genbank<===>CDS<===>24<===>1520<===>.<===>+<===>0<===>ID=cds-ABD24450.1;Parent=gene-Saro_0001;Dbxref=InterPro:IPR001957,InterPro:IPR003593,NCBI_GP:ABD24450.1;Name=ABD24450.1;gbkey=CDS;locus_tag=Saro_0001;product=chromosomal replication initiator protein DnaA;protein_id=ABD24450.1;transl_table=11
503	0	0	0	0	0	0	CP000248.1<===>Genbank<===>CDS<===>24<===>1520<===>.<===>+<===>0<===>ID=cds-ABD24450.1;Parent=gene-Saro_0001;Dbxref=InterPro:IPR001957,InterPro:IPR003593,NCBI_GP:ABD24450.1;Name=ABD24450.1;gbkey=CDS;locus_tag=Saro_0001;product=chromosomal replication initiator protein DnaA;protein_id=ABD24450.1;transl_table=11
504	9	4	6	0	2	7	CP000248.1<===>Genbank<===>CDS<===>24<===>1520<===>.<===>+<===>0<===>ID=cds-ABD24450.1;Parent=gene-Saro_0001;Dbxref=InterPro:IPR001957,InterPro:IPR003593,NCBI_GP:ABD24450.1;Name=ABD24450.1;gbkey=CDS;locus_tag=Saro_0001;product=chromosomal replication initiator protein DnaA;protein_id=ABD24450.1;transl_table=11
505	3	1	0	0	0	1	CP000248.1<===>Genbank<===>CDS<===>24<===>1520<===>.<===>+<===>0<===>ID=cds-ABD24450.1;Parent=gene-Saro_0001;Dbxref=InterPro:IPR001957,InterPro:IPR003593,NCBI_GP:ABD24450.1;Name=ABD24450.1;gbkey=CDS;locus_tag=Saro_0001;product=chromosomal replication initiator protein DnaA;protein_id=ABD24450.1;transl_table=11
506	9	11	4	1	4	5	CP000248.1<===>Genbank<===>CDS<===>24<===>1520<===>.<===>+<===>0<===>ID=cds-ABD24450.1;Parent=gene-Saro_0001;Dbxref=InterPro:IPR001957,InterPro:IPR003593,NCBI_GP:ABD24450.1;Name=ABD24450.1;gbkey=CDS;locus_tag=Saro_0001;product=chromosomal replication initiator protein DnaA;protein_id=ABD24450.1;transl_table=11
507	1	0	0	0	0	0	CP000248.1<===>Genbank<===>CDS<===>24<===>1520<===>.<===>+<===>0<===>ID=cds-ABD24450.1;Parent=gene-Saro_0001;Dbxref=InterPro:IPR001957,InterPro:IPR003593,NCBI_GP:ABD24450.1;Name=ABD24450.1;gbkey=CDS;locus_tag=Saro_0001;product=chromosomal replication initiator protein DnaA;protein_id=ABD24450.1;transl_table=11
509	1	2	0	0	0	1	CP000248.1<===>Genbank<===>CDS<===>24<===>1520<===>.<===>+<===>0<===>ID=cds-ABD24450.1;Parent=gene-Saro_0001;Dbxref=InterPro:IPR001957,InterPro:IPR003593,NCBI_GP:ABD24450.1;Name=ABD24450.1;gbkey=CDS;locus_tag=Saro_0001;product=chromosomal replication initiator protein DnaA;protein_id=ABD24450.1;transl_table=11
511	13	14	10	2	3	5	CP000248.1<===>Genbank<===>CDS<===>24<===>1520<===>.<===>+<===>0<===>ID=cds-ABD24450.1;Parent=gene-Saro_0001;Dbxref=InterPro:IPR001957,InterPro:IPR003593,NCBI_GP:ABD24450.1;Name=ABD24450.1;gbkey=CDS;locus_tag=Saro_0001;product=chromosomal replication initiator protein DnaA;protein_id=ABD24450.1;transl_table=11
512	0	0	2	0	0	0	CP000248.1<===>Genbank<===>CDS<===>24<===>1520<===>.<===>+<===>0<===>ID=cds-ABD24450.1;Parent=gene-Saro_0001;Dbxref=InterPro:IPR001957,InterPro:IPR003593,NCBI_GP:ABD24450.1;Name=ABD24450.1;gbkey=CDS;locus_tag=Saro_0001;product=chromosomal replication initiator protein DnaA;protein_id=ABD24450.1;transl_table=11
513	0	1	0	0	0	0	CP000248.1<===>Genbank<===>CDS<===>24<===>1520<===>.<===>+<===>0<===>ID=cds-ABD24450.1;Parent=gene-Saro_0001;Dbxref=InterPro:IPR001957,InterPro:IPR003593,NCBI_GP:ABD24450.1;Name=ABD24450.1;gbkey=CDS;locus_tag=Saro_0001;product=chromosomal replication initiator protein DnaA;protein_id=ABD24450.1;transl_table=11
514	2	1	0	0	0	0	CP000248.1<===>Genbank<===>CDS<===>24<===>1520<===>.<===>+<===>0<===>ID=cds-ABD24450.1;Parent=gene-Saro_0001;Dbxref=InterPro:IPR001957,InterPro:IPR003593,NCBI_GP:ABD24450.1;Name=ABD24450.1;gbkey=CDS;locus_tag=Saro_0001;product=chromosomal replication initiator protein DnaA;protein_id=ABD24450.1;transl_table=11
515	5	2	0	0	0	0	CP000248.1<===>Genbank<===>CDS<===>24<===>1520<===>.<===>+<===>0<===>ID=cds-ABD24450.1;Parent=gene-Saro_0001;Dbxref=InterPro:IPR001957,InterPro:IPR003593,NCBI_GP:ABD24450.1;Name=ABD24450.1;gbkey=CDS;locus_tag=Saro_0001;product=chromosomal replication initiator protein DnaA;protein_id=ABD24450.1;transl_table=11
516	24	23	14	4	19	16	CP000248.1<===>Genbank<===>CDS<===>24<===>1520<===>.<===>+<===>0<===>ID=cds-ABD24450.1;Parent=gene-Saro_0001;Dbxref=InterPro:IPR001957,InterPro:IPR003593,NCBI_GP:ABD24450.1;Name=ABD24450.1;gbkey=CDS;locus_tag=Saro_0001;product=chromosomal replication initiator protein DnaA;protein_id=ABD24450.1;transl_table=11
517	0	0	1	0	2	2	CP000248.1<===>Genbank<===>CDS<===>24<===>1520<===>.<===>+<===>0<===>ID=cds-ABD24450.1;Parent=gene-Saro_0001;Dbxref=InterPro:IPR001957,InterPro:IPR003593,NCBI_GP:ABD24450.1;Name=ABD24450.1;gbkey=CDS;locus_tag=Saro_0001;product=chromosomal replication initiator protein DnaA;protein_id=ABD24450.1;transl_table=11
518	0	0	0	0	0	0	CP000248.1<===>Genbank<===>CDS<===>24<===>1520<===>.<===>+<===>0<===>ID=cds-ABD24450.1;Parent=gene-Saro_0001;Dbxref=InterPro:IPR001957,InterPro:IPR003593,NCBI_GP:ABD24450.1;Name=ABD24450.1;gbkey=CDS;locus_tag=Saro_0001;product=chromosomal replication initiator protein DnaA;protein_id=ABD24450.1;transl_table=11
519	0	1	0	0	0	0	CP000248.1<===>Genbank<===>CDS<===>24<===>1520<===>.<===>+<===>0<===>ID=cds-ABD24450.1;Parent=gene-Saro_0001;Dbxref=InterPro:IPR001957,InterPro:IPR003593,NCBI_GP:ABD24450.1;Name=ABD24450.1;gbkey=CDS;locus_tag=Saro_0001;product=chromosomal replication initiator protein DnaA;protein_id=ABD24450.1;transl_table=11
521	1	0	1	0	0	0	CP000248.1<===>Genbank<===>CDS<===>24<===>1520<===>.<===>+<===>0<===>ID=cds-ABD24450.1;Parent=gene-Saro_0001;Dbxref=InterPro:IPR001957,InterPro:IPR003593,NCBI_GP:ABD24450.1;Name=ABD24450.1;gbkey=CDS;locus_tag=Saro_0001;product=chromosomal replication initiator protein DnaA;protein_id=ABD24450.1;transl_table=11
523	0	5	0	1	2	0	CP000248.1<===>Genbank<===>CDS<===>24<===>1520<===>.<===>+<===>0<===>ID=cds-ABD24450.1;Parent=gene-Saro_0001;Dbxref=InterPro:IPR001957,InterPro:IPR003593,NCBI_GP:ABD24450.1;Name=ABD24450.1;gbkey=CDS;locus_tag=Saro_0001;product=chromosomal replication initiator protein DnaA;protein_id=ABD24450.1;transl_table=11
526	1	1	0	0	0	0	CP000248.1<===>Genbank<===>CDS<===>24<===>1520<===>.<===>+<===>0<===>ID=cds-ABD24450.1;Parent=gene-Saro_0001;Dbxref=InterPro:IPR001957,InterPro:IPR003593,NCBI_GP:ABD24450.1;Name=ABD24450.1;gbkey=CDS;locus_tag=Saro_0001;product=chromosomal replication initiator protein DnaA;protein_id=ABD24450.1;transl_table=11
527	0	0	0	0	0	0	CP000248.1<===>Genbank<===>CDS<===>24<===>1520<===>.<===>+<===>0<===>ID=cds-ABD24450.1;Parent=gene-Saro_0001;Dbxref=InterPro:IPR001957,InterPro:IPR003593,NCBI_GP:ABD24450.1;Name=ABD24450.1;gbkey=CDS;locus_tag=Saro_0001;product=chromosomal replication initiator protein DnaA;protein_id=ABD24450.1;transl_table=11
529	0	1	0	0	0	0	CP000248.1<===>Genbank<===>CDS<===>24<===>1520<===>.<===>+<===>0<===>ID=cds-ABD24450.1;Parent=gene-Saro_0001;Dbxref=InterPro:IPR001957,InterPro:IPR003593,NCBI_GP:ABD24450.1;Name=ABD24450.1;gbkey=CDS;locus_tag=Saro_0001;product=chromosomal replication initiator protein DnaA;protein_id=ABD24450.1;transl_table=11
531	8	4	2	0	3	0	CP000248.1<===>Genbank<===>CDS<===>24<===>1520<===>.<===>+<===>0<===>ID=cds-ABD24450.1;Parent=gene-Saro_0001;Dbxref=InterPro:IPR001957,InterPro:IPR003593,NCBI_GP:ABD24450.1;Name=ABD24450.1;gbkey=CDS;locus_tag=Saro_0001;product=chromosomal replication initiator protein DnaA;protein_id=ABD24450.1;transl_table=11
532	0	0	0	0	0	0	CP000248.1<===>Genbank<===>CDS<===>24<===>1520<===>.<===>+<===>0<===>ID=cds-ABD24450.1;Parent=gene-Saro_0001;Dbxref=InterPro:IPR001957,InterPro:IPR003593,NCBI_GP:ABD24450.1;Name=ABD24450.1;gbkey=CDS;locus_tag=Saro_0001;product=chromosomal replication initiator protein DnaA;protein_id=ABD24450.1;transl_table=11
533	0	0	0	0	0	0	CP000248.1<===>Genbank<===>CDS<===>24<===>1520<===>.<===>+<===>0<===>ID=cds-ABD24450.1;Parent=gene-Saro_0001;Dbxref=InterPro:IPR001957,InterPro:IPR003593,NCBI_GP:ABD24450.1;Name=ABD24450.1;gbkey=CDS;locus_tag=Saro_0001;product=chromosomal replication initiator protein DnaA;protein_id=ABD24450.1;transl_table=11
536	4	5	3	0	1	2	CP000248.1<===>Genbank<===>CDS<===>24<===>1520<===>.<===>+<===>0<===>ID=cds-ABD24450.1;Parent=gene-Saro_0001;Dbxref=InterPro:IPR001957,InterPro:IPR003593,NCBI_GP:ABD24450.1;Name=ABD24450.1;gbkey=CDS;locus_tag=Saro_0001;product=chromosomal replication initiator protein DnaA;protein_id=ABD24450.1;transl_table=11
537	2	0	1	0	0	0	CP000248.1<===>Genbank<===>CDS<===>24<===>1520<===>.<===>+<===>0<===>ID=cds-ABD24450.1;Parent=gene-Saro_0001;Dbxref=InterPro:IPR001957,InterPro:IPR003593,NCBI_GP:ABD24450.1;Name=ABD24450.1;gbkey=CDS;locus_tag=Saro_0001;product=chromosomal replication initiator protein DnaA;protein_id=ABD24450.1;transl_table=11
538	2	2	0	0	1	0	CP000248.1<===>Genbank<===>CDS<===>24<===>1520<===>.<===>+<===>0<===>ID=cds-ABD24450.1;Parent=gene-Saro_0001;Dbxref=InterPro:IPR001957,InterPro:IPR003593,NCBI_GP:ABD24450.1;Name=ABD24450.1;gbkey=CDS;locus_tag=Saro_0001;product=chromosomal replication initiator protein DnaA;protein_id=ABD24450.1;transl_table=11
542	0	0	0	0	0	0	CP000248.1<===>Genbank<===>CDS<===>24<===>1520<===>.<===>+<===>0<===>ID=cds-ABD24450.1;Parent=gene-Saro_0001;Dbxref=InterPro:IPR001957,InterPro:IPR003593,NCBI_GP:ABD24450.1;Name=ABD24450.1;gbkey=CDS;locus_tag=Saro_0001;product=chromosomal replication initiator protein DnaA;protein_id=ABD24450.1;transl_table=11
543	5	6	3	2	0	1	CP000248.1<===>Genbank<===>CDS<===>24<===>1520<===>.<===>+<===>0<===>ID=cds-ABD24450.1;Parent=gene-Saro_0001;Dbxref=InterPro:IPR001957,InterPro:IPR003593,NCBI_GP:ABD24450.1;Name=ABD24450.1;gbkey=CDS;locus_tag=Saro_0001;product=chromosomal replication initiator protein DnaA;protein_id=ABD24450.1;transl_table=11
547	1	1	1	1	0	0	CP000248.1<===>Genbank<===>CDS<===>24<===>1520<===>.<===>+<===>0<===>ID=cds-ABD24450.1;Parent=gene-Saro_0001;Dbxref=InterPro:IPR001957,InterPro:IPR003593,NCBI_GP:ABD24450.1;Name=ABD24450.1;gbkey=CDS;locus_tag=Saro_0001;product=chromosomal replication initiator protein DnaA;protein_id=ABD24450.1;transl_table=11
548	1	1	0	0	0	0	CP000248.1<===>Genbank<===>CDS<===>24<===>1520<===>.<===>+<===>0<===>ID=cds-ABD24450.1;Parent=gene-Saro_0001;Dbxref=InterPro:IPR001957,InterPro:IPR003593,NCBI_GP:ABD24450.1;Name=ABD24450.1;gbkey=CDS;locus_tag=Saro_0001;product=chromosomal replication initiator protein DnaA;protein_id=ABD24450.1;transl_table=11
549	3	5	3	1	0	0	CP000248.1<===>Genbank<===>CDS<===>24<===>1520<===>.<===>+<===>0<===>ID=cds-ABD24450.1;Parent=gene-Saro_0001;Dbxref=InterPro:IPR001957,InterPro:IPR003593,NCBI_GP:ABD24450.1;Name=ABD24450.1;gbkey=CDS;locus_tag=Saro_0001;product=chromosomal replication initiator protein DnaA;protein_id=ABD24450.1;transl_table=11
551	1	0	0	0	0	0	CP000248.1<===>Genbank<===>CDS<===>24<===>1520<===>.<===>+<===>0<===>ID=cds-ABD24450.1;Parent=gene-Saro_0001;Dbxref=InterPro:IPR001957,InterPro:IPR003593,NCBI_GP:ABD24450.1;Name=ABD24450.1;gbkey=CDS;locus_tag=Saro_0001;product=chromosomal replication initiator protein DnaA;protein_id=ABD24450.1;transl_table=11
553	2	4	1	0	2	1	CP000248.1<===>Genbank<===>CDS<===>24<===>1520<===>.<===>+<===>0<===>ID=cds-ABD24450.1;Parent=gene-Saro_0001;Dbxref=InterPro:IPR001957,InterPro:IPR003593,NCBI_GP:ABD24450.1;Name=ABD24450.1;gbkey=CDS;locus_tag=Saro_0001;product=chromosomal replication initiator protein DnaA;protein_id=ABD24450.1;transl_table=11
554	1	0	1	0	0	0	CP000248.1<===>Genbank<===>CDS<===>24<===>1520<===>.<===>+<===>0<===>ID=cds-ABD24450.1;Parent=gene-Saro_0001;Dbxref=InterPro:IPR001957,InterPro:IPR003593,NCBI_GP:ABD24450.1;Name=ABD24450.1;gbkey=CDS;locus_tag=Saro_0001;product=chromosomal replication initiator protein DnaA;protein_id=ABD24450.1;transl_table=11
555	4	0	0	1	1	2	CP000248.1<===>Genbank<===>CDS<===>24<===>1520<===>.<===>+<===>0<===>ID=cds-ABD24450.1;Parent=gene-Saro_0001;Dbxref=InterPro:IPR001957,InterPro:IPR003593,NCBI_GP:ABD24450.1;Name=ABD24450.1;gbkey=CDS;locus_tag=Saro_0001;product=chromosomal replication initiator protein DnaA;protein_id=ABD24450.1;transl_table=11
556	0	1	1	0	0	0	CP000248.1<===>Genbank<===>CDS<===>24<===>1520<===>.<===>+<===>0<===>ID=cds-ABD24450.1;Parent=gene-Saro_0001;Dbxref=InterPro:IPR001957,InterPro:IPR003593,NCBI_GP:ABD24450.1;Name=ABD24450.1;gbkey=CDS;locus_tag=Saro_0001;product=chromosomal replication initiator protein DnaA;protein_id=ABD24450.1;transl_table=11
558	0	0	1	0	1	0	CP000248.1<===>Genbank<===>CDS<===>24<===>1520<===>.<===>+<===>0<===>ID=cds-ABD24450.1;Parent=gene-Saro_0001;Dbxref=InterPro:IPR001957,InterPro:IPR003593,NCBI_GP:ABD24450.1;Name=ABD24450.1;gbkey=CDS;locus_tag=Saro_0001;product=chromosomal replication initiator protein DnaA;protein_id=ABD24450.1;transl_table=11
560	1	0	0	1	0	0	CP000248.1<===>Genbank<===>CDS<===>24<===>1520<===>.<===>+<===>0<===>ID=cds-ABD24450.1;Parent=gene-Saro_0001;Dbxref=InterPro:IPR001957,InterPro:IPR003593,NCBI_GP:ABD24450.1;Name=ABD24450.1;gbkey=CDS;locus_tag=Saro_0001;product=chromosomal replication initiator protein DnaA;protein_id=ABD24450.1;transl_table=11
562	0	0	0	0	0	0	CP000248.1<===>Genbank<===>CDS<===>24<===>1520<===>.<===>+<===>0<===>ID=cds-ABD24450.1;Parent=gene-Saro_0001;Dbxref=InterPro:IPR001957,InterPro:IPR003593,NCBI_GP:ABD24450.1;Name=ABD24450.1;gbkey=CDS;locus_tag=Saro_0001;product=chromosomal replication initiator protein DnaA;protein_id=ABD24450.1;transl_table=11
563	9	14	5	0	1	5	CP000248.1<===>Genbank<===>CDS<===>24<===>1520<===>.<===>+<===>0<===>ID=cds-ABD24450.1;Parent=gene-Saro_0001;Dbxref=InterPro:IPR001957,InterPro:IPR003593,NCBI_GP:ABD24450.1;Name=ABD24450.1;gbkey=CDS;locus_tag=Saro_0001;product=chromosomal replication initiator protein DnaA;protein_id=ABD24450.1;transl_table=11
564	1	1	0	0	0	0	CP000248.1<===>Genbank<===>CDS<===>24<===>1520<===>.<===>+<===>0<===>ID=cds-ABD24450.1;Parent=gene-Saro_0001;Dbxref=InterPro:IPR001957,InterPro:IPR003593,NCBI_GP:ABD24450.1;Name=ABD24450.1;gbkey=CDS;locus_tag=Saro_0001;product=chromosomal replication initiator protein DnaA;protein_id=ABD24450.1;transl_table=11
566	0	0	0	0	0	0	CP000248.1<===>Genbank<===>CDS<===>24<===>1520<===>.<===>+<===>0<===>ID=cds-ABD24450.1;Parent=gene-Saro_0001;Dbxref=InterPro:IPR001957,InterPro:IPR003593,NCBI_GP:ABD24450.1;Name=ABD24450.1;gbkey=CDS;locus_tag=Saro_0001;product=chromosomal replication initiator protein DnaA;protein_id=ABD24450.1;transl_table=11
568	7	6	6	0	5	3	CP000248.1<===>Genbank<===>CDS<===>24<===>1520<===>.<===>+<===>0<===>ID=cds-ABD24450.1;Parent=gene-Saro_0001;Dbxref=InterPro:IPR001957,InterPro:IPR003593,NCBI_GP:ABD24450.1;Name=ABD24450.1;gbkey=CDS;locus_tag=Saro_0001;product=chromosomal replication initiator protein DnaA;protein_id=ABD24450.1;transl_table=11
570	1	1	0	0	0	0	CP000248.1<===>Genbank<===>CDS<===>24<===>1520<===>.<===>+<===>0<===>ID=cds-ABD24450.1;Parent=gene-Saro_0001;Dbxref=InterPro:IPR001957,InterPro:IPR003593,NCBI_GP:ABD24450.1;Name=ABD24450.1;gbkey=CDS;locus_tag=Saro_0001;product=chromosomal replication initiator protein DnaA;protein_id=ABD24450.1;transl_table=11
571	0	0	1	0	0	0	CP000248.1<===>Genbank<===>CDS<===>24<===>1520<===>.<===>+<===>0<===>ID=cds-ABD24450.1;Parent=gene-Saro_0001;Dbxref=InterPro:IPR001957,InterPro:IPR003593,NCBI_GP:ABD24450.1;Name=ABD24450.1;gbkey=CDS;locus_tag=Saro_0001;product=chromosomal replication initiator protein DnaA;protein_id=ABD24450.1;transl_table=11
573	16	12	2	2	6	4	CP000248.1<===>Genbank<===>CDS<===>24<===>1520<===>.<===>+<===>0<===>ID=cds-ABD24450.1;Parent=gene-Saro_0001;Dbxref=InterPro:IPR001957,InterPro:IPR003593,NCBI_GP:ABD24450.1;Name=ABD24450.1;gbkey=CDS;locus_tag=Saro_0001;product=chromosomal replication initiator protein DnaA;protein_id=ABD24450.1;transl_table=11
576	0	0	0	0	0	0	CP000248.1<===>Genbank<===>CDS<===>24<===>1520<===>.<===>+<===>0<===>ID=cds-ABD24450.1;Parent=gene-Saro_0001;Dbxref=InterPro:IPR001957,InterPro:IPR003593,NCBI_GP:ABD24450.1;Name=ABD24450.1;gbkey=CDS;locus_tag=Saro_0001;product=chromosomal replication initiator protein DnaA;protein_id=ABD24450.1;transl_table=11
578	18	30	10	1	17	14	CP000248.1<===>Genbank<===>CDS<===>24<===>1520<===>.<===>+<===>0<===>ID=cds-ABD24450.1;Parent=gene-Saro_0001;Dbxref=InterPro:IPR001957,InterPro:IPR003593,NCBI_GP:ABD24450.1;Name=ABD24450.1;gbkey=CDS;locus_tag=Saro_0001;product=chromosomal replication initiator protein DnaA;protein_id=ABD24450.1;transl_table=11
580	0	2	0	0	0	0	CP000248.1<===>Genbank<===>CDS<===>24<===>1520<===>.<===>+<===>0<===>ID=cds-ABD24450.1;Parent=gene-Saro_0001;Dbxref=InterPro:IPR001957,InterPro:IPR003593,NCBI_GP:ABD24450.1;Name=ABD24450.1;gbkey=CDS;locus_tag=Saro_0001;product=chromosomal replication initiator protein DnaA;protein_id=ABD24450.1;transl_table=11
581	1	1	0	0	0	0	CP000248.1<===>Genbank<===>CDS<===>24<===>1520<===>.<===>+<===>0<===>ID=cds-ABD24450.1;Parent=gene-Saro_0001;Dbxref=InterPro:IPR001957,InterPro:IPR003593,NCBI_GP:ABD24450.1;Name=ABD24450.1;gbkey=CDS;locus_tag=Saro_0001;product=chromosomal replication initiator protein DnaA;protein_id=ABD24450.1;transl_table=11
582	0	0	0	0	0	0	CP000248.1<===>Genbank<===>CDS<===>24<===>1520<===>.<===>+<===>0<===>ID=cds-ABD24450.1;Parent=gene-Saro_0001;Dbxref=InterPro:IPR001957,InterPro:IPR003593,NCBI_GP:ABD24450.1;Name=ABD24450.1;gbkey=CDS;locus_tag=Saro_0001;product=chromosomal replication initiator protein DnaA;protein_id=ABD24450.1;transl_table=11
583	0	0	0	0	1	0	CP000248.1<===>Genbank<===>CDS<===>24<===>1520<===>.<===>+<===>0<===>ID=cds-ABD24450.1;Parent=gene-Saro_0001;Dbxref=InterPro:IPR001957,InterPro:IPR003593,NCBI_GP:ABD24450.1;Name=ABD24450.1;gbkey=CDS;locus_tag=Saro_0001;product=chromosomal replication initiator protein DnaA;protein_id=ABD24450.1;transl_table=11
584	1	0	0	0	0	0	CP000248.1<===>Genbank<===>CDS<===>24<===>1520<===>.<===>+<===>0<===>ID=cds-ABD24450.1;Parent=gene-Saro_0001;Dbxref=InterPro:IPR001957,InterPro:IPR003593,NCBI_GP:ABD24450.1;Name=ABD24450.1;gbkey=CDS;locus_tag=Saro_0001;product=chromosomal replication initiator protein DnaA;protein_id=ABD24450.1;transl_table=11
585	1	0	0	0	0	0	CP000248.1<===>Genbank<===>CDS<===>24<===>1520<===>.<===>+<===>0<===>ID=cds-ABD24450.1;Parent=gene-Saro_0001;Dbxref=InterPro:IPR001957,InterPro:IPR003593,NCBI_GP:ABD24450.1;Name=ABD24450.1;gbkey=CDS;locus_tag=Saro_0001;product=chromosomal replication initiator protein DnaA;protein_id=ABD24450.1;transl_table=11
586	1	2	0	0	0	0	CP000248.1<===>Genbank<===>CDS<===>24<===>1520<===>.<===>+<===>0<===>ID=cds-ABD24450.1;Parent=gene-Saro_0001;Dbxref=InterPro:IPR001957,InterPro:IPR003593,NCBI_GP:ABD24450.1;Name=ABD24450.1;gbkey=CDS;locus_tag=Saro_0001;product=chromosomal replication initiator protein DnaA;protein_id=ABD24450.1;transl_table=11
587	0	0	0	0	0	0	CP000248.1<===>Genbank<===>CDS<===>24<===>1520<===>.<===>+<===>0<===>ID=cds-ABD24450.1;Parent=gene-Saro_0001;Dbxref=InterPro:IPR001957,InterPro:IPR003593,NCBI_GP:ABD24450.1;Name=ABD24450.1;gbkey=CDS;locus_tag=Saro_0001;product=chromosomal replication initiator protein DnaA;protein_id=ABD24450.1;transl_table=11
588	0	0	0	0	1	0	CP000248.1<===>Genbank<===>CDS<===>24<===>1520<===>.<===>+<===>0<===>ID=cds-ABD24450.1;Parent=gene-Saro_0001;Dbxref=InterPro:IPR001957,InterPro:IPR003593,NCBI_GP:ABD24450.1;Name=ABD24450.1;gbkey=CDS;locus_tag=Saro_0001;product=chromosomal replication initiator protein DnaA;protein_id=ABD24450.1;transl_table=11
589	5	3	2	0	1	0	CP000248.1<===>Genbank<===>CDS<===>24<===>1520<===>.<===>+<===>0<===>ID=cds-ABD24450.1;Parent=gene-Saro_0001;Dbxref=InterPro:IPR001957,InterPro:IPR003593,NCBI_GP:ABD24450.1;Name=ABD24450.1;gbkey=CDS;locus_tag=Saro_0001;product=chromosomal replication initiator protein DnaA;protein_id=ABD24450.1;transl_table=11
590	2	0	0	1	0	1	CP000248.1<===>Genbank<===>CDS<===>24<===>1520<===>.<===>+<===>0<===>ID=cds-ABD24450.1;Parent=gene-Saro_0001;Dbxref=InterPro:IPR001957,InterPro:IPR003593,NCBI_GP:ABD24450.1;Name=ABD24450.1;gbkey=CDS;locus_tag=Saro_0001;product=chromosomal replication initiator protein DnaA;protein_id=ABD24450.1;transl_table=11
591	0	0	0	0	0	0	CP000248.1<===>Genbank<===>CDS<===>24<===>1520<===>.<===>+<===>0<===>ID=cds-ABD24450.1;Parent=gene-Saro_0001;Dbxref=InterPro:IPR001957,InterPro:IPR003593,NCBI_GP:ABD24450.1;Name=ABD24450.1;gbkey=CDS;locus_tag=Saro_0001;product=chromosomal replication initiator protein DnaA;protein_id=ABD24450.1;transl_table=11
592	0	0	0	0	0	0	CP000248.1<===>Genbank<===>CDS<===>24<===>1520<===>.<===>+<===>0<===>ID=cds-ABD24450.1;Parent=gene-Saro_0001;Dbxref=InterPro:IPR001957,InterPro:IPR003593,NCBI_GP:ABD24450.1;Name=ABD24450.1;gbkey=CDS;locus_tag=Saro_0001;product=chromosomal replication initiator protein DnaA;protein_id=ABD24450.1;transl_table=11
594	0	0	0	0	0	1	CP000248.1<===>Genbank<===>CDS<===>24<===>1520<===>.<===>+<===>0<===>ID=cds-ABD24450.1;Parent=gene-Saro_0001;Dbxref=InterPro:IPR001957,InterPro:IPR003593,NCBI_GP:ABD24450.1;Name=ABD24450.1;gbkey=CDS;locus_tag=Saro_0001;product=chromosomal replication initiator protein DnaA;protein_id=ABD24450.1;transl_table=11
595	0	0	0	0	0	0	CP000248.1<===>Genbank<===>CDS<===>24<===>1520<===>.<===>+<===>0<===>ID=cds-ABD24450.1;Parent=gene-Saro_0001;Dbxref=InterPro:IPR001957,InterPro:IPR003593,NCBI_GP:ABD24450.1;Name=ABD24450.1;gbkey=CDS;locus_tag=Saro_0001;product=chromosomal replication initiator protein DnaA;protein_id=ABD24450.1;transl_table=11
597	2	0	1	0	1	0	CP000248.1<===>Genbank<===>CDS<===>24<===>1520<===>.<===>+<===>0<===>ID=cds-ABD24450.1;Parent=gene-Saro_0001;Dbxref=InterPro:IPR001957,InterPro:IPR003593,NCBI_GP:ABD24450.1;Name=ABD24450.1;gbkey=CDS;locus_tag=Saro_0001;product=chromosomal replication initiator protein DnaA;protein_id=ABD24450.1;transl_table=11
599	0	0	0	0	0	0	CP000248.1<===>Genbank<===>CDS<===>24<===>1520<===>.<===>+<===>0<===>ID=cds-ABD24450.1;Parent=gene-Saro_0001;Dbxref=InterPro:IPR001957,InterPro:IPR003593,NCBI_GP:ABD24450.1;Name=ABD24450.1;gbkey=CDS;locus_tag=Saro_0001;product=chromosomal replication initiator protein DnaA;protein_id=ABD24450.1;transl_table=11
600	6	10	4	2	5	3	CP000248.1<===>Genbank<===>CDS<===>24<===>1520<===>.<===>+<===>0<===>ID=cds-ABD24450.1;Parent=gene-Saro_0001;Dbxref=InterPro:IPR001957,InterPro:IPR003593,NCBI_GP:ABD24450.1;Name=ABD24450.1;gbkey=CDS;locus_tag=Saro_0001;product=chromosomal replication initiator protein DnaA;protein_id=ABD24450.1;transl_table=11
604	0	0	0	0	0	0	CP000248.1<===>Genbank<===>CDS<===>24<===>1520<===>.<===>+<===>0<===>ID=cds-ABD24450.1;Parent=gene-Saro_0001;Dbxref=InterPro:IPR001957,InterPro:IPR003593,NCBI_GP:ABD24450.1;Name=ABD24450.1;gbkey=CDS;locus_tag=Saro_0001;product=chromosomal replication initiator protein DnaA;protein_id=ABD24450.1;transl_table=11
605	9	13	7	1	9	2	CP000248.1<===>Genbank<===>CDS<===>24<===>1520<===>.<===>+<===>0<===>ID=cds-ABD24450.1;Parent=gene-Saro_0001;Dbxref=InterPro:IPR001957,InterPro:IPR003593,NCBI_GP:ABD24450.1;Name=ABD24450.1;gbkey=CDS;locus_tag=Saro_0001;product=chromosomal replication initiator protein DnaA;protein_id=ABD24450.1;transl_table=11
606	0	0	0	0	0	0	CP000248.1<===>Genbank<===>CDS<===>24<===>1520<===>.<===>+<===>0<===>ID=cds-ABD24450.1;Parent=gene-Saro_0001;Dbxref=InterPro:IPR001957,InterPro:IPR003593,NCBI_GP:ABD24450.1;Name=ABD24450.1;gbkey=CDS;locus_tag=Saro_0001;product=chromosomal replication initiator protein DnaA;protein_id=ABD24450.1;transl_table=11
607	1	0	0	0	0	0	CP000248.1<===>Genbank<===>CDS<===>24<===>1520<===>.<===>+<===>0<===>ID=cds-ABD24450.1;Parent=gene-Saro_0001;Dbxref=InterPro:IPR001957,InterPro:IPR003593,NCBI_GP:ABD24450.1;Name=ABD24450.1;gbkey=CDS;locus_tag=Saro_0001;product=chromosomal replication initiator protein DnaA;protein_id=ABD24450.1;transl_table=11
608	0	0	0	0	1	0	CP000248.1<===>Genbank<===>CDS<===>24<===>1520<===>.<===>+<===>0<===>ID=cds-ABD24450.1;Parent=gene-Saro_0001;Dbxref=InterPro:IPR001957,InterPro:IPR003593,NCBI_GP:ABD24450.1;Name=ABD24450.1;gbkey=CDS;locus_tag=Saro_0001;product=chromosomal replication initiator protein DnaA;protein_id=ABD24450.1;transl_table=11
610	2	0	0	0	0	0	CP000248.1<===>Genbank<===>CDS<===>24<===>1520<===>.<===>+<===>0<===>ID=cds-ABD24450.1;Parent=gene-Saro_0001;Dbxref=InterPro:IPR001957,InterPro:IPR003593,NCBI_GP:ABD24450.1;Name=ABD24450.1;gbkey=CDS;locus_tag=Saro_0001;product=chromosomal replication initiator protein DnaA;protein_id=ABD24450.1;transl_table=11
612	5	2	0	1	2	3	CP000248.1<===>Genbank<===>CDS<===>24<===>1520<===>.<===>+<===>0<===>ID=cds-ABD24450.1;Parent=gene-Saro_0001;Dbxref=InterPro:IPR001957,InterPro:IPR003593,NCBI_GP:ABD24450.1;Name=ABD24450.1;gbkey=CDS;locus_tag=Saro_0001;product=chromosomal replication initiator protein DnaA;protein_id=ABD24450.1;transl_table=11
613	0	0	0	0	0	0	CP000248.1<===>Genbank<===>CDS<===>24<===>1520<===>.<===>+<===>0<===>ID=cds-ABD24450.1;Parent=gene-Saro_0001;Dbxref=InterPro:IPR001957,InterPro:IPR003593,NCBI_GP:ABD24450.1;Name=ABD24450.1;gbkey=CDS;locus_tag=Saro_0001;product=chromosomal replication initiator protein DnaA;protein_id=ABD24450.1;transl_table=11
614	13	9	1	3	3	1	CP000248.1<===>Genbank<===>CDS<===>24<===>1520<===>.<===>+<===>0<===>ID=cds-ABD24450.1;Parent=gene-Saro_0001;Dbxref=InterPro:IPR001957,InterPro:IPR003593,NCBI_GP:ABD24450.1;Name=ABD24450.1;gbkey=CDS;locus_tag=Saro_0001;product=chromosomal replication initiator protein DnaA;protein_id=ABD24450.1;transl_table=11
615	8	8	2	0	1	3	CP000248.1<===>Genbank<===>CDS<===>24<===>1520<===>.<===>+<===>0<===>ID=cds-ABD24450.1;Parent=gene-Saro_0001;Dbxref=InterPro:IPR001957,InterPro:IPR003593,NCBI_GP:ABD24450.1;Name=ABD24450.1;gbkey=CDS;locus_tag=Saro_0001;product=chromosomal replication initiator protein DnaA;protein_id=ABD24450.1;transl_table=11
616	1	0	0	0	0	0	CP000248.1<===>Genbank<===>CDS<===>24<===>1520<===>.<===>+<===>0<===>ID=cds-ABD24450.1;Parent=gene-Saro_0001;Dbxref=InterPro:IPR001957,InterPro:IPR003593,NCBI_GP:ABD24450.1;Name=ABD24450.1;gbkey=CDS;locus_tag=Saro_0001;product=chromosomal replication initiator protein DnaA;protein_id=ABD24450.1;transl_table=11
617	0	1	3	0	1	0	CP000248.1<===>Genbank<===>CDS<===>24<===>1520<===>.<===>+<===>0<===>ID=cds-ABD24450.1;Parent=gene-Saro_0001;Dbxref=InterPro:IPR001957,InterPro:IPR003593,NCBI_GP:ABD24450.1;Name=ABD24450.1;gbkey=CDS;locus_tag=Saro_0001;product=chromosomal replication initiator protein DnaA;protein_id=ABD24450.1;transl_table=11
619	32	34	7	5	13	17	CP000248.1<===>Genbank<===>CDS<===>24<===>1520<===>.<===>+<===>0<===>ID=cds-ABD24450.1;Parent=gene-Saro_0001;Dbxref=InterPro:IPR001957,InterPro:IPR003593,NCBI_GP:ABD24450.1;Name=ABD24450.1;gbkey=CDS;locus_tag=Saro_0001;product=chromosomal replication initiator protein DnaA;protein_id=ABD24450.1;transl_table=11
620	5	2	1	1	0	4	CP000248.1<===>Genbank<===>CDS<===>24<===>1520<===>.<===>+<===>0<===>ID=cds-ABD24450.1;Parent=gene-Saro_0001;Dbxref=InterPro:IPR001957,InterPro:IPR003593,NCBI_GP:ABD24450.1;Name=ABD24450.1;gbkey=CDS;locus_tag=Saro_0001;product=chromosomal replication initiator protein DnaA;protein_id=ABD24450.1;transl_table=11
621	1	1	1	0	0	0	CP000248.1<===>Genbank<===>CDS<===>24<===>1520<===>.<===>+<===>0<===>ID=cds-ABD24450.1;Parent=gene-Saro_0001;Dbxref=InterPro:IPR001957,InterPro:IPR003593,NCBI_GP:ABD24450.1;Name=ABD24450.1;gbkey=CDS;locus_tag=Saro_0001;product=chromosomal replication initiator protein DnaA;protein_id=ABD24450.1;transl_table=11
623	1	1	0	0	0	0	CP000248.1<===>Genbank<===>CDS<===>24<===>1520<===>.<===>+<===>0<===>ID=cds-ABD24450.1;Parent=gene-Saro_0001;Dbxref=InterPro:IPR001957,InterPro:IPR003593,NCBI_GP:ABD24450.1;Name=ABD24450.1;gbkey=CDS;locus_tag=Saro_0001;product=chromosomal replication initiator protein DnaA;protein_id=ABD24450.1;transl_table=11
626	4	8	7	1	4	9	CP000248.1<===>Genbank<===>CDS<===>24<===>1520<===>.<===>+<===>0<===>ID=cds-ABD24450.1;Parent=gene-Saro_0001;Dbxref=InterPro:IPR001957,InterPro:IPR003593,NCBI_GP:ABD24450.1;Name=ABD24450.1;gbkey=CDS;locus_tag=Saro_0001;product=chromosomal replication initiator protein DnaA;protein_id=ABD24450.1;transl_table=11
627	2	1	0	0	1	1	CP000248.1<===>Genbank<===>CDS<===>24<===>1520<===>.<===>+<===>0<===>ID=cds-ABD24450.1;Parent=gene-Saro_0001;Dbxref=InterPro:IPR001957,InterPro:IPR003593,NCBI_GP:ABD24450.1;Name=ABD24450.1;gbkey=CDS;locus_tag=Saro_0001;product=chromosomal replication initiator protein DnaA;protein_id=ABD24450.1;transl_table=11
631	4	7	1	1	1	2	CP000248.1<===>Genbank<===>CDS<===>24<===>1520<===>.<===>+<===>0<===>ID=cds-ABD24450.1;Parent=gene-Saro_0001;Dbxref=InterPro:IPR001957,InterPro:IPR003593,NCBI_GP:ABD24450.1;Name=ABD24450.1;gbkey=CDS;locus_tag=Saro_0001;product=chromosomal replication initiator protein DnaA;protein_id=ABD24450.1;transl_table=11
633	0	1	1	0	0	0	CP000248.1<===>Genbank<===>CDS<===>24<===>1520<===>.<===>+<===>0<===>ID=cds-ABD24450.1;Parent=gene-Saro_0001;Dbxref=InterPro:IPR001957,InterPro:IPR003593,NCBI_GP:ABD24450.1;Name=ABD24450.1;gbkey=CDS;locus_tag=Saro_0001;product=chromosomal replication initiator protein DnaA;protein_id=ABD24450.1;transl_table=11
636	17	12	8	1	5	3	CP000248.1<===>Genbank<===>CDS<===>24<===>1520<===>.<===>+<===>0<===>ID=cds-ABD24450.1;Parent=gene-Saro_0001;Dbxref=InterPro:IPR001957,InterPro:IPR003593,NCBI_GP:ABD24450.1;Name=ABD24450.1;gbkey=CDS;locus_tag=Saro_0001;product=chromosomal replication initiator protein DnaA;protein_id=ABD24450.1;transl_table=11
637	4	2	2	0	3	1	CP000248.1<===>Genbank<===>CDS<===>24<===>1520<===>.<===>+<===>0<===>ID=cds-ABD24450.1;Parent=gene-Saro_0001;Dbxref=InterPro:IPR001957,InterPro:IPR003593,NCBI_GP:ABD24450.1;Name=ABD24450.1;gbkey=CDS;locus_tag=Saro_0001;product=chromosomal replication initiator protein DnaA;protein_id=ABD24450.1;transl_table=11
640	0	0	0	0	0	0	CP000248.1<===>Genbank<===>CDS<===>24<===>1520<===>.<===>+<===>0<===>ID=cds-ABD24450.1;Parent=gene-Saro_0001;Dbxref=InterPro:IPR001957,InterPro:IPR003593,NCBI_GP:ABD24450.1;Name=ABD24450.1;gbkey=CDS;locus_tag=Saro_0001;product=chromosomal replication initiator protein DnaA;protein_id=ABD24450.1;transl_table=11
641	53	95	57	2	45	32	CP000248.1<===>Genbank<===>CDS<===>24<===>1520<===>.<===>+<===>0<===>ID=cds-ABD24450.1;Parent=gene-Saro_0001;Dbxref=InterPro:IPR001957,InterPro:IPR003593,NCBI_GP:ABD24450.1;Name=ABD24450.1;gbkey=CDS;locus_tag=Saro_0001;product=chromosomal replication initiator protein DnaA;protein_id=ABD24450.1;transl_table=11
642	3	7	5	1	1	2	CP000248.1<===>Genbank<===>CDS<===>24<===>1520<===>.<===>+<===>0<===>ID=cds-ABD24450.1;Parent=gene-Saro_0001;Dbxref=InterPro:IPR001957,InterPro:IPR003593,NCBI_GP:ABD24450.1;Name=ABD24450.1;gbkey=CDS;locus_tag=Saro_0001;product=chromosomal replication initiator protein DnaA;protein_id=ABD24450.1;transl_table=11
643	0	0	0	0	0	0	CP000248.1<===>Genbank<===>CDS<===>24<===>1520<===>.<===>+<===>0<===>ID=cds-ABD24450.1;Parent=gene-Saro_0001;Dbxref=InterPro:IPR001957,InterPro:IPR003593,NCBI_GP:ABD24450.1;Name=ABD24450.1;gbkey=CDS;locus_tag=Saro_0001;product=chromosomal replication initiator protein DnaA;protein_id=ABD24450.1;transl_table=11
646	11	21	13	2	9	8	CP000248.1<===>Genbank<===>CDS<===>24<===>1520<===>.<===>+<===>0<===>ID=cds-ABD24450.1;Parent=gene-Saro_0001;Dbxref=InterPro:IPR001957,InterPro:IPR003593,NCBI_GP:ABD24450.1;Name=ABD24450.1;gbkey=CDS;locus_tag=Saro_0001;product=chromosomal replication initiator protein DnaA;protein_id=ABD24450.1;transl_table=11
647	1	3	0	0	2	1	CP000248.1<===>Genbank<===>CDS<===>24<===>1520<===>.<===>+<===>0<===>ID=cds-ABD24450.1;Parent=gene-Saro_0001;Dbxref=InterPro:IPR001957,InterPro:IPR003593,NCBI_GP:ABD24450.1;Name=ABD24450.1;gbkey=CDS;locus_tag=Saro_0001;product=chromosomal replication initiator protein DnaA;protein_id=ABD24450.1;transl_table=11
648	1	2	2	0	2	0	CP000248.1<===>Genbank<===>CDS<===>24<===>1520<===>.<===>+<===>0<===>ID=cds-ABD24450.1;Parent=gene-Saro_0001;Dbxref=InterPro:IPR001957,InterPro:IPR003593,NCBI_GP:ABD24450.1;Name=ABD24450.1;gbkey=CDS;locus_tag=Saro_0001;product=chromosomal replication initiator protein DnaA;protein_id=ABD24450.1;transl_table=11
649	4	2	0	0	2	1	CP000248.1<===>Genbank<===>CDS<===>24<===>1520<===>.<===>+<===>0<===>ID=cds-ABD24450.1;Parent=gene-Saro_0001;Dbxref=InterPro:IPR001957,InterPro:IPR003593,NCBI_GP:ABD24450.1;Name=ABD24450.1;gbkey=CDS;locus_tag=Saro_0001;product=chromosomal replication initiator protein DnaA;protein_id=ABD24450.1;transl_table=11
650	0	0	0	0	0	1	CP000248.1<===>Genbank<===>CDS<===>24<===>1520<===>.<===>+<===>0<===>ID=cds-ABD24450.1;Parent=gene-Saro_0001;Dbxref=InterPro:IPR001957,InterPro:IPR003593,NCBI_GP:ABD24450.1;Name=ABD24450.1;gbkey=CDS;locus_tag=Saro_0001;product=chromosomal replication initiator protein DnaA;protein_id=ABD24450.1;transl_table=11
651	4	6	0	0	4	4	CP000248.1<===>Genbank<===>CDS<===>24<===>1520<===>.<===>+<===>0<===>ID=cds-ABD24450.1;Parent=gene-Saro_0001;Dbxref=InterPro:IPR001957,InterPro:IPR003593,NCBI_GP:ABD24450.1;Name=ABD24450.1;gbkey=CDS;locus_tag=Saro_0001;product=chromosomal replication initiator protein DnaA;protein_id=ABD24450.1;transl_table=11
652	0	0	0	0	0	1	CP000248.1<===>Genbank<===>CDS<===>24<===>1520<===>.<===>+<===>0<===>ID=cds-ABD24450.1;Parent=gene-Saro_0001;Dbxref=InterPro:IPR001957,InterPro:IPR003593,NCBI_GP:ABD24450.1;Name=ABD24450.1;gbkey=CDS;locus_tag=Saro_0001;product=chromosomal replication initiator protein DnaA;protein_id=ABD24450.1;transl_table=11
655	0	0	0	0	0	0	CP000248.1<===>Genbank<===>CDS<===>24<===>1520<===>.<===>+<===>0<===>ID=cds-ABD24450.1;Parent=gene-Saro_0001;Dbxref=InterPro:IPR001957,InterPro:IPR003593,NCBI_GP:ABD24450.1;Name=ABD24450.1;gbkey=CDS;locus_tag=Saro_0001;product=chromosomal replication initiator protein DnaA;protein_id=ABD24450.1;transl_table=11
656	9	21	8	2	7	7	CP000248.1<===>Genbank<===>CDS<===>24<===>1520<===>.<===>+<===>0<===>ID=cds-ABD24450.1;Parent=gene-Saro_0001;Dbxref=InterPro:IPR001957,InterPro:IPR003593,NCBI_GP:ABD24450.1;Name=ABD24450.1;gbkey=CDS;locus_tag=Saro_0001;product=chromosomal replication initiator protein DnaA;protein_id=ABD24450.1;transl_table=11
657	1	3	2	0	0	5	CP000248.1<===>Genbank<===>CDS<===>24<===>1520<===>.<===>+<===>0<===>ID=cds-ABD24450.1;Parent=gene-Saro_0001;Dbxref=InterPro:IPR001957,InterPro:IPR003593,NCBI_GP:ABD24450.1;Name=ABD24450.1;gbkey=CDS;locus_tag=Saro_0001;product=chromosomal replication initiator protein DnaA;protein_id=ABD24450.1;transl_table=11
661	0	0	0	0	0	0	CP000248.1<===>Genbank<===>CDS<===>24<===>1520<===>.<===>+<===>0<===>ID=cds-ABD24450.1;Parent=gene-Saro_0001;Dbxref=InterPro:IPR001957,InterPro:IPR003593,NCBI_GP:ABD24450.1;Name=ABD24450.1;gbkey=CDS;locus_tag=Saro_0001;product=chromosomal replication initiator protein DnaA;protein_id=ABD24450.1;transl_table=11
662	2	1	0	0	1	0	CP000248.1<===>Genbank<===>CDS<===>24<===>1520<===>.<===>+<===>0<===>ID=cds-ABD24450.1;Parent=gene-Saro_0001;Dbxref=InterPro:IPR001957,InterPro:IPR003593,NCBI_GP:ABD24450.1;Name=ABD24450.1;gbkey=CDS;locus_tag=Saro_0001;product=chromosomal replication initiator protein DnaA;protein_id=ABD24450.1;transl_table=11
663	0	0	0	0	0	0	CP000248.1<===>Genbank<===>CDS<===>24<===>1520<===>.<===>+<===>0<===>ID=cds-ABD24450.1;Parent=gene-Saro_0001;Dbxref=InterPro:IPR001957,InterPro:IPR003593,NCBI_GP:ABD24450.1;Name=ABD24450.1;gbkey=CDS;locus_tag=Saro_0001;product=chromosomal replication initiator protein DnaA;protein_id=ABD24450.1;transl_table=11
664	6	12	5	0	6	2	CP000248.1<===>Genbank<===>CDS<===>24<===>1520<===>.<===>+<===>0<===>ID=cds-ABD24450.1;Parent=gene-Saro_0001;Dbxref=InterPro:IPR001957,InterPro:IPR003593,NCBI_GP:ABD24450.1;Name=ABD24450.1;gbkey=CDS;locus_tag=Saro_0001;product=chromosomal replication initiator protein DnaA;protein_id=ABD24450.1;transl_table=11
665	0	0	0	0	1	0	CP000248.1<===>Genbank<===>CDS<===>24<===>1520<===>.<===>+<===>0<===>ID=cds-ABD24450.1;Parent=gene-Saro_0001;Dbxref=InterPro:IPR001957,InterPro:IPR003593,NCBI_GP:ABD24450.1;Name=ABD24450.1;gbkey=CDS;locus_tag=Saro_0001;product=chromosomal replication initiator protein DnaA;protein_id=ABD24450.1;transl_table=11
666	0	0	0	0	0	1	CP000248.1<===>Genbank<===>CDS<===>24<===>1520<===>.<===>+<===>0<===>ID=cds-ABD24450.1;Parent=gene-Saro_0001;Dbxref=InterPro:IPR001957,InterPro:IPR003593,NCBI_GP:ABD24450.1;Name=ABD24450.1;gbkey=CDS;locus_tag=Saro_0001;product=chromosomal replication initiator protein DnaA;protein_id=ABD24450.1;transl_table=11
668	0	0	0	0	1	0	CP000248.1<===>Genbank<===>CDS<===>24<===>1520<===>.<===>+<===>0<===>ID=cds-ABD24450.1;Parent=gene-Saro_0001;Dbxref=InterPro:IPR001957,InterPro:IPR003593,NCBI_GP:ABD24450.1;Name=ABD24450.1;gbkey=CDS;locus_tag=Saro_0001;product=chromosomal replication initiator protein DnaA;protein_id=ABD24450.1;transl_table=11
669	10	21	10	3	10	10	CP000248.1<===>Genbank<===>CDS<===>24<===>1520<===>.<===>+<===>0<===>ID=cds-ABD24450.1;Parent=gene-Saro_0001;Dbxref=InterPro:IPR001957,InterPro:IPR003593,NCBI_GP:ABD24450.1;Name=ABD24450.1;gbkey=CDS;locus_tag=Saro_0001;product=chromosomal replication initiator protein DnaA;protein_id=ABD24450.1;transl_table=11
670	2	1	2	0	1	0	CP000248.1<===>Genbank<===>CDS<===>24<===>1520<===>.<===>+<===>0<===>ID=cds-ABD24450.1;Parent=gene-Saro_0001;Dbxref=InterPro:IPR001957,InterPro:IPR003593,NCBI_GP:ABD24450.1;Name=ABD24450.1;gbkey=CDS;locus_tag=Saro_0001;product=chromosomal replication initiator protein DnaA;protein_id=ABD24450.1;transl_table=11
672	0	0	0	0	0	0	CP000248.1<===>Genbank<===>CDS<===>24<===>1520<===>.<===>+<===>0<===>ID=cds-ABD24450.1;Parent=gene-Saro_0001;Dbxref=InterPro:IPR001957,InterPro:IPR003593,NCBI_GP:ABD24450.1;Name=ABD24450.1;gbkey=CDS;locus_tag=Saro_0001;product=chromosomal replication initiator protein DnaA;protein_id=ABD24450.1;transl_table=11
674	3	8	4	4	2	1	CP000248.1<===>Genbank<===>CDS<===>24<===>1520<===>.<===>+<===>0<===>ID=cds-ABD24450.1;Parent=gene-Saro_0001;Dbxref=InterPro:IPR001957,InterPro:IPR003593,NCBI_GP:ABD24450.1;Name=ABD24450.1;gbkey=CDS;locus_tag=Saro_0001;product=chromosomal replication initiator protein DnaA;protein_id=ABD24450.1;transl_table=11
676	2	4	7	0	3	1	CP000248.1<===>Genbank<===>CDS<===>24<===>1520<===>.<===>+<===>0<===>ID=cds-ABD24450.1;Parent=gene-Saro_0001;Dbxref=InterPro:IPR001957,InterPro:IPR003593,NCBI_GP:ABD24450.1;Name=ABD24450.1;gbkey=CDS;locus_tag=Saro_0001;product=chromosomal replication initiator protein DnaA;protein_id=ABD24450.1;transl_table=11
678	1	1	0	0	0	0	CP000248.1<===>Genbank<===>CDS<===>24<===>1520<===>.<===>+<===>0<===>ID=cds-ABD24450.1;Parent=gene-Saro_0001;Dbxref=InterPro:IPR001957,InterPro:IPR003593,NCBI_GP:ABD24450.1;Name=ABD24450.1;gbkey=CDS;locus_tag=Saro_0001;product=chromosomal replication initiator protein DnaA;protein_id=ABD24450.1;transl_table=11
681	0	0	0	0	0	0	CP000248.1<===>Genbank<===>CDS<===>24<===>1520<===>.<===>+<===>0<===>ID=cds-ABD24450.1;Parent=gene-Saro_0001;Dbxref=InterPro:IPR001957,InterPro:IPR003593,NCBI_GP:ABD24450.1;Name=ABD24450.1;gbkey=CDS;locus_tag=Saro_0001;product=chromosomal replication initiator protein DnaA;protein_id=ABD24450.1;transl_table=11
682	1	0	0	0	0	0	CP000248.1<===>Genbank<===>CDS<===>24<===>1520<===>.<===>+<===>0<===>ID=cds-ABD24450.1;Parent=gene-Saro_0001;Dbxref=InterPro:IPR001957,InterPro:IPR003593,NCBI_GP:ABD24450.1;Name=ABD24450.1;gbkey=CDS;locus_tag=Saro_0001;product=chromosomal replication initiator protein DnaA;protein_id=ABD24450.1;transl_table=11
683	1	0	0	0	0	0	CP000248.1<===>Genbank<===>CDS<===>24<===>1520<===>.<===>+<===>0<===>ID=cds-ABD24450.1;Parent=gene-Saro_0001;Dbxref=InterPro:IPR001957,InterPro:IPR003593,NCBI_GP:ABD24450.1;Name=ABD24450.1;gbkey=CDS;locus_tag=Saro_0001;product=chromosomal replication initiator protein DnaA;protein_id=ABD24450.1;transl_table=11
684	0	0	0	0	0	0	CP000248.1<===>Genbank<===>CDS<===>24<===>1520<===>.<===>+<===>0<===>ID=cds-ABD24450.1;Parent=gene-Saro_0001;Dbxref=InterPro:IPR001957,InterPro:IPR003593,NCBI_GP:ABD24450.1;Name=ABD24450.1;gbkey=CDS;locus_tag=Saro_0001;product=chromosomal replication initiator protein DnaA;protein_id=ABD24450.1;transl_table=11
685	2	3	2	0	2	0	CP000248.1<===>Genbank<===>CDS<===>24<===>1520<===>.<===>+<===>0<===>ID=cds-ABD24450.1;Parent=gene-Saro_0001;Dbxref=InterPro:IPR001957,InterPro:IPR003593,NCBI_GP:ABD24450.1;Name=ABD24450.1;gbkey=CDS;locus_tag=Saro_0001;product=chromosomal replication initiator protein DnaA;protein_id=ABD24450.1;transl_table=11
686	3	1	1	0	0	1	CP000248.1<===>Genbank<===>CDS<===>24<===>1520<===>.<===>+<===>0<===>ID=cds-ABD24450.1;Parent=gene-Saro_0001;Dbxref=InterPro:IPR001957,InterPro:IPR003593,NCBI_GP:ABD24450.1;Name=ABD24450.1;gbkey=CDS;locus_tag=Saro_0001;product=chromosomal replication initiator protein DnaA;protein_id=ABD24450.1;transl_table=11
687	1	0	0	0	0	0	CP000248.1<===>Genbank<===>CDS<===>24<===>1520<===>.<===>+<===>0<===>ID=cds-ABD24450.1;Parent=gene-Saro_0001;Dbxref=InterPro:IPR001957,InterPro:IPR003593,NCBI_GP:ABD24450.1;Name=ABD24450.1;gbkey=CDS;locus_tag=Saro_0001;product=chromosomal replication initiator protein DnaA;protein_id=ABD24450.1;transl_table=11
688	0	0	0	0	0	0	CP000248.1<===>Genbank<===>CDS<===>24<===>1520<===>.<===>+<===>0<===>ID=cds-ABD24450.1;Parent=gene-Saro_0001;Dbxref=InterPro:IPR001957,InterPro:IPR003593,NCBI_GP:ABD24450.1;Name=ABD24450.1;gbkey=CDS;locus_tag=Saro_0001;product=chromosomal replication initiator protein DnaA;protein_id=ABD24450.1;transl_table=11
689	1	2	6	0	1	0	CP000248.1<===>Genbank<===>CDS<===>24<===>1520<===>.<===>+<===>0<===>ID=cds-ABD24450.1;Parent=gene-Saro_0001;Dbxref=InterPro:IPR001957,InterPro:IPR003593,NCBI_GP:ABD24450.1;Name=ABD24450.1;gbkey=CDS;locus_tag=Saro_0001;product=chromosomal replication initiator protein DnaA;protein_id=ABD24450.1;transl_table=11
691	3	3	1	0	0	1	CP000248.1<===>Genbank<===>CDS<===>24<===>1520<===>.<===>+<===>0<===>ID=cds-ABD24450.1;Parent=gene-Saro_0001;Dbxref=InterPro:IPR001957,InterPro:IPR003593,NCBI_GP:ABD24450.1;Name=ABD24450.1;gbkey=CDS;locus_tag=Saro_0001;product=chromosomal replication initiator protein DnaA;protein_id=ABD24450.1;transl_table=11
692	0	2	0	1	0	1	CP000248.1<===>Genbank<===>CDS<===>24<===>1520<===>.<===>+<===>0<===>ID=cds-ABD24450.1;Parent=gene-Saro_0001;Dbxref=InterPro:IPR001957,InterPro:IPR003593,NCBI_GP:ABD24450.1;Name=ABD24450.1;gbkey=CDS;locus_tag=Saro_0001;product=chromosomal replication initiator protein DnaA;protein_id=ABD24450.1;transl_table=11
698	1	1	0	0	1	0	CP000248.1<===>Genbank<===>CDS<===>24<===>1520<===>.<===>+<===>0<===>ID=cds-ABD24450.1;Parent=gene-Saro_0001;Dbxref=InterPro:IPR001957,InterPro:IPR003593,NCBI_GP:ABD24450.1;Name=ABD24450.1;gbkey=CDS;locus_tag=Saro_0001;product=chromosomal replication initiator protein DnaA;protein_id=ABD24450.1;transl_table=11
699	0	2	0	0	1	1	CP000248.1<===>Genbank<===>CDS<===>24<===>1520<===>.<===>+<===>0<===>ID=cds-ABD24450.1;Parent=gene-Saro_0001;Dbxref=InterPro:IPR001957,InterPro:IPR003593,NCBI_GP:ABD24450.1;Name=ABD24450.1;gbkey=CDS;locus_tag=Saro_0001;product=chromosomal replication initiator protein DnaA;protein_id=ABD24450.1;transl_table=11
700	2	0	2	0	1	1	CP000248.1<===>Genbank<===>CDS<===>24<===>1520<===>.<===>+<===>0<===>ID=cds-ABD24450.1;Parent=gene-Saro_0001;Dbxref=InterPro:IPR001957,InterPro:IPR003593,NCBI_GP:ABD24450.1;Name=ABD24450.1;gbkey=CDS;locus_tag=Saro_0001;product=chromosomal replication initiator protein DnaA;protein_id=ABD24450.1;transl_table=11
702	0	0	2	0	1	1	CP000248.1<===>Genbank<===>CDS<===>24<===>1520<===>.<===>+<===>0<===>ID=cds-ABD24450.1;Parent=gene-Saro_0001;Dbxref=InterPro:IPR001957,InterPro:IPR003593,NCBI_GP:ABD24450.1;Name=ABD24450.1;gbkey=CDS;locus_tag=Saro_0001;product=chromosomal replication initiator protein DnaA;protein_id=ABD24450.1;transl_table=11
703	0	1	0	0	0	0	CP000248.1<===>Genbank<===>CDS<===>24<===>1520<===>.<===>+<===>0<===>ID=cds-ABD24450.1;Parent=gene-Saro_0001;Dbxref=InterPro:IPR001957,InterPro:IPR003593,NCBI_GP:ABD24450.1;Name=ABD24450.1;gbkey=CDS;locus_tag=Saro_0001;product=chromosomal replication initiator protein DnaA;protein_id=ABD24450.1;transl_table=11
704	10	10	7	1	7	3	CP000248.1<===>Genbank<===>CDS<===>24<===>1520<===>.<===>+<===>0<===>ID=cds-ABD24450.1;Parent=gene-Saro_0001;Dbxref=InterPro:IPR001957,InterPro:IPR003593,NCBI_GP:ABD24450.1;Name=ABD24450.1;gbkey=CDS;locus_tag=Saro_0001;product=chromosomal replication initiator protein DnaA;protein_id=ABD24450.1;transl_table=11
705	19	32	22	2	18	7	CP000248.1<===>Genbank<===>CDS<===>24<===>1520<===>.<===>+<===>0<===>ID=cds-ABD24450.1;Parent=gene-Saro_0001;Dbxref=InterPro:IPR001957,InterPro:IPR003593,NCBI_GP:ABD24450.1;Name=ABD24450.1;gbkey=CDS;locus_tag=Saro_0001;product=chromosomal replication initiator protein DnaA;protein_id=ABD24450.1;transl_table=11
706	0	0	0	0	0	1	CP000248.1<===>Genbank<===>CDS<===>24<===>1520<===>.<===>+<===>0<===>ID=cds-ABD24450.1;Parent=gene-Saro_0001;Dbxref=InterPro:IPR001957,InterPro:IPR003593,NCBI_GP:ABD24450.1;Name=ABD24450.1;gbkey=CDS;locus_tag=Saro_0001;product=chromosomal replication initiator protein DnaA;protein_id=ABD24450.1;transl_table=11
707	3	8	4	1	4	3	CP000248.1<===>Genbank<===>CDS<===>24<===>1520<===>.<===>+<===>0<===>ID=cds-ABD24450.1;Parent=gene-Saro_0001;Dbxref=InterPro:IPR001957,InterPro:IPR003593,NCBI_GP:ABD24450.1;Name=ABD24450.1;gbkey=CDS;locus_tag=Saro_0001;product=chromosomal replication initiator protein DnaA;protein_id=ABD24450.1;transl_table=11
708	1	2	1	0	0	3	CP000248.1<===>Genbank<===>CDS<===>24<===>1520<===>.<===>+<===>0<===>ID=cds-ABD24450.1;Parent=gene-Saro_0001;Dbxref=InterPro:IPR001957,InterPro:IPR003593,NCBI_GP:ABD24450.1;Name=ABD24450.1;gbkey=CDS;locus_tag=Saro_0001;product=chromosomal replication initiator protein DnaA;protein_id=ABD24450.1;transl_table=11
709	0	2	0	0	0	1	CP000248.1<===>Genbank<===>CDS<===>24<===>1520<===>.<===>+<===>0<===>ID=cds-ABD24450.1;Parent=gene-Saro_0001;Dbxref=InterPro:IPR001957,InterPro:IPR003593,NCBI_GP:ABD24450.1;Name=ABD24450.1;gbkey=CDS;locus_tag=Saro_0001;product=chromosomal replication initiator protein DnaA;protein_id=ABD24450.1;transl_table=11
710	4	0	2	0	5	5	CP000248.1<===>Genbank<===>CDS<===>24<===>1520<===>.<===>+<===>0<===>ID=cds-ABD24450.1;Parent=gene-Saro_0001;Dbxref=InterPro:IPR001957,InterPro:IPR003593,NCBI_GP:ABD24450.1;Name=ABD24450.1;gbkey=CDS;locus_tag=Saro_0001;product=chromosomal replication initiator protein DnaA;protein_id=ABD24450.1;transl_table=11
712	0	1	1	1	0	0	CP000248.1<===>Genbank<===>CDS<===>24<===>1520<===>.<===>+<===>0<===>ID=cds-ABD24450.1;Parent=gene-Saro_0001;Dbxref=InterPro:IPR001957,InterPro:IPR003593,NCBI_GP:ABD24450.1;Name=ABD24450.1;gbkey=CDS;locus_tag=Saro_0001;product=chromosomal replication initiator protein DnaA;protein_id=ABD24450.1;transl_table=11
713	1	7	8	0	5	3	CP000248.1<===>Genbank<===>CDS<===>24<===>1520<===>.<===>+<===>0<===>ID=cds-ABD24450.1;Parent=gene-Saro_0001;Dbxref=InterPro:IPR001957,InterPro:IPR003593,NCBI_GP:ABD24450.1;Name=ABD24450.1;gbkey=CDS;locus_tag=Saro_0001;product=chromosomal replication initiator protein DnaA;protein_id=ABD24450.1;transl_table=11
715	1	2	1	0	0	0	CP000248.1<===>Genbank<===>CDS<===>24<===>1520<===>.<===>+<===>0<===>ID=cds-ABD24450.1;Parent=gene-Saro_0001;Dbxref=InterPro:IPR001957,InterPro:IPR003593,NCBI_GP:ABD24450.1;Name=ABD24450.1;gbkey=CDS;locus_tag=Saro_0001;product=chromosomal replication initiator protein DnaA;protein_id=ABD24450.1;transl_table=11
718	4	5	1	1	3	0	CP000248.1<===>Genbank<===>CDS<===>24<===>1520<===>.<===>+<===>0<===>ID=cds-ABD24450.1;Parent=gene-Saro_0001;Dbxref=InterPro:IPR001957,InterPro:IPR003593,NCBI_GP:ABD24450.1;Name=ABD24450.1;gbkey=CDS;locus_tag=Saro_0001;product=chromosomal replication initiator protein DnaA;protein_id=ABD24450.1;transl_table=11
720	11	20	15	2	10	8	CP000248.1<===>Genbank<===>CDS<===>24<===>1520<===>.<===>+<===>0<===>ID=cds-ABD24450.1;Parent=gene-Saro_0001;Dbxref=InterPro:IPR001957,InterPro:IPR003593,NCBI_GP:ABD24450.1;Name=ABD24450.1;gbkey=CDS;locus_tag=Saro_0001;product=chromosomal replication initiator protein DnaA;protein_id=ABD24450.1;transl_table=11
723	0	0	0	0	0	0	CP000248.1<===>Genbank<===>CDS<===>24<===>1520<===>.<===>+<===>0<===>ID=cds-ABD24450.1;Parent=gene-Saro_0001;Dbxref=InterPro:IPR001957,InterPro:IPR003593,NCBI_GP:ABD24450.1;Name=ABD24450.1;gbkey=CDS;locus_tag=Saro_0001;product=chromosomal replication initiator protein DnaA;protein_id=ABD24450.1;transl_table=11
724	0	0	1	0	0	0	CP000248.1<===>Genbank<===>CDS<===>24<===>1520<===>.<===>+<===>0<===>ID=cds-ABD24450.1;Parent=gene-Saro_0001;Dbxref=InterPro:IPR001957,InterPro:IPR003593,NCBI_GP:ABD24450.1;Name=ABD24450.1;gbkey=CDS;locus_tag=Saro_0001;product=chromosomal replication initiator protein DnaA;protein_id=ABD24450.1;transl_table=11
725	1	0	0	0	0	0	CP000248.1<===>Genbank<===>CDS<===>24<===>1520<===>.<===>+<===>0<===>ID=cds-ABD24450.1;Parent=gene-Saro_0001;Dbxref=InterPro:IPR001957,InterPro:IPR003593,NCBI_GP:ABD24450.1;Name=ABD24450.1;gbkey=CDS;locus_tag=Saro_0001;product=chromosomal replication initiator protein DnaA;protein_id=ABD24450.1;transl_table=11
726	3	0	1	0	1	0	CP000248.1<===>Genbank<===>CDS<===>24<===>1520<===>.<===>+<===>0<===>ID=cds-ABD24450.1;Parent=gene-Saro_0001;Dbxref=InterPro:IPR001957,InterPro:IPR003593,NCBI_GP:ABD24450.1;Name=ABD24450.1;gbkey=CDS;locus_tag=Saro_0001;product=chromosomal replication initiator protein DnaA;protein_id=ABD24450.1;transl_table=11
728	36	36	25	4	19	16	CP000248.1<===>Genbank<===>CDS<===>24<===>1520<===>.<===>+<===>0<===>ID=cds-ABD24450.1;Parent=gene-Saro_0001;Dbxref=InterPro:IPR001957,InterPro:IPR003593,NCBI_GP:ABD24450.1;Name=ABD24450.1;gbkey=CDS;locus_tag=Saro_0001;product=chromosomal replication initiator protein DnaA;protein_id=ABD24450.1;transl_table=11
729	1	0	0	0	0	0	CP000248.1<===>Genbank<===>CDS<===>24<===>1520<===>.<===>+<===>0<===>ID=cds-ABD24450.1;Parent=gene-Saro_0001;Dbxref=InterPro:IPR001957,InterPro:IPR003593,NCBI_GP:ABD24450.1;Name=ABD24450.1;gbkey=CDS;locus_tag=Saro_0001;product=chromosomal replication initiator protein DnaA;protein_id=ABD24450.1;transl_table=11
732	0	1	0	0	0	0	CP000248.1<===>Genbank<===>CDS<===>24<===>1520<===>.<===>+<===>0<===>ID=cds-ABD24450.1;Parent=gene-Saro_0001;Dbxref=InterPro:IPR001957,InterPro:IPR003593,NCBI_GP:ABD24450.1;Name=ABD24450.1;gbkey=CDS;locus_tag=Saro_0001;product=chromosomal replication initiator protein DnaA;protein_id=ABD24450.1;transl_table=11
733	0	1	0	0	2	1	CP000248.1<===>Genbank<===>CDS<===>24<===>1520<===>.<===>+<===>0<===>ID=cds-ABD24450.1;Parent=gene-Saro_0001;Dbxref=InterPro:IPR001957,InterPro:IPR003593,NCBI_GP:ABD24450.1;Name=ABD24450.1;gbkey=CDS;locus_tag=Saro_0001;product=chromosomal replication initiator protein DnaA;protein_id=ABD24450.1;transl_table=11
734	3	0	2	0	0	2	CP000248.1<===>Genbank<===>CDS<===>24<===>1520<===>.<===>+<===>0<===>ID=cds-ABD24450.1;Parent=gene-Saro_0001;Dbxref=InterPro:IPR001957,InterPro:IPR003593,NCBI_GP:ABD24450.1;Name=ABD24450.1;gbkey=CDS;locus_tag=Saro_0001;product=chromosomal replication initiator protein DnaA;protein_id=ABD24450.1;transl_table=11
735	1	2	1	0	1	1	CP000248.1<===>Genbank<===>CDS<===>24<===>1520<===>.<===>+<===>0<===>ID=cds-ABD24450.1;Parent=gene-Saro_0001;Dbxref=InterPro:IPR001957,InterPro:IPR003593,NCBI_GP:ABD24450.1;Name=ABD24450.1;gbkey=CDS;locus_tag=Saro_0001;product=chromosomal replication initiator protein DnaA;protein_id=ABD24450.1;transl_table=11
738	0	1	0	0	0	0	CP000248.1<===>Genbank<===>CDS<===>24<===>1520<===>.<===>+<===>0<===>ID=cds-ABD24450.1;Parent=gene-Saro_0001;Dbxref=InterPro:IPR001957,InterPro:IPR003593,NCBI_GP:ABD24450.1;Name=ABD24450.1;gbkey=CDS;locus_tag=Saro_0001;product=chromosomal replication initiator protein DnaA;protein_id=ABD24450.1;transl_table=11
739	10	6	9	1	2	4	CP000248.1<===>Genbank<===>CDS<===>24<===>1520<===>.<===>+<===>0<===>ID=cds-ABD24450.1;Parent=gene-Saro_0001;Dbxref=InterPro:IPR001957,InterPro:IPR003593,NCBI_GP:ABD24450.1;Name=ABD24450.1;gbkey=CDS;locus_tag=Saro_0001;product=chromosomal replication initiator protein DnaA;protein_id=ABD24450.1;transl_table=11
743	12	18	14	2	17	8	CP000248.1<===>Genbank<===>CDS<===>24<===>1520<===>.<===>+<===>0<===>ID=cds-ABD24450.1;Parent=gene-Saro_0001;Dbxref=InterPro:IPR001957,InterPro:IPR003593,NCBI_GP:ABD24450.1;Name=ABD24450.1;gbkey=CDS;locus_tag=Saro_0001;product=chromosomal replication initiator protein DnaA;protein_id=ABD24450.1;transl_table=11
744	7	10	7	2	2	1	CP000248.1<===>Genbank<===>CDS<===>24<===>1520<===>.<===>+<===>0<===>ID=cds-ABD24450.1;Parent=gene-Saro_0001;Dbxref=InterPro:IPR001957,InterPro:IPR003593,NCBI_GP:ABD24450.1;Name=ABD24450.1;gbkey=CDS;locus_tag=Saro_0001;product=chromosomal replication initiator protein DnaA;protein_id=ABD24450.1;transl_table=11
745	3	0	0	0	0	0	CP000248.1<===>Genbank<===>CDS<===>24<===>1520<===>.<===>+<===>0<===>ID=cds-ABD24450.1;Parent=gene-Saro_0001;Dbxref=InterPro:IPR001957,InterPro:IPR003593,NCBI_GP:ABD24450.1;Name=ABD24450.1;gbkey=CDS;locus_tag=Saro_0001;product=chromosomal replication initiator protein DnaA;protein_id=ABD24450.1;transl_table=11
747	0	0	0	0	0	0	CP000248.1<===>Genbank<===>CDS<===>24<===>1520<===>.<===>+<===>0<===>ID=cds-ABD24450.1;Parent=gene-Saro_0001;Dbxref=InterPro:IPR001957,InterPro:IPR003593,NCBI_GP:ABD24450.1;Name=ABD24450.1;gbkey=CDS;locus_tag=Saro_0001;product=chromosomal replication initiator protein DnaA;protein_id=ABD24450.1;transl_table=11
748	0	0	1	0	0	0	CP000248.1<===>Genbank<===>CDS<===>24<===>1520<===>.<===>+<===>0<===>ID=cds-ABD24450.1;Parent=gene-Saro_0001;Dbxref=InterPro:IPR001957,InterPro:IPR003593,NCBI_GP:ABD24450.1;Name=ABD24450.1;gbkey=CDS;locus_tag=Saro_0001;product=chromosomal replication initiator protein DnaA;protein_id=ABD24450.1;transl_table=11
749	5	2	3	2	6	5	CP000248.1<===>Genbank<===>CDS<===>24<===>1520<===>.<===>+<===>0<===>ID=cds-ABD24450.1;Parent=gene-Saro_0001;Dbxref=InterPro:IPR001957,InterPro:IPR003593,NCBI_GP:ABD24450.1;Name=ABD24450.1;gbkey=CDS;locus_tag=Saro_0001;product=chromosomal replication initiator protein DnaA;protein_id=ABD24450.1;transl_table=11
750	0	0	0	0	0	0	CP000248.1<===>Genbank<===>CDS<===>24<===>1520<===>.<===>+<===>0<===>ID=cds-ABD24450.1;Parent=gene-Saro_0001;Dbxref=InterPro:IPR001957,InterPro:IPR003593,NCBI_GP:ABD24450.1;Name=ABD24450.1;gbkey=CDS;locus_tag=Saro_0001;product=chromosomal replication initiator protein DnaA;protein_id=ABD24450.1;transl_table=11
751	3	1	1	0	1	0	CP000248.1<===>Genbank<===>CDS<===>24<===>1520<===>.<===>+<===>0<===>ID=cds-ABD24450.1;Parent=gene-Saro_0001;Dbxref=InterPro:IPR001957,InterPro:IPR003593,NCBI_GP:ABD24450.1;Name=ABD24450.1;gbkey=CDS;locus_tag=Saro_0001;product=chromosomal replication initiator protein DnaA;protein_id=ABD24450.1;transl_table=11
753	0	0	0	0	0	0	CP000248.1<===>Genbank<===>CDS<===>24<===>1520<===>.<===>+<===>0<===>ID=cds-ABD24450.1;Parent=gene-Saro_0001;Dbxref=InterPro:IPR001957,InterPro:IPR003593,NCBI_GP:ABD24450.1;Name=ABD24450.1;gbkey=CDS;locus_tag=Saro_0001;product=chromosomal replication initiator protein DnaA;protein_id=ABD24450.1;transl_table=11
755	1	0	1	0	1	0	CP000248.1<===>Genbank<===>CDS<===>24<===>1520<===>.<===>+<===>0<===>ID=cds-ABD24450.1;Parent=gene-Saro_0001;Dbxref=InterPro:IPR001957,InterPro:IPR003593,NCBI_GP:ABD24450.1;Name=ABD24450.1;gbkey=CDS;locus_tag=Saro_0001;product=chromosomal replication initiator protein DnaA;protein_id=ABD24450.1;transl_table=11
756	0	0	0	1	0	0	CP000248.1<===>Genbank<===>CDS<===>24<===>1520<===>.<===>+<===>0<===>ID=cds-ABD24450.1;Parent=gene-Saro_0001;Dbxref=InterPro:IPR001957,InterPro:IPR003593,NCBI_GP:ABD24450.1;Name=ABD24450.1;gbkey=CDS;locus_tag=Saro_0001;product=chromosomal replication initiator protein DnaA;protein_id=ABD24450.1;transl_table=11
757	0	0	0	0	0	0	CP000248.1<===>Genbank<===>CDS<===>24<===>1520<===>.<===>+<===>0<===>ID=cds-ABD24450.1;Parent=gene-Saro_0001;Dbxref=InterPro:IPR001957,InterPro:IPR003593,NCBI_GP:ABD24450.1;Name=ABD24450.1;gbkey=CDS;locus_tag=Saro_0001;product=chromosomal replication initiator protein DnaA;protein_id=ABD24450.1;transl_table=11
758	1	1	1	0	0	0	CP000248.1<===>Genbank<===>CDS<===>24<===>1520<===>.<===>+<===>0<===>ID=cds-ABD24450.1;Parent=gene-Saro_0001;Dbxref=InterPro:IPR001957,InterPro:IPR003593,NCBI_GP:ABD24450.1;Name=ABD24450.1;gbkey=CDS;locus_tag=Saro_0001;product=chromosomal replication initiator protein DnaA;protein_id=ABD24450.1;transl_table=11
760	3	3	2	0	2	1	CP000248.1<===>Genbank<===>CDS<===>24<===>1520<===>.<===>+<===>0<===>ID=cds-ABD24450.1;Parent=gene-Saro_0001;Dbxref=InterPro:IPR001957,InterPro:IPR003593,NCBI_GP:ABD24450.1;Name=ABD24450.1;gbkey=CDS;locus_tag=Saro_0001;product=chromosomal replication initiator protein DnaA;protein_id=ABD24450.1;transl_table=11
761	2	0	0	0	0	0	CP000248.1<===>Genbank<===>CDS<===>24<===>1520<===>.<===>+<===>0<===>ID=cds-ABD24450.1;Parent=gene-Saro_0001;Dbxref=InterPro:IPR001957,InterPro:IPR003593,NCBI_GP:ABD24450.1;Name=ABD24450.1;gbkey=CDS;locus_tag=Saro_0001;product=chromosomal replication initiator protein DnaA;protein_id=ABD24450.1;transl_table=11
762	12	14	12	0	17	2	CP000248.1<===>Genbank<===>CDS<===>24<===>1520<===>.<===>+<===>0<===>ID=cds-ABD24450.1;Parent=gene-Saro_0001;Dbxref=InterPro:IPR001957,InterPro:IPR003593,NCBI_GP:ABD24450.1;Name=ABD24450.1;gbkey=CDS;locus_tag=Saro_0001;product=chromosomal replication initiator protein DnaA;protein_id=ABD24450.1;transl_table=11
764	1	3	2	0	1	1	CP000248.1<===>Genbank<===>CDS<===>24<===>1520<===>.<===>+<===>0<===>ID=cds-ABD24450.1;Parent=gene-Saro_0001;Dbxref=InterPro:IPR001957,InterPro:IPR003593,NCBI_GP:ABD24450.1;Name=ABD24450.1;gbkey=CDS;locus_tag=Saro_0001;product=chromosomal replication initiator protein DnaA;protein_id=ABD24450.1;transl_table=11
766	17	8	24	4	13	5	CP000248.1<===>Genbank<===>CDS<===>24<===>1520<===>.<===>+<===>0<===>ID=cds-ABD24450.1;Parent=gene-Saro_0001;Dbxref=InterPro:IPR001957,InterPro:IPR003593,NCBI_GP:ABD24450.1;Name=ABD24450.1;gbkey=CDS;locus_tag=Saro_0001;product=chromosomal replication initiator protein DnaA;protein_id=ABD24450.1;transl_table=11
767	1	0	0	0	1	0	CP000248.1<===>Genbank<===>CDS<===>24<===>1520<===>.<===>+<===>0<===>ID=cds-ABD24450.1;Parent=gene-Saro_0001;Dbxref=InterPro:IPR001957,InterPro:IPR003593,NCBI_GP:ABD24450.1;Name=ABD24450.1;gbkey=CDS;locus_tag=Saro_0001;product=chromosomal replication initiator protein DnaA;protein_id=ABD24450.1;transl_table=11
768	1	0	1	0	0	0	CP000248.1<===>Genbank<===>CDS<===>24<===>1520<===>.<===>+<===>0<===>ID=cds-ABD24450.1;Parent=gene-Saro_0001;Dbxref=InterPro:IPR001957,InterPro:IPR003593,NCBI_GP:ABD24450.1;Name=ABD24450.1;gbkey=CDS;locus_tag=Saro_0001;product=chromosomal replication initiator protein DnaA;protein_id=ABD24450.1;transl_table=11
769	0	1	0	0	0	0	CP000248.1<===>Genbank<===>CDS<===>24<===>1520<===>.<===>+<===>0<===>ID=cds-ABD24450.1;Parent=gene-Saro_0001;Dbxref=InterPro:IPR001957,InterPro:IPR003593,NCBI_GP:ABD24450.1;Name=ABD24450.1;gbkey=CDS;locus_tag=Saro_0001;product=chromosomal replication initiator protein DnaA;protein_id=ABD24450.1;transl_table=11
770	0	0	0	0	0	0	CP000248.1<===>Genbank<===>CDS<===>24<===>1520<===>.<===>+<===>0<===>ID=cds-ABD24450.1;Parent=gene-Saro_0001;Dbxref=InterPro:IPR001957,InterPro:IPR003593,NCBI_GP:ABD24450.1;Name=ABD24450.1;gbkey=CDS;locus_tag=Saro_0001;product=chromosomal replication initiator protein DnaA;protein_id=ABD24450.1;transl_table=11
771	5	1	2	2	1	2	CP000248.1<===>Genbank<===>CDS<===>24<===>1520<===>.<===>+<===>0<===>ID=cds-ABD24450.1;Parent=gene-Saro_0001;Dbxref=InterPro:IPR001957,InterPro:IPR003593,NCBI_GP:ABD24450.1;Name=ABD24450.1;gbkey=CDS;locus_tag=Saro_0001;product=chromosomal replication initiator protein DnaA;protein_id=ABD24450.1;transl_table=11
774	1	0	0	1	0	0	CP000248.1<===>Genbank<===>CDS<===>24<===>1520<===>.<===>+<===>0<===>ID=cds-ABD24450.1;Parent=gene-Saro_0001;Dbxref=InterPro:IPR001957,InterPro:IPR003593,NCBI_GP:ABD24450.1;Name=ABD24450.1;gbkey=CDS;locus_tag=Saro_0001;product=chromosomal replication initiator protein DnaA;protein_id=ABD24450.1;transl_table=11
775	2	3	4	2	3	3	CP000248.1<===>Genbank<===>CDS<===>24<===>1520<===>.<===>+<===>0<===>ID=cds-ABD24450.1;Parent=gene-Saro_0001;Dbxref=InterPro:IPR001957,InterPro:IPR003593,NCBI_GP:ABD24450.1;Name=ABD24450.1;gbkey=CDS;locus_tag=Saro_0001;product=chromosomal replication initiator protein DnaA;protein_id=ABD24450.1;transl_table=11
776	6	4	7	0	3	3	CP000248.1<===>Genbank<===>CDS<===>24<===>1520<===>.<===>+<===>0<===>ID=cds-ABD24450.1;Parent=gene-Saro_0001;Dbxref=InterPro:IPR001957,InterPro:IPR003593,NCBI_GP:ABD24450.1;Name=ABD24450.1;gbkey=CDS;locus_tag=Saro_0001;product=chromosomal replication initiator protein DnaA;protein_id=ABD24450.1;transl_table=11
781	44	35	53	6	26	14	CP000248.1<===>Genbank<===>CDS<===>24<===>1520<===>.<===>+<===>0<===>ID=cds-ABD24450.1;Parent=gene-Saro_0001;Dbxref=InterPro:IPR001957,InterPro:IPR003593,NCBI_GP:ABD24450.1;Name=ABD24450.1;gbkey=CDS;locus_tag=Saro_0001;product=chromosomal replication initiator protein DnaA;protein_id=ABD24450.1;transl_table=11
783	0	1	1	0	0	2	CP000248.1<===>Genbank<===>CDS<===>24<===>1520<===>.<===>+<===>0<===>ID=cds-ABD24450.1;Parent=gene-Saro_0001;Dbxref=InterPro:IPR001957,InterPro:IPR003593,NCBI_GP:ABD24450.1;Name=ABD24450.1;gbkey=CDS;locus_tag=Saro_0001;product=chromosomal replication initiator protein DnaA;protein_id=ABD24450.1;transl_table=11
786	1	1	2	0	0	1	CP000248.1<===>Genbank<===>CDS<===>24<===>1520<===>.<===>+<===>0<===>ID=cds-ABD24450.1;Parent=gene-Saro_0001;Dbxref=InterPro:IPR001957,InterPro:IPR003593,NCBI_GP:ABD24450.1;Name=ABD24450.1;gbkey=CDS;locus_tag=Saro_0001;product=chromosomal replication initiator protein DnaA;protein_id=ABD24450.1;transl_table=11
788	2	0	0	0	1	0	CP000248.1<===>Genbank<===>CDS<===>24<===>1520<===>.<===>+<===>0<===>ID=cds-ABD24450.1;Parent=gene-Saro_0001;Dbxref=InterPro:IPR001957,InterPro:IPR003593,NCBI_GP:ABD24450.1;Name=ABD24450.1;gbkey=CDS;locus_tag=Saro_0001;product=chromosomal replication initiator protein DnaA;protein_id=ABD24450.1;transl_table=11
791	0	0	0	0	0	0	CP000248.1<===>Genbank<===>CDS<===>24<===>1520<===>.<===>+<===>0<===>ID=cds-ABD24450.1;Parent=gene-Saro_0001;Dbxref=InterPro:IPR001957,InterPro:IPR003593,NCBI_GP:ABD24450.1;Name=ABD24450.1;gbkey=CDS;locus_tag=Saro_0001;product=chromosomal replication initiator protein DnaA;protein_id=ABD24450.1;transl_table=11
796	8	10	6	0	3	5	CP000248.1<===>Genbank<===>CDS<===>24<===>1520<===>.<===>+<===>0<===>ID=cds-ABD24450.1;Parent=gene-Saro_0001;Dbxref=InterPro:IPR001957,InterPro:IPR003593,NCBI_GP:ABD24450.1;Name=ABD24450.1;gbkey=CDS;locus_tag=Saro_0001;product=chromosomal replication initiator protein DnaA;protein_id=ABD24450.1;transl_table=11
797	0	0	0	0	0	0	CP000248.1<===>Genbank<===>CDS<===>24<===>1520<===>.<===>+<===>0<===>ID=cds-ABD24450.1;Parent=gene-Saro_0001;Dbxref=InterPro:IPR001957,InterPro:IPR003593,NCBI_GP:ABD24450.1;Name=ABD24450.1;gbkey=CDS;locus_tag=Saro_0001;product=chromosomal replication initiator protein DnaA;protein_id=ABD24450.1;transl_table=11
798	3	0	0	0	0	1	CP000248.1<===>Genbank<===>CDS<===>24<===>1520<===>.<===>+<===>0<===>ID=cds-ABD24450.1;Parent=gene-Saro_0001;Dbxref=InterPro:IPR001957,InterPro:IPR003593,NCBI_GP:ABD24450.1;Name=ABD24450.1;gbkey=CDS;locus_tag=Saro_0001;product=chromosomal replication initiator protein DnaA;protein_id=ABD24450.1;transl_table=11
799	1	0	0	0	0	0	CP000248.1<===>Genbank<===>CDS<===>24<===>1520<===>.<===>+<===>0<===>ID=cds-ABD24450.1;Parent=gene-Saro_0001;Dbxref=InterPro:IPR001957,InterPro:IPR003593,NCBI_GP:ABD24450.1;Name=ABD24450.1;gbkey=CDS;locus_tag=Saro_0001;product=chromosomal replication initiator protein DnaA;protein_id=ABD24450.1;transl_table=11
800	0	1	0	0	0	0	CP000248.1<===>Genbank<===>CDS<===>24<===>1520<===>.<===>+<===>0<===>ID=cds-ABD24450.1;Parent=gene-Saro_0001;Dbxref=InterPro:IPR001957,InterPro:IPR003593,NCBI_GP:ABD24450.1;Name=ABD24450.1;gbkey=CDS;locus_tag=Saro_0001;product=chromosomal replication initiator protein DnaA;protein_id=ABD24450.1;transl_table=11
801	1	0	0	0	0	1	CP000248.1<===>Genbank<===>CDS<===>24<===>1520<===>.<===>+<===>0<===>ID=cds-ABD24450.1;Parent=gene-Saro_0001;Dbxref=InterPro:IPR001957,InterPro:IPR003593,NCBI_GP:ABD24450.1;Name=ABD24450.1;gbkey=CDS;locus_tag=Saro_0001;product=chromosomal replication initiator protein DnaA;protein_id=ABD24450.1;transl_table=11
802	9	2	8	1	1	5	CP000248.1<===>Genbank<===>CDS<===>24<===>1520<===>.<===>+<===>0<===>ID=cds-ABD24450.1;Parent=gene-Saro_0001;Dbxref=InterPro:IPR001957,InterPro:IPR003593,NCBI_GP:ABD24450.1;Name=ABD24450.1;gbkey=CDS;locus_tag=Saro_0001;product=chromosomal replication initiator protein DnaA;protein_id=ABD24450.1;transl_table=11
803	0	0	1	0	0	0	CP000248.1<===>Genbank<===>CDS<===>24<===>1520<===>.<===>+<===>0<===>ID=cds-ABD24450.1;Parent=gene-Saro_0001;Dbxref=InterPro:IPR001957,InterPro:IPR003593,NCBI_GP:ABD24450.1;Name=ABD24450.1;gbkey=CDS;locus_tag=Saro_0001;product=chromosomal replication initiator protein DnaA;protein_id=ABD24450.1;transl_table=11
804	0	0	0	0	0	0	CP000248.1<===>Genbank<===>CDS<===>24<===>1520<===>.<===>+<===>0<===>ID=cds-ABD24450.1;Parent=gene-Saro_0001;Dbxref=InterPro:IPR001957,InterPro:IPR003593,NCBI_GP:ABD24450.1;Name=ABD24450.1;gbkey=CDS;locus_tag=Saro_0001;product=chromosomal replication initiator protein DnaA;protein_id=ABD24450.1;transl_table=11
805	0	0	0	0	0	0	CP000248.1<===>Genbank<===>CDS<===>24<===>1520<===>.<===>+<===>0<===>ID=cds-ABD24450.1;Parent=gene-Saro_0001;Dbxref=InterPro:IPR001957,InterPro:IPR003593,NCBI_GP:ABD24450.1;Name=ABD24450.1;gbkey=CDS;locus_tag=Saro_0001;product=chromosomal replication initiator protein DnaA;protein_id=ABD24450.1;transl_table=11
806	0	1	0	0	0	0	CP000248.1<===>Genbank<===>CDS<===>24<===>1520<===>.<===>+<===>0<===>ID=cds-ABD24450.1;Parent=gene-Saro_0001;Dbxref=InterPro:IPR001957,InterPro:IPR003593,NCBI_GP:ABD24450.1;Name=ABD24450.1;gbkey=CDS;locus_tag=Saro_0001;product=chromosomal replication initiator protein DnaA;protein_id=ABD24450.1;transl_table=11
807	18	2	1	0	3	1	CP000248.1<===>Genbank<===>CDS<===>24<===>1520<===>.<===>+<===>0<===>ID=cds-ABD24450.1;Parent=gene-Saro_0001;Dbxref=InterPro:IPR001957,InterPro:IPR003593,NCBI_GP:ABD24450.1;Name=ABD24450.1;gbkey=CDS;locus_tag=Saro_0001;product=chromosomal replication initiator protein DnaA;protein_id=ABD24450.1;transl_table=11
809	2	0	2	0	0	0	CP000248.1<===>Genbank<===>CDS<===>24<===>1520<===>.<===>+<===>0<===>ID=cds-ABD24450.1;Parent=gene-Saro_0001;Dbxref=InterPro:IPR001957,InterPro:IPR003593,NCBI_GP:ABD24450.1;Name=ABD24450.1;gbkey=CDS;locus_tag=Saro_0001;product=chromosomal replication initiator protein DnaA;protein_id=ABD24450.1;transl_table=11
812	1	2	2	0	1	1	CP000248.1<===>Genbank<===>CDS<===>24<===>1520<===>.<===>+<===>0<===>ID=cds-ABD24450.1;Parent=gene-Saro_0001;Dbxref=InterPro:IPR001957,InterPro:IPR003593,NCBI_GP:ABD24450.1;Name=ABD24450.1;gbkey=CDS;locus_tag=Saro_0001;product=chromosomal replication initiator protein DnaA;protein_id=ABD24450.1;transl_table=11
813	2	0	1	0	0	0	CP000248.1<===>Genbank<===>CDS<===>24<===>1520<===>.<===>+<===>0<===>ID=cds-ABD24450.1;Parent=gene-Saro_0001;Dbxref=InterPro:IPR001957,InterPro:IPR003593,NCBI_GP:ABD24450.1;Name=ABD24450.1;gbkey=CDS;locus_tag=Saro_0001;product=chromosomal replication initiator protein DnaA;protein_id=ABD24450.1;transl_table=11
815	0	0	0	0	0	0	CP000248.1<===>Genbank<===>CDS<===>24<===>1520<===>.<===>+<===>0<===>ID=cds-ABD24450.1;Parent=gene-Saro_0001;Dbxref=InterPro:IPR001957,InterPro:IPR003593,NCBI_GP:ABD24450.1;Name=ABD24450.1;gbkey=CDS;locus_tag=Saro_0001;product=chromosomal replication initiator protein DnaA;protein_id=ABD24450.1;transl_table=11
817	11	5	5	2	3	5	CP000248.1<===>Genbank<===>CDS<===>24<===>1520<===>.<===>+<===>0<===>ID=cds-ABD24450.1;Parent=gene-Saro_0001;Dbxref=InterPro:IPR001957,InterPro:IPR003593,NCBI_GP:ABD24450.1;Name=ABD24450.1;gbkey=CDS;locus_tag=Saro_0001;product=chromosomal replication initiator protein DnaA;protein_id=ABD24450.1;transl_table=11
818	0	0	0	0	0	0	CP000248.1<===>Genbank<===>CDS<===>24<===>1520<===>.<===>+<===>0<===>ID=cds-ABD24450.1;Parent=gene-Saro_0001;Dbxref=InterPro:IPR001957,InterPro:IPR003593,NCBI_GP:ABD24450.1;Name=ABD24450.1;gbkey=CDS;locus_tag=Saro_0001;product=chromosomal replication initiator protein DnaA;protein_id=ABD24450.1;transl_table=11
819	0	0	0	0	0	0	CP000248.1<===>Genbank<===>CDS<===>24<===>1520<===>.<===>+<===>0<===>ID=cds-ABD24450.1;Parent=gene-Saro_0001;Dbxref=InterPro:IPR001957,InterPro:IPR003593,NCBI_GP:ABD24450.1;Name=ABD24450.1;gbkey=CDS;locus_tag=Saro_0001;product=chromosomal replication initiator protein DnaA;protein_id=ABD24450.1;transl_table=11
820	5	4	1	0	4	7	CP000248.1<===>Genbank<===>CDS<===>24<===>1520<===>.<===>+<===>0<===>ID=cds-ABD24450.1;Parent=gene-Saro_0001;Dbxref=InterPro:IPR001957,InterPro:IPR003593,NCBI_GP:ABD24450.1;Name=ABD24450.1;gbkey=CDS;locus_tag=Saro_0001;product=chromosomal replication initiator protein DnaA;protein_id=ABD24450.1;transl_table=11
821	0	0	0	0	0	0	CP000248.1<===>Genbank<===>CDS<===>24<===>1520<===>.<===>+<===>0<===>ID=cds-ABD24450.1;Parent=gene-Saro_0001;Dbxref=InterPro:IPR001957,InterPro:IPR003593,NCBI_GP:ABD24450.1;Name=ABD24450.1;gbkey=CDS;locus_tag=Saro_0001;product=chromosomal replication initiator protein DnaA;protein_id=ABD24450.1;transl_table=11
822	5	7	3	0	1	3	CP000248.1<===>Genbank<===>CDS<===>24<===>1520<===>.<===>+<===>0<===>ID=cds-ABD24450.1;Parent=gene-Saro_0001;Dbxref=InterPro:IPR001957,InterPro:IPR003593,NCBI_GP:ABD24450.1;Name=ABD24450.1;gbkey=CDS;locus_tag=Saro_0001;product=chromosomal replication initiator protein DnaA;protein_id=ABD24450.1;transl_table=11
825	4	1	0	0	0	0	CP000248.1<===>Genbank<===>CDS<===>24<===>1520<===>.<===>+<===>0<===>ID=cds-ABD24450.1;Parent=gene-Saro_0001;Dbxref=InterPro:IPR001957,InterPro:IPR003593,NCBI_GP:ABD24450.1;Name=ABD24450.1;gbkey=CDS;locus_tag=Saro_0001;product=chromosomal replication initiator protein DnaA;protein_id=ABD24450.1;transl_table=11
827	3	2	1	3	1	1	CP000248.1<===>Genbank<===>CDS<===>24<===>1520<===>.<===>+<===>0<===>ID=cds-ABD24450.1;Parent=gene-Saro_0001;Dbxref=InterPro:IPR001957,InterPro:IPR003593,NCBI_GP:ABD24450.1;Name=ABD24450.1;gbkey=CDS;locus_tag=Saro_0001;product=chromosomal replication initiator protein DnaA;protein_id=ABD24450.1;transl_table=11
830	0	0	0	0	0	0	CP000248.1<===>Genbank<===>CDS<===>24<===>1520<===>.<===>+<===>0<===>ID=cds-ABD24450.1;Parent=gene-Saro_0001;Dbxref=InterPro:IPR001957,InterPro:IPR003593,NCBI_GP:ABD24450.1;Name=ABD24450.1;gbkey=CDS;locus_tag=Saro_0001;product=chromosomal replication initiator protein DnaA;protein_id=ABD24450.1;transl_table=11
831	1	0	0	0	3	0	CP000248.1<===>Genbank<===>CDS<===>24<===>1520<===>.<===>+<===>0<===>ID=cds-ABD24450.1;Parent=gene-Saro_0001;Dbxref=InterPro:IPR001957,InterPro:IPR003593,NCBI_GP:ABD24450.1;Name=ABD24450.1;gbkey=CDS;locus_tag=Saro_0001;product=chromosomal replication initiator protein DnaA;protein_id=ABD24450.1;transl_table=11
832	0	0	0	0	0	0	CP000248.1<===>Genbank<===>CDS<===>24<===>1520<===>.<===>+<===>0<===>ID=cds-ABD24450.1;Parent=gene-Saro_0001;Dbxref=InterPro:IPR001957,InterPro:IPR003593,NCBI_GP:ABD24450.1;Name=ABD24450.1;gbkey=CDS;locus_tag=Saro_0001;product=chromosomal replication initiator protein DnaA;protein_id=ABD24450.1;transl_table=11
834	0	0	0	0	0	0	CP000248.1<===>Genbank<===>CDS<===>24<===>1520<===>.<===>+<===>0<===>ID=cds-ABD24450.1;Parent=gene-Saro_0001;Dbxref=InterPro:IPR001957,InterPro:IPR003593,NCBI_GP:ABD24450.1;Name=ABD24450.1;gbkey=CDS;locus_tag=Saro_0001;product=chromosomal replication initiator protein DnaA;protein_id=ABD24450.1;transl_table=11
835	1	0	0	1	0	0	CP000248.1<===>Genbank<===>CDS<===>24<===>1520<===>.<===>+<===>0<===>ID=cds-ABD24450.1;Parent=gene-Saro_0001;Dbxref=InterPro:IPR001957,InterPro:IPR003593,NCBI_GP:ABD24450.1;Name=ABD24450.1;gbkey=CDS;locus_tag=Saro_0001;product=chromosomal replication initiator protein DnaA;protein_id=ABD24450.1;transl_table=11
836	5	1	1	0	0	0	CP000248.1<===>Genbank<===>CDS<===>24<===>1520<===>.<===>+<===>0<===>ID=cds-ABD24450.1;Parent=gene-Saro_0001;Dbxref=InterPro:IPR001957,InterPro:IPR003593,NCBI_GP:ABD24450.1;Name=ABD24450.1;gbkey=CDS;locus_tag=Saro_0001;product=chromosomal replication initiator protein DnaA;protein_id=ABD24450.1;transl_table=11
837	0	0	0	1	0	0	CP000248.1<===>Genbank<===>CDS<===>24<===>1520<===>.<===>+<===>0<===>ID=cds-ABD24450.1;Parent=gene-Saro_0001;Dbxref=InterPro:IPR001957,InterPro:IPR003593,NCBI_GP:ABD24450.1;Name=ABD24450.1;gbkey=CDS;locus_tag=Saro_0001;product=chromosomal replication initiator protein DnaA;protein_id=ABD24450.1;transl_table=11
842	5	1	0	2	0	1	CP000248.1<===>Genbank<===>CDS<===>24<===>1520<===>.<===>+<===>0<===>ID=cds-ABD24450.1;Parent=gene-Saro_0001;Dbxref=InterPro:IPR001957,InterPro:IPR003593,NCBI_GP:ABD24450.1;Name=ABD24450.1;gbkey=CDS;locus_tag=Saro_0001;product=chromosomal replication initiator protein DnaA;protein_id=ABD24450.1;transl_table=11
843	1	0	0	0	0	1	CP000248.1<===>Genbank<===>CDS<===>24<===>1520<===>.<===>+<===>0<===>ID=cds-ABD24450.1;Parent=gene-Saro_0001;Dbxref=InterPro:IPR001957,InterPro:IPR003593,NCBI_GP:ABD24450.1;Name=ABD24450.1;gbkey=CDS;locus_tag=Saro_0001;product=chromosomal replication initiator protein DnaA;protein_id=ABD24450.1;transl_table=11
844	3	1	0	0	0	0	CP000248.1<===>Genbank<===>CDS<===>24<===>1520<===>.<===>+<===>0<===>ID=cds-ABD24450.1;Parent=gene-Saro_0001;Dbxref=InterPro:IPR001957,InterPro:IPR003593,NCBI_GP:ABD24450.1;Name=ABD24450.1;gbkey=CDS;locus_tag=Saro_0001;product=chromosomal replication initiator protein DnaA;protein_id=ABD24450.1;transl_table=11
847	0	0	0	0	0	0	CP000248.1<===>Genbank<===>CDS<===>24<===>1520<===>.<===>+<===>0<===>ID=cds-ABD24450.1;Parent=gene-Saro_0001;Dbxref=InterPro:IPR001957,InterPro:IPR003593,NCBI_GP:ABD24450.1;Name=ABD24450.1;gbkey=CDS;locus_tag=Saro_0001;product=chromosomal replication initiator protein DnaA;protein_id=ABD24450.1;transl_table=11
848	0	0	0	0	0	0	CP000248.1<===>Genbank<===>CDS<===>24<===>1520<===>.<===>+<===>0<===>ID=cds-ABD24450.1;Parent=gene-Saro_0001;Dbxref=InterPro:IPR001957,InterPro:IPR003593,NCBI_GP:ABD24450.1;Name=ABD24450.1;gbkey=CDS;locus_tag=Saro_0001;product=chromosomal replication initiator protein DnaA;protein_id=ABD24450.1;transl_table=11
849	5	0	0	0	0	0	CP000248.1<===>Genbank<===>CDS<===>24<===>1520<===>.<===>+<===>0<===>ID=cds-ABD24450.1;Parent=gene-Saro_0001;Dbxref=InterPro:IPR001957,InterPro:IPR003593,NCBI_GP:ABD24450.1;Name=ABD24450.1;gbkey=CDS;locus_tag=Saro_0001;product=chromosomal replication initiator protein DnaA;protein_id=ABD24450.1;transl_table=11
850	2	0	0	0	0	0	CP000248.1<===>Genbank<===>CDS<===>24<===>1520<===>.<===>+<===>0<===>ID=cds-ABD24450.1;Parent=gene-Saro_0001;Dbxref=InterPro:IPR001957,InterPro:IPR003593,NCBI_GP:ABD24450.1;Name=ABD24450.1;gbkey=CDS;locus_tag=Saro_0001;product=chromosomal replication initiator protein DnaA;protein_id=ABD24450.1;transl_table=11
852	0	1	0	0	0	0	CP000248.1<===>Genbank<===>CDS<===>24<===>1520<===>.<===>+<===>0<===>ID=cds-ABD24450.1;Parent=gene-Saro_0001;Dbxref=InterPro:IPR001957,InterPro:IPR003593,NCBI_GP:ABD24450.1;Name=ABD24450.1;gbkey=CDS;locus_tag=Saro_0001;product=chromosomal replication initiator protein DnaA;protein_id=ABD24450.1;transl_table=11
854	3	1	1	5	0	0	CP000248.1<===>Genbank<===>CDS<===>24<===>1520<===>.<===>+<===>0<===>ID=cds-ABD24450.1;Parent=gene-Saro_0001;Dbxref=InterPro:IPR001957,InterPro:IPR003593,NCBI_GP:ABD24450.1;Name=ABD24450.1;gbkey=CDS;locus_tag=Saro_0001;product=chromosomal replication initiator protein DnaA;protein_id=ABD24450.1;transl_table=11
855	1	2	0	0	0	0	CP000248.1<===>Genbank<===>CDS<===>24<===>1520<===>.<===>+<===>0<===>ID=cds-ABD24450.1;Parent=gene-Saro_0001;Dbxref=InterPro:IPR001957,InterPro:IPR003593,NCBI_GP:ABD24450.1;Name=ABD24450.1;gbkey=CDS;locus_tag=Saro_0001;product=chromosomal replication initiator protein DnaA;protein_id=ABD24450.1;transl_table=11
856	2	1	0	0	0	0	CP000248.1<===>Genbank<===>CDS<===>24<===>1520<===>.<===>+<===>0<===>ID=cds-ABD24450.1;Parent=gene-Saro_0001;Dbxref=InterPro:IPR001957,InterPro:IPR003593,NCBI_GP:ABD24450.1;Name=ABD24450.1;gbkey=CDS;locus_tag=Saro_0001;product=chromosomal replication initiator protein DnaA;protein_id=ABD24450.1;transl_table=11
858	5	0	0	1	1	2	CP000248.1<===>Genbank<===>CDS<===>24<===>1520<===>.<===>+<===>0<===>ID=cds-ABD24450.1;Parent=gene-Saro_0001;Dbxref=InterPro:IPR001957,InterPro:IPR003593,NCBI_GP:ABD24450.1;Name=ABD24450.1;gbkey=CDS;locus_tag=Saro_0001;product=chromosomal replication initiator protein DnaA;protein_id=ABD24450.1;transl_table=11
860	0	0	0	0	0	0	CP000248.1<===>Genbank<===>CDS<===>24<===>1520<===>.<===>+<===>0<===>ID=cds-ABD24450.1;Parent=gene-Saro_0001;Dbxref=InterPro:IPR001957,InterPro:IPR003593,NCBI_GP:ABD24450.1;Name=ABD24450.1;gbkey=CDS;locus_tag=Saro_0001;product=chromosomal replication initiator protein DnaA;protein_id=ABD24450.1;transl_table=11
863	13	3	0	2	0	1	CP000248.1<===>Genbank<===>CDS<===>24<===>1520<===>.<===>+<===>0<===>ID=cds-ABD24450.1;Parent=gene-Saro_0001;Dbxref=InterPro:IPR001957,InterPro:IPR003593,NCBI_GP:ABD24450.1;Name=ABD24450.1;gbkey=CDS;locus_tag=Saro_0001;product=chromosomal replication initiator protein DnaA;protein_id=ABD24450.1;transl_table=11
865	0	1	0	0	0	0	CP000248.1<===>Genbank<===>CDS<===>24<===>1520<===>.<===>+<===>0<===>ID=cds-ABD24450.1;Parent=gene-Saro_0001;Dbxref=InterPro:IPR001957,InterPro:IPR003593,NCBI_GP:ABD24450.1;Name=ABD24450.1;gbkey=CDS;locus_tag=Saro_0001;product=chromosomal replication initiator protein DnaA;protein_id=ABD24450.1;transl_table=11
866	4	0	0	0	1	1	CP000248.1<===>Genbank<===>CDS<===>24<===>1520<===>.<===>+<===>0<===>ID=cds-ABD24450.1;Parent=gene-Saro_0001;Dbxref=InterPro:IPR001957,InterPro:IPR003593,NCBI_GP:ABD24450.1;Name=ABD24450.1;gbkey=CDS;locus_tag=Saro_0001;product=chromosomal replication initiator protein DnaA;protein_id=ABD24450.1;transl_table=11
869	9	1	2	0	0	0	CP000248.1<===>Genbank<===>CDS<===>24<===>1520<===>.<===>+<===>0<===>ID=cds-ABD24450.1;Parent=gene-Saro_0001;Dbxref=InterPro:IPR001957,InterPro:IPR003593,NCBI_GP:ABD24450.1;Name=ABD24450.1;gbkey=CDS;locus_tag=Saro_0001;product=chromosomal replication initiator protein DnaA;protein_id=ABD24450.1;transl_table=11
871	5	0	1	0	0	1	CP000248.1<===>Genbank<===>CDS<===>24<===>1520<===>.<===>+<===>0<===>ID=cds-ABD24450.1;Parent=gene-Saro_0001;Dbxref=InterPro:IPR001957,InterPro:IPR003593,NCBI_GP:ABD24450.1;Name=ABD24450.1;gbkey=CDS;locus_tag=Saro_0001;product=chromosomal replication initiator protein DnaA;protein_id=ABD24450.1;transl_table=11
873	1	0	1	0	0	0	CP000248.1<===>Genbank<===>CDS<===>24<===>1520<===>.<===>+<===>0<===>ID=cds-ABD24450.1;Parent=gene-Saro_0001;Dbxref=InterPro:IPR001957,InterPro:IPR003593,NCBI_GP:ABD24450.1;Name=ABD24450.1;gbkey=CDS;locus_tag=Saro_0001;product=chromosomal replication initiator protein DnaA;protein_id=ABD24450.1;transl_table=11
877	1	1	0	1	0	0	CP000248.1<===>Genbank<===>CDS<===>24<===>1520<===>.<===>+<===>0<===>ID=cds-ABD24450.1;Parent=gene-Saro_0001;Dbxref=InterPro:IPR001957,InterPro:IPR003593,NCBI_GP:ABD24450.1;Name=ABD24450.1;gbkey=CDS;locus_tag=Saro_0001;product=chromosomal replication initiator protein DnaA;protein_id=ABD24450.1;transl_table=11
879	32	1	0	1	0	5	CP000248.1<===>Genbank<===>CDS<===>24<===>1520<===>.<===>+<===>0<===>ID=cds-ABD24450.1;Parent=gene-Saro_0001;Dbxref=InterPro:IPR001957,InterPro:IPR003593,NCBI_GP:ABD24450.1;Name=ABD24450.1;gbkey=CDS;locus_tag=Saro_0001;product=chromosomal replication initiator protein DnaA;protein_id=ABD24450.1;transl_table=11
880	0	0	0	0	0	0	CP000248.1<===>Genbank<===>CDS<===>24<===>1520<===>.<===>+<===>0<===>ID=cds-ABD24450.1;Parent=gene-Saro_0001;Dbxref=InterPro:IPR001957,InterPro:IPR003593,NCBI_GP:ABD24450.1;Name=ABD24450.1;gbkey=CDS;locus_tag=Saro_0001;product=chromosomal replication initiator protein DnaA;protein_id=ABD24450.1;transl_table=11
881	3	1	0	0	0	0	CP000248.1<===>Genbank<===>CDS<===>24<===>1520<===>.<===>+<===>0<===>ID=cds-ABD24450.1;Parent=gene-Saro_0001;Dbxref=InterPro:IPR001957,InterPro:IPR003593,NCBI_GP:ABD24450.1;Name=ABD24450.1;gbkey=CDS;locus_tag=Saro_0001;product=chromosomal replication initiator protein DnaA;protein_id=ABD24450.1;transl_table=11
882	2	0	0	0	0	0	CP000248.1<===>Genbank<===>CDS<===>24<===>1520<===>.<===>+<===>0<===>ID=cds-ABD24450.1;Parent=gene-Saro_0001;Dbxref=InterPro:IPR001957,InterPro:IPR003593,NCBI_GP:ABD24450.1;Name=ABD24450.1;gbkey=CDS;locus_tag=Saro_0001;product=chromosomal replication initiator protein DnaA;protein_id=ABD24450.1;transl_table=11
884	9	1	0	0	0	3	CP000248.1<===>Genbank<===>CDS<===>24<===>1520<===>.<===>+<===>0<===>ID=cds-ABD24450.1;Parent=gene-Saro_0001;Dbxref=InterPro:IPR001957,InterPro:IPR003593,NCBI_GP:ABD24450.1;Name=ABD24450.1;gbkey=CDS;locus_tag=Saro_0001;product=chromosomal replication initiator protein DnaA;protein_id=ABD24450.1;transl_table=11
887	1	0	0	0	0	0	CP000248.1<===>Genbank<===>CDS<===>24<===>1520<===>.<===>+<===>0<===>ID=cds-ABD24450.1;Parent=gene-Saro_0001;Dbxref=InterPro:IPR001957,InterPro:IPR003593,NCBI_GP:ABD24450.1;Name=ABD24450.1;gbkey=CDS;locus_tag=Saro_0001;product=chromosomal replication initiator protein DnaA;protein_id=ABD24450.1;transl_table=11
888	0	0	0	1	0	0	CP000248.1<===>Genbank<===>CDS<===>24<===>1520<===>.<===>+<===>0<===>ID=cds-ABD24450.1;Parent=gene-Saro_0001;Dbxref=InterPro:IPR001957,InterPro:IPR003593,NCBI_GP:ABD24450.1;Name=ABD24450.1;gbkey=CDS;locus_tag=Saro_0001;product=chromosomal replication initiator protein DnaA;protein_id=ABD24450.1;transl_table=11
889	6	4	0	0	0	2	CP000248.1<===>Genbank<===>CDS<===>24<===>1520<===>.<===>+<===>0<===>ID=cds-ABD24450.1;Parent=gene-Saro_0001;Dbxref=InterPro:IPR001957,InterPro:IPR003593,NCBI_GP:ABD24450.1;Name=ABD24450.1;gbkey=CDS;locus_tag=Saro_0001;product=chromosomal replication initiator protein DnaA;protein_id=ABD24450.1;transl_table=11
892	0	0	0	0	0	0	CP000248.1<===>Genbank<===>CDS<===>24<===>1520<===>.<===>+<===>0<===>ID=cds-ABD24450.1;Parent=gene-Saro_0001;Dbxref=InterPro:IPR001957,InterPro:IPR003593,NCBI_GP:ABD24450.1;Name=ABD24450.1;gbkey=CDS;locus_tag=Saro_0001;product=chromosomal replication initiator protein DnaA;protein_id=ABD24450.1;transl_table=11
893	0	0	0	0	0	0	CP000248.1<===>Genbank<===>CDS<===>24<===>1520<===>.<===>+<===>0<===>ID=cds-ABD24450.1;Parent=gene-Saro_0001;Dbxref=InterPro:IPR001957,InterPro:IPR003593,NCBI_GP:ABD24450.1;Name=ABD24450.1;gbkey=CDS;locus_tag=Saro_0001;product=chromosomal replication initiator protein DnaA;protein_id=ABD24450.1;transl_table=11
894	4	2	1	1	0	2	CP000248.1<===>Genbank<===>CDS<===>24<===>1520<===>.<===>+<===>0<===>ID=cds-ABD24450.1;Parent=gene-Saro_0001;Dbxref=InterPro:IPR001957,InterPro:IPR003593,NCBI_GP:ABD24450.1;Name=ABD24450.1;gbkey=CDS;locus_tag=Saro_0001;product=chromosomal replication initiator protein DnaA;protein_id=ABD24450.1;transl_table=11
896	1	0	0	0	0	0	CP000248.1<===>Genbank<===>CDS<===>24<===>1520<===>.<===>+<===>0<===>ID=cds-ABD24450.1;Parent=gene-Saro_0001;Dbxref=InterPro:IPR001957,InterPro:IPR003593,NCBI_GP:ABD24450.1;Name=ABD24450.1;gbkey=CDS;locus_tag=Saro_0001;product=chromosomal replication initiator protein DnaA;protein_id=ABD24450.1;transl_table=11
898	2	0	0	0	0	1	CP000248.1<===>Genbank<===>CDS<===>24<===>1520<===>.<===>+<===>0<===>ID=cds-ABD24450.1;Parent=gene-Saro_0001;Dbxref=InterPro:IPR001957,InterPro:IPR003593,NCBI_GP:ABD24450.1;Name=ABD24450.1;gbkey=CDS;locus_tag=Saro_0001;product=chromosomal replication initiator protein DnaA;protein_id=ABD24450.1;transl_table=11
899	1	0	0	0	0	0	CP000248.1<===>Genbank<===>CDS<===>24<===>1520<===>.<===>+<===>0<===>ID=cds-ABD24450.1;Parent=gene-Saro_0001;Dbxref=InterPro:IPR001957,InterPro:IPR003593,NCBI_GP:ABD24450.1;Name=ABD24450.1;gbkey=CDS;locus_tag=Saro_0001;product=chromosomal replication initiator protein DnaA;protein_id=ABD24450.1;transl_table=11
900	0	0	0	0	0	0	CP000248.1<===>Genbank<===>CDS<===>24<===>1520<===>.<===>+<===>0<===>ID=cds-ABD24450.1;Parent=gene-Saro_0001;Dbxref=InterPro:IPR001957,InterPro:IPR003593,NCBI_GP:ABD24450.1;Name=ABD24450.1;gbkey=CDS;locus_tag=Saro_0001;product=chromosomal replication initiator protein DnaA;protein_id=ABD24450.1;transl_table=11
901	0	0	0	0	0	0	CP000248.1<===>Genbank<===>CDS<===>24<===>1520<===>.<===>+<===>0<===>ID=cds-ABD24450.1;Parent=gene-Saro_0001;Dbxref=InterPro:IPR001957,InterPro:IPR003593,NCBI_GP:ABD24450.1;Name=ABD24450.1;gbkey=CDS;locus_tag=Saro_0001;product=chromosomal replication initiator protein DnaA;protein_id=ABD24450.1;transl_table=11
902	1	0	1	0	0	1	CP000248.1<===>Genbank<===>CDS<===>24<===>1520<===>.<===>+<===>0<===>ID=cds-ABD24450.1;Parent=gene-Saro_0001;Dbxref=InterPro:IPR001957,InterPro:IPR003593,NCBI_GP:ABD24450.1;Name=ABD24450.1;gbkey=CDS;locus_tag=Saro_0001;product=chromosomal replication initiator protein DnaA;protein_id=ABD24450.1;transl_table=11
903	1	0	0	0	0	1	CP000248.1<===>Genbank<===>CDS<===>24<===>1520<===>.<===>+<===>0<===>ID=cds-ABD24450.1;Parent=gene-Saro_0001;Dbxref=InterPro:IPR001957,InterPro:IPR003593,NCBI_GP:ABD24450.1;Name=ABD24450.1;gbkey=CDS;locus_tag=Saro_0001;product=chromosomal replication initiator protein DnaA;protein_id=ABD24450.1;transl_table=11
905	2	0	1	0	0	0	CP000248.1<===>Genbank<===>CDS<===>24<===>1520<===>.<===>+<===>0<===>ID=cds-ABD24450.1;Parent=gene-Saro_0001;Dbxref=InterPro:IPR001957,InterPro:IPR003593,NCBI_GP:ABD24450.1;Name=ABD24450.1;gbkey=CDS;locus_tag=Saro_0001;product=chromosomal replication initiator protein DnaA;protein_id=ABD24450.1;transl_table=11
906	0	0	0	0	0	0	CP000248.1<===>Genbank<===>CDS<===>24<===>1520<===>.<===>+<===>0<===>ID=cds-ABD24450.1;Parent=gene-Saro_0001;Dbxref=InterPro:IPR001957,InterPro:IPR003593,NCBI_GP:ABD24450.1;Name=ABD24450.1;gbkey=CDS;locus_tag=Saro_0001;product=chromosomal replication initiator protein DnaA;protein_id=ABD24450.1;transl_table=11
907	0	0	0	0	0	0	CP000248.1<===>Genbank<===>CDS<===>24<===>1520<===>.<===>+<===>0<===>ID=cds-ABD24450.1;Parent=gene-Saro_0001;Dbxref=InterPro:IPR001957,InterPro:IPR003593,NCBI_GP:ABD24450.1;Name=ABD24450.1;gbkey=CDS;locus_tag=Saro_0001;product=chromosomal replication initiator protein DnaA;protein_id=ABD24450.1;transl_table=11
910	1	0	1	0	0	0	CP000248.1<===>Genbank<===>CDS<===>24<===>1520<===>.<===>+<===>0<===>ID=cds-ABD24450.1;Parent=gene-Saro_0001;Dbxref=InterPro:IPR001957,InterPro:IPR003593,NCBI_GP:ABD24450.1;Name=ABD24450.1;gbkey=CDS;locus_tag=Saro_0001;product=chromosomal replication initiator protein DnaA;protein_id=ABD24450.1;transl_table=11
912	14	4	0	0	2	4	CP000248.1<===>Genbank<===>CDS<===>24<===>1520<===>.<===>+<===>0<===>ID=cds-ABD24450.1;Parent=gene-Saro_0001;Dbxref=InterPro:IPR001957,InterPro:IPR003593,NCBI_GP:ABD24450.1;Name=ABD24450.1;gbkey=CDS;locus_tag=Saro_0001;product=chromosomal replication initiator protein DnaA;protein_id=ABD24450.1;transl_table=11
914	2	0	1	0	1	0	CP000248.1<===>Genbank<===>CDS<===>24<===>1520<===>.<===>+<===>0<===>ID=cds-ABD24450.1;Parent=gene-Saro_0001;Dbxref=InterPro:IPR001957,InterPro:IPR003593,NCBI_GP:ABD24450.1;Name=ABD24450.1;gbkey=CDS;locus_tag=Saro_0001;product=chromosomal replication initiator protein DnaA;protein_id=ABD24450.1;transl_table=11
916	0	2	0	0	0	0	CP000248.1<===>Genbank<===>CDS<===>24<===>1520<===>.<===>+<===>0<===>ID=cds-ABD24450.1;Parent=gene-Saro_0001;Dbxref=InterPro:IPR001957,InterPro:IPR003593,NCBI_GP:ABD24450.1;Name=ABD24450.1;gbkey=CDS;locus_tag=Saro_0001;product=chromosomal replication initiator protein DnaA;protein_id=ABD24450.1;transl_table=11
919	1	0	0	1	0	1	CP000248.1<===>Genbank<===>CDS<===>24<===>1520<===>.<===>+<===>0<===>ID=cds-ABD24450.1;Parent=gene-Saro_0001;Dbxref=InterPro:IPR001957,InterPro:IPR003593,NCBI_GP:ABD24450.1;Name=ABD24450.1;gbkey=CDS;locus_tag=Saro_0001;product=chromosomal replication initiator protein DnaA;protein_id=ABD24450.1;transl_table=11
920	0	2	0	0	0	1	CP000248.1<===>Genbank<===>CDS<===>24<===>1520<===>.<===>+<===>0<===>ID=cds-ABD24450.1;Parent=gene-Saro_0001;Dbxref=InterPro:IPR001957,InterPro:IPR003593,NCBI_GP:ABD24450.1;Name=ABD24450.1;gbkey=CDS;locus_tag=Saro_0001;product=chromosomal replication initiator protein DnaA;protein_id=ABD24450.1;transl_table=11
921	0	0	0	0	0	0	CP000248.1<===>Genbank<===>CDS<===>24<===>1520<===>.<===>+<===>0<===>ID=cds-ABD24450.1;Parent=gene-Saro_0001;Dbxref=InterPro:IPR001957,InterPro:IPR003593,NCBI_GP:ABD24450.1;Name=ABD24450.1;gbkey=CDS;locus_tag=Saro_0001;product=chromosomal replication initiator protein DnaA;protein_id=ABD24450.1;transl_table=11
922	12	5	2	1	1	4	CP000248.1<===>Genbank<===>CDS<===>24<===>1520<===>.<===>+<===>0<===>ID=cds-ABD24450.1;Parent=gene-Saro_0001;Dbxref=InterPro:IPR001957,InterPro:IPR003593,NCBI_GP:ABD24450.1;Name=ABD24450.1;gbkey=CDS;locus_tag=Saro_0001;product=chromosomal replication initiator protein DnaA;protein_id=ABD24450.1;transl_table=11
924	0	0	0	0	0	0	CP000248.1<===>Genbank<===>CDS<===>24<===>1520<===>.<===>+<===>0<===>ID=cds-ABD24450.1;Parent=gene-Saro_0001;Dbxref=InterPro:IPR001957,InterPro:IPR003593,NCBI_GP:ABD24450.1;Name=ABD24450.1;gbkey=CDS;locus_tag=Saro_0001;product=chromosomal replication initiator protein DnaA;protein_id=ABD24450.1;transl_table=11
925	5	1	1	0	0	1	CP000248.1<===>Genbank<===>CDS<===>24<===>1520<===>.<===>+<===>0<===>ID=cds-ABD24450.1;Parent=gene-Saro_0001;Dbxref=InterPro:IPR001957,InterPro:IPR003593,NCBI_GP:ABD24450.1;Name=ABD24450.1;gbkey=CDS;locus_tag=Saro_0001;product=chromosomal replication initiator protein DnaA;protein_id=ABD24450.1;transl_table=11
926	1	0	0	0	0	0	CP000248.1<===>Genbank<===>CDS<===>24<===>1520<===>.<===>+<===>0<===>ID=cds-ABD24450.1;Parent=gene-Saro_0001;Dbxref=InterPro:IPR001957,InterPro:IPR003593,NCBI_GP:ABD24450.1;Name=ABD24450.1;gbkey=CDS;locus_tag=Saro_0001;product=chromosomal replication initiator protein DnaA;protein_id=ABD24450.1;transl_table=11
927	8	5	6	3	3	8	CP000248.1<===>Genbank<===>CDS<===>24<===>1520<===>.<===>+<===>0<===>ID=cds-ABD24450.1;Parent=gene-Saro_0001;Dbxref=InterPro:IPR001957,InterPro:IPR003593,NCBI_GP:ABD24450.1;Name=ABD24450.1;gbkey=CDS;locus_tag=Saro_0001;product=chromosomal replication initiator protein DnaA;protein_id=ABD24450.1;transl_table=11
929	0	1	1	0	1	0	CP000248.1<===>Genbank<===>CDS<===>24<===>1520<===>.<===>+<===>0<===>ID=cds-ABD24450.1;Parent=gene-Saro_0001;Dbxref=InterPro:IPR001957,InterPro:IPR003593,NCBI_GP:ABD24450.1;Name=ABD24450.1;gbkey=CDS;locus_tag=Saro_0001;product=chromosomal replication initiator protein DnaA;protein_id=ABD24450.1;transl_table=11
931	0	0	0	0	0	0	CP000248.1<===>Genbank<===>CDS<===>24<===>1520<===>.<===>+<===>0<===>ID=cds-ABD24450.1;Parent=gene-Saro_0001;Dbxref=InterPro:IPR001957,InterPro:IPR003593,NCBI_GP:ABD24450.1;Name=ABD24450.1;gbkey=CDS;locus_tag=Saro_0001;product=chromosomal replication initiator protein DnaA;protein_id=ABD24450.1;transl_table=11
932	2	0	0	0	0	0	CP000248.1<===>Genbank<===>CDS<===>24<===>1520<===>.<===>+<===>0<===>ID=cds-ABD24450.1;Parent=gene-Saro_0001;Dbxref=InterPro:IPR001957,InterPro:IPR003593,NCBI_GP:ABD24450.1;Name=ABD24450.1;gbkey=CDS;locus_tag=Saro_0001;product=chromosomal replication initiator protein DnaA;protein_id=ABD24450.1;transl_table=11
933	13	7	8	3	2	2	CP000248.1<===>Genbank<===>CDS<===>24<===>1520<===>.<===>+<===>0<===>ID=cds-ABD24450.1;Parent=gene-Saro_0001;Dbxref=InterPro:IPR001957,InterPro:IPR003593,NCBI_GP:ABD24450.1;Name=ABD24450.1;gbkey=CDS;locus_tag=Saro_0001;product=chromosomal replication initiator protein DnaA;protein_id=ABD24450.1;transl_table=11
934	5	0	0	1	0	0	CP000248.1<===>Genbank<===>CDS<===>24<===>1520<===>.<===>+<===>0<===>ID=cds-ABD24450.1;Parent=gene-Saro_0001;Dbxref=InterPro:IPR001957,InterPro:IPR003593,NCBI_GP:ABD24450.1;Name=ABD24450.1;gbkey=CDS;locus_tag=Saro_0001;product=chromosomal replication initiator protein DnaA;protein_id=ABD24450.1;transl_table=11
935	1	0	0	0	0	0	CP000248.1<===>Genbank<===>CDS<===>24<===>1520<===>.<===>+<===>0<===>ID=cds-ABD24450.1;Parent=gene-Saro_0001;Dbxref=InterPro:IPR001957,InterPro:IPR003593,NCBI_GP:ABD24450.1;Name=ABD24450.1;gbkey=CDS;locus_tag=Saro_0001;product=chromosomal replication initiator protein DnaA;protein_id=ABD24450.1;transl_table=11
936	0	0	2	0	0	0	CP000248.1<===>Genbank<===>CDS<===>24<===>1520<===>.<===>+<===>0<===>ID=cds-ABD24450.1;Parent=gene-Saro_0001;Dbxref=InterPro:IPR001957,InterPro:IPR003593,NCBI_GP:ABD24450.1;Name=ABD24450.1;gbkey=CDS;locus_tag=Saro_0001;product=chromosomal replication initiator protein DnaA;protein_id=ABD24450.1;transl_table=11
938	8	3	2	0	5	4	CP000248.1<===>Genbank<===>CDS<===>24<===>1520<===>.<===>+<===>0<===>ID=cds-ABD24450.1;Parent=gene-Saro_0001;Dbxref=InterPro:IPR001957,InterPro:IPR003593,NCBI_GP:ABD24450.1;Name=ABD24450.1;gbkey=CDS;locus_tag=Saro_0001;product=chromosomal replication initiator protein DnaA;protein_id=ABD24450.1;transl_table=11
940	1	0	0	0	1	0	CP000248.1<===>Genbank<===>CDS<===>24<===>1520<===>.<===>+<===>0<===>ID=cds-ABD24450.1;Parent=gene-Saro_0001;Dbxref=InterPro:IPR001957,InterPro:IPR003593,NCBI_GP:ABD24450.1;Name=ABD24450.1;gbkey=CDS;locus_tag=Saro_0001;product=chromosomal replication initiator protein DnaA;protein_id=ABD24450.1;transl_table=11
943	30	25	16	4	13	8	CP000248.1<===>Genbank<===>CDS<===>24<===>1520<===>.<===>+<===>0<===>ID=cds-ABD24450.1;Parent=gene-Saro_0001;Dbxref=InterPro:IPR001957,InterPro:IPR003593,NCBI_GP:ABD24450.1;Name=ABD24450.1;gbkey=CDS;locus_tag=Saro_0001;product=chromosomal replication initiator protein DnaA;protein_id=ABD24450.1;transl_table=11
944	0	0	0	0	0	1	CP000248.1<===>Genbank<===>CDS<===>24<===>1520<===>.<===>+<===>0<===>ID=cds-ABD24450.1;Parent=gene-Saro_0001;Dbxref=InterPro:IPR001957,InterPro:IPR003593,NCBI_GP:ABD24450.1;Name=ABD24450.1;gbkey=CDS;locus_tag=Saro_0001;product=chromosomal replication initiator protein DnaA;protein_id=ABD24450.1;transl_table=11
945	13	16	6	1	6	13	CP000248.1<===>Genbank<===>CDS<===>24<===>1520<===>.<===>+<===>0<===>ID=cds-ABD24450.1;Parent=gene-Saro_0001;Dbxref=InterPro:IPR001957,InterPro:IPR003593,NCBI_GP:ABD24450.1;Name=ABD24450.1;gbkey=CDS;locus_tag=Saro_0001;product=chromosomal replication initiator protein DnaA;protein_id=ABD24450.1;transl_table=11
948	5	3	1	0	1	3	CP000248.1<===>Genbank<===>CDS<===>24<===>1520<===>.<===>+<===>0<===>ID=cds-ABD24450.1;Parent=gene-Saro_0001;Dbxref=InterPro:IPR001957,InterPro:IPR003593,NCBI_GP:ABD24450.1;Name=ABD24450.1;gbkey=CDS;locus_tag=Saro_0001;product=chromosomal replication initiator protein DnaA;protein_id=ABD24450.1;transl_table=11
949	14	7	2	2	1	1	CP000248.1<===>Genbank<===>CDS<===>24<===>1520<===>.<===>+<===>0<===>ID=cds-ABD24450.1;Parent=gene-Saro_0001;Dbxref=InterPro:IPR001957,InterPro:IPR003593,NCBI_GP:ABD24450.1;Name=ABD24450.1;gbkey=CDS;locus_tag=Saro_0001;product=chromosomal replication initiator protein DnaA;protein_id=ABD24450.1;transl_table=11
950	0	0	0	0	0	0	CP000248.1<===>Genbank<===>CDS<===>24<===>1520<===>.<===>+<===>0<===>ID=cds-ABD24450.1;Parent=gene-Saro_0001;Dbxref=InterPro:IPR001957,InterPro:IPR003593,NCBI_GP:ABD24450.1;Name=ABD24450.1;gbkey=CDS;locus_tag=Saro_0001;product=chromosomal replication initiator protein DnaA;protein_id=ABD24450.1;transl_table=11
951	0	0	1	0	0	0	CP000248.1<===>Genbank<===>CDS<===>24<===>1520<===>.<===>+<===>0<===>ID=cds-ABD24450.1;Parent=gene-Saro_0001;Dbxref=InterPro:IPR001957,InterPro:IPR003593,NCBI_GP:ABD24450.1;Name=ABD24450.1;gbkey=CDS;locus_tag=Saro_0001;product=chromosomal replication initiator protein DnaA;protein_id=ABD24450.1;transl_table=11
953	30	23	9	2	23	12	CP000248.1<===>Genbank<===>CDS<===>24<===>1520<===>.<===>+<===>0<===>ID=cds-ABD24450.1;Parent=gene-Saro_0001;Dbxref=InterPro:IPR001957,InterPro:IPR003593,NCBI_GP:ABD24450.1;Name=ABD24450.1;gbkey=CDS;locus_tag=Saro_0001;product=chromosomal replication initiator protein DnaA;protein_id=ABD24450.1;transl_table=11
954	0	4	1	0	0	1	CP000248.1<===>Genbank<===>CDS<===>24<===>1520<===>.<===>+<===>0<===>ID=cds-ABD24450.1;Parent=gene-Saro_0001;Dbxref=InterPro:IPR001957,InterPro:IPR003593,NCBI_GP:ABD24450.1;Name=ABD24450.1;gbkey=CDS;locus_tag=Saro_0001;product=chromosomal replication initiator protein DnaA;protein_id=ABD24450.1;transl_table=11
955	0	0	0	1	0	0	CP000248.1<===>Genbank<===>CDS<===>24<===>1520<===>.<===>+<===>0<===>ID=cds-ABD24450.1;Parent=gene-Saro_0001;Dbxref=InterPro:IPR001957,InterPro:IPR003593,NCBI_GP:ABD24450.1;Name=ABD24450.1;gbkey=CDS;locus_tag=Saro_0001;product=chromosomal replication initiator protein DnaA;protein_id=ABD24450.1;transl_table=11
956	1	0	0	0	0	0	CP000248.1<===>Genbank<===>CDS<===>24<===>1520<===>.<===>+<===>0<===>ID=cds-ABD24450.1;Parent=gene-Saro_0001;Dbxref=InterPro:IPR001957,InterPro:IPR003593,NCBI_GP:ABD24450.1;Name=ABD24450.1;gbkey=CDS;locus_tag=Saro_0001;product=chromosomal replication initiator protein DnaA;protein_id=ABD24450.1;transl_table=11
957	0	0	0	0	0	0	CP000248.1<===>Genbank<===>CDS<===>24<===>1520<===>.<===>+<===>0<===>ID=cds-ABD24450.1;Parent=gene-Saro_0001;Dbxref=InterPro:IPR001957,InterPro:IPR003593,NCBI_GP:ABD24450.1;Name=ABD24450.1;gbkey=CDS;locus_tag=Saro_0001;product=chromosomal replication initiator protein DnaA;protein_id=ABD24450.1;transl_table=11
959	26	40	18	5	18	20	CP000248.1<===>Genbank<===>CDS<===>24<===>1520<===>.<===>+<===>0<===>ID=cds-ABD24450.1;Parent=gene-Saro_0001;Dbxref=InterPro:IPR001957,InterPro:IPR003593,NCBI_GP:ABD24450.1;Name=ABD24450.1;gbkey=CDS;locus_tag=Saro_0001;product=chromosomal replication initiator protein DnaA;protein_id=ABD24450.1;transl_table=11
960	9	9	4	0	4	3	CP000248.1<===>Genbank<===>CDS<===>24<===>1520<===>.<===>+<===>0<===>ID=cds-ABD24450.1;Parent=gene-Saro_0001;Dbxref=InterPro:IPR001957,InterPro:IPR003593,NCBI_GP:ABD24450.1;Name=ABD24450.1;gbkey=CDS;locus_tag=Saro_0001;product=chromosomal replication initiator protein DnaA;protein_id=ABD24450.1;transl_table=11
961	6	3	0	0	0	0	CP000248.1<===>Genbank<===>CDS<===>24<===>1520<===>.<===>+<===>0<===>ID=cds-ABD24450.1;Parent=gene-Saro_0001;Dbxref=InterPro:IPR001957,InterPro:IPR003593,NCBI_GP:ABD24450.1;Name=ABD24450.1;gbkey=CDS;locus_tag=Saro_0001;product=chromosomal replication initiator protein DnaA;protein_id=ABD24450.1;transl_table=11
962	1	1	0	0	0	0	CP000248.1<===>Genbank<===>CDS<===>24<===>1520<===>.<===>+<===>0<===>ID=cds-ABD24450.1;Parent=gene-Saro_0001;Dbxref=InterPro:IPR001957,InterPro:IPR003593,NCBI_GP:ABD24450.1;Name=ABD24450.1;gbkey=CDS;locus_tag=Saro_0001;product=chromosomal replication initiator protein DnaA;protein_id=ABD24450.1;transl_table=11
964	0	0	2	0	0	2	CP000248.1<===>Genbank<===>CDS<===>24<===>1520<===>.<===>+<===>0<===>ID=cds-ABD24450.1;Parent=gene-Saro_0001;Dbxref=InterPro:IPR001957,InterPro:IPR003593,NCBI_GP:ABD24450.1;Name=ABD24450.1;gbkey=CDS;locus_tag=Saro_0001;product=chromosomal replication initiator protein DnaA;protein_id=ABD24450.1;transl_table=11
966	5	5	3	0	2	1	CP000248.1<===>Genbank<===>CDS<===>24<===>1520<===>.<===>+<===>0<===>ID=cds-ABD24450.1;Parent=gene-Saro_0001;Dbxref=InterPro:IPR001957,InterPro:IPR003593,NCBI_GP:ABD24450.1;Name=ABD24450.1;gbkey=CDS;locus_tag=Saro_0001;product=chromosomal replication initiator protein DnaA;protein_id=ABD24450.1;transl_table=11
968	12	20	13	2	10	9	CP000248.1<===>Genbank<===>CDS<===>24<===>1520<===>.<===>+<===>0<===>ID=cds-ABD24450.1;Parent=gene-Saro_0001;Dbxref=InterPro:IPR001957,InterPro:IPR003593,NCBI_GP:ABD24450.1;Name=ABD24450.1;gbkey=CDS;locus_tag=Saro_0001;product=chromosomal replication initiator protein DnaA;protein_id=ABD24450.1;transl_table=11
969	0	0	0	0	1	0	CP000248.1<===>Genbank<===>CDS<===>24<===>1520<===>.<===>+<===>0<===>ID=cds-ABD24450.1;Parent=gene-Saro_0001;Dbxref=InterPro:IPR001957,InterPro:IPR003593,NCBI_GP:ABD24450.1;Name=ABD24450.1;gbkey=CDS;locus_tag=Saro_0001;product=chromosomal replication initiator protein DnaA;protein_id=ABD24450.1;transl_table=11
970	1	5	0	0	0	0	CP000248.1<===>Genbank<===>CDS<===>24<===>1520<===>.<===>+<===>0<===>ID=cds-ABD24450.1;Parent=gene-Saro_0001;Dbxref=InterPro:IPR001957,InterPro:IPR003593,NCBI_GP:ABD24450.1;Name=ABD24450.1;gbkey=CDS;locus_tag=Saro_0001;product=chromosomal replication initiator protein DnaA;protein_id=ABD24450.1;transl_table=11
971	13	13	8	1	7	5	CP000248.1<===>Genbank<===>CDS<===>24<===>1520<===>.<===>+<===>0<===>ID=cds-ABD24450.1;Parent=gene-Saro_0001;Dbxref=InterPro:IPR001957,InterPro:IPR003593,NCBI_GP:ABD24450.1;Name=ABD24450.1;gbkey=CDS;locus_tag=Saro_0001;product=chromosomal replication initiator protein DnaA;protein_id=ABD24450.1;transl_table=11
972	3	1	3	0	0	0	CP000248.1<===>Genbank<===>CDS<===>24<===>1520<===>.<===>+<===>0<===>ID=cds-ABD24450.1;Parent=gene-Saro_0001;Dbxref=InterPro:IPR001957,InterPro:IPR003593,NCBI_GP:ABD24450.1;Name=ABD24450.1;gbkey=CDS;locus_tag=Saro_0001;product=chromosomal replication initiator protein DnaA;protein_id=ABD24450.1;transl_table=11
973	3	4	4	0	0	2	CP000248.1<===>Genbank<===>CDS<===>24<===>1520<===>.<===>+<===>0<===>ID=cds-ABD24450.1;Parent=gene-Saro_0001;Dbxref=InterPro:IPR001957,InterPro:IPR003593,NCBI_GP:ABD24450.1;Name=ABD24450.1;gbkey=CDS;locus_tag=Saro_0001;product=chromosomal replication initiator protein DnaA;protein_id=ABD24450.1;transl_table=11
974	0	0	1	0	0	0	CP000248.1<===>Genbank<===>CDS<===>24<===>1520<===>.<===>+<===>0<===>ID=cds-ABD24450.1;Parent=gene-Saro_0001;Dbxref=InterPro:IPR001957,InterPro:IPR003593,NCBI_GP:ABD24450.1;Name=ABD24450.1;gbkey=CDS;locus_tag=Saro_0001;product=chromosomal replication initiator protein DnaA;protein_id=ABD24450.1;transl_table=11
975	0	1	1	0	0	0	CP000248.1<===>Genbank<===>CDS<===>24<===>1520<===>.<===>+<===>0<===>ID=cds-ABD24450.1;Parent=gene-Saro_0001;Dbxref=InterPro:IPR001957,InterPro:IPR003593,NCBI_GP:ABD24450.1;Name=ABD24450.1;gbkey=CDS;locus_tag=Saro_0001;product=chromosomal replication initiator protein DnaA;protein_id=ABD24450.1;transl_table=11
976	0	1	0	0	0	0	CP000248.1<===>Genbank<===>CDS<===>24<===>1520<===>.<===>+<===>0<===>ID=cds-ABD24450.1;Parent=gene-Saro_0001;Dbxref=InterPro:IPR001957,InterPro:IPR003593,NCBI_GP:ABD24450.1;Name=ABD24450.1;gbkey=CDS;locus_tag=Saro_0001;product=chromosomal replication initiator protein DnaA;protein_id=ABD24450.1;transl_table=11
977	0	1	0	0	0	0	CP000248.1<===>Genbank<===>CDS<===>24<===>1520<===>.<===>+<===>0<===>ID=cds-ABD24450.1;Parent=gene-Saro_0001;Dbxref=InterPro:IPR001957,InterPro:IPR003593,NCBI_GP:ABD24450.1;Name=ABD24450.1;gbkey=CDS;locus_tag=Saro_0001;product=chromosomal replication initiator protein DnaA;protein_id=ABD24450.1;transl_table=11
978	1	0	0	0	0	0	CP000248.1<===>Genbank<===>CDS<===>24<===>1520<===>.<===>+<===>0<===>ID=cds-ABD24450.1;Parent=gene-Saro_0001;Dbxref=InterPro:IPR001957,InterPro:IPR003593,NCBI_GP:ABD24450.1;Name=ABD24450.1;gbkey=CDS;locus_tag=Saro_0001;product=chromosomal replication initiator protein DnaA;protein_id=ABD24450.1;transl_table=11
979	1	0	0	0	0	1	CP000248.1<===>Genbank<===>CDS<===>24<===>1520<===>.<===>+<===>0<===>ID=cds-ABD24450.1;Parent=gene-Saro_0001;Dbxref=InterPro:IPR001957,InterPro:IPR003593,NCBI_GP:ABD24450.1;Name=ABD24450.1;gbkey=CDS;locus_tag=Saro_0001;product=chromosomal replication initiator protein DnaA;protein_id=ABD24450.1;transl_table=11
980	1	1	0	1	2	4	CP000248.1<===>Genbank<===>CDS<===>24<===>1520<===>.<===>+<===>0<===>ID=cds-ABD24450.1;Parent=gene-Saro_0001;Dbxref=InterPro:IPR001957,InterPro:IPR003593,NCBI_GP:ABD24450.1;Name=ABD24450.1;gbkey=CDS;locus_tag=Saro_0001;product=chromosomal replication initiator protein DnaA;protein_id=ABD24450.1;transl_table=11
982	1	2	1	0	1	0	CP000248.1<===>Genbank<===>CDS<===>24<===>1520<===>.<===>+<===>0<===>ID=cds-ABD24450.1;Parent=gene-Saro_0001;Dbxref=InterPro:IPR001957,InterPro:IPR003593,NCBI_GP:ABD24450.1;Name=ABD24450.1;gbkey=CDS;locus_tag=Saro_0001;product=chromosomal replication initiator protein DnaA;protein_id=ABD24450.1;transl_table=11
983	5	2	0	0	0	0	CP000248.1<===>Genbank<===>CDS<===>24<===>1520<===>.<===>+<===>0<===>ID=cds-ABD24450.1;Parent=gene-Saro_0001;Dbxref=InterPro:IPR001957,InterPro:IPR003593,NCBI_GP:ABD24450.1;Name=ABD24450.1;gbkey=CDS;locus_tag=Saro_0001;product=chromosomal replication initiator protein DnaA;protein_id=ABD24450.1;transl_table=11
984	0	0	0	0	1	0	CP000248.1<===>Genbank<===>CDS<===>24<===>1520<===>.<===>+<===>0<===>ID=cds-ABD24450.1;Parent=gene-Saro_0001;Dbxref=InterPro:IPR001957,InterPro:IPR003593,NCBI_GP:ABD24450.1;Name=ABD24450.1;gbkey=CDS;locus_tag=Saro_0001;product=chromosomal replication initiator protein DnaA;protein_id=ABD24450.1;transl_table=11
985	0	0	0	0	0	0	CP000248.1<===>Genbank<===>CDS<===>24<===>1520<===>.<===>+<===>0<===>ID=cds-ABD24450.1;Parent=gene-Saro_0001;Dbxref=InterPro:IPR001957,InterPro:IPR003593,NCBI_GP:ABD24450.1;Name=ABD24450.1;gbkey=CDS;locus_tag=Saro_0001;product=chromosomal replication initiator protein DnaA;protein_id=ABD24450.1;transl_table=11
987	6	6	8	1	8	4	CP000248.1<===>Genbank<===>CDS<===>24<===>1520<===>.<===>+<===>0<===>ID=cds-ABD24450.1;Parent=gene-Saro_0001;Dbxref=InterPro:IPR001957,InterPro:IPR003593,NCBI_GP:ABD24450.1;Name=ABD24450.1;gbkey=CDS;locus_tag=Saro_0001;product=chromosomal replication initiator protein DnaA;protein_id=ABD24450.1;transl_table=11
988	4	6	5	0	2	3	CP000248.1<===>Genbank<===>CDS<===>24<===>1520<===>.<===>+<===>0<===>ID=cds-ABD24450.1;Parent=gene-Saro_0001;Dbxref=InterPro:IPR001957,InterPro:IPR003593,NCBI_GP:ABD24450.1;Name=ABD24450.1;gbkey=CDS;locus_tag=Saro_0001;product=chromosomal replication initiator protein DnaA;protein_id=ABD24450.1;transl_table=11
990	1	0	0	0	0	0	CP000248.1<===>Genbank<===>CDS<===>24<===>1520<===>.<===>+<===>0<===>ID=cds-ABD24450.1;Parent=gene-Saro_0001;Dbxref=InterPro:IPR001957,InterPro:IPR003593,NCBI_GP:ABD24450.1;Name=ABD24450.1;gbkey=CDS;locus_tag=Saro_0001;product=chromosomal replication initiator protein DnaA;protein_id=ABD24450.1;transl_table=11
991	9	22	11	1	8	9	CP000248.1<===>Genbank<===>CDS<===>24<===>1520<===>.<===>+<===>0<===>ID=cds-ABD24450.1;Parent=gene-Saro_0001;Dbxref=InterPro:IPR001957,InterPro:IPR003593,NCBI_GP:ABD24450.1;Name=ABD24450.1;gbkey=CDS;locus_tag=Saro_0001;product=chromosomal replication initiator protein DnaA;protein_id=ABD24450.1;transl_table=11
992	16	27	24	2	18	21	CP000248.1<===>Genbank<===>CDS<===>24<===>1520<===>.<===>+<===>0<===>ID=cds-ABD24450.1;Parent=gene-Saro_0001;Dbxref=InterPro:IPR001957,InterPro:IPR003593,NCBI_GP:ABD24450.1;Name=ABD24450.1;gbkey=CDS;locus_tag=Saro_0001;product=chromosomal replication initiator protein DnaA;protein_id=ABD24450.1;transl_table=11
993	2	2	4	0	0	1	CP000248.1<===>Genbank<===>CDS<===>24<===>1520<===>.<===>+<===>0<===>ID=cds-ABD24450.1;Parent=gene-Saro_0001;Dbxref=InterPro:IPR001957,InterPro:IPR003593,NCBI_GP:ABD24450.1;Name=ABD24450.1;gbkey=CDS;locus_tag=Saro_0001;product=chromosomal replication initiator protein DnaA;protein_id=ABD24450.1;transl_table=11
994	0	0	0	0	0	0	CP000248.1<===>Genbank<===>CDS<===>24<===>1520<===>.<===>+<===>0<===>ID=cds-ABD24450.1;Parent=gene-Saro_0001;Dbxref=InterPro:IPR001957,InterPro:IPR003593,NCBI_GP:ABD24450.1;Name=ABD24450.1;gbkey=CDS;locus_tag=Saro_0001;product=chromosomal replication initiator protein DnaA;protein_id=ABD24450.1;transl_table=11
995	1	0	2	0	0	0	CP000248.1<===>Genbank<===>CDS<===>24<===>1520<===>.<===>+<===>0<===>ID=cds-ABD24450.1;Parent=gene-Saro_0001;Dbxref=InterPro:IPR001957,InterPro:IPR003593,NCBI_GP:ABD24450.1;Name=ABD24450.1;gbkey=CDS;locus_tag=Saro_0001;product=chromosomal replication initiator protein DnaA;protein_id=ABD24450.1;transl_table=11
997	2	2	1	0	1	0	CP000248.1<===>Genbank<===>CDS<===>24<===>1520<===>.<===>+<===>0<===>ID=cds-ABD24450.1;Parent=gene-Saro_0001;Dbxref=InterPro:IPR001957,InterPro:IPR003593,NCBI_GP:ABD24450.1;Name=ABD24450.1;gbkey=CDS;locus_tag=Saro_0001;product=chromosomal replication initiator protein DnaA;protein_id=ABD24450.1;transl_table=11
998	0	0	0	0	0	0	CP000248.1<===>Genbank<===>CDS<===>24<===>1520<===>.<===>+<===>0<===>ID=cds-ABD24450.1;Parent=gene-Saro_0001;Dbxref=InterPro:IPR001957,InterPro:IPR003593,NCBI_GP:ABD24450.1;Name=ABD24450.1;gbkey=CDS;locus_tag=Saro_0001;product=chromosomal replication initiator protein DnaA;protein_id=ABD24450.1;transl_table=11
999	0	0	0	0	0	0	CP000248.1<===>Genbank<===>CDS<===>24<===>1520<===>.<===>+<===>0<===>ID=cds-ABD24450.1;Parent=gene-Saro_0001;Dbxref=InterPro:IPR001957,InterPro:IPR003593,NCBI_GP:ABD24450.1;Name=ABD24450.1;gbkey=CDS;locus_tag=Saro_0001;product=chromosomal replication initiator protein DnaA;protein_id=ABD24450.1;transl_table=11
1001	1	0	1	0	0	1	CP000248.1<===>Genbank<===>CDS<===>24<===>1520<===>.<===>+<===>0<===>ID=cds-ABD24450.1;Parent=gene-Saro_0001;Dbxref=InterPro:IPR001957,InterPro:IPR003593,NCBI_GP:ABD24450.1;Name=ABD24450.1;gbkey=CDS;locus_tag=Saro_0001;product=chromosomal replication initiator protein DnaA;protein_id=ABD24450.1;transl_table=11
1002	2	3	3	0	3	3	CP000248.1<===>Genbank<===>CDS<===>24<===>1520<===>.<===>+<===>0<===>ID=cds-ABD24450.1;Parent=gene-Saro_0001;Dbxref=InterPro:IPR001957,InterPro:IPR003593,NCBI_GP:ABD24450.1;Name=ABD24450.1;gbkey=CDS;locus_tag=Saro_0001;product=chromosomal replication initiator protein DnaA;protein_id=ABD24450.1;transl_table=11
1004	0	0	0	0	0	0	CP000248.1<===>Genbank<===>CDS<===>24<===>1520<===>.<===>+<===>0<===>ID=cds-ABD24450.1;Parent=gene-Saro_0001;Dbxref=InterPro:IPR001957,InterPro:IPR003593,NCBI_GP:ABD24450.1;Name=ABD24450.1;gbkey=CDS;locus_tag=Saro_0001;product=chromosomal replication initiator protein DnaA;protein_id=ABD24450.1;transl_table=11
1006	33	69	45	3	35	27	CP000248.1<===>Genbank<===>CDS<===>24<===>1520<===>.<===>+<===>0<===>ID=cds-ABD24450.1;Parent=gene-Saro_0001;Dbxref=InterPro:IPR001957,InterPro:IPR003593,NCBI_GP:ABD24450.1;Name=ABD24450.1;gbkey=CDS;locus_tag=Saro_0001;product=chromosomal replication initiator protein DnaA;protein_id=ABD24450.1;transl_table=11
1007	1	0	1	0	1	0	CP000248.1<===>Genbank<===>CDS<===>24<===>1520<===>.<===>+<===>0<===>ID=cds-ABD24450.1;Parent=gene-Saro_0001;Dbxref=InterPro:IPR001957,InterPro:IPR003593,NCBI_GP:ABD24450.1;Name=ABD24450.1;gbkey=CDS;locus_tag=Saro_0001;product=chromosomal replication initiator protein DnaA;protein_id=ABD24450.1;transl_table=11
1008	1	0	1	0	0	0	CP000248.1<===>Genbank<===>CDS<===>24<===>1520<===>.<===>+<===>0<===>ID=cds-ABD24450.1;Parent=gene-Saro_0001;Dbxref=InterPro:IPR001957,InterPro:IPR003593,NCBI_GP:ABD24450.1;Name=ABD24450.1;gbkey=CDS;locus_tag=Saro_0001;product=chromosomal replication initiator protein DnaA;protein_id=ABD24450.1;transl_table=11
1009	0	0	1	0	0	0	CP000248.1<===>Genbank<===>CDS<===>24<===>1520<===>.<===>+<===>0<===>ID=cds-ABD24450.1;Parent=gene-Saro_0001;Dbxref=InterPro:IPR001957,InterPro:IPR003593,NCBI_GP:ABD24450.1;Name=ABD24450.1;gbkey=CDS;locus_tag=Saro_0001;product=chromosomal replication initiator protein DnaA;protein_id=ABD24450.1;transl_table=11
1011	5	12	6	1	4	4	CP000248.1<===>Genbank<===>CDS<===>24<===>1520<===>.<===>+<===>0<===>ID=cds-ABD24450.1;Parent=gene-Saro_0001;Dbxref=InterPro:IPR001957,InterPro:IPR003593,NCBI_GP:ABD24450.1;Name=ABD24450.1;gbkey=CDS;locus_tag=Saro_0001;product=chromosomal replication initiator protein DnaA;protein_id=ABD24450.1;transl_table=11
1012	0	0	0	0	0	0	CP000248.1<===>Genbank<===>CDS<===>24<===>1520<===>.<===>+<===>0<===>ID=cds-ABD24450.1;Parent=gene-Saro_0001;Dbxref=InterPro:IPR001957,InterPro:IPR003593,NCBI_GP:ABD24450.1;Name=ABD24450.1;gbkey=CDS;locus_tag=Saro_0001;product=chromosomal replication initiator protein DnaA;protein_id=ABD24450.1;transl_table=11
1014	0	0	1	0	0	0	CP000248.1<===>Genbank<===>CDS<===>24<===>1520<===>.<===>+<===>0<===>ID=cds-ABD24450.1;Parent=gene-Saro_0001;Dbxref=InterPro:IPR001957,InterPro:IPR003593,NCBI_GP:ABD24450.1;Name=ABD24450.1;gbkey=CDS;locus_tag=Saro_0001;product=chromosomal replication initiator protein DnaA;protein_id=ABD24450.1;transl_table=11
1016	2	0	0	0	0	0	CP000248.1<===>Genbank<===>CDS<===>24<===>1520<===>.<===>+<===>0<===>ID=cds-ABD24450.1;Parent=gene-Saro_0001;Dbxref=InterPro:IPR001957,InterPro:IPR003593,NCBI_GP:ABD24450.1;Name=ABD24450.1;gbkey=CDS;locus_tag=Saro_0001;product=chromosomal replication initiator protein DnaA;protein_id=ABD24450.1;transl_table=11
1019	0	0	0	0	0	0	CP000248.1<===>Genbank<===>CDS<===>24<===>1520<===>.<===>+<===>0<===>ID=cds-ABD24450.1;Parent=gene-Saro_0001;Dbxref=InterPro:IPR001957,InterPro:IPR003593,NCBI_GP:ABD24450.1;Name=ABD24450.1;gbkey=CDS;locus_tag=Saro_0001;product=chromosomal replication initiator protein DnaA;protein_id=ABD24450.1;transl_table=11
1020	0	0	0	0	0	1	CP000248.1<===>Genbank<===>CDS<===>24<===>1520<===>.<===>+<===>0<===>ID=cds-ABD24450.1;Parent=gene-Saro_0001;Dbxref=InterPro:IPR001957,InterPro:IPR003593,NCBI_GP:ABD24450.1;Name=ABD24450.1;gbkey=CDS;locus_tag=Saro_0001;product=chromosomal replication initiator protein DnaA;protein_id=ABD24450.1;transl_table=11
1021	3	2	3	0	1	1	CP000248.1<===>Genbank<===>CDS<===>24<===>1520<===>.<===>+<===>0<===>ID=cds-ABD24450.1;Parent=gene-Saro_0001;Dbxref=InterPro:IPR001957,InterPro:IPR003593,NCBI_GP:ABD24450.1;Name=ABD24450.1;gbkey=CDS;locus_tag=Saro_0001;product=chromosomal replication initiator protein DnaA;protein_id=ABD24450.1;transl_table=11
1022	0	1	1	0	0	0	CP000248.1<===>Genbank<===>CDS<===>24<===>1520<===>.<===>+<===>0<===>ID=cds-ABD24450.1;Parent=gene-Saro_0001;Dbxref=InterPro:IPR001957,InterPro:IPR003593,NCBI_GP:ABD24450.1;Name=ABD24450.1;gbkey=CDS;locus_tag=Saro_0001;product=chromosomal replication initiator protein DnaA;protein_id=ABD24450.1;transl_table=11
1023	0	1	0	0	0	0	CP000248.1<===>Genbank<===>CDS<===>24<===>1520<===>.<===>+<===>0<===>ID=cds-ABD24450.1;Parent=gene-Saro_0001;Dbxref=InterPro:IPR001957,InterPro:IPR003593,NCBI_GP:ABD24450.1;Name=ABD24450.1;gbkey=CDS;locus_tag=Saro_0001;product=chromosomal replication initiator protein DnaA;protein_id=ABD24450.1;transl_table=11
1026	0	1	0	0	0	0	CP000248.1<===>Genbank<===>CDS<===>24<===>1520<===>.<===>+<===>0<===>ID=cds-ABD24450.1;Parent=gene-Saro_0001;Dbxref=InterPro:IPR001957,InterPro:IPR003593,NCBI_GP:ABD24450.1;Name=ABD24450.1;gbkey=CDS;locus_tag=Saro_0001;product=chromosomal replication initiator protein DnaA;protein_id=ABD24450.1;transl_table=11
1027	6	9	3	1	0	1	CP000248.1<===>Genbank<===>CDS<===>24<===>1520<===>.<===>+<===>0<===>ID=cds-ABD24450.1;Parent=gene-Saro_0001;Dbxref=InterPro:IPR001957,InterPro:IPR003593,NCBI_GP:ABD24450.1;Name=ABD24450.1;gbkey=CDS;locus_tag=Saro_0001;product=chromosomal replication initiator protein DnaA;protein_id=ABD24450.1;transl_table=11
1028	1	0	1	0	1	0	CP000248.1<===>Genbank<===>CDS<===>24<===>1520<===>.<===>+<===>0<===>ID=cds-ABD24450.1;Parent=gene-Saro_0001;Dbxref=InterPro:IPR001957,InterPro:IPR003593,NCBI_GP:ABD24450.1;Name=ABD24450.1;gbkey=CDS;locus_tag=Saro_0001;product=chromosomal replication initiator protein DnaA;protein_id=ABD24450.1;transl_table=11
1029	3	7	4	0	6	6	CP000248.1<===>Genbank<===>CDS<===>24<===>1520<===>.<===>+<===>0<===>ID=cds-ABD24450.1;Parent=gene-Saro_0001;Dbxref=InterPro:IPR001957,InterPro:IPR003593,NCBI_GP:ABD24450.1;Name=ABD24450.1;gbkey=CDS;locus_tag=Saro_0001;product=chromosomal replication initiator protein DnaA;protein_id=ABD24450.1;transl_table=11
1032	4	0	1	0	0	0	CP000248.1<===>Genbank<===>CDS<===>24<===>1520<===>.<===>+<===>0<===>ID=cds-ABD24450.1;Parent=gene-Saro_0001;Dbxref=InterPro:IPR001957,InterPro:IPR003593,NCBI_GP:ABD24450.1;Name=ABD24450.1;gbkey=CDS;locus_tag=Saro_0001;product=chromosomal replication initiator protein DnaA;protein_id=ABD24450.1;transl_table=11
1033	4	4	3	0	2	3	CP000248.1<===>Genbank<===>CDS<===>24<===>1520<===>.<===>+<===>0<===>ID=cds-ABD24450.1;Parent=gene-Saro_0001;Dbxref=InterPro:IPR001957,InterPro:IPR003593,NCBI_GP:ABD24450.1;Name=ABD24450.1;gbkey=CDS;locus_tag=Saro_0001;product=chromosomal replication initiator protein DnaA;protein_id=ABD24450.1;transl_table=11
1034	0	2	0	1	1	0	CP000248.1<===>Genbank<===>CDS<===>24<===>1520<===>.<===>+<===>0<===>ID=cds-ABD24450.1;Parent=gene-Saro_0001;Dbxref=InterPro:IPR001957,InterPro:IPR003593,NCBI_GP:ABD24450.1;Name=ABD24450.1;gbkey=CDS;locus_tag=Saro_0001;product=chromosomal replication initiator protein DnaA;protein_id=ABD24450.1;transl_table=11
1035	0	0	0	0	0	0	CP000248.1<===>Genbank<===>CDS<===>24<===>1520<===>.<===>+<===>0<===>ID=cds-ABD24450.1;Parent=gene-Saro_0001;Dbxref=InterPro:IPR001957,InterPro:IPR003593,NCBI_GP:ABD24450.1;Name=ABD24450.1;gbkey=CDS;locus_tag=Saro_0001;product=chromosomal replication initiator protein DnaA;protein_id=ABD24450.1;transl_table=11
1037	1	2	2	1	2	3	CP000248.1<===>Genbank<===>CDS<===>24<===>1520<===>.<===>+<===>0<===>ID=cds-ABD24450.1;Parent=gene-Saro_0001;Dbxref=InterPro:IPR001957,InterPro:IPR003593,NCBI_GP:ABD24450.1;Name=ABD24450.1;gbkey=CDS;locus_tag=Saro_0001;product=chromosomal replication initiator protein DnaA;protein_id=ABD24450.1;transl_table=11
1038	0	0	0	0	0	0	CP000248.1<===>Genbank<===>CDS<===>24<===>1520<===>.<===>+<===>0<===>ID=cds-ABD24450.1;Parent=gene-Saro_0001;Dbxref=InterPro:IPR001957,InterPro:IPR003593,NCBI_GP:ABD24450.1;Name=ABD24450.1;gbkey=CDS;locus_tag=Saro_0001;product=chromosomal replication initiator protein DnaA;protein_id=ABD24450.1;transl_table=11
1039	3	2	1	1	0	0	CP000248.1<===>Genbank<===>CDS<===>24<===>1520<===>.<===>+<===>0<===>ID=cds-ABD24450.1;Parent=gene-Saro_0001;Dbxref=InterPro:IPR001957,InterPro:IPR003593,NCBI_GP:ABD24450.1;Name=ABD24450.1;gbkey=CDS;locus_tag=Saro_0001;product=chromosomal replication initiator protein DnaA;protein_id=ABD24450.1;transl_table=11
1040	0	0	1	0	1	0	CP000248.1<===>Genbank<===>CDS<===>24<===>1520<===>.<===>+<===>0<===>ID=cds-ABD24450.1;Parent=gene-Saro_0001;Dbxref=InterPro:IPR001957,InterPro:IPR003593,NCBI_GP:ABD24450.1;Name=ABD24450.1;gbkey=CDS;locus_tag=Saro_0001;product=chromosomal replication initiator protein DnaA;protein_id=ABD24450.1;transl_table=11
1042	0	0	0	0	0	0	CP000248.1<===>Genbank<===>CDS<===>24<===>1520<===>.<===>+<===>0<===>ID=cds-ABD24450.1;Parent=gene-Saro_0001;Dbxref=InterPro:IPR001957,InterPro:IPR003593,NCBI_GP:ABD24450.1;Name=ABD24450.1;gbkey=CDS;locus_tag=Saro_0001;product=chromosomal replication initiator protein DnaA;protein_id=ABD24450.1;transl_table=11
1043	1	1	0	1	2	1	CP000248.1<===>Genbank<===>CDS<===>24<===>1520<===>.<===>+<===>0<===>ID=cds-ABD24450.1;Parent=gene-Saro_0001;Dbxref=InterPro:IPR001957,InterPro:IPR003593,NCBI_GP:ABD24450.1;Name=ABD24450.1;gbkey=CDS;locus_tag=Saro_0001;product=chromosomal replication initiator protein DnaA;protein_id=ABD24450.1;transl_table=11
1044	0	0	0	0	0	0	CP000248.1<===>Genbank<===>CDS<===>24<===>1520<===>.<===>+<===>0<===>ID=cds-ABD24450.1;Parent=gene-Saro_0001;Dbxref=InterPro:IPR001957,InterPro:IPR003593,NCBI_GP:ABD24450.1;Name=ABD24450.1;gbkey=CDS;locus_tag=Saro_0001;product=chromosomal replication initiator protein DnaA;protein_id=ABD24450.1;transl_table=11
1045	1	0	0	0	0	0	CP000248.1<===>Genbank<===>CDS<===>24<===>1520<===>.<===>+<===>0<===>ID=cds-ABD24450.1;Parent=gene-Saro_0001;Dbxref=InterPro:IPR001957,InterPro:IPR003593,NCBI_GP:ABD24450.1;Name=ABD24450.1;gbkey=CDS;locus_tag=Saro_0001;product=chromosomal replication initiator protein DnaA;protein_id=ABD24450.1;transl_table=11
1047	2	2	3	0	1	2	CP000248.1<===>Genbank<===>CDS<===>24<===>1520<===>.<===>+<===>0<===>ID=cds-ABD24450.1;Parent=gene-Saro_0001;Dbxref=InterPro:IPR001957,InterPro:IPR003593,NCBI_GP:ABD24450.1;Name=ABD24450.1;gbkey=CDS;locus_tag=Saro_0001;product=chromosomal replication initiator protein DnaA;protein_id=ABD24450.1;transl_table=11
1049	9	4	5	2	5	4	CP000248.1<===>Genbank<===>CDS<===>24<===>1520<===>.<===>+<===>0<===>ID=cds-ABD24450.1;Parent=gene-Saro_0001;Dbxref=InterPro:IPR001957,InterPro:IPR003593,NCBI_GP:ABD24450.1;Name=ABD24450.1;gbkey=CDS;locus_tag=Saro_0001;product=chromosomal replication initiator protein DnaA;protein_id=ABD24450.1;transl_table=11
1051	0	0	0	0	0	0	CP000248.1<===>Genbank<===>CDS<===>24<===>1520<===>.<===>+<===>0<===>ID=cds-ABD24450.1;Parent=gene-Saro_0001;Dbxref=InterPro:IPR001957,InterPro:IPR003593,NCBI_GP:ABD24450.1;Name=ABD24450.1;gbkey=CDS;locus_tag=Saro_0001;product=chromosomal replication initiator protein DnaA;protein_id=ABD24450.1;transl_table=11
1052	2	0	1	0	0	1	CP000248.1<===>Genbank<===>CDS<===>24<===>1520<===>.<===>+<===>0<===>ID=cds-ABD24450.1;Parent=gene-Saro_0001;Dbxref=InterPro:IPR001957,InterPro:IPR003593,NCBI_GP:ABD24450.1;Name=ABD24450.1;gbkey=CDS;locus_tag=Saro_0001;product=chromosomal replication initiator protein DnaA;protein_id=ABD24450.1;transl_table=11
1053	1	0	0	0	0	2	CP000248.1<===>Genbank<===>CDS<===>24<===>1520<===>.<===>+<===>0<===>ID=cds-ABD24450.1;Parent=gene-Saro_0001;Dbxref=InterPro:IPR001957,InterPro:IPR003593,NCBI_GP:ABD24450.1;Name=ABD24450.1;gbkey=CDS;locus_tag=Saro_0001;product=chromosomal replication initiator protein DnaA;protein_id=ABD24450.1;transl_table=11
1054	3	5	2	1	3	2	CP000248.1<===>Genbank<===>CDS<===>24<===>1520<===>.<===>+<===>0<===>ID=cds-ABD24450.1;Parent=gene-Saro_0001;Dbxref=InterPro:IPR001957,InterPro:IPR003593,NCBI_GP:ABD24450.1;Name=ABD24450.1;gbkey=CDS;locus_tag=Saro_0001;product=chromosomal replication initiator protein DnaA;protein_id=ABD24450.1;transl_table=11
1056	1	0	0	0	0	0	CP000248.1<===>Genbank<===>CDS<===>24<===>1520<===>.<===>+<===>0<===>ID=cds-ABD24450.1;Parent=gene-Saro_0001;Dbxref=InterPro:IPR001957,InterPro:IPR003593,NCBI_GP:ABD24450.1;Name=ABD24450.1;gbkey=CDS;locus_tag=Saro_0001;product=chromosomal replication initiator protein DnaA;protein_id=ABD24450.1;transl_table=11
1057	6	12	11	0	9	7	CP000248.1<===>Genbank<===>CDS<===>24<===>1520<===>.<===>+<===>0<===>ID=cds-ABD24450.1;Parent=gene-Saro_0001;Dbxref=InterPro:IPR001957,InterPro:IPR003593,NCBI_GP:ABD24450.1;Name=ABD24450.1;gbkey=CDS;locus_tag=Saro_0001;product=chromosomal replication initiator protein DnaA;protein_id=ABD24450.1;transl_table=11
1058	1	1	1	0	1	0	CP000248.1<===>Genbank<===>CDS<===>24<===>1520<===>.<===>+<===>0<===>ID=cds-ABD24450.1;Parent=gene-Saro_0001;Dbxref=InterPro:IPR001957,InterPro:IPR003593,NCBI_GP:ABD24450.1;Name=ABD24450.1;gbkey=CDS;locus_tag=Saro_0001;product=chromosomal replication initiator protein DnaA;protein_id=ABD24450.1;transl_table=11
1059	3	2	1	2	1	2	CP000248.1<===>Genbank<===>CDS<===>24<===>1520<===>.<===>+<===>0<===>ID=cds-ABD24450.1;Parent=gene-Saro_0001;Dbxref=InterPro:IPR001957,InterPro:IPR003593,NCBI_GP:ABD24450.1;Name=ABD24450.1;gbkey=CDS;locus_tag=Saro_0001;product=chromosomal replication initiator protein DnaA;protein_id=ABD24450.1;transl_table=11
1060	0	5	1	0	0	1	CP000248.1<===>Genbank<===>CDS<===>24<===>1520<===>.<===>+<===>0<===>ID=cds-ABD24450.1;Parent=gene-Saro_0001;Dbxref=InterPro:IPR001957,InterPro:IPR003593,NCBI_GP:ABD24450.1;Name=ABD24450.1;gbkey=CDS;locus_tag=Saro_0001;product=chromosomal replication initiator protein DnaA;protein_id=ABD24450.1;transl_table=11
1061	0	1	0	0	0	0	CP000248.1<===>Genbank<===>CDS<===>24<===>1520<===>.<===>+<===>0<===>ID=cds-ABD24450.1;Parent=gene-Saro_0001;Dbxref=InterPro:IPR001957,InterPro:IPR003593,NCBI_GP:ABD24450.1;Name=ABD24450.1;gbkey=CDS;locus_tag=Saro_0001;product=chromosomal replication initiator protein DnaA;protein_id=ABD24450.1;transl_table=11
1062	0	3	3	0	0	0	CP000248.1<===>Genbank<===>CDS<===>24<===>1520<===>.<===>+<===>0<===>ID=cds-ABD24450.1;Parent=gene-Saro_0001;Dbxref=InterPro:IPR001957,InterPro:IPR003593,NCBI_GP:ABD24450.1;Name=ABD24450.1;gbkey=CDS;locus_tag=Saro_0001;product=chromosomal replication initiator protein DnaA;protein_id=ABD24450.1;transl_table=11
1064	2	4	1	1	2	0	CP000248.1<===>Genbank<===>CDS<===>24<===>1520<===>.<===>+<===>0<===>ID=cds-ABD24450.1;Parent=gene-Saro_0001;Dbxref=InterPro:IPR001957,InterPro:IPR003593,NCBI_GP:ABD24450.1;Name=ABD24450.1;gbkey=CDS;locus_tag=Saro_0001;product=chromosomal replication initiator protein DnaA;protein_id=ABD24450.1;transl_table=11
1066	0	0	0	0	0	0	CP000248.1<===>Genbank<===>CDS<===>24<===>1520<===>.<===>+<===>0<===>ID=cds-ABD24450.1;Parent=gene-Saro_0001;Dbxref=InterPro:IPR001957,InterPro:IPR003593,NCBI_GP:ABD24450.1;Name=ABD24450.1;gbkey=CDS;locus_tag=Saro_0001;product=chromosomal replication initiator protein DnaA;protein_id=ABD24450.1;transl_table=11
1067	2	9	3	0	8	4	CP000248.1<===>Genbank<===>CDS<===>24<===>1520<===>.<===>+<===>0<===>ID=cds-ABD24450.1;Parent=gene-Saro_0001;Dbxref=InterPro:IPR001957,InterPro:IPR003593,NCBI_GP:ABD24450.1;Name=ABD24450.1;gbkey=CDS;locus_tag=Saro_0001;product=chromosomal replication initiator protein DnaA;protein_id=ABD24450.1;transl_table=11
1068	1	6	1	1	1	2	CP000248.1<===>Genbank<===>CDS<===>24<===>1520<===>.<===>+<===>0<===>ID=cds-ABD24450.1;Parent=gene-Saro_0001;Dbxref=InterPro:IPR001957,InterPro:IPR003593,NCBI_GP:ABD24450.1;Name=ABD24450.1;gbkey=CDS;locus_tag=Saro_0001;product=chromosomal replication initiator protein DnaA;protein_id=ABD24450.1;transl_table=11
1069	7	31	8	4	5	4	CP000248.1<===>Genbank<===>CDS<===>24<===>1520<===>.<===>+<===>0<===>ID=cds-ABD24450.1;Parent=gene-Saro_0001;Dbxref=InterPro:IPR001957,InterPro:IPR003593,NCBI_GP:ABD24450.1;Name=ABD24450.1;gbkey=CDS;locus_tag=Saro_0001;product=chromosomal replication initiator protein DnaA;protein_id=ABD24450.1;transl_table=11
1070	0	0	0	0	1	0	CP000248.1<===>Genbank<===>CDS<===>24<===>1520<===>.<===>+<===>0<===>ID=cds-ABD24450.1;Parent=gene-Saro_0001;Dbxref=InterPro:IPR001957,InterPro:IPR003593,NCBI_GP:ABD24450.1;Name=ABD24450.1;gbkey=CDS;locus_tag=Saro_0001;product=chromosomal replication initiator protein DnaA;protein_id=ABD24450.1;transl_table=11
1073	1	1	0	0	0	1	CP000248.1<===>Genbank<===>CDS<===>24<===>1520<===>.<===>+<===>0<===>ID=cds-ABD24450.1;Parent=gene-Saro_0001;Dbxref=InterPro:IPR001957,InterPro:IPR003593,NCBI_GP:ABD24450.1;Name=ABD24450.1;gbkey=CDS;locus_tag=Saro_0001;product=chromosomal replication initiator protein DnaA;protein_id=ABD24450.1;transl_table=11
1074	1	2	0	0	0	0	CP000248.1<===>Genbank<===>CDS<===>24<===>1520<===>.<===>+<===>0<===>ID=cds-ABD24450.1;Parent=gene-Saro_0001;Dbxref=InterPro:IPR001957,InterPro:IPR003593,NCBI_GP:ABD24450.1;Name=ABD24450.1;gbkey=CDS;locus_tag=Saro_0001;product=chromosomal replication initiator protein DnaA;protein_id=ABD24450.1;transl_table=11
1075	1	1	0	0	0	0	CP000248.1<===>Genbank<===>CDS<===>24<===>1520<===>.<===>+<===>0<===>ID=cds-ABD24450.1;Parent=gene-Saro_0001;Dbxref=InterPro:IPR001957,InterPro:IPR003593,NCBI_GP:ABD24450.1;Name=ABD24450.1;gbkey=CDS;locus_tag=Saro_0001;product=chromosomal replication initiator protein DnaA;protein_id=ABD24450.1;transl_table=11
1077	0	1	0	0	0	0	CP000248.1<===>Genbank<===>CDS<===>24<===>1520<===>.<===>+<===>0<===>ID=cds-ABD24450.1;Parent=gene-Saro_0001;Dbxref=InterPro:IPR001957,InterPro:IPR003593,NCBI_GP:ABD24450.1;Name=ABD24450.1;gbkey=CDS;locus_tag=Saro_0001;product=chromosomal replication initiator protein DnaA;protein_id=ABD24450.1;transl_table=11
1078	3	6	1	1	1	1	CP000248.1<===>Genbank<===>CDS<===>24<===>1520<===>.<===>+<===>0<===>ID=cds-ABD24450.1;Parent=gene-Saro_0001;Dbxref=InterPro:IPR001957,InterPro:IPR003593,NCBI_GP:ABD24450.1;Name=ABD24450.1;gbkey=CDS;locus_tag=Saro_0001;product=chromosomal replication initiator protein DnaA;protein_id=ABD24450.1;transl_table=11
1079	0	0	0	1	0	0	CP000248.1<===>Genbank<===>CDS<===>24<===>1520<===>.<===>+<===>0<===>ID=cds-ABD24450.1;Parent=gene-Saro_0001;Dbxref=InterPro:IPR001957,InterPro:IPR003593,NCBI_GP:ABD24450.1;Name=ABD24450.1;gbkey=CDS;locus_tag=Saro_0001;product=chromosomal replication initiator protein DnaA;protein_id=ABD24450.1;transl_table=11
1080	7	18	2	3	5	6	CP000248.1<===>Genbank<===>CDS<===>24<===>1520<===>.<===>+<===>0<===>ID=cds-ABD24450.1;Parent=gene-Saro_0001;Dbxref=InterPro:IPR001957,InterPro:IPR003593,NCBI_GP:ABD24450.1;Name=ABD24450.1;gbkey=CDS;locus_tag=Saro_0001;product=chromosomal replication initiator protein DnaA;protein_id=ABD24450.1;transl_table=11
1081	0	0	0	0	0	0	CP000248.1<===>Genbank<===>CDS<===>24<===>1520<===>.<===>+<===>0<===>ID=cds-ABD24450.1;Parent=gene-Saro_0001;Dbxref=InterPro:IPR001957,InterPro:IPR003593,NCBI_GP:ABD24450.1;Name=ABD24450.1;gbkey=CDS;locus_tag=Saro_0001;product=chromosomal replication initiator protein DnaA;protein_id=ABD24450.1;transl_table=11
1082	0	1	0	0	0	0	CP000248.1<===>Genbank<===>CDS<===>24<===>1520<===>.<===>+<===>0<===>ID=cds-ABD24450.1;Parent=gene-Saro_0001;Dbxref=InterPro:IPR001957,InterPro:IPR003593,NCBI_GP:ABD24450.1;Name=ABD24450.1;gbkey=CDS;locus_tag=Saro_0001;product=chromosomal replication initiator protein DnaA;protein_id=ABD24450.1;transl_table=11
1083	0	0	0	0	0	0	CP000248.1<===>Genbank<===>CDS<===>24<===>1520<===>.<===>+<===>0<===>ID=cds-ABD24450.1;Parent=gene-Saro_0001;Dbxref=InterPro:IPR001957,InterPro:IPR003593,NCBI_GP:ABD24450.1;Name=ABD24450.1;gbkey=CDS;locus_tag=Saro_0001;product=chromosomal replication initiator protein DnaA;protein_id=ABD24450.1;transl_table=11
1084	0	1	1	0	0	1	CP000248.1<===>Genbank<===>CDS<===>24<===>1520<===>.<===>+<===>0<===>ID=cds-ABD24450.1;Parent=gene-Saro_0001;Dbxref=InterPro:IPR001957,InterPro:IPR003593,NCBI_GP:ABD24450.1;Name=ABD24450.1;gbkey=CDS;locus_tag=Saro_0001;product=chromosomal replication initiator protein DnaA;protein_id=ABD24450.1;transl_table=11
1085	2	1	1	1	1	2	CP000248.1<===>Genbank<===>CDS<===>24<===>1520<===>.<===>+<===>0<===>ID=cds-ABD24450.1;Parent=gene-Saro_0001;Dbxref=InterPro:IPR001957,InterPro:IPR003593,NCBI_GP:ABD24450.1;Name=ABD24450.1;gbkey=CDS;locus_tag=Saro_0001;product=chromosomal replication initiator protein DnaA;protein_id=ABD24450.1;transl_table=11
1086	10	6	1	2	3	3	CP000248.1<===>Genbank<===>CDS<===>24<===>1520<===>.<===>+<===>0<===>ID=cds-ABD24450.1;Parent=gene-Saro_0001;Dbxref=InterPro:IPR001957,InterPro:IPR003593,NCBI_GP:ABD24450.1;Name=ABD24450.1;gbkey=CDS;locus_tag=Saro_0001;product=chromosomal replication initiator protein DnaA;protein_id=ABD24450.1;transl_table=11
1088	0	0	0	0	0	0	CP000248.1<===>Genbank<===>CDS<===>24<===>1520<===>.<===>+<===>0<===>ID=cds-ABD24450.1;Parent=gene-Saro_0001;Dbxref=InterPro:IPR001957,InterPro:IPR003593,NCBI_GP:ABD24450.1;Name=ABD24450.1;gbkey=CDS;locus_tag=Saro_0001;product=chromosomal replication initiator protein DnaA;protein_id=ABD24450.1;transl_table=11
1089	0	0	0	0	0	1	CP000248.1<===>Genbank<===>CDS<===>24<===>1520<===>.<===>+<===>0<===>ID=cds-ABD24450.1;Parent=gene-Saro_0001;Dbxref=InterPro:IPR001957,InterPro:IPR003593,NCBI_GP:ABD24450.1;Name=ABD24450.1;gbkey=CDS;locus_tag=Saro_0001;product=chromosomal replication initiator protein DnaA;protein_id=ABD24450.1;transl_table=11
1090	0	0	0	0	0	0	CP000248.1<===>Genbank<===>CDS<===>24<===>1520<===>.<===>+<===>0<===>ID=cds-ABD24450.1;Parent=gene-Saro_0001;Dbxref=InterPro:IPR001957,InterPro:IPR003593,NCBI_GP:ABD24450.1;Name=ABD24450.1;gbkey=CDS;locus_tag=Saro_0001;product=chromosomal replication initiator protein DnaA;protein_id=ABD24450.1;transl_table=11
1091	2	2	0	0	0	1	CP000248.1<===>Genbank<===>CDS<===>24<===>1520<===>.<===>+<===>0<===>ID=cds-ABD24450.1;Parent=gene-Saro_0001;Dbxref=InterPro:IPR001957,InterPro:IPR003593,NCBI_GP:ABD24450.1;Name=ABD24450.1;gbkey=CDS;locus_tag=Saro_0001;product=chromosomal replication initiator protein DnaA;protein_id=ABD24450.1;transl_table=11
1093	0	0	2	0	0	1	CP000248.1<===>Genbank<===>CDS<===>24<===>1520<===>.<===>+<===>0<===>ID=cds-ABD24450.1;Parent=gene-Saro_0001;Dbxref=InterPro:IPR001957,InterPro:IPR003593,NCBI_GP:ABD24450.1;Name=ABD24450.1;gbkey=CDS;locus_tag=Saro_0001;product=chromosomal replication initiator protein DnaA;protein_id=ABD24450.1;transl_table=11
1094	0	0	0	0	0	0	CP000248.1<===>Genbank<===>CDS<===>24<===>1520<===>.<===>+<===>0<===>ID=cds-ABD24450.1;Parent=gene-Saro_0001;Dbxref=InterPro:IPR001957,InterPro:IPR003593,NCBI_GP:ABD24450.1;Name=ABD24450.1;gbkey=CDS;locus_tag=Saro_0001;product=chromosomal replication initiator protein DnaA;protein_id=ABD24450.1;transl_table=11
1095	0	0	1	0	1	0	CP000248.1<===>Genbank<===>CDS<===>24<===>1520<===>.<===>+<===>0<===>ID=cds-ABD24450.1;Parent=gene-Saro_0001;Dbxref=InterPro:IPR001957,InterPro:IPR003593,NCBI_GP:ABD24450.1;Name=ABD24450.1;gbkey=CDS;locus_tag=Saro_0001;product=chromosomal replication initiator protein DnaA;protein_id=ABD24450.1;transl_table=11
1096	0	0	0	1	0	0	CP000248.1<===>Genbank<===>CDS<===>24<===>1520<===>.<===>+<===>0<===>ID=cds-ABD24450.1;Parent=gene-Saro_0001;Dbxref=InterPro:IPR001957,InterPro:IPR003593,NCBI_GP:ABD24450.1;Name=ABD24450.1;gbkey=CDS;locus_tag=Saro_0001;product=chromosomal replication initiator protein DnaA;protein_id=ABD24450.1;transl_table=11
1097	1	0	1	0	1	1	CP000248.1<===>Genbank<===>CDS<===>24<===>1520<===>.<===>+<===>0<===>ID=cds-ABD24450.1;Parent=gene-Saro_0001;Dbxref=InterPro:IPR001957,InterPro:IPR003593,NCBI_GP:ABD24450.1;Name=ABD24450.1;gbkey=CDS;locus_tag=Saro_0001;product=chromosomal replication initiator protein DnaA;protein_id=ABD24450.1;transl_table=11
1099	3	2	1	0	0	2	CP000248.1<===>Genbank<===>CDS<===>24<===>1520<===>.<===>+<===>0<===>ID=cds-ABD24450.1;Parent=gene-Saro_0001;Dbxref=InterPro:IPR001957,InterPro:IPR003593,NCBI_GP:ABD24450.1;Name=ABD24450.1;gbkey=CDS;locus_tag=Saro_0001;product=chromosomal replication initiator protein DnaA;protein_id=ABD24450.1;transl_table=11
1100	0	1	0	0	0	0	CP000248.1<===>Genbank<===>CDS<===>24<===>1520<===>.<===>+<===>0<===>ID=cds-ABD24450.1;Parent=gene-Saro_0001;Dbxref=InterPro:IPR001957,InterPro:IPR003593,NCBI_GP:ABD24450.1;Name=ABD24450.1;gbkey=CDS;locus_tag=Saro_0001;product=chromosomal replication initiator protein DnaA;protein_id=ABD24450.1;transl_table=11
1101	6	25	17	2	5	5	CP000248.1<===>Genbank<===>CDS<===>24<===>1520<===>.<===>+<===>0<===>ID=cds-ABD24450.1;Parent=gene-Saro_0001;Dbxref=InterPro:IPR001957,InterPro:IPR003593,NCBI_GP:ABD24450.1;Name=ABD24450.1;gbkey=CDS;locus_tag=Saro_0001;product=chromosomal replication initiator protein DnaA;protein_id=ABD24450.1;transl_table=11
1103	4	5	2	0	3	2	CP000248.1<===>Genbank<===>CDS<===>24<===>1520<===>.<===>+<===>0<===>ID=cds-ABD24450.1;Parent=gene-Saro_0001;Dbxref=InterPro:IPR001957,InterPro:IPR003593,NCBI_GP:ABD24450.1;Name=ABD24450.1;gbkey=CDS;locus_tag=Saro_0001;product=chromosomal replication initiator protein DnaA;protein_id=ABD24450.1;transl_table=11
1104	0	0	0	0	0	0	CP000248.1<===>Genbank<===>CDS<===>24<===>1520<===>.<===>+<===>0<===>ID=cds-ABD24450.1;Parent=gene-Saro_0001;Dbxref=InterPro:IPR001957,InterPro:IPR003593,NCBI_GP:ABD24450.1;Name=ABD24450.1;gbkey=CDS;locus_tag=Saro_0001;product=chromosomal replication initiator protein DnaA;protein_id=ABD24450.1;transl_table=11
1105	16	30	22	6	14	15	CP000248.1<===>Genbank<===>CDS<===>24<===>1520<===>.<===>+<===>0<===>ID=cds-ABD24450.1;Parent=gene-Saro_0001;Dbxref=InterPro:IPR001957,InterPro:IPR003593,NCBI_GP:ABD24450.1;Name=ABD24450.1;gbkey=CDS;locus_tag=Saro_0001;product=chromosomal replication initiator protein DnaA;protein_id=ABD24450.1;transl_table=11
1106	0	2	0	0	0	0	CP000248.1<===>Genbank<===>CDS<===>24<===>1520<===>.<===>+<===>0<===>ID=cds-ABD24450.1;Parent=gene-Saro_0001;Dbxref=InterPro:IPR001957,InterPro:IPR003593,NCBI_GP:ABD24450.1;Name=ABD24450.1;gbkey=CDS;locus_tag=Saro_0001;product=chromosomal replication initiator protein DnaA;protein_id=ABD24450.1;transl_table=11
1107	0	0	0	0	0	0	CP000248.1<===>Genbank<===>CDS<===>24<===>1520<===>.<===>+<===>0<===>ID=cds-ABD24450.1;Parent=gene-Saro_0001;Dbxref=InterPro:IPR001957,InterPro:IPR003593,NCBI_GP:ABD24450.1;Name=ABD24450.1;gbkey=CDS;locus_tag=Saro_0001;product=chromosomal replication initiator protein DnaA;protein_id=ABD24450.1;transl_table=11
1109	0	1	0	0	1	0	CP000248.1<===>Genbank<===>CDS<===>24<===>1520<===>.<===>+<===>0<===>ID=cds-ABD24450.1;Parent=gene-Saro_0001;Dbxref=InterPro:IPR001957,InterPro:IPR003593,NCBI_GP:ABD24450.1;Name=ABD24450.1;gbkey=CDS;locus_tag=Saro_0001;product=chromosomal replication initiator protein DnaA;protein_id=ABD24450.1;transl_table=11
1110	0	1	0	0	0	0	CP000248.1<===>Genbank<===>CDS<===>24<===>1520<===>.<===>+<===>0<===>ID=cds-ABD24450.1;Parent=gene-Saro_0001;Dbxref=InterPro:IPR001957,InterPro:IPR003593,NCBI_GP:ABD24450.1;Name=ABD24450.1;gbkey=CDS;locus_tag=Saro_0001;product=chromosomal replication initiator protein DnaA;protein_id=ABD24450.1;transl_table=11
1111	0	0	0	0	0	0	CP000248.1<===>Genbank<===>CDS<===>24<===>1520<===>.<===>+<===>0<===>ID=cds-ABD24450.1;Parent=gene-Saro_0001;Dbxref=InterPro:IPR001957,InterPro:IPR003593,NCBI_GP:ABD24450.1;Name=ABD24450.1;gbkey=CDS;locus_tag=Saro_0001;product=chromosomal replication initiator protein DnaA;protein_id=ABD24450.1;transl_table=11
1113	3	0	0	0	1	0	CP000248.1<===>Genbank<===>CDS<===>24<===>1520<===>.<===>+<===>0<===>ID=cds-ABD24450.1;Parent=gene-Saro_0001;Dbxref=InterPro:IPR001957,InterPro:IPR003593,NCBI_GP:ABD24450.1;Name=ABD24450.1;gbkey=CDS;locus_tag=Saro_0001;product=chromosomal replication initiator protein DnaA;protein_id=ABD24450.1;transl_table=11
1114	2	2	1	0	0	0	CP000248.1<===>Genbank<===>CDS<===>24<===>1520<===>.<===>+<===>0<===>ID=cds-ABD24450.1;Parent=gene-Saro_0001;Dbxref=InterPro:IPR001957,InterPro:IPR003593,NCBI_GP:ABD24450.1;Name=ABD24450.1;gbkey=CDS;locus_tag=Saro_0001;product=chromosomal replication initiator protein DnaA;protein_id=ABD24450.1;transl_table=11
[truncated: 199,481+ more rows]

## Sheet: CP000248.1- Cont..
Genome Position	GH2_5_S45	GH2_6_S46	ISS2_5_S13	ISS2_6_S14	ISS2_7_S15	ISS2_8_S16	Genes
[truncated: 209,560+ more rows]

## Sheet: CP000676.1 and CP000677.1
Genome Position	GH2_5_S45	GH2_6_S46	ISS2_5_S13	ISS2_6_S14	ISS2_7_S15	ISS2_8_S16	Genes
[truncated: 225,678+ more rows]
