# Supplementary material for: Whole genome-scale assessment of gene fitness of Novosphingobium aromaticavorans during spaceflight
Source: BMC Genomics. 2023 Dec 16;24:782. doi: 10.1186/s12864-023-09799-z (PMC10725011; doi:10.1186/s12864-023-09799-z)
Supplement: Supplementary file 4 — Supplementary Material 4 [file 12864_2023_9799_MOESM4_ESM.xlsx]

## Sheet: Supplementary Data__AI-1 (ED)
Table: Transposon Diversity Calculation Results Using Shannon Diversity Index for AI-1 Dataset
columns definition
gene_name	Locus tags that are systematically applied to every gene in a genome
Replicates	Replicates of bacterial culture for both Ground and ISS samples
Location	Location where experiment was conducted
Shannon	Calculated shannon diversity index for each gene considering both unique inserts and abundance of those inserts
total_sites	Gene length within which inserts were detected
total_hits	Number of hits detected within a gene length
Effective_Sites (ES)	the number of equally abundant or equally frequent transposon sites that would be needed to have the same level of indices as observed
effective_density (ED)	density of transposon insertions (ES/total _sites)
gene_name	Replicates	Location	Shannon	Total_Sites	Total_Hits	Effective_Sites (ES)	Effective_Density (ED)
Saro_0001	GH2_5_S45	Ground	5.20575	582	676.972	182.318	0.31326
Saro_0001	GH2_6_S46	Ground	4.9114	582	622.033	135.83	0.233384
Saro_0001	ISS2_5_S13	ISS	4.81805	582	551.595	123.723	0.212582
Saro_0001	ISS2_6_S14	ISS	4.68607	582	289.404	108.426	0.186299
Saro_0001	ISS2_7_S15	ISS	4.74984	582	508.332	115.566	0.198568
Saro_0001	ISS2_8_S16	ISS	4.87363	582	514.144	130.795	0.224733
Saro_0002	GH2_5_S45	Ground	4.58526	327	301.553	98.0287	0.299782
Saro_0002	GH2_6_S46	Ground	4.41374	327	220.289	82.5776	0.252531
Saro_0002	ISS2_5_S13	ISS	4.12143	327	194.965	61.6475	0.188524
Saro_0002	ISS2_6_S14	ISS	3.79885	327	92.2555	44.6499	0.136544
Saro_0002	ISS2_7_S15	ISS	4.21941	327	189.367	67.9936	0.207932
Saro_0002	ISS2_8_S16	ISS	4.24136	327	231.69	69.5023	0.212545
Saro_0003	GH2_5_S45	Ground	4.59881	286	270.708	99.3658	0.347433
Saro_0003	GH2_6_S46	Ground	4.48028	286	252.767	88.2593	0.308599
Saro_0003	ISS2_5_S13	ISS	4.2823	286	191.586	72.4066	0.25317
Saro_0003	ISS2_6_S14	ISS	3.81343	286	107.421	45.3054	0.158411
Saro_0003	ISS2_7_S15	ISS	4.33589	286	207.243	76.393	0.267108
Saro_0003	ISS2_8_S16	ISS	4.28807	286	203.705	72.8258	0.254636
Saro_0004	GH2_5_S45	Ground	4.00905	259	185.071	55.0945	0.21272
Saro_0004	GH2_6_S46	Ground	4.28217	259	198.048	72.3971	0.279526
Saro_0004	ISS2_5_S13	ISS	4.23555	259	189.174	69.0996	0.266794
Saro_0004	ISS2_6_S14	ISS	3.47976	259	99.8381	32.452	0.125297
Saro_0004	ISS2_7_S15	ISS	4.19174	259	170.933	66.1379	0.255359
Saro_0004	ISS2_8_S16	ISS	4.02963	259	175.069	56.2399	0.217143
Saro_0005	GH2_5_S45	Ground	4.99426	488	512.193	147.563	0.302383
Saro_0005	GH2_6_S46	Ground	4.92929	488	464.936	138.282	0.283365
Saro_0005	ISS2_5_S13	ISS	4.74413	488	345.531	114.908	0.235466
Saro_0005	ISS2_6_S14	ISS	4.51634	488	246.436	91.5	0.1875
Saro_0005	ISS2_7_S15	ISS	4.62869	488	333.488	102.379	0.209794
Saro_0005	ISS2_8_S16	ISS	4.72154	488	372.266	112.342	0.230208
Saro_0006	GH2_5_S45	Ground	4.39825	279	333.616	81.3086	0.291429
Saro_0006	GH2_6_S46	Ground	4.2495	279	373.502	70.0706	0.251149
Saro_0006	ISS2_5_S13	ISS	4.17566	279	335.88	65.0825	0.23327
Saro_0006	ISS2_6_S14	ISS	3.98974	279	144.07	54.0408	0.193695
Saro_0006	ISS2_7_S15	ISS	4.1497	279	303.323	63.4151	0.227294
Saro_0006	ISS2_8_S16	ISS	3.99441	279	313.693	54.2938	0.194601
Saro_0007	GH2_5_S45	Ground	4.04101	166	161.126	56.8838	0.342674
Saro_0007	GH2_6_S46	Ground	3.81081	166	176.513	45.187	0.272211
Saro_0007	ISS2_5_S13	ISS	3.61142	166	157.323	37.0185	0.223003
Saro_0007	ISS2_6_S14	ISS	3.35774	166	79.6178	28.7243	0.173038
Saro_0007	ISS2_7_S15	ISS	3.37722	166	149.148	29.2892	0.176441
Saro_0007	ISS2_8_S16	ISS	3.39848	166	137.322	29.9186	0.180232
Saro_0008	GH2_5_S45	Ground	5.22377	548	559.679	185.634	0.338747
Saro_0008	GH2_6_S46	Ground	4.92144	548	498.827	137.2	0.250366
Saro_0008	ISS2_5_S13	ISS	4.84876	548	420.332	127.582	0.232813
Saro_0008	ISS2_6_S14	ISS	4.58471	548	260.337	97.9749	0.178786
Saro_0008	ISS2_7_S15	ISS	4.83154	548	403.314	125.404	0.22884
Saro_0008	ISS2_8_S16	ISS	4.84929	548	415.871	127.649	0.232937
Saro_0009	GH2_5_S45	Ground	5.05117	429	361.62	156.205	0.364115
Saro_0009	GH2_6_S46	Ground	4.83947	429	273.949	126.403	0.294645
Saro_0009	ISS2_5_S13	ISS	4.66364	429	205.099	106.021	0.247135
Saro_0009	ISS2_6_S14	ISS	4.44038	429	187.039	84.8073	0.197686
Saro_0009	ISS2_7_S15	ISS	4.56073	429	191.043	95.6531	0.222967
Saro_0009	ISS2_8_S16	ISS	4.60562	429	210.864	100.045	0.233205
Saro_0010	GH2_5_S45	Ground	3.84227	127	165.184	46.6311	0.367174
Saro_0010	GH2_6_S46	Ground	3.3021	127	89.6687	27.1695	0.213933
Saro_0010	ISS2_5_S13	ISS	2.97588	127	84.9351	19.6068	0.154384
Saro_0010	ISS2_6_S14	ISS	3.06896	127	50.551	21.5194	0.169444
Saro_0010	ISS2_7_S15	ISS	3.18311	127	69.2672	24.1217	0.189934
Saro_0010	ISS2_8_S16	ISS	3.54519	127	132.766	34.6462	0.272804
Saro_0011	GH2_5_S45	Ground	3.8233	139	144.08	45.7548	0.329171
Saro_0011	GH2_6_S46	Ground	3.74165	139	91.7869	42.1676	0.303364
Saro_0011	ISS2_5_S13	ISS	3.49499	139	72.3878	32.95	0.23705
Saro_0011	ISS2_6_S14	ISS	2.96901	139	46.7596	19.4727	0.140091
Saro_0011	ISS2_7_S15	ISS	3.54963	139	82.6737	34.8006	0.250364
Saro_0011	ISS2_8_S16	ISS	3.51374	139	104.781	33.5737	0.241537
Saro_0012	GH2_5_S45	Ground	4.32676	218	276.795	75.6989	0.347243
Saro_0012	GH2_6_S46	Ground	4.03531	218	276.773	56.5604	0.259451
Saro_0012	ISS2_5_S13	ISS	3.8284	218	221.024	45.9888	0.210958
Saro_0012	ISS2_6_S14	ISS	3.88152	218	113.74	48.4977	0.222467
Saro_0012	ISS2_7_S15	ISS	3.80428	218	216.181	44.8929	0.205931
Saro_0012	ISS2_8_S16	ISS	3.98434	218	212.166	53.7496	0.246558
Saro_0013	GH2_5_S45	Ground	4.06594	218	208.611	58.3198	0.267522
Saro_0013	GH2_6_S46	Ground	4.0081	218	258.062	55.0423	0.252488
Saro_0013	ISS2_5_S13	ISS	3.91429	218	225.85	50.1133	0.229877
Saro_0013	ISS2_6_S14	ISS	3.56895	218	94.783	35.4792	0.162749
Saro_0013	ISS2_7_S15	ISS	3.91462	218	240.759	50.13	0.229954
Saro_0013	ISS2_8_S16	ISS	3.87191	218	216.721	48.0341	0.22034
Saro_0014	GH2_5_S45	Ground	4.2012	195	258.938	66.7667	0.342393
Saro_0014	GH2_6_S46	Ground	4.02201	195	408.805	55.8131	0.286221
Saro_0014	ISS2_5_S13	ISS	3.87744	195	355.183	48.3005	0.247695
Saro_0014	ISS2_6_S14	ISS	3.68862	195	92.2555	39.9895	0.205074
Saro_0014	ISS2_7_S15	ISS	3.91591	195	335.722	50.1945	0.257408
Saro_0014	ISS2_8_S16	ISS	4.01981	195	301.327	55.6908	0.285594
Saro_0015	GH2_5_S45	Ground	4.22911	210	230.933	68.6564	0.326935
Saro_0015	GH2_6_S46	Ground	3.87205	210	253.826	48.0409	0.228766
Saro_0015	ISS2_5_S13	ISS	3.80064	210	204.616	44.7296	0.212998
Saro_0015	ISS2_6_S14	ISS	3.83896	210	132.696	46.4773	0.22132
Saro_0015	ISS2_7_S15	ISS	3.6853	210	211.712	39.8572	0.189796
Saro_0015	ISS2_8_S16	ISS	3.84775	210	200.451	46.8873	0.223273
Saro_0016	GH2_5_S45	Ground	4.4807	298	401.8	88.2961	0.296295
Saro_0016	GH2_6_S46	Ground	4.35062	298	324.431	77.5267	0.260157
Saro_0016	ISS2_5_S13	ISS	4.16674	298	267.835	64.5045	0.216458
Saro_0016	ISS2_6_S14	ISS	3.91656	298	169.346	50.2273	0.168548
Saro_0016	ISS2_7_S15	ISS	4.12929	298	281.537	62.134	0.208503
Saro_0016	ISS2_8_S16	ISS	4.22643	298	342.329	68.4726	0.229774
Saro_0017	GH2_5_S45	Ground	4.22495	245	144.486	68.3708	0.279065
Saro_0017	GH2_6_S46	Ground	3.91966	245	108.379	50.3834	0.205647
Saro_0017	ISS2_5_S13	ISS	4.0016	245	102.308	54.6858	0.223207
Saro_0017	ISS2_6_S14	ISS	3.74414	245	79.6178	42.2726	0.172541
Saro_0017	ISS2_7_S15	ISS	3.77825	245	88.2598	43.7395	0.178528
Saro_0017	ISS2_8_S16	ISS	3.93736	245	119.099	51.2832	0.209319
Saro_0018	GH2_5_S45	Ground	4.7202	329	234.18	112.19	0.341004
Saro_0018	GH2_6_S46	Ground	4.53727	329	179.337	93.4357	0.283999
Saro_0018	ISS2_5_S13	ISS	4.25881	329	138.502	70.726	0.214973
Saro_0018	ISS2_6_S14	ISS	3.79998	329	84.6729	44.7004	0.135868
Saro_0018	ISS2_7_S15	ISS	4.15821	329	126.804	63.9567	0.194397
Saro_0018	ISS2_8_S16	ISS	4.23101	329	158.148	68.7869	0.209079
Saro_0019	GH2_5_S45	Ground	5.05018	510	414.787	156.05	0.30598
Saro_0019	GH2_6_S46	Ground	4.74698	510	320.901	115.236	0.225953
Saro_0019	ISS2_5_S13	ISS	4.44372	510	253.357	85.0906	0.166844
Saro_0019	ISS2_6_S14	ISS	4.44662	510	189.566	85.3381	0.16733
Saro_0019	ISS2_7_S15	ISS	4.51248	510	273.717	91.1477	0.178721
Saro_0019	ISS2_8_S16	ISS	4.7518	510	290.914	115.793	0.227044
Saro_0020	GH2_5_S45	Ground	3.95964	181	182.23	52.4383	0.289715
Saro_0020	GH2_6_S46	Ground	3.46458	181	100.966	31.9631	0.176592
Saro_0020	ISS2_5_S13	ISS	3.5292	181	101.343	34.0968	0.18838
Saro_0020	ISS2_6_S14	ISS	3.32137	181	74.5627	27.6982	0.153029
Saro_0020	ISS2_7_S15	ISS	3.61407	181	82.1151	37.1168	0.205065
Saro_0020	ISS2_8_S16	ISS	3.49141	181	108.035	32.8323	0.181394
Saro_0021	GH2_5_S45	Ground	4.90294	379	322.657	134.685	0.35537
Saro_0021	GH2_6_S46	Ground	4.57865	379	216.758	97.3827	0.256946
Saro_0021	ISS2_5_S13	ISS	4.62345	379	190.139	101.845	0.26872
Saro_0021	ISS2_6_S14	ISS	4.42448	379	163.027	83.469	0.220235
Saro_0021	ISS2_7_S15	ISS	4.38916	379	166.465	80.5728	0.212593
Saro_0021	ISS2_8_S16	ISS	4.41694	379	200.451	82.8423	0.218581
Saro_0022	GH2_5_S45	Ground	5.24683	636	707.005	189.963	0.298684
Saro_0022	GH2_6_S46	Ground	5.12835	636	767.833	168.739	0.265313
Saro_0022	ISS2_5_S13	ISS	4.95347	636	645.217	141.666	0.222745
Saro_0022	ISS2_6_S14	ISS	4.70198	636	308.361	110.165	0.173216
Saro_0022	ISS2_7_S15	ISS	5.00759	636	715.016	149.544	0.235132
Saro_0022	ISS2_8_S16	ISS	4.9287	636	663.831	138.2	0.217295
Saro_0023	GH2_5_S45	Ground	6.28341	1723	1676.2	535.614	0.310861
Saro_0023	GH2_6_S46	Ground	6.13986	1723	1450.94	463.99	0.269292
Saro_0023	ISS2_5_S13	ISS	6.01495	1723	1219.98	409.506	0.23767
Saro_0023	ISS2_6_S14	ISS	5.71839	1723	721.615	304.414	0.176677
Saro_0023	ISS2_7_S15	ISS	5.92265	1723	1274.74	373.4	0.216715
Saro_0023	ISS2_8_S16	ISS	5.98324	1723	1257.37	396.725	0.230252
Saro_0024	GH2_5_S45	Ground	6.32375	1703	1712.72	557.661	0.327458
Saro_0024	GH2_6_S46	Ground	6.13244	1703	1490.83	460.558	0.270439
Saro_0024	ISS2_5_S13	ISS	5.85849	1703	1233.01	350.194	0.205634
Saro_0024	ISS2_6_S14	ISS	5.67675	1703	719.087	291.999	0.171462
Saro_0024	ISS2_7_S15	ISS	5.92089	1703	1225.02	372.742	0.218874
Saro_0024	ISS2_8_S16	ISS	5.9944	1703	1291.22	401.176	0.23557
Saro_0025	GH2_5_S45	Ground	4.29179	258	88.0713	73.0971	0.283322
Saro_0025	GH2_6_S46	Ground	4.32552	258	108.379	75.6051	0.293043
Saro_0025	ISS2_5_S13	ISS	4.16832	258	109.064	64.607	0.250415
Saro_0025	ISS2_6_S14	ISS	3.50796	258	49.2872	33.3801	0.12938
Saro_0025	ISS2_7_S15	ISS	4.11241	258	87.1425	61.094	0.236798
Saro_0025	ISS2_8_S16	ISS	3.79179	258	67.0339	44.3358	0.171844
Saro_0026	GH2_5_S45	Ground	3.24577	70	79.9541	25.6815	0.366879
Saro_0026	GH2_6_S46	Ground	3.13912	70	85.4324	23.0835	0.329765
Saro_0026	ISS2_5_S13	ISS	2.90795	70	51.1541	18.3193	0.261704
Saro_0026	ISS2_6_S14	ISS	2.7734	70	44.2321	16.013	0.228757
Saro_0026	ISS2_7_S15	ISS	2.7182	70	56.9778	15.1531	0.216472
Saro_0026	ISS2_8_S16	ISS	3.02081	70	82.0027	20.5079	0.29297
Saro_0027	GH2_5_S45	Ground	4.08791	223	255.285	59.615	0.267332
Saro_0027	GH2_6_S46	Ground	3.99852	223	199.107	54.5172	0.244472
Saro_0027	ISS2_5_S13	ISS	3.95099	223	132.711	51.9867	0.233124
Saro_0027	ISS2_6_S14	ISS	3.42946	223	99.8381	30.8601	0.138386
Saro_0027	ISS2_7_S15	ISS	3.86836	223	154.734	47.8636	0.214635
Saro_0027	ISS2_8_S16	ISS	3.84711	223	188.085	46.8573	0.210122
Saro_0028	GH2_5_S45	Ground	3.38837	79	93.7533	29.6175	0.374905
Saro_0028	GH2_6_S46	Ground	3.0357	79	58.9554	20.8155	0.263488
Saro_0028	ISS2_5_S13	ISS	2.57332	79	43.4327	13.1092	0.165939
Saro_0028	ISS2_6_S14	ISS	2.69805	79	36.6494	14.8507	0.187984
Saro_0028	ISS2_7_S15	ISS	3.01137	79	49.7159	20.3152	0.257155
Saro_0028	ISS2_8_S16	ISS	2.89942	79	51.4144	18.1636	0.229919
Saro_0029	GH2_5_S45	Ground	4.11652	214	196.435	61.3455	0.286661
Saro_0029	GH2_6_S46	Ground	4.0232	214	168.394	55.8798	0.261121
Saro_0029	ISS2_5_S13	ISS	3.77423	214	142.363	43.5638	0.203569
Saro_0029	ISS2_6_S14	ISS	3.62307	214	88.4642	37.4522	0.17501
Saro_0029	ISS2_7_S15	ISS	3.89956	214	148.589	49.3808	0.230752
Saro_0029	ISS2_8_S16	ISS	3.79744	214	148.386	44.5867	0.208349
Saro_0030	GH2_5_S45	Ground	3.86762	141	163.561	47.8284	0.339209
Saro_0030	GH2_6_S46	Ground	3.56921	141	102.731	35.4887	0.251693
Saro_0030	ISS2_5_S13	ISS	3.60405	141	98.4475	36.7469	0.260616
Saro_0030	ISS2_6_S14	ISS	3.3081	141	49.2872	27.3332	0.193852
Saro_0030	ISS2_7_S15	ISS	3.54092	141	98.3147	34.4988	0.244672
Saro_0030	ISS2_8_S16	ISS	3.48884	141	115.845	32.7479	0.232255
Saro_0031	GH2_5_S45	Ground	5.31018	542	444.009	202.386	0.373406
Saro_0031	GH2_6_S46	Ground	5.10655	542	419.043	165.1	0.304612
Saro_0031	ISS2_5_S13	ISS	4.97034	542	359.526	144.076	0.265822
Saro_0031	ISS2_6_S14	ISS	4.62219	542	219.897	101.717	0.187669
Saro_0031	ISS2_7_S15	ISS	5.00637	542	361.418	149.362	0.275576
Saro_0031	ISS2_8_S16	ISS	4.88715	542	352.742	132.575	0.244604
Saro_0032	GH2_5_S45	Ground	4.38679	205	228.092	80.3823	0.392109
Saro_0032	GH2_6_S46	Ground	4.15621	205	230.879	63.8292	0.311362
Saro_0032	ISS2_5_S13	ISS	4.03895	205	169.87	56.7668	0.276911
Saro_0032	ISS2_6_S14	ISS	3.80559	205	99.8381	44.9517	0.219277
Saro_0032	ISS2_7_S15	ISS	3.89433	205	152.499	49.1232	0.239626
Saro_0032	ISS2_8_S16	ISS	3.99496	205	188.736	54.3236	0.264993
Saro_0033	GH2_5_S45	Ground	5.11798	565	539.386	166.997	0.29557
Saro_0033	GH2_6_S46	Ground	5.03437	565	506.593	153.603	0.271864
Saro_0033	ISS2_5_S13	ISS	4.83194	565	412.611	125.454	0.222043
Saro_0033	ISS2_6_S14	ISS	4.58	565	250.227	97.5141	0.172591
Saro_0033	ISS2_7_S15	ISS	4.86447	565	425.658	129.603	0.229385
Saro_0033	ISS2_8_S16	ISS	4.88544	565	442.554	132.349	0.234246
Saro_0034	GH2_5_S45	Ground	3.63394	128	128.657	37.8618	0.295795
Saro_0034	GH2_6_S46	Ground	3.51794	128	125.677	33.7148	0.263397
Saro_0034	ISS2_5_S13	ISS	3.28097	128	103.756	26.6015	0.207825
Saro_0034	ISS2_6_S14	ISS	3.1697	128	59.3974	23.8003	0.18594
Saro_0034	ISS2_7_S15	ISS	3.33685	128	106.694	28.1303	0.219768
Saro_0034	ISS2_8_S16	ISS	3.24729	128	106.734	25.7206	0.200942
Saro_0035	GH2_5_S45	Ground	5.25153	639	619.34	190.858	0.298682
Saro_0035	GH2_6_S46	Ground	5.13063	639	538.719	169.124	0.264671
Saro_0035	ISS2_5_S13	ISS	4.98699	639	410.68	146.494	0.229255
Saro_0035	ISS2_6_S14	ISS	4.57776	639	246.436	97.2964	0.152264
Saro_0035	ISS2_7_S15	ISS	4.94682	639	450.795	140.727	0.220229
Saro_0035	ISS2_8_S16	ISS	4.98245	639	502.429	145.831	0.228217
Saro_0036	GH2_5_S45	Ground	5.26604	652	536.139	193.647	0.297005
Saro_0036	GH2_6_S46	Ground	5.01054	652	538.719	149.986	0.230039
Saro_0036	ISS2_5_S13	ISS	4.80071	652	480.655	121.597	0.186498
Saro_0036	ISS2_6_S14	ISS	4.76178	652	264.129	116.954	0.179377
Saro_0036	ISS2_7_S15	ISS	4.77884	652	468.67	118.966	0.182464
Saro_0036	ISS2_8_S16	ISS	4.85245	652	458.174	128.054	0.196402
Saro_0037	GH2_5_S45	Ground	4.11257	239	235.398	61.1037	0.255664
Saro_0037	GH2_6_S46	Ground	4.1077	239	323.019	60.8066	0.254421
Saro_0037	ISS2_5_S13	ISS	3.98095	239	274.109	53.568	0.224134
Saro_0037	ISS2_6_S14	ISS	3.95763	239	135.224	52.3333	0.218968
Saro_0037	ISS2_7_S15	ISS	4.02749	239	252.49	56.12	0.234812
Saro_0037	ISS2_8_S16	ISS	4.02625	239	234.944	56.0506	0.234521
Saro_0038	GH2_5_S45	Ground	4.90013	424	309.67	134.307	0.316763
Saro_0038	GH2_6_S46	Ground	4.62483	424	340.671	101.985	0.240531
Saro_0038	ISS2_5_S13	ISS	4.45809	424	300.168	86.3223	0.20359
Saro_0038	ISS2_6_S14	ISS	4.22668	424	156.708	68.4891	0.161531
Saro_0038	ISS2_7_S15	ISS	4.53379	424	277.069	93.1111	0.219602
Saro_0038	ISS2_8_S16	ISS	4.49297	424	292.216	89.3863	0.210817
Saro_0039	GH2_5_S45	Ground	6.03184	1288	1297.12	416.482	0.323356
Saro_0039	GH2_6_S46	Ground	5.90409	1288	1015.66	366.533	0.284575
Saro_0039	ISS2_5_S13	ISS	5.65057	1288	851.764	284.453	0.220848
Saro_0039	ISS2_6_S14	ISS	5.3728	1288	515.62	215.464	0.167286
Saro_0039	ISS2_7_S15	ISS	5.65737	1288	828.413	286.394	0.222355
Saro_0039	ISS2_8_S16	ISS	5.7096	1288	896.172	301.749	0.234277
Saro_0040	GH2_5_S45	Ground	4.63115	375	228.498	102.632	0.273685
Saro_0040	GH2_6_S46	Ground	4.67402	375	181.456	107.128	0.285674
Saro_0040	ISS2_5_S13	ISS	4.31183	375	121.612	74.5766	0.198871
Saro_0040	ISS2_6_S14	ISS	3.7929	375	111.212	44.385	0.11836
Saro_0040	ISS2_7_S15	ISS	4.23553	375	118.424	69.0982	0.184262
Saro_0040	ISS2_8_S16	ISS	4.35613	375	159.45	77.9549	0.20788
Saro_0041	GH2_5_S45	Ground	3.86024	111	135.963	47.4765	0.427717
Saro_0041	GH2_6_S46	Ground	3.69536	111	96.0232	40.2603	0.362705
Saro_0041	ISS2_5_S13	ISS	3.51449	111	68.0446	33.5988	0.302692
Saro_0041	ISS2_6_S14	ISS	2.90073	111	41.7045	18.1873	0.16385
Saro_0041	ISS2_7_S15	ISS	3.51113	111	64.2397	33.486	0.301676
Saro_0041	ISS2_8_S16	ISS	3.55946	111	96.9714	35.1441	0.316614
Saro_0042	GH2_5_S45	Ground	3.61197	120	112.017	37.0388	0.308657
Saro_0042	GH2_6_S46	Ground	3.53834	120	70.2523	34.4096	0.286747
Saro_0042	ISS2_5_S13	ISS	3.64609	120	55.4973	38.3246	0.319371
Saro_0042	ISS2_6_S14	ISS	2.84668	120	37.9132	17.2305	0.143587
Saro_0042	ISS2_7_S15	ISS	3.28992	120	56.9778	26.8408	0.223673
Saro_0042	ISS2_8_S16	ISS	3.13171	120	69.6372	22.913	0.190942
Saro_0043	GH2_5_S45	Ground	4.94949	431	355.938	141.103	0.327386
Saro_0043	GH2_6_S46	Ground	4.78241	431	282.068	119.392	0.277012
Saro_0043	ISS2_5_S13	ISS	4.48233	431	201.238	88.4402	0.205198
Saro_0043	ISS2_6_S14	ISS	3.97037	431	121.322	53.0044	0.12298
Saro_0043	ISS2_7_S15	ISS	4.43335	431	197.188	84.2133	0.19539
Saro_0043	ISS2_8_S16	ISS	4.45434	431	240.151	85.9996	0.199535
Saro_0044	GH2_5_S45	Ground	3.94735	151	117.293	51.7981	0.343034
Saro_0044	GH2_6_S46	Ground	3.92149	151	127.443	50.4754	0.334274
Saro_0044	ISS2_5_S13	ISS	3.5202	151	83.4873	33.7913	0.223784
Saro_0044	ISS2_6_S14	ISS	3.05284	151	60.6612	21.1754	0.140234
Saro_0044	ISS2_7_S15	ISS	3.66242	151	112.28	38.9555	0.257983
Saro_0044	ISS2_8_S16	ISS	3.65424	151	97.6222	38.6382	0.255882
Saro_0045	GH2_5_S45	Ground	4.84177	423	364.867	126.693	0.299511
Saro_0045	GH2_6_S46	Ground	4.81131	423	343.848	122.892	0.290525
Saro_0045	ISS2_5_S13	ISS	4.61203	423	289.551	100.688	0.238034
Saro_0045	ISS2_6_S14	ISS	4.46079	423	181.983	86.5559	0.204624
Saro_0045	ISS2_7_S15	ISS	4.64952	423	301.647	104.535	0.247127
Saro_0045	ISS2_8_S16	ISS	4.73929	423	282.454	114.353	0.270337
Saro_0046	GH2_5_S45	Ground	4.61017	324	288.971	100.501	0.31019
Saro_0046	GH2_6_S46	Ground	4.60593	324	246.413	100.076	0.308877
Saro_0046	ISS2_5_S13	ISS	4.54324	324	178.074	93.995	0.290108
Saro_0046	ISS2_6_S14	ISS	4.13049	324	150.389	62.2083	0.192001
Saro_0046	ISS2_7_S15	ISS	4.2806	324	181.547	72.2838	0.223098
Saro_0046	ISS2_8_S16	ISS	4.31539	324	253.167	74.8428	0.230996
Saro_0047	GH2_5_S45	Ground	4.70266	374	340.109	110.24	0.294759
Saro_0047	GH2_6_S46	Ground	4.6569	374	267.594	105.309	0.281575
Saro_0047	ISS2_5_S13	ISS	4.56743	374	255.77	96.2966	0.257478
Saro_0047	ISS2_6_S14	ISS	4.01602	374	131.432	55.48	0.148342
Saro_0047	ISS2_7_S15	ISS	4.54329	374	217.856	93.9999	0.251337
Saro_0047	ISS2_8_S16	ISS	4.54091	374	247.96	93.7758	0.250737
Saro_0048	GH2_5_S45	Ground	4.39638	264	294.247	81.1562	0.30741
Saro_0048	GH2_6_S46	Ground	4.02625	264	289.129	56.0502	0.212311
Saro_0048	ISS2_5_S13	ISS	3.88428	264	188.208	48.6319	0.184212
Saro_0048	ISS2_6_S14	ISS	3.95892	264	128.905	52.4006	0.198487
Saro_0048	ISS2_7_S15	ISS	4.03112	264	226.794	56.3238	0.213348
Saro_0048	ISS2_8_S16	ISS	4.06013	264	249.262	57.9817	0.219628
Saro_0049	GH2_5_S45	Ground	4.42444	340	234.992	83.4658	0.245488
Saro_0049	GH2_6_S46	Ground	4.49628	340	171.571	89.6827	0.263773
Saro_0049	ISS2_5_S13	ISS	4.29297	340	150.084	73.1835	0.215246
Saro_0049	ISS2_6_S14	ISS	3.93268	340	112.476	51.0438	0.150129
Saro_0049	ISS2_7_S15	ISS	4.24037	340	155.851	69.4336	0.204216
Saro_0049	ISS2_8_S16	ISS	4.23685	340	185.482	69.1894	0.203498
Saro_0050	GH2_5_S45	Ground	4.94663	431	417.223	140.7	0.326449
Saro_0050	GH2_6_S46	Ground	4.90853	431	403.862	135.44	0.314245
Saro_0050	ISS2_5_S13	ISS	4.72446	431	361.939	112.669	0.261414
Saro_0050	ISS2_6_S14	ISS	4.45417	431	205.995	85.9846	0.1995
Saro_0050	ISS2_7_S15	ISS	4.69071	431	352.48	108.931	0.25274
Saro_0050	ISS2_8_S16	ISS	4.7152	431	350.789	111.631	0.259005
Saro_0051	GH2_5_S45	Ground	4.69979	342	383.13	109.924	0.321415
Saro_0051	GH2_6_S46	Ground	4.59845	342	435.988	99.3303	0.290439
Saro_0051	ISS2_5_S13	ISS	4.4325	342	394.755	84.1414	0.246027
Saro_0051	ISS2_6_S14	ISS	4.29154	342	181.983	73.079	0.213681
Saro_0051	ISS2_7_S15	ISS	4.41766	342	351.922	82.9019	0.242403
Saro_0051	ISS2_8_S16	ISS	4.47057	342	342.329	87.4069	0.255576
Saro_0052	GH2_5_S45	Ground	4.32268	250	253.256	75.3907	0.301563
Saro_0052	GH2_6_S46	Ground	3.99452	250	301.132	54.2996	0.217198
Saro_0052	ISS2_5_S13	ISS	3.93322	250	277.969	51.0711	0.204284
Saro_0052	ISS2_6_S14	ISS	3.78464	250	137.751	44.0199	0.176079
Saro_0052	ISS2_7_S15	ISS	4.02126	250	250.256	55.7712	0.223085
Saro_0052	ISS2_8_S16	ISS	3.91276	250	204.356	50.0367	0.200147
Saro_0053	GH2_5_S45	Ground	4.00704	169	150.573	54.9841	0.32535
Saro_0053	GH2_6_S46	Ground	3.81603	169	73.4295	45.4236	0.268779
Saro_0053	ISS2_5_S13	ISS	3.61627	169	62.7361	37.1987	0.220111
Saro_0053	ISS2_6_S14	ISS	2.99438	169	49.2872	19.973	0.118183
Saro_0053	ISS2_7_S15	ISS	3.6863	169	63.1225	39.897	0.236077
Saro_0053	ISS2_8_S16	ISS	3.43152	169	74.1929	30.9235	0.182979
Saro_0054	GH2_5_S45	Ground	4.17321	200	163.155	64.9232	0.324616
Saro_0054	GH2_6_S46	Ground	4.02981	200	198.754	56.2504	0.281252
Saro_0054	ISS2_5_S13	ISS	3.83248	200	136.572	46.177	0.230885
Saro_0054	ISS2_6_S14	ISS	3.66493	200	82.1453	39.0534	0.195267
Saro_0054	ISS2_7_S15	ISS	4.06433	200	158.086	58.2261	0.29113
Saro_0054	ISS2_8_S16	ISS	3.84863	200	161.402	46.9285	0.234643
Saro_0055	GH2_5_S45	Ground	5.1885	563	572.26	179.199	0.318294
Saro_0055	GH2_6_S46	Ground	4.95184	563	593.791	141.434	0.251216
Saro_0055	ISS2_5_S13	ISS	4.80194	563	404.889	121.746	0.216245
Saro_0055	ISS2_6_S14	ISS	4.64521	563	226.216	104.085	0.184876
Saro_0055	ISS2_7_S15	ISS	4.76587	563	418.396	117.434	0.208585
Saro_0055	ISS2_8_S16	ISS	4.81225	563	426.935	123.008	0.218486
Saro_0056	GH2_5_S45	Ground	4.17785	321	118.511	65.2256	0.203195
Saro_0056	GH2_6_S46	Ground	4.26713	321	194.518	71.3164	0.222169
Saro_0056	ISS2_5_S13	ISS	4.28203	321	152.014	72.3874	0.225506
Saro_0056	ISS2_6_S14	ISS	3.41754	321	66.98	30.4944	0.0949982
Saro_0056	ISS2_7_S15	ISS	4.16605	321	145.796	64.46	0.20081
Saro_0056	ISS2_8_S16	ISS	3.7585	321	113.893	42.8843	0.133596
Saro_0057	GH2_5_S45	Ground	4.06985	180	133.527	58.5482	0.325268
Saro_0057	GH2_6_S46	Ground	3.95435	180	185.339	52.1615	0.289786
Saro_0057	ISS2_5_S13	ISS	3.91237	180	153.462	50.0173	0.277874
Saro_0057	ISS2_6_S14	ISS	3.65447	180	82.1453	38.6472	0.214707
Saro_0057	ISS2_7_S15	ISS	3.80851	180	153.058	45.0832	0.250462
Saro_0057	ISS2_8_S16	ISS	3.7578	180	111.289	42.854	0.238078
Saro_0058	GH2_5_S45	Ground	4.18082	179	188.318	65.4194	0.365471
Saro_0058	GH2_6_S46	Ground	4.00806	179	152.507	55.0401	0.307487
Saro_0058	ISS2_5_S13	ISS	3.74108	179	104.721	42.1436	0.235439
Saro_0058	ISS2_6_S14	ISS	3.60666	179	98.5744	36.8426	0.205825
Saro_0058	ISS2_7_S15	ISS	3.89931	179	103.342	49.3681	0.2758
Saro_0058	ISS2_8_S16	ISS	3.7493	179	105.432	42.4915	0.237383
Saro_0059	GH2_5_S45	Ground	4.35427	235	160.314	77.8103	0.331108
Saro_0059	GH2_6_S46	Ground	4.31444	235	211.816	74.772	0.318179
Saro_0059	ISS2_5_S13	ISS	4.02675	235	142.363	56.0786	0.238632
Saro_0059	ISS2_6_S14	ISS	3.79578	235	93.5193	44.5128	0.189416
Saro_0059	ISS2_7_S15	ISS	4.25339	235	163.672	70.3432	0.299333
Saro_0059	ISS2_8_S16	ISS	4.15691	235	137.973	63.8738	0.271803
Saro_0060	GH2_5_S45	Ground	4.84724	400	202.929	127.389	0.318472
Saro_0060	GH2_6_S46	Ground	4.7052	400	186.751	110.52	0.2763
Saro_0060	ISS2_5_S13	ISS	4.47371	400	180.004	87.6812	0.219203
Saro_0060	ISS2_6_S14	ISS	4.08371	400	111.212	59.3651	0.148413
Saro_0060	ISS2_7_S15	ISS	4.49736	400	159.203	89.7796	0.224449
Saro_0060	ISS2_8_S16	ISS	4.25076	400	133.417	70.1588	0.175397
Saro_0061	GH2_5_S45	Ground	4.90966	473	378.666	135.594	0.286667
Saro_0061	GH2_6_S46	Ground	4.86997	473	388.682	130.318	0.275513
Saro_0061	ISS2_5_S13	ISS	4.62542	473	288.104	102.046	0.215742
Saro_0061	ISS2_6_S14	ISS	4.40067	473	147.862	81.5058	0.172317
Saro_0061	ISS2_7_S15	ISS	4.69071	473	275.393	108.931	0.230298
Saro_0061	ISS2_8_S16	ISS	4.68068	473	293.517	107.843	0.227999
Saro_0062	GH2_5_S45	Ground	3.75225	118	111.611	42.6169	0.36116
Saro_0062	GH2_6_S46	Ground	3.41697	118	58.2494	30.4769	0.258279
Saro_0062	ISS2_5_S13	ISS	3.28217	118	58.3929	26.6336	0.225709
Saro_0062	ISS2_6_S14	ISS	2.64751	118	40.4408	14.1188	0.119651
Saro_0062	ISS2_7_S15	ISS	3.16566	118	48.0401	23.7043	0.200884
Saro_0062	ISS2_8_S16	ISS	3.21531	118	48.1603	24.9111	0.211111
Saro_0063	GH2_5_S45	Ground	4.23035	262	206.176	68.741	0.26237
Saro_0063	GH2_6_S46	Ground	4.01173	262	271.477	55.2421	0.210848
Saro_0063	ISS2_5_S13	ISS	3.87006	262	253.357	47.9454	0.182998
Saro_0063	ISS2_6_S14	ISS	3.64147	262	80.8815	38.1477	0.145602
Saro_0063	ISS2_7_S15	ISS	3.55399	262	263.103	34.9524	0.133406
Saro_0063	ISS2_8_S16	ISS	3.79863	262	190.689	44.6398	0.170381
Saro_0064	GH2_5_S45	Ground	4.781	388	400.176	119.223	0.307277
Saro_0064	GH2_6_S46	Ground	4.75347	388	305.015	115.986	0.298932
Saro_0064	ISS2_5_S13	ISS	4.34875	388	263.009	77.382	0.199438
Saro_0064	ISS2_6_S14	ISS	4.24697	388	180.72	69.8936	0.180138
Saro_0064	ISS2_7_S15	ISS	4.39045	388	252.49	80.6764	0.207929
Saro_0064	ISS2_8_S16	ISS	4.53549	388	289.613	93.2697	0.240386
Saro_0065	GH2_5_S45	Ground	4.01493	152	151.791	55.4193	0.364601
Saro_0065	GH2_6_S46	Ground	3.56556	152	103.084	35.3593	0.232627
Saro_0065	ISS2_5_S13	ISS	3.03467	152	98.93	20.7941	0.136804
Saro_0065	ISS2_6_S14	ISS	3.64793	152	65.7162	38.395	0.252599
Saro_0065	ISS2_7_S15	ISS	3.19603	152	92.17	24.4353	0.160758
Saro_0065	ISS2_8_S16	ISS	3.42703	152	76.1453	30.7851	0.202534
Saro_0066	GH2_5_S45	Ground	5.68427	928	944.839	294.202	0.317028
Saro_0066	GH2_6_S46	Ground	5.39387	928	760.419	220.053	0.237126
Saro_0066	ISS2_5_S13	ISS	5.24282	928	667.898	189.202	0.203882
Saro_0066	ISS2_6_S14	ISS	5.06735	928	446.112	158.753	0.17107
Saro_0066	ISS2_7_S15	ISS	5.27419	928	658.038	195.232	0.210379
Saro_0066	ISS2_8_S16	ISS	5.38142	928	694.419	217.33	0.234191
Saro_0067	GH2_5_S45	Ground	4.86046	380	327.934	129.084	0.339695
Saro_0067	GH2_6_S46	Ground	4.52262	380	243.235	92.077	0.242308
Saro_0067	ISS2_5_S13	ISS	4.25759	380	221.024	70.6397	0.185894
Saro_0067	ISS2_6_S14	ISS	4.23181	380	137.751	68.8415	0.181162
Saro_0067	ISS2_7_S15	ISS	4.2731	380	201.098	71.7436	0.188799
Saro_0067	ISS2_8_S16	ISS	4.20734	380	227.134	67.1777	0.176784
Saro_0068	GH2_5_S45	Ground	5.23722	606	583.219	188.146	0.310472
Saro_0068	GH2_6_S46	Ground	5.10293	606	512.595	164.504	0.271458
Saro_0068	ISS2_5_S13	ISS	5.02768	606	430.466	152.578	0.251779
Saro_0068	ISS2_6_S14	ISS	4.6735	606	274.239	107.072	0.176686
Saro_0068	ISS2_7_S15	ISS	4.82929	606	395.493	125.123	0.206473
Saro_0068	ISS2_8_S16	ISS	4.87747	606	466.634	131.298	0.216664
Saro_0069	GH2_5_S45	Ground	3.75727	141	122.569	42.8311	0.303767
Saro_0069	GH2_6_S46	Ground	3.49104	141	100.26	32.8201	0.232766
Saro_0069	ISS2_5_S13	ISS	3.46104	141	96.9997	31.85	0.225886
Saro_0069	ISS2_6_S14	ISS	3.20519	141	53.0785	24.6602	0.174895
Saro_0069	ISS2_7_S15	ISS	3.35718	141	82.1151	28.7081	0.203603
Saro_0069	ISS2_8_S16	ISS	3.33886	141	93.0665	28.1869	0.199907
Saro_0070	GH2_5_S45	Ground	4.37559	230	120.946	79.4871	0.345596
Saro_0070	GH2_6_S46	Ground	4.22168	230	128.149	68.1477	0.296294
Saro_0070	ISS2_5_S13	ISS	4.00096	230	127.885	54.6508	0.237612
Saro_0070	ISS2_6_S14	ISS	3.4487	230	53.0785	31.4594	0.13678
Saro_0070	ISS2_7_S15	ISS	4.0225	230	101.666	55.8405	0.242785
Saro_0070	ISS2_8_S16	ISS	3.92238	230	104.13	50.5206	0.219655
Saro_0071	GH2_5_S45	Ground	3.20841	76	20.2929	24.7397	0.325523
Saro_0071	GH2_6_S46	Ground	3.42746	76	46.2465	30.7982	0.405239
Saro_0071	ISS2_5_S13	ISS	3.05018	76	31.3681	21.119	0.277882
Saro_0071	ISS2_6_S14	ISS	2.19722	76	11.374	9	0.118421
Saro_0071	ISS2_7_S15	ISS	3.17986	76	43.0127	24.0433	0.316359
Saro_0071	ISS2_8_S16	ISS	3.22109	76	31.2391	25.0555	0.329678
Saro_0072	GH2_5_S45	Ground	4.09136	239	310.482	59.821	0.250297
Saro_0072	GH2_6_S46	Ground	3.88198	239	496.708	48.5202	0.203013
Saro_0072	ISS2_5_S13	ISS	3.50992	239	409.715	33.4457	0.13994
Saro_0072	ISS2_6_S14	ISS	3.52668	239	93.5193	34.0107	0.142304
Saro_0072	ISS2_7_S15	ISS	3.73047	239	391.024	41.6986	0.174471
Saro_0072	ISS2_8_S16	ISS	3.93982	239	329.963	51.4092	0.215101
Saro_0073	GH2_5_S45	Ground	5.03991	434	438.327	154.455	0.355888
Saro_0073	GH2_6_S46	Ground	4.90472	434	547.897	134.926	0.310889
Saro_0073	ISS2_5_S13	ISS	4.66649	434	471.486	106.324	0.244987
Saro_0073	ISS2_6_S14	ISS	4.45374	434	175.665	85.9479	0.198037
Saro_0073	ISS2_7_S15	ISS	4.72082	434	467.553	112.26	0.258664
Saro_0073	ISS2_8_S16	ISS	4.78562	434	423.03	119.776	0.275982
Saro_0074	GH2_5_S45	Ground	4.85184	458	219.569	127.975	0.279422
Saro_0074	GH2_6_S46	Ground	4.74371	458	218.523	114.859	0.250784
Saro_0074	ISS2_5_S13	ISS	4.39807	458	168.422	81.2935	0.177497
Saro_0074	ISS2_6_S14	ISS	4.06488	458	120.059	58.2581	0.127201
Saro_0074	ISS2_7_S15	ISS	4.47547	458	168.14	87.8358	0.191781
Saro_0074	ISS2_8_S16	ISS	4.48314	458	180.276	88.5125	0.193259
Saro_0075	GH2_5_S45	Ground	4.95217	414	416.005	141.482	0.341743
Saro_0075	GH2_6_S46	Ground	4.83853	414	355.145	126.284	0.305033
Saro_0075	ISS2_5_S13	ISS	4.64846	414	303.546	104.424	0.252232
Saro_0075	ISS2_6_S14	ISS	4.33763	414	188.302	76.5259	0.184845
Saro_0075	ISS2_7_S15	ISS	4.6783	414	344.101	107.587	0.259873
Saro_0075	ISS2_8_S16	ISS	4.60335	414	326.709	99.8186	0.241108
Saro_0076	GH2_5_S45	Ground	5.57179	789	740.692	262.905	0.333213
Saro_0076	GH2_6_S46	Ground	5.34378	789	595.909	209.303	0.265276
Saro_0076	ISS2_5_S13	ISS	5.15166	789	473.899	172.718	0.218907
Saro_0076	ISS2_6_S14	ISS	5.05379	789	334.9	156.615	0.198498
Saro_0076	ISS2_7_S15	ISS	5.14994	789	456.381	172.421	0.218531
Saro_0076	ISS2_8_S16	ISS	5.23339	789	479.651	187.428	0.237551
Saro_0077	GH2_5_S45	Ground	4.53943	348	184.666	93.6375	0.269073
Saro_0077	GH2_6_S46	Ground	4.60098	348	230.879	99.582	0.286155
Saro_0077	ISS2_5_S13	ISS	4.6163	348	203.169	101.119	0.290572
Saro_0077	ISS2_6_S14	ISS	3.9988	348	109.948	54.5325	0.156703
Saro_0077	ISS2_7_S15	ISS	4.40629	348	198.864	81.965	0.235532
Saro_0077	ISS2_8_S16	ISS	4.2939	348	183.53	73.2518	0.210494
Saro_0078	GH2_5_S45	Ground	4.2705	273	134.339	71.5574	0.262115
Saro_0078	GH2_6_S46	Ground	4.15886	273	128.149	63.9986	0.234427
Saro_0078	ISS2_5_S13	ISS	3.97468	273	101.826	53.233	0.194993
Saro_0078	ISS2_6_S14	ISS	3.53643	273	65.7162	34.3441	0.125802
Saro_0078	ISS2_7_S15	ISS	3.95492	273	104.459	52.1914	0.191177
Saro_0078	ISS2_8_S16	ISS	3.94685	273	105.432	51.7718	0.18964
Saro_0079	GH2_5_S45	Ground	4.76177	371	319.411	116.953	0.315237
Saro_0079	GH2_6_S46	Ground	4.58575	371	261.593	98.0769	0.264358
Saro_0079	ISS2_5_S13	ISS	4.40384	371	177.591	81.764	0.220388
Saro_0079	ISS2_6_S14	ISS	4.15546	371	140.279	63.781	0.171916
Saro_0079	ISS2_7_S15	ISS	4.40944	371	184.34	82.2238	0.221627
Saro_0079	ISS2_8_S16	ISS	4.32857	371	199.8	75.8359	0.204409
Saro_0080	GH2_5_S45	Ground	5.67764	874	802.788	292.26	0.334393
Saro_0080	GH2_6_S46	Ground	5.51245	874	749.828	247.757	0.283475
Saro_0080	ISS2_5_S13	ISS	5.25788	874	549.665	192.074	0.219765
Saro_0080	ISS2_6_S14	ISS	5.00007	874	322.262	148.424	0.169821
Saro_0080	ISS2_7_S15	ISS	5.28675	874	580.95	197.7	0.226201
Saro_0080	ISS2_8_S16	ISS	5.37558	874	588.987	216.065	0.247214
Saro_0081	GH2_5_S45	Ground	2.90881	74	71.8369	18.3351	0.247771
Saro_0081	GH2_6_S46	Ground	3.05194	74	86.8445	21.1564	0.285898
Saro_0081	ISS2_5_S13	ISS	2.9163	74	87.348	18.4728	0.249633
Saro_0081	ISS2_6_S14	ISS	1.86835	74	25.2755	6.47761	0.0875353
Saro_0081	ISS2_7_S15	ISS	2.9807	74	82.1151	19.7015	0.266237
Saro_0081	ISS2_8_S16	ISS	2.85961	74	71.5896	17.4547	0.235875
Saro_0082	GH2_5_S45	Ground	3.18775	87	90.5064	24.2339	0.278551
Saro_0082	GH2_6_S46	Ground	2.88468	87	74.1356	17.8978	0.205722
Saro_0082	ISS2_5_S13	ISS	2.71341	87	66.5968	15.0806	0.173341
Saro_0082	ISS2_6_S14	ISS	2.42397	87	29.0668	11.2906	0.129778
Saro_0082	ISS2_7_S15	ISS	2.32289	87	68.7085	10.2051	0.1173
Saro_0082	ISS2_8_S16	ISS	2.62903	87	68.3356	13.8603	0.159314
Saro_0083	GH2_5_S45	Ground	3.88034	182	113.64	48.4405	0.266157
Saro_0083	GH2_6_S46	Ground	3.55602	182	159.215	35.0234	0.192436
Saro_0083	ISS2_5_S13	ISS	3.26463	182	177.591	26.1705	0.143794
Saro_0083	ISS2_6_S14	ISS	3.54858	182	61.9249	34.7638	0.19101
Saro_0083	ISS2_7_S15	ISS	3.45264	182	140.21	31.5837	0.173537
Saro_0083	ISS2_8_S16	ISS	3.65187	182	115.845	38.5466	0.211795
Saro_0084	GH2_5_S45	Ground	5.20712	581	517.064	182.568	0.31423
Saro_0084	GH2_6_S46	Ground	5.10604	581	476.233	165.016	0.28402
Saro_0084	ISS2_5_S13	ISS	4.9582	581	386.068	142.337	0.244986
Saro_0084	ISS2_6_S14	ISS	4.72074	581	254.019	112.251	0.193204
Saro_0084	ISS2_7_S15	ISS	4.8807	581	397.728	131.723	0.226717
Saro_0084	ISS2_8_S16	ISS	4.97298	581	395.695	144.456	0.248634
Saro_0085	GH2_5_S45	Ground	5.17518	567	400.176	176.828	0.311866
Saro_0085	GH2_6_S46	Ground	4.96729	567	431.751	143.636	0.253327
Saro_0085	ISS2_5_S13	ISS	4.67366	567	326.228	107.089	0.18887
Saro_0085	ISS2_6_S14	ISS	4.59934	567	230.007	99.4185	0.175341
Saro_0085	ISS2_7_S15	ISS	4.68819	567	331.253	108.656	0.191634
Saro_0085	ISS2_8_S16	ISS	4.73594	567	311.74	113.971	0.201006
Saro_0086	GH2_5_S45	Ground	4.80843	353	290.189	122.54	0.347138
Saro_0086	GH2_6_S46	Ground	4.59156	353	274.302	98.6484	0.279457
Saro_0086	ISS2_5_S13	ISS	4.3104	353	193.034	74.47	0.210963
Saro_0086	ISS2_6_S14	ISS	4.07937	353	123.85	59.108	0.167445
Saro_0086	ISS2_7_S15	ISS	4.37643	353	178.195	79.5534	0.225364
Saro_0086	ISS2_8_S16	ISS	4.31173	353	199.149	74.5694	0.211245
Saro_0087	GH2_5_S45	Ground	4.44766	249	277.201	85.4264	0.343078
Saro_0087	GH2_6_S46	Ground	4.20326	249	236.175	66.9039	0.26869
Saro_0087	ISS2_5_S13	ISS	4.07331	249	193.517	58.7511	0.235948
Saro_0087	ISS2_6_S14	ISS	3.66038	249	90.9917	38.8762	0.156129
Saro_0087	ISS2_7_S15	ISS	3.94755	249	191.043	51.8083	0.208065
Saro_0087	ISS2_8_S16	ISS	4.07384	249	199.149	58.7821	0.236073
Saro_0088	GH2_5_S45	Ground	4.50384	297	316.57	90.3636	0.304255
Saro_0088	GH2_6_S46	Ground	4.26106	297	318.43	70.8848	0.238669
Saro_0088	ISS2_5_S13	ISS	4.11685	297	268.8	61.3659	0.206619
Saro_0088	ISS2_6_S14	ISS	4.07531	297	141.543	58.8686	0.198211
Saro_0088	ISS2_7_S15	ISS	4.21145	297	272.041	67.4543	0.227119
Saro_0088	ISS2_8_S16	ISS	4.29759	297	253.167	73.5225	0.247551
Saro_0089	GH2_5_S45	Ground	4.9332	438	552.373	138.823	0.316947
Saro_0089	GH2_6_S46	Ground	4.78895	438	672.869	120.175	0.274372
Saro_0089	ISS2_5_S13	ISS	4.70826	438	554.491	110.859	0.253102
Saro_0089	ISS2_6_S14	ISS	4.44907	438	223.688	85.5474	0.195314
Saro_0089	ISS2_7_S15	ISS	4.70713	438	548.551	110.734	0.252818
Saro_0089	ISS2_8_S16	ISS	4.73886	438	532.367	114.304	0.260968
Saro_0090	GH2_5_S45	Ground	4.76092	349	369.737	116.853	0.334822
Saro_0090	GH2_6_S46	Ground	4.68979	349	332.198	108.83	0.311834
Saro_0090	ISS2_5_S13	ISS	4.40003	349	277.004	81.4532	0.23339
Saro_0090	ISS2_6_S14	ISS	4.27667	349	175.665	71.9999	0.206304
Saro_0090	ISS2_7_S15	ISS	4.40557	349	292.71	81.9055	0.234686
Saro_0090	ISS2_8_S16	ISS	4.52538	349	285.057	92.3307	0.264558
Saro_0091	GH2_5_S45	Ground	4.94705	468	418.034	140.759	0.300767
Saro_0091	GH2_6_S46	Ground	4.79442	468	527.422	120.834	0.258193
Saro_0091	ISS2_5_S13	ISS	4.5655	468	382.208	96.111	0.205365
Saro_0091	ISS2_6_S14	ISS	4.2646	468	221.16	71.1364	0.152001
Saro_0091	ISS2_7_S15	ISS	4.71624	468	466.995	111.747	0.238776
Saro_0091	ISS2_8_S16	ISS	4.5763	468	377.473	97.1541	0.207594
Saro_0092	GH2_5_S45	Ground	4.70149	358	327.934	110.111	0.307574
Saro_0092	GH2_6_S46	Ground	4.48065	358	317.371	88.292	0.246626
Saro_0092	ISS2_5_S13	ISS	4.47545	358	244.671	87.834	0.245346
Saro_0092	ISS2_6_S14	ISS	4.11372	358	151.653	61.174	0.170877
Saro_0092	ISS2_7_S15	ISS	4.32954	358	265.338	75.9095	0.212038
Saro_0092	ISS2_8_S16	ISS	4.42459	358	243.405	83.4787	0.233181
Saro_0093	GH2_5_S45	Ground	3.92999	128	137.586	50.9065	0.397707
Saro_0093	GH2_6_S46	Ground	3.65728	128	145.447	38.756	0.302781
Saro_0093	ISS2_5_S13	ISS	3.35169	128	101.343	28.5509	0.223054
Saro_0093	ISS2_6_S14	ISS	3.08367	128	68.2438	21.8383	0.170612
Saro_0093	ISS2_7_S15	ISS	3.53481	128	106.135	34.2885	0.267879
Saro_0093	ISS2_8_S16	ISS	3.61087	128	104.13	36.9983	0.289049
Saro_0094	GH2_5_S45	Ground	4.44465	276	255.285	85.17	0.308587
Saro_0094	GH2_6_S46	Ground	4.43776	276	334.669	84.5855	0.306469
Saro_0094	ISS2_5_S13	ISS	4.17132	276	293.412	64.8011	0.234786
Saro_0094	ISS2_6_S14	ISS	3.69303	276	99.8381	40.1663	0.14553
Saro_0094	ISS2_7_S15	ISS	4.22409	276	279.862	68.3121	0.247508
Saro_0094	ISS2_8_S16	ISS	4.23997	276	259.675	69.406	0.251471
Saro_0095	GH2_5_S45	Ground	4.66666	352	408.294	106.342	0.302107
Saro_0095	GH2_6_S46	Ground	4.56832	352	443.754	96.382	0.273813
Saro_0095	ISS2_5_S13	ISS	4.46168	352	399.581	86.6333	0.246117
Saro_0095	ISS2_6_S14	ISS	4.25909	352	164.291	70.7459	0.200983
Saro_0095	ISS2_7_S15	ISS	4.48467	352	371.473	88.6477	0.25184
Saro_0095	ISS2_8_S16	ISS	4.46666	352	367.06	87.0654	0.247345
Saro_0096	GH2_5_S45	Ground	4.50587	268	246.762	90.5473	0.337863
Saro_0096	GH2_6_S46	Ground	4.31408	268	243.941	74.7452	0.2789
Saro_0096	ISS2_5_S13	ISS	3.93507	268	171.8	51.1656	0.190916
Saro_0096	ISS2_6_S14	ISS	3.81169	268	115.003	45.2269	0.168757
Saro_0096	ISS2_7_S15	ISS	4.07832	268	210.036	59.0464	0.220322
Saro_0096	ISS2_8_S16	ISS	4.08514	268	228.436	59.4506	0.22183
Saro_0097	GH2_5_S45	Ground	4.93703	492	487.03	139.355	0.283242
Saro_0097	GH2_6_S46	Ground	4.78663	492	431.398	119.897	0.243692
Saro_0097	ISS2_5_S13	ISS	4.5589	492	352.77	95.478	0.194061
Saro_0097	ISS2_6_S14	ISS	4.26597	492	193.357	71.2341	0.144785
Saro_0097	ISS2_7_S15	ISS	4.57316	492	337.957	96.8496	0.196849
Saro_0097	ISS2_8_S16	ISS	4.67476	492	364.456	107.207	0.2179
Saro_0098	GH2_5_S45	Ground	5.22539	604	526.804	185.933	0.307837
Saro_0098	GH2_6_S46	Ground	5.13223	604	623.798	169.394	0.280454
Saro_0098	ISS2_5_S13	ISS	4.84284	604	474.864	126.83	0.209983
Saro_0098	ISS2_6_S14	ISS	4.67653	604	251.491	107.396	0.177809
Saro_0098	ISS2_7_S15	ISS	4.9179	604	484.87	136.715	0.22635
Saro_0098	ISS2_8_S16	ISS	5.00513	604	490.064	149.177	0.246981
Saro_0099	GH2_5_S45	Ground	4.66565	378	379.478	106.235	0.281044
Saro_0099	GH2_6_S46	Ground	4.57104	378	470.231	96.6447	0.255674
Saro_0099	ISS2_5_S13	ISS	4.46107	378	376.417	86.58	0.229048
Saro_0099	ISS2_6_S14	ISS	4.14033	378	168.082	62.8233	0.166199
Saro_0099	ISS2_7_S15	ISS	4.49259	378	398.286	89.353	0.236384
Saro_0099	ISS2_8_S16	ISS	4.42163	378	329.312	83.2321	0.220191
Saro_0100	GH2_5_S45	Ground	4.92283	440	534.11	137.391	0.312253
Saro_0100	GH2_6_S46	Ground	4.66343	440	685.931	105.999	0.240907
Saro_0100	ISS2_5_S13	ISS	4.50723	440	607.093	90.6699	0.206068
Saro_0100	ISS2_6_S14	ISS	4.29809	440	213.578	73.5593	0.16718
Saro_0100	ISS2_7_S15	ISS	4.50812	440	626.197	90.7513	0.206253
Saro_0100	ISS2_8_S16	ISS	4.56062	440	488.762	95.6423	0.217369
Saro_0101	GH2_5_S45	Ground	5.07798	470	524.369	160.449	0.341382
Saro_0101	GH2_6_S46	Ground	4.85364	470	472.703	128.206	0.272779
Saro_0101	ISS2_5_S13	ISS	4.63615	470	352.77	103.147	0.219461
Saro_0101	ISS2_6_S14	ISS	4.48677	470	207.259	88.8345	0.18901
Saro_0101	ISS2_7_S15	ISS	4.74929	470	373.707	115.503	0.245751
Saro_0101	ISS2_8_S16	ISS	4.6308	470	363.155	102.596	0.218289
Saro_0102	GH2_5_S45	Ground	4.79535	326	310.076	120.946	0.371001
Saro_0102	GH2_6_S46	Ground	4.62243	326	336.434	101.741	0.312089
Saro_0102	ISS2_5_S13	ISS	4.28173	326	246.601	72.3657	0.221981
Saro_0102	ISS2_6_S14	ISS	4.18442	326	161.763	65.6554	0.201397
Saro_0102	ISS2_7_S15	ISS	4.47511	326	253.607	87.8045	0.269339
Saro_0102	ISS2_8_S16	ISS	4.47143	326	256.421	87.4816	0.268348
Saro_0103	GH2_5_S45	Ground	4.36005	203	185.071	78.2607	0.385521
Saro_0103	GH2_6_S46	Ground	4.07672	203	228.055	58.9518	0.290403
Saro_0103	ISS2_5_S13	ISS	4.03103	203	202.686	56.3187	0.277432
Saro_0103	ISS2_6_S14	ISS	3.65094	203	99.8381	38.5109	0.189709
Saro_0103	ISS2_7_S15	ISS	3.9153	203	194.954	50.1643	0.247115
Saro_0103	ISS2_8_S16	ISS	4.02242	203	175.72	55.8363	0.275056
Saro_0104	GH2_5_S45	Ground	4.42066	275	260.967	83.1513	0.302368
Saro_0104	GH2_6_S46	Ground	4.29978	275	241.117	73.6833	0.267939
Saro_0104	ISS2_5_S13	ISS	4.2658	275	204.134	71.2218	0.258988
Saro_0104	ISS2_6_S14	ISS	3.89484	275	97.3106	49.1483	0.178721
Saro_0104	ISS2_7_S15	ISS	4.31973	275	210.036	75.1684	0.27334
Saro_0104	ISS2_8_S16	ISS	4.2842	275	200.451	72.5446	0.263798
Saro_0105	GH2_5_S45	Ground	5.41439	732	748.403	224.617	0.306853
Saro_0105	GH2_6_S46	Ground	5.28507	732	809.49	197.368	0.269629
Saro_0105	ISS2_5_S13	ISS	5.09403	732	607.093	163.046	0.222741
Saro_0105	ISS2_6_S14	ISS	4.86	732	324.79	129.024	0.176263
Saro_0105	ISS2_7_S15	ISS	5.03271	732	616.701	153.349	0.209493
Saro_0105	ISS2_8_S16	ISS	5.11326	732	609.163	166.211	0.227064
Saro_0106	GH2_5_S45	Ground	5.42614	679	677.378	227.271	0.334714
Saro_0106	GH2_6_S46	Ground	5.28235	679	598.733	196.832	0.289884
Saro_0106	ISS2_5_S13	ISS	5.1713	679	466.66	176.144	0.259416
Saro_0106	ISS2_6_S14	ISS	4.85346	679	309.625	128.183	0.188782
Saro_0106	ISS2_7_S15	ISS	5.05631	679	510.007	157.011	0.231238
Saro_0106	ISS2_8_S16	ISS	5.05807	679	493.968	157.287	0.231644
Saro_0107	GH2_5_S45	Ground	5.44973	724	767.884	232.695	0.321402
Saro_0107	GH2_6_S46	Ground	5.25259	724	787.602	191.06	0.263895
Saro_0107	ISS2_5_S13	ISS	5.1146	724	728.222	166.434	0.229881
Saro_0107	ISS2_6_S14	ISS	4.86821	724	303.306	130.088	0.179679
Saro_0107	ISS2_7_S15	ISS	5.05482	724	764.732	156.776	0.216541
Saro_0107	ISS2_8_S16	ISS	5.20329	724	779.025	181.87	0.251202
Saro_0108	GH2_5_S45	Ground	4.56008	287	325.093	95.5914	0.333071
Saro_0108	GH2_6_S46	Ground	4.42091	287	320.548	83.172	0.289798
Saro_0108	ISS2_5_S13	ISS	4.22253	287	264.457	68.2055	0.23765
Saro_0108	ISS2_6_S14	ISS	4.0984	287	160.499	60.2437	0.209908
Saro_0108	ISS2_7_S15	ISS	4.22768	287	302.764	68.5578	0.238877
Saro_0108	ISS2_8_S16	ISS	4.28953	287	305.232	72.9319	0.254118
Saro_0109	GH2_5_S45	Ground	3.71043	136	154.226	40.8714	0.300525
Saro_0109	GH2_6_S46	Ground	3.78156	136	119.676	43.8844	0.322679
Saro_0109	ISS2_5_S13	ISS	3.7483	136	96.5171	42.4489	0.312124
Saro_0109	ISS2_6_S14	ISS	2.85844	136	63.1887	17.4343	0.128193
Saro_0109	ISS2_7_S15	ISS	3.75474	136	99.4319	42.723	0.31414
Saro_0109	ISS2_8_S16	ISS	3.37393	136	124.956	29.1929	0.214654
Saro_0110	GH2_5_S45	Ground	4.26013	219	209.829	70.8191	0.323375
Saro_0110	GH2_6_S46	Ground	4.11498	219	218.876	61.251	0.279685
Saro_0110	ISS2_5_S13	ISS	4.00454	219	182.9	54.8468	0.250442
Saro_0110	ISS2_6_S14	ISS	3.65318	219	106.157	38.5973	0.176243
Saro_0110	ISS2_7_S15	ISS	3.97887	219	187.133	53.4564	0.244093
Saro_0110	ISS2_8_S16	ISS	4.0085	219	194.594	55.0639	0.251434
Saro_0111	GH2_5_S45	Ground	4.13379	161	172.084	62.4142	0.387666
Saro_0111	GH2_6_S46	Ground	3.89452	161	126.737	49.1324	0.30517
Saro_0111	ISS2_5_S13	ISS	3.63661	161	88.3132	37.9631	0.235796
Saro_0111	ISS2_6_S14	ISS	3.61175	161	75.8264	37.0307	0.230004
Saro_0111	ISS2_7_S15	ISS	3.77515	161	112.28	43.6042	0.270833
Saro_0111	ISS2_8_S16	ISS	3.78298	161	103.48	43.9467	0.272961
Saro_0112	GH2_5_S45	Ground	4.31011	254	256.503	74.4487	0.293105
Saro_0112	GH2_6_S46	Ground	4.31015	254	264.064	74.4513	0.293115
Saro_0112	ISS2_5_S13	ISS	4.1736	254	222.472	64.9485	0.255703
Saro_0112	ISS2_6_S14	ISS	3.85205	254	102.366	47.0894	0.185391
Saro_0112	ISS2_7_S15	ISS	4.2037	254	229.028	66.9335	0.263518
Saro_0112	ISS2_8_S16	ISS	4.15748	254	220.626	63.91	0.251614
Saro_0113	GH2_5_S45	Ground	4.27808	268	314.134	72.1018	0.269037
Saro_0113	GH2_6_S46	Ground	4.1018	268	260.181	60.4489	0.225555
Saro_0113	ISS2_5_S13	ISS	4.06985	268	193.517	58.5482	0.218463
Saro_0113	ISS2_6_S14	ISS	3.72371	268	117.531	41.4177	0.154544
Saro_0113	ISS2_7_S15	ISS	3.90554	268	207.243	49.6767	0.185361
Saro_0113	ISS2_8_S16	ISS	4.10899	268	210.213	60.8853	0.227184
Saro_0114	GH2_5_S45	Ground	4.49227	250	288.16	89.3236	0.357294
Saro_0114	GH2_6_S46	Ground	4.25905	250	226.996	70.7427	0.282971
Saro_0114	ISS2_5_S13	ISS	4.09128	250	162.149	59.8162	0.239265
Saro_0114	ISS2_6_S14	ISS	3.94656	250	117.531	51.7571	0.207028
Saro_0114	ISS2_7_S15	ISS	4.1755	250	187.692	65.0726	0.26029
Saro_0114	ISS2_8_S16	ISS	4.08094	250	201.102	59.2011	0.236804
Saro_0115	GH2_5_S45	Ground	4.82667	379	431.833	124.795	0.329274
Saro_0115	GH2_6_S46	Ground	4.72028	379	472.703	112.199	0.296041
Saro_0115	ISS2_5_S13	ISS	4.48861	379	370.143	88.9973	0.234821
Saro_0115	ISS2_6_S14	ISS	4.24869	379	194.621	70.0135	0.184732
Saro_0115	ISS2_7_S15	ISS	4.49535	379	399.403	89.5996	0.236411
Saro_0115	ISS2_8_S16	ISS	4.48156	379	361.853	88.3721	0.233172
Saro_0116	GH2_5_S45	Ground	4.37711	239	261.779	79.6073	0.333085
Saro_0116	GH2_6_S46	Ground	4.33709	239	296.542	76.4849	0.32002
Saro_0116	ISS2_5_S13	ISS	4.18848	239	191.586	65.9223	0.275826
Saro_0116	ISS2_6_S14	ISS	3.55981	239	69.5076	35.1567	0.147099
Saro_0116	ISS2_7_S15	ISS	4.06826	239	222.325	58.4549	0.244581
Saro_0116	ISS2_8_S16	ISS	4.05946	239	240.151	57.9433	0.24244
Saro_0117	GH2_5_S45	Ground	4.81001	346	383.942	122.733	0.354718
Saro_0117	GH2_6_S46	Ground	4.68219	346	361.146	108.007	0.312158
Saro_0117	ISS2_5_S13	ISS	4.47711	346	299.203	87.9799	0.254277
Saro_0117	ISS2_6_S14	ISS	4.26488	346	168.082	71.1567	0.205655
Saro_0117	ISS2_7_S15	ISS	4.53002	346	286.006	92.7604	0.268094
Saro_0117	ISS2_8_S16	ISS	4.50183	346	322.153	90.1822	0.260642
Saro_0118	GH2_5_S45	Ground	4.75694	395	410.729	116.389	0.294655
Saro_0118	GH2_6_S46	Ground	4.66713	395	545.073	106.392	0.269347
Saro_0118	ISS2_5_S13	ISS	4.57004	395	441.566	96.548	0.244425
Saro_0118	ISS2_6_S14	ISS	4.40643	395	213.578	81.976	0.207534
Saro_0118	ISS2_7_S15	ISS	4.5569	395	401.079	95.2879	0.241235
Saro_0118	ISS2_8_S16	ISS	4.57087	395	363.155	96.6279	0.244628
Saro_0119	GH2_5_S45	Ground	4.20722	194	212.264	67.1692	0.346233
Saro_0119	GH2_6_S46	Ground	4.14132	194	243.235	62.8859	0.324154
Saro_0119	ISS2_5_S13	ISS	4.07719	194	182.9	58.9793	0.304017
Saro_0119	ISS2_6_S14	ISS	3.64615	194	93.5193	38.3268	0.197561
Saro_0119	ISS2_7_S15	ISS	3.98257	194	173.726	53.6548	0.276571
Saro_0119	ISS2_8_S16	ISS	4.07492	194	175.72	58.8458	0.303329
Saro_0120	GH2_5_S45	Ground	5.16311	521	556.432	174.706	0.335329
Saro_0120	GH2_6_S46	Ground	4.93972	521	544.014	139.731	0.268197
Saro_0120	ISS2_5_S13	ISS	4.68683	521	425.158	108.509	0.20827
Saro_0120	ISS2_6_S14	ISS	4.68163	521	247.7	107.945	0.207189
Saro_0120	ISS2_7_S15	ISS	4.81991	521	448.561	123.954	0.237916
Saro_0120	ISS2_8_S16	ISS	4.89174	521	454.92	133.185	0.255634
Saro_0121	GH2_5_S45	Ground	5.71717	995	1013.83	304.042	0.30557
Saro_0121	GH2_6_S46	Ground	5.57246	995	1053.08	263.081	0.264403
Saro_0121	ISS2_5_S13	ISS	5.4525	995	880.719	233.341	0.234514
Saro_0121	ISS2_6_S14	ISS	5.20885	995	456.222	182.884	0.183803
Saro_0121	ISS2_7_S15	ISS	5.4295	995	897.121	228.035	0.229181
Saro_0121	ISS2_8_S16	ISS	5.48736	995	872.092	241.618	0.242832
Saro_0122	GH2_5_S45	Ground	3.44689	110	138.398	31.4026	0.285478
Saro_0122	GH2_6_S46	Ground	3.38739	110	194.871	29.5887	0.268988
Saro_0122	ISS2_5_S13	ISS	3.27352	110	163.597	26.404	0.240036
Saro_0122	ISS2_6_S14	ISS	2.81512	110	58.1336	16.6952	0.151775
Saro_0122	ISS2_7_S15	ISS	3.30024	110	168.699	27.1191	0.246537
Saro_0122	ISS2_8_S16	ISS	3.35458	110	149.037	28.6336	0.260305
Saro_0123	GH2_5_S45	Ground	3.95333	140	142.862	52.1085	0.372203
Saro_0123	GH2_6_S46	Ground	3.88571	140	117.558	48.7016	0.347868
Saro_0123	ISS2_5_S13	ISS	3.39253	140	93.6216	29.741	0.212436
Saro_0123	ISS2_6_S14	ISS	3.13222	140	54.3423	22.9247	0.163748
Saro_0123	ISS2_7_S15	ISS	3.70926	140	107.811	40.8234	0.291596
Saro_0123	ISS2_8_S16	ISS	3.60328	140	111.94	36.7183	0.262274
Saro_0124	GH2_5_S45	Ground	4.38166	221	235.804	79.9707	0.361858
Saro_0124	GH2_6_S46	Ground	4.28797	221	165.569	72.8187	0.329496
Saro_0124	ISS2_5_S13	ISS	3.84072	221	126.437	46.5588	0.210673
Saro_0124	ISS2_6_S14	ISS	3.69129	221	107.421	40.0965	0.181432
Saro_0124	ISS2_7_S15	ISS	4.01496	221	129.597	55.4214	0.250775
Saro_0124	ISS2_8_S16	ISS	3.91864	221	134.068	50.3319	0.227746
Saro_0125	GH2_5_S45	Ground	4.62662	326	365.678	102.168	0.313399
Saro_0125	GH2_6_S46	Ground	4.47491	326	319.489	87.7865	0.269284
Saro_0125	ISS2_5_S13	ISS	4.33624	326	235.984	76.4199	0.234417
Saro_0125	ISS2_6_S14	ISS	4.0037	326	132.696	54.8005	0.1681
Saro_0125	ISS2_7_S15	ISS	4.40593	326	270.924	81.9356	0.251336
Saro_0125	ISS2_8_S16	ISS	4.22478	326	313.042	68.3593	0.209691
Saro_0126	GH2_5_S45	Ground	4.74966	351	310.076	115.545	0.329188
Saro_0126	GH2_6_S46	Ground	4.59154	351	247.472	98.6458	0.281042
Saro_0126	ISS2_5_S13	ISS	4.26347	351	179.522	71.0562	0.202439
Saro_0126	ISS2_6_S14	ISS	4.00597	351	112.476	54.9251	0.156482
Saro_0126	ISS2_7_S15	ISS	4.26733	351	200.54	71.3311	0.203223
Saro_0126	ISS2_8_S16	ISS	4.34374	351	251.215	76.9953	0.21936
Saro_0127	GH2_5_S45	Ground	5.47544	736	797.918	238.756	0.324397
Saro_0127	GH2_6_S46	Ground	5.32139	736	840.909	204.669	0.278083
Saro_0127	ISS2_5_S13	ISS	5.13174	736	647.63	169.311	0.230043
Saro_0127	ISS2_6_S14	ISS	4.94759	736	367.758	140.835	0.191352
Saro_0127	ISS2_7_S15	ISS	5.13733	736	704.961	170.26	0.231332
Saro_0127	ISS2_8_S16	ISS	5.19203	736	650.815	179.832	0.244338
Saro_0128	GH2_5_S45	Ground	4.57654	307	345.386	97.1779	0.316541
Saro_0128	GH2_6_S46	Ground	4.28665	307	288.423	72.7226	0.236882
Saro_0128	ISS2_5_S13	ISS	4.20717	307	267.352	67.1664	0.218783
Saro_0128	ISS2_6_S14	ISS	4.13724	307	139.015	62.6298	0.204006
Saro_0128	ISS2_7_S15	ISS	4.15572	307	272.041	63.7979	0.207811
Saro_0128	ISS2_8_S16	ISS	4.15073	307	244.706	63.4801	0.206776
Saro_0129	GH2_5_S45	Ground	5.26737	659	746.78	193.905	0.294241
Saro_0129	GH2_6_S46	Ground	5.19316	659	869.151	180.037	0.273197
Saro_0129	ISS2_5_S13	ISS	5.05172	659	713.261	156.29	0.237163
Saro_0129	ISS2_6_S14	ISS	4.96577	659	367.758	143.419	0.217631
Saro_0129	ISS2_7_S15	ISS	5.00993	659	782.049	149.895	0.227458
Saro_0129	ISS2_8_S16	ISS	5.05289	659	721.103	156.475	0.237443
Saro_0130	GH2_5_S45	Ground	4.02214	187	242.298	55.8206	0.298506
Saro_0130	GH2_6_S46	Ground	3.78996	187	317.018	44.2545	0.236655
Saro_0130	ISS2_5_S13	ISS	3.29599	187	242.258	27.0041	0.144407
Saro_0130	ISS2_6_S14	ISS	3.55223	187	94.783	34.8909	0.186582
Saro_0130	ISS2_7_S15	ISS	3.30891	187	283.772	27.3552	0.146284
Saro_0130	ISS2_8_S16	ISS	3.73252	187	206.959	41.7843	0.223446
Saro_0131	GH2_5_S45	Ground	4.64326	322	409.511	103.883	0.322617
Saro_0131	GH2_6_S46	Ground	4.51876	322	488.236	91.7222	0.284852
Saro_0131	ISS2_5_S13	ISS	4.34702	322	429.984	77.2479	0.2399
Saro_0131	ISS2_6_S14	ISS	4.14427	322	157.972	63.0716	0.195874
Saro_0131	ISS2_7_S15	ISS	4.38138	322	403.314	79.9484	0.248287
Saro_0131	ISS2_8_S16	ISS	4.4007	322	372.266	81.5077	0.25313
Saro_0132	GH2_5_S45	Ground	5.15504	532	658.302	173.302	0.325756
Saro_0132	GH2_6_S46	Ground	4.96327	532	654.864	143.061	0.268911
Saro_0132	ISS2_5_S13	ISS	4.88563	532	563.177	132.374	0.248823
Saro_0132	ISS2_6_S14	ISS	4.5328	532	214.842	93.0186	0.174847
Saro_0132	ISS2_7_S15	ISS	4.693	532	731.774	109.18	0.205225
Saro_0132	ISS2_8_S16	ISS	4.84143	532	503.731	126.65	0.238064
Saro_0133	GH2_5_S45	Ground	4.87437	371	374.607	130.891	0.352806
Saro_0133	GH2_6_S46	Ground	4.62225	371	240.058	101.723	0.274186
Saro_0133	ISS2_5_S13	ISS	4.43507	371	209.925	84.3584	0.227381
Saro_0133	ISS2_6_S14	ISS	4.32243	371	187.039	75.3718	0.203158
Saro_0133	ISS2_7_S15	ISS	4.32791	371	206.126	75.7857	0.204274
Saro_0133	ISS2_8_S16	ISS	4.43458	371	216.071	84.3167	0.227269
Saro_0134	GH2_5_S45	Ground	4.69286	358	481.348	109.165	0.30493
Saro_0134	GH2_6_S46	Ground	4.6821	358	605.794	107.997	0.301667
Saro_0134	ISS2_5_S13	ISS	4.60118	358	561.73	99.6021	0.278218
Saro_0134	ISS2_6_S14	ISS	4.28794	358	188.302	72.8165	0.203398
Saro_0134	ISS2_7_S15	ISS	4.6703	358	554.696	106.729	0.298127
Saro_0134	ISS2_8_S16	ISS	4.57824	358	493.318	97.3427	0.271907
Saro_0135	GH2_5_S45	Ground	4.67259	328	339.704	106.975	0.326143
Saro_0135	GH2_6_S46	Ground	4.67798	328	461.406	107.553	0.327904
Saro_0135	ISS2_5_S13	ISS	4.5555	328	430.466	95.1539	0.290103
Saro_0135	ISS2_6_S14	ISS	4.04925	328	141.543	57.3542	0.174861
Saro_0135	ISS2_7_S15	ISS	4.52404	328	413.368	92.2076	0.281121
Saro_0135	ISS2_8_S16	ISS	4.55403	328	359.901	95.0141	0.289677
Saro_0136	GH2_5_S45	Ground	5.44855	758	850.679	232.42	0.306623
Saro_0136	GH2_6_S46	Ground	5.34148	758	922.105	208.822	0.27549
Saro_0136	ISS2_5_S13	ISS	5.13946	758	748.49	170.624	0.225098
Saro_0136	ISS2_6_S14	ISS	4.83374	758	365.231	125.68	0.165804
Saro_0136	ISS2_7_S15	ISS	5.15846	758	784.283	173.896	0.229415
Saro_0136	ISS2_8_S16	ISS	5.20111	758	715.246	181.473	0.23941
Saro_0137	GH2_5_S45	Ground	5.0133	471	394.494	150.401	0.319322
Saro_0137	GH2_6_S46	Ground	4.78065	471	349.496	119.182	0.253041
Saro_0137	ISS2_5_S13	ISS	4.57743	471	300.168	97.2644	0.206506
Saro_0137	ISS2_6_S14	ISS	4.43901	471	212.314	84.6914	0.179812
Saro_0137	ISS2_7_S15	ISS	4.55386	471	267.572	94.9988	0.201696
Saro_0137	ISS2_8_S16	ISS	4.5763	471	275.295	97.1541	0.206272
Saro_0138	GH2_5_S45	Ground	3.67097	119	183.448	39.2898	0.330166
Saro_0138	GH2_6_S46	Ground	3.57778	119	132.738	35.7941	0.300791
Saro_0138	ISS2_5_S13	ISS	3.55663	119	102.308	35.0448	0.294495
Saro_0138	ISS2_6_S14	ISS	3.08739	119	74.5627	21.9197	0.184199
Saro_0138	ISS2_7_S15	ISS	3.44379	119	117.307	31.3053	0.26307
Saro_0138	ISS2_8_S16	ISS	3.39761	119	117.797	29.8927	0.251199
Saro_0139	GH2_5_S45	Ground	4.5694	319	419.658	96.4861	0.302464
Saro_0139	GH2_6_S46	Ground	4.51411	319	506.24	91.2967	0.286197
Saro_0139	ISS2_5_S13	ISS	4.39878	319	430.466	81.3519	0.255022
Saro_0139	ISS2_6_S14	ISS	4.13335	319	173.137	62.3866	0.195569
Saro_0139	ISS2_7_S15	ISS	4.51748	319	435.713	91.6041	0.28716
Saro_0139	ISS2_8_S16	ISS	4.461	319	347.535	86.5738	0.271391
Saro_0140	GH2_5_S45	Ground	4.14125	167	171.272	62.8813	0.376535
Saro_0140	GH2_6_S46	Ground	3.90571	167	159.921	49.6853	0.297517
Saro_0140	ISS2_5_S13	ISS	3.85949	167	158.288	47.441	0.284078
Saro_0140	ISS2_6_S14	ISS	3.55816	167	72.0351	35.0986	0.210171
Saro_0140	ISS2_7_S15	ISS	3.80793	167	139.652	45.057	0.269803
Saro_0140	ISS2_8_S16	ISS	3.84727	167	126.258	46.8648	0.280628
Saro_0141	GH2_5_S45	Ground	3.92772	138	141.239	50.7908	0.36805
Saro_0141	GH2_6_S46	Ground	3.375	138	102.378	29.2244	0.211771
Saro_0141	ISS2_5_S13	ISS	3.06692	138	91.2087	21.4757	0.155621
Saro_0141	ISS2_6_S14	ISS	3.49247	138	63.1887	32.8669	0.238166
Saro_0141	ISS2_7_S15	ISS	3.11013	138	88.8184	22.4238	0.162492
Saro_0141	ISS2_8_S16	ISS	3.41015	138	125.607	30.2698	0.219347
Saro_0142	GH2_5_S45	Ground	5.2278	570	606.353	186.382	0.326985
Saro_0142	GH2_6_S46	Ground	5.03964	570	563.077	154.414	0.270901
Saro_0142	ISS2_5_S13	ISS	5.02395	570	434.81	152.011	0.266685
Saro_0142	ISS2_6_S14	ISS	4.74736	570	266.656	115.28	0.202246
Saro_0142	ISS2_7_S15	ISS	4.92805	570	499.952	138.11	0.242299
Saro_0142	ISS2_8_S16	ISS	4.92203	570	465.333	137.281	0.240845
Saro_0143	GH2_5_S45	Ground	4.23985	232	258.126	69.3972	0.299126
Saro_0143	GH2_6_S46	Ground	4.21606	232	268.653	67.7661	0.292095
Saro_0143	ISS2_5_S13	ISS	4.09459	232	228.263	60.0149	0.258685
Saro_0143	ISS2_6_S14	ISS	3.8394	232	118.795	46.4974	0.20042
Saro_0143	ISS2_7_S15	ISS	4.08997	232	210.594	59.7381	0.257492
Saro_0143	ISS2_8_S16	ISS	3.98252	232	212.816	53.652	0.231259
Saro_0144	GH2_5_S45	Ground	4.49867	300	375.419	89.8971	0.299657
Saro_0144	GH2_6_S46	Ground	4.35296	300	373.502	77.7081	0.259027
Saro_0144	ISS2_5_S13	ISS	4.03322	300	296.79	56.4426	0.188142
Saro_0144	ISS2_6_S14	ISS	4.02557	300	163.027	56.0124	0.186708
Saro_0144	ISS2_7_S15	ISS	4.17617	300	310.585	65.116	0.217053
Saro_0144	ISS2_8_S16	ISS	4.19598	300	287.009	66.4186	0.221395
Saro_0145	GH2_5_S45	Ground	3.98049	167	193.594	53.5432	0.320618
Saro_0145	GH2_6_S46	Ground	3.73618	167	142.976	41.9377	0.251124
Saro_0145	ISS2_5_S13	ISS	3.35013	167	102.308	28.5065	0.170697
Saro_0145	ISS2_6_S14	ISS	3.01748	167	60.6612	20.4398	0.122394
Saro_0145	ISS2_7_S15	ISS	3.31718	167	91.0528	27.5825	0.165165
Saro_0145	ISS2_8_S16	ISS	3.69544	167	123.655	40.2633	0.241097
Saro_0146	GH2_5_S45	Ground	4.27682	219	185.071	72.0111	0.328818
Saro_0146	GH2_6_S46	Ground	4.31899	219	249.943	75.1124	0.342979
Saro_0146	ISS2_5_S13	ISS	4.02402	219	226.333	55.9253	0.255367
Saro_0146	ISS2_6_S14	ISS	3.80102	219	84.6729	44.7467	0.204323
Saro_0146	ISS2_7_S15	ISS	4.11769	219	234.615	61.4172	0.280444
Saro_0146	ISS2_8_S16	ISS	4.14134	219	195.895	62.8873	0.287157
Saro_0147	GH2_5_S45	Ground	4.87505	454	427.369	130.98	0.288503
Saro_0147	GH2_6_S46	Ground	4.62774	454	392.213	102.283	0.225293
Saro_0147	ISS2_5_S13	ISS	4.54138	454	398.616	93.8202	0.206652
Saro_0147	ISS2_6_S14	ISS	4.32295	454	190.83	75.4105	0.166102
Saro_0147	ISS2_7_S15	ISS	4.36971	454	328.46	79.0206	0.174054
Saro_0147	ISS2_8_S16	ISS	4.55856	454	345.583	95.4457	0.210233
Saro_0148	GH2_5_S45	Ground	3.88795	157	214.699	48.8106	0.310895
Saro_0148	GH2_6_S46	Ground	3.81827	157	154.979	45.5255	0.289971
Saro_0148	ISS2_5_S13	ISS	3.58428	157	121.129	36.0276	0.229475
Saro_0148	ISS2_6_S14	ISS	3.38295	157	115.003	29.4575	0.187627
Saro_0148	ISS2_7_S15	ISS	3.4589	157	133.507	31.7821	0.202434
Saro_0148	ISS2_8_S16	ISS	3.52634	157	126.258	33.9992	0.216555
Saro_0149	GH2_5_S45	Ground	4.31625	219	153.82	74.9069	0.342041
Saro_0149	GH2_6_S46	Ground	4.22675	219	142.27	68.4942	0.312759
Saro_0149	ISS2_5_S13	ISS	4.17586	219	99.8952	65.0955	0.29724
Saro_0149	ISS2_6_S14	ISS	3.8424	219	84.6729	46.6372	0.212955
Saro_0149	ISS2_7_S15	ISS	3.85913	219	82.6737	47.4239	0.216548
Saro_0149	ISS2_8_S16	ISS	3.98042	219	97.6222	53.5397	0.244474
Saro_0150	GH2_5_S45	Ground	3.91062	147	114.858	49.9297	0.339658
Saro_0150	GH2_6_S46	Ground	3.73918	147	165.922	42.0633	0.286145
Saro_0150	ISS2_5_S13	ISS	3.28936	147	125.955	26.8257	0.182488
Saro_0150	ISS2_6_S14	ISS	3.0783	147	54.3423	21.7214	0.147764
Saro_0150	ISS2_7_S15	ISS	3.20314	147	119.542	24.6096	0.167413
Saro_0150	ISS2_8_S16	ISS	3.58961	147	113.893	36.22	0.246394
Saro_0151	GH2_5_S45	Ground	5.03923	383	297.494	154.351	0.403004
Saro_0151	GH2_6_S46	Ground	4.53502	383	261.946	93.2252	0.243408
Saro_0151	ISS2_5_S13	ISS	4.41238	383	249.979	82.4652	0.215314
Saro_0151	ISS2_6_S14	ISS	4.05222	383	126.377	57.5248	0.150195
Saro_0151	ISS2_7_S15	ISS	4.20895	383	222.884	67.2861	0.175682
Saro_0151	ISS2_8_S16	ISS	4.41475	383	219.325	82.6615	0.215826
Saro_0152	GH2_5_S45	Ground	5.04812	497	403.829	155.729	0.313338
Saro_0152	GH2_6_S46	Ground	4.93067	497	279.95	138.472	0.278617
Saro_0152	ISS2_5_S13	ISS	4.63978	497	194.965	103.521	0.208293
Saro_0152	ISS2_6_S14	ISS	4.44908	497	189.566	85.5482	0.172129
Saro_0152	ISS2_7_S15	ISS	4.74571	497	231.263	115.089	0.231568
Saro_0152	ISS2_8_S16	ISS	4.63879	497	244.056	103.419	0.208086
Saro_0153	GH2_5_S45	Ground	4.15002	197	186.695	63.4354	0.322007
Saro_0153	GH2_6_S46	Ground	4.16057	197	202.99	64.1077	0.32542
Saro_0153	ISS2_5_S13	ISS	4.00667	197	164.079	54.9636	0.279003
Saro_0153	ISS2_6_S14	ISS	3.78815	197	79.6178	44.1745	0.224236
Saro_0153	ISS2_7_S15	ISS	3.97088	197	186.016	53.0314	0.269195
Saro_0153	ISS2_8_S16	ISS	3.91534	197	160.1	50.1662	0.254651
Saro_0154	GH2_5_S45	Ground	3.81013	131	131.092	45.1561	0.344703
Saro_0154	GH2_6_S46	Ground	3.66205	131	151.095	38.9412	0.297261
Saro_0154	ISS2_5_S13	ISS	3.64836	131	149.602	38.4115	0.293218
Saro_0154	ISS2_6_S14	ISS	3.34482	131	59.3974	28.3554	0.216454
Saro_0154	ISS2_7_S15	ISS	3.5603	131	150.824	35.1736	0.268501
Saro_0154	ISS2_8_S16	ISS	3.54972	131	108.686	34.8035	0.265675
Saro_0155	GH2_5_S45	Ground	3.79104	148	182.636	44.3025	0.299341
Saro_0155	GH2_6_S46	Ground	3.5192	148	133.444	33.7575	0.228091
Saro_0155	ISS2_5_S13	ISS	3.53962	148	125.472	34.4539	0.232797
Saro_0155	ISS2_6_S14	ISS	3.34752	148	60.6612	28.4321	0.192109
Saro_0155	ISS2_7_S15	ISS	3.51358	148	109.487	33.5682	0.226812
Saro_0155	ISS2_8_S16	ISS	3.52427	148	115.194	33.9289	0.229249
Saro_0156	GH2_5_S45	Ground	4.67877	346	394.494	107.637	0.311091
Saro_0156	GH2_6_S46	Ground	4.71073	346	456.463	111.134	0.321195
Saro_0156	ISS2_5_S13	ISS	4.55117	346	422.745	94.7436	0.273826
Saro_0156	ISS2_6_S14	ISS	4.1867	346	155.444	65.8051	0.190188
Saro_0156	ISS2_7_S15	ISS	4.5227	346	399.403	92.0838	0.266138
Saro_0156	ISS2_8_S16	ISS	4.45637	346	363.805	86.1741	0.249058
Saro_0157	GH2_5_S45	Ground	3.14853	84	54.7909	23.3018	0.277403
Saro_0157	GH2_6_S46	Ground	2.7857	84	37.0678	16.2111	0.192989
Saro_0157	ISS2_5_S13	ISS	2.71341	84	28.4725	15.0806	0.179531
Saro_0157	ISS2_6_S14	ISS	2.32654	84	27.803	10.2425	0.121934
Saro_0157	ISS2_7_S15	ISS	2.75451	84	22.9028	15.7133	0.187063
Saro_0157	ISS2_8_S16	ISS	2.7007	84	36.4456	14.8902	0.177264
Saro_0158	GH2_5_S45	Ground	4.6265	301	333.616	102.156	0.339389
Saro_0158	GH2_6_S46	Ground	4.38474	301	329.727	80.2172	0.266502
Saro_0158	ISS2_5_S13	ISS	4.3684	301	314.163	78.9172	0.262183
Saro_0158	ISS2_6_S14	ISS	3.99949	301	160.499	54.5701	0.181296
Saro_0158	ISS2_7_S15	ISS	4.33854	301	304.44	76.5958	0.254471
Saro_0158	ISS2_8_S16	ISS	4.38038	301	302.629	79.8686	0.265344
Saro_0159	GH2_5_S45	Ground	4.11295	191	204.147	61.1267	0.320035
Saro_0159	GH2_6_S46	Ground	4.16408	191	193.812	64.3337	0.336826
Saro_0159	ISS2_5_S13	ISS	3.77921	191	164.562	43.7816	0.229223
Saro_0159	ISS2_6_S14	ISS	3.76657	191	116.267	43.2315	0.226343
Saro_0159	ISS2_7_S15	ISS	3.87241	191	153.617	48.0581	0.251613
Saro_0159	ISS2_8_S16	ISS	3.91799	191	156.846	50.2993	0.263347
Saro_0160	GH2_5_S45	Ground	5.12226	535	568.202	167.715	0.313485
Saro_0160	GH2_6_S46	Ground	4.90298	535	550.015	134.691	0.251759
Saro_0160	ISS2_5_S13	ISS	4.71643	535	465.212	111.769	0.208913
Saro_0160	ISS2_6_S14	ISS	4.60231	535	285.613	99.7144	0.186382
Saro_0160	ISS2_7_S15	ISS	4.61595	535	489.898	101.083	0.188941
Saro_0160	ISS2_8_S16	ISS	4.78351	535	492.667	119.523	0.223407
Saro_0161	GH2_5_S45	Ground	5.41906	777	814.558	225.667	0.290434
Saro_0161	GH2_6_S46	Ground	5.2175	777	841.262	184.472	0.237416
Saro_0161	ISS2_5_S13	ISS	4.9994	777	700.232	148.325	0.190894
Saro_0161	ISS2_6_S14	ISS	4.92984	777	377.868	138.357	0.178066
Saro_0161	ISS2_7_S15	ISS	5.01886	777	664.741	151.239	0.194645
Saro_0161	ISS2_8_S16	ISS	5.05609	777	723.055	156.975	0.202028
Saro_0162	GH2_5_S45	Ground	4.48206	298	371.766	88.4164	0.296699
Saro_0162	GH2_6_S46	Ground	4.29803	298	403.862	73.5544	0.246827
Saro_0162	ISS2_5_S13	ISS	4.16127	298	336.362	64.1531	0.215279
Saro_0162	ISS2_6_S14	ISS	4.07795	298	184.511	59.0245	0.198069
Saro_0162	ISS2_7_S15	ISS	4.07275	298	321.757	58.7185	0.197042
Saro_0162	ISS2_8_S16	ISS	4.21092	298	316.947	67.4186	0.226237
Saro_0163	GH2_5_S45	Ground	5.64564	885	982.178	283.055	0.319836
Saro_0163	GH2_6_S46	Ground	5.52496	885	811.961	250.875	0.283475
Saro_0163	ISS2_5_S13	ISS	5.38356	885	733.047	217.797	0.246098
Saro_0163	ISS2_6_S14	ISS	5.17186	885	427.156	176.242	0.199144
Saro_0163	ISS2_7_S15	ISS	5.37684	885	714.457	216.338	0.24445
Saro_0163	ISS2_8_S16	ISS	5.40431	885	736.072	222.363	0.251258
Saro_0164	GH2_5_S45	Ground	4.08386	177	183.042	59.374	0.335446
Saro_0164	GH2_6_S46	Ground	4.02946	177	169.453	56.2305	0.317687
Saro_0164	ISS2_5_S13	ISS	3.94927	177	142.845	51.8974	0.293206
Saro_0164	ISS2_6_S14	ISS	3.49854	177	85.9366	33.0672	0.18682
Saro_0164	ISS2_7_S15	ISS	3.91875	177	149.706	50.3374	0.284392
Saro_0164	ISS2_8_S16	ISS	3.77026	177	136.02	43.3912	0.245148
Saro_0165	GH2_5_S45	Ground	3.57738	103	64.1256	35.7796	0.347375
Saro_0165	GH2_6_S46	Ground	3.2642	103	42.0102	26.1592	0.253973
Saro_0165	ISS2_5_S13	ISS	3.09385	103	38.1243	22.0618	0.214192
Saro_0165	ISS2_6_S14	ISS	3.06243	103	36.6494	21.3795	0.207568
Saro_0165	ISS2_7_S15	ISS	2.97578	103	38.5438	19.6049	0.190339
Saro_0165	ISS2_8_S16	ISS	2.82342	103	41.0013	16.8344	0.163441
Saro_0166	GH2_5_S45	Ground	4.35533	261	195.624	77.8928	0.29844
Saro_0166	GH2_6_S46	Ground	4.24248	261	178.984	69.58	0.26659
Saro_0166	ISS2_5_S13	ISS	4.0783	261	180.004	59.045	0.226226
Saro_0166	ISS2_6_S14	ISS	3.81112	261	104.893	45.201	0.173184
Saro_0166	ISS2_7_S15	ISS	3.95098	261	157.527	51.9863	0.199181
Saro_0166	ISS2_8_S16	ISS	4.00031	261	147.735	54.6153	0.209254
Saro_0167	GH2_5_S45	Ground	5.39859	607	614.876	221.095	0.364243
Saro_0167	GH2_6_S46	Ground	5.24783	607	605.088	190.154	0.313268
Saro_0167	ISS2_5_S13	ISS	5.04464	607	473.416	155.188	0.255664
Saro_0167	ISS2_6_S14	ISS	4.8341	607	283.085	125.725	0.207125
Saro_0167	ISS2_7_S15	ISS	5.13912	607	487.104	170.565	0.280997
Saro_0167	ISS2_8_S16	ISS	5.16725	607	508.937	175.432	0.289015
Saro_0168	GH2_5_S45	Ground	6.12956	1410	1603.95	459.234	0.325698
Saro_0168	GH2_6_S46	Ground	5.98213	1410	1871.39	396.285	0.281053
Saro_0168	ISS2_5_S13	ISS	5.77769	1410	1475.26	323.012	0.229087
Saro_0168	ISS2_6_S14	ISS	5.58324	1410	698.867	265.931	0.188603
Saro_0168	ISS2_7_S15	ISS	5.81005	1410	1498.18	333.635	0.236621
Saro_0168	ISS2_8_S16	ISS	5.8476	1410	1618.58	346.401	0.245675
Saro_0169	GH2_5_S45	Ground	4.37867	289	179.795	79.7318	0.275889
Saro_0169	GH2_6_S46	Ground	4.30511	289	172.983	74.0775	0.256323
Saro_0169	ISS2_5_S13	ISS	4.20819	289	124.507	67.235	0.232647
Saro_0169	ISS2_6_S14	ISS	3.30586	289	68.2438	27.2719	0.0943666
Saro_0169	ISS2_7_S15	ISS	3.89425	289	125.686	49.1191	0.169962
Saro_0169	ISS2_8_S16	ISS	4.09822	289	124.956	60.2331	0.208419
Saro_0170	GH2_5_S45	Ground	3.24859	89	49.5147	25.7541	0.289372
Saro_0170	GH2_6_S46	Ground	3.34832	89	85.4324	28.455	0.319719
Saro_0170	ISS2_5_S13	ISS	2.9926	89	62.7361	19.9374	0.224016
Saro_0170	ISS2_6_S14	ISS	2.90422	89	37.9132	18.2509	0.205067
Saro_0170	ISS2_7_S15	ISS	3.09285	89	59.7708	22.0397	0.247637
Saro_0170	ISS2_8_S16	ISS	2.85309	89	49.4619	17.3412	0.194845
Saro_0171	GH2_5_S45	Ground	4.98621	482	388.407	146.381	0.303695
Saro_0171	GH2_6_S46	Ground	4.87125	482	438.812	130.485	0.270715
Saro_0171	ISS2_5_S13	ISS	4.6289	482	349.392	102.401	0.21245
Saro_0171	ISS2_6_S14	ISS	4.33113	482	164.291	76.0299	0.157738
Saro_0171	ISS2_7_S15	ISS	4.65076	482	330.136	104.665	0.217147
Saro_0171	ISS2_8_S16	ISS	4.69909	482	338.424	109.847	0.227899
Saro_0172	GH2_5_S45	Ground	5.0882	512	469.984	162.097	0.316596
Saro_0172	GH2_6_S46	Ground	4.87045	512	465.642	130.38	0.254648
Saro_0172	ISS2_5_S13	ISS	4.82912	512	409.715	125.1	0.244336
Saro_0172	ISS2_6_S14	ISS	4.49037	512	233.798	89.1541	0.174129
Saro_0172	ISS2_7_S15	ISS	4.77611	512	402.196	118.642	0.231723
Saro_0172	ISS2_8_S16	ISS	4.79192	512	389.187	120.533	0.235416
Saro_0173	GH2_5_S45	Ground	4.38969	272	258.532	80.6151	0.296379
Saro_0173	GH2_6_S46	Ground	4.23839	272	212.522	69.2962	0.254766
Saro_0173	ISS2_5_S13	ISS	4.04958	272	175.179	57.3736	0.210932
Saro_0173	ISS2_6_S14	ISS	3.69156	272	102.366	40.1072	0.147453
Saro_0173	ISS2_7_S15	ISS	4.02786	272	184.899	56.1408	0.2064
Saro_0173	ISS2_8_S16	ISS	4.07086	272	186.784	58.6075	0.215469
Saro_0174	GH2_5_S45	Ground	5.10016	472	512.193	164.049	0.347561
Saro_0174	GH2_6_S46	Ground	4.94934	472	373.855	141.082	0.298902
Saro_0174	ISS2_5_S13	ISS	4.81256	472	315.611	123.046	0.26069
Saro_0174	ISS2_6_S14	ISS	4.59337	472	218.633	98.827	0.209379
Saro_0174	ISS2_7_S15	ISS	4.67412	472	316.73	107.138	0.226988
Saro_0174	ISS2_8_S16	ISS	4.69074	472	314.994	108.933	0.230791
Saro_0175	GH2_5_S45	Ground	5.50005	806	830.792	244.703	0.303602
Saro_0175	GH2_6_S46	Ground	5.33348	806	813.726	207.158	0.25702
Saro_0175	ISS2_5_S13	ISS	5.17869	806	683.824	177.45	0.220161
Saro_0175	ISS2_6_S14	ISS	5.1013	806	399.353	164.235	0.203765
Saro_0175	ISS2_7_S15	ISS	5.11511	806	654.686	166.518	0.206599
Saro_0175	ISS2_8_S16	ISS	5.21147	806	670.339	183.364	0.227499
Saro_0176	GH2_5_S45	Ground	5.64263	832	805.629	282.203	0.339186
Saro_0176	GH2_6_S46	Ground	5.40359	832	699.346	222.203	0.26707
Saro_0176	ISS2_5_S13	ISS	5.24537	832	580.068	189.686	0.227988
Saro_0176	ISS2_6_S14	ISS	4.99636	832	345.01	147.874	0.177733
Saro_0176	ISS2_7_S15	ISS	5.26418	832	602.736	193.288	0.232317
Saro_0176	ISS2_8_S16	ISS	5.26933	832	598.099	194.286	0.233517
Saro_0177	GH2_5_S45	Ground	4.5832	339	265.026	97.8272	0.288576
Saro_0177	GH2_6_S46	Ground	4.361	339	253.12	78.3358	0.231079
Saro_0177	ISS2_5_S13	ISS	3.87559	339	158.288	48.2114	0.142216
Saro_0177	ISS2_6_S14	ISS	3.76828	339	94.783	43.3053	0.127744
Saro_0177	ISS2_7_S15	ISS	4.08089	339	184.899	59.1982	0.174626
Saro_0177	ISS2_8_S16	ISS	4.05526	339	216.071	57.7003	0.170207
Saro_0178	GH2_5_S45	Ground	5.82889	1071	1150.61	339.981	0.317443
Saro_0178	GH2_6_S46	Ground	5.68902	1071	1268.78	295.603	0.276006
Saro_0178	ISS2_5_S13	ISS	5.5408	1071	1028.87	254.882	0.237985
Saro_0178	ISS2_6_S14	ISS	5.32525	1071	504.246	205.459	0.191838
Saro_0178	ISS2_7_S15	ISS	5.5462	1071	1055.77	256.262	0.239273
Saro_0178	ISS2_8_S16	ISS	5.58397	1071	1032.19	266.126	0.248484
Saro_0179	GH2_5_S45	Ground	4.51536	253	283.695	91.4102	0.361305
Saro_0179	GH2_6_S46	Ground	4.3232	253	251.355	75.4297	0.298141
Saro_0179	ISS2_5_S13	ISS	4.18472	253	191.586	65.675	0.259585
Saro_0179	ISS2_6_S14	ISS	3.87688	253	137.751	48.2733	0.190804
Saro_0179	ISS2_7_S15	ISS	3.99347	253	221.208	54.2425	0.214397
Saro_0179	ISS2_8_S16	ISS	4.15534	253	210.864	63.7734	0.252069
Saro_0180	GH2_5_S45	Ground	4.01845	205	207.394	55.6151	0.271293
Saro_0180	GH2_6_S46	Ground	3.90341	205	201.225	49.571	0.24181
Saro_0180	ISS2_5_S13	ISS	3.90007	205	128.85	49.4062	0.241006
Saro_0180	ISS2_6_S14	ISS	3.4692	205	90.9917	32.1112	0.15664
Saro_0180	ISS2_7_S15	ISS	3.70276	205	112.28	40.5591	0.197849
Saro_0180	ISS2_8_S16	ISS	3.67373	205	126.909	39.3987	0.192189
Saro_0181	GH2_5_S45	Ground	4.7026	325	366.49	110.234	0.339181
Saro_0181	GH2_6_S46	Ground	4.4632	325	424.338	86.7647	0.266968
Saro_0181	ISS2_5_S13	ISS	4.37282	325	394.272	79.2666	0.243897
Saro_0181	ISS2_6_S14	ISS	4.0645	325	163.027	58.2359	0.179187
Saro_0181	ISS2_7_S15	ISS	4.42058	325	369.239	83.1442	0.255828
Saro_0181	ISS2_8_S16	ISS	4.46701	325	351.44	87.096	0.267988
Saro_0182	GH2_5_S45	Ground	4.66518	302	224.44	106.185	0.351605
Saro_0182	GH2_6_S46	Ground	4.47353	302	206.168	87.6656	0.290284
Saro_0182	ISS2_5_S13	ISS	4.2623	302	158.771	70.9731	0.23501
Saro_0182	ISS2_6_S14	ISS	4.0231	302	127.641	55.874	0.185013
Saro_0182	ISS2_7_S15	ISS	4.12364	302	153.617	61.7838	0.204582
Saro_0182	ISS2_8_S16	ISS	4.23323	302	150.989	68.9398	0.228277
Saro_0183	GH2_5_S45	Ground	4.0283	164	188.724	56.1655	0.342473
Saro_0183	GH2_6_S46	Ground	3.84631	164	140.152	46.8198	0.285487
Saro_0183	ISS2_5_S13	ISS	3.65025	164	126.92	38.4843	0.23466
Saro_0183	ISS2_6_S14	ISS	3.56572	164	85.9366	35.3648	0.215639
Saro_0183	ISS2_7_S15	ISS	3.48458	164	113.956	32.6086	0.198833
Saro_0183	ISS2_8_S16	ISS	3.71772	164	123.655	41.1706	0.25104
Saro_0184	GH2_5_S45	Ground	5.39843	798	757.332	221.06	0.277017
Saro_0184	GH2_6_S46	Ground	5.25273	798	708.524	191.087	0.239457
Saro_0184	ISS2_5_S13	ISS	5.17894	798	574.277	177.494	0.222423
Saro_0184	ISS2_6_S14	ISS	4.84446	798	315.943	127.034	0.159191
Saro_0184	ISS2_7_S15	ISS	5.07393	798	571.454	159.801	0.200252
Saro_0184	ISS2_8_S16	ISS	5.15773	798	555.796	173.77	0.217757
Saro_0185	GH2_5_S45	Ground	3.9066	184	203.741	49.7296	0.27027
Saro_0185	GH2_6_S46	Ground	3.82367	184	157.803	45.7717	0.248759
Saro_0185	ISS2_5_S13	ISS	3.55318	184	127.885	34.9242	0.189806
Saro_0185	ISS2_6_S14	ISS	3.47068	184	79.6178	32.1586	0.174775
Saro_0185	ISS2_7_S15	ISS	3.50003	184	131.831	33.1165	0.179981
Saro_0185	ISS2_8_S16	ISS	3.61373	184	180.927	37.1042	0.201653
Saro_0186	GH2_5_S45	Ground	5.14311	515	474.449	171.248	0.332521
Saro_0186	GH2_6_S46	Ground	4.86077	515	364.676	129.123	0.250725
Saro_0186	ISS2_5_S13	ISS	4.66621	515	273.626	106.294	0.206396
Saro_0186	ISS2_6_S14	ISS	4.61827	515	205.995	101.319	0.196735
Saro_0186	ISS2_7_S15	ISS	4.66451	515	288.799	106.114	0.206046
Saro_0186	ISS2_8_S16	ISS	4.77303	515	322.804	118.277	0.229664
Saro_0187	GH2_5_S45	Ground	4.2856	212	213.076	72.6463	0.342671
Saro_0187	GH2_6_S46	Ground	4.07308	212	133.797	58.7377	0.277064
Saro_0187	ISS2_5_S13	ISS	3.87196	212	100.86	48.0362	0.226586
Saro_0187	ISS2_6_S14	ISS	3.61665	212	70.7713	37.2126	0.175531
Saro_0187	ISS2_7_S15	ISS	3.97899	212	98.8733	53.4631	0.252185
Saro_0187	ISS2_8_S16	ISS	4.03969	212	132.766	56.8086	0.267965
Saro_0188	GH2_5_S45	Ground	5.27351	613	616.093	195.1	0.318271
Saro_0188	GH2_6_S46	Ground	5.05318	613	473.762	156.519	0.255332
Saro_0188	ISS2_5_S13	ISS	4.92992	613	395.72	138.369	0.225724
Saro_0188	ISS2_6_S14	ISS	4.75346	613	250.227	115.985	0.18921
Saro_0188	ISS2_7_S15	ISS	4.96044	613	422.865	142.657	0.232719
Saro_0188	ISS2_8_S16	ISS	4.95561	613	403.505	141.969	0.231598
Saro_0189	GH2_5_S45	Ground	5.34319	746	605.135	209.178	0.2804
Saro_0189	GH2_6_S46	Ground	5.33917	746	785.837	208.339	0.279275
Saro_0189	ISS2_5_S13	ISS	5.26489	746	613.366	193.424	0.259282
Saro_0189	ISS2_6_S14	ISS	4.84234	746	319.735	126.765	0.169926
Saro_0189	ISS2_7_S15	ISS	5.22487	746	630.108	185.837	0.249111
Saro_0189	ISS2_8_S16	ISS	5.1017	746	622.83	164.301	0.220243
Saro_0190	GH2_5_S45	Ground	1.54937	276	1185.92	4.70848	0.0170597
Saro_0190	GH2_6_S46	Ground	1.33859	276	792.545	3.81366	0.0138176
Saro_0190	ISS2_5_S13	ISS	1.27451	276	642.804	3.57696	0.01296
Saro_0190	ISS2_6_S14	ISS	1.24727	276	386.715	3.48082	0.0126117
Saro_0190	ISS2_7_S15	ISS	1.33594	276	697.699	3.80358	0.0137811
Saro_0190	ISS2_8_S16	ISS	1.67578	276	639.1	5.34297	0.0193586
Saro_0191	GH2_5_S45	Ground	5.31758	721	691.989	203.891	0.282789
Saro_0191	GH2_6_S46	Ground	5.23736	721	753.359	188.173	0.260988
Saro_0191	ISS2_5_S13	ISS	5.05267	721	608.54	156.44	0.216976
Saro_0191	ISS2_6_S14	ISS	4.86287	721	339.955	129.395	0.179466
Saro_0191	ISS2_7_S15	ISS	5.02063	721	594.915	151.506	0.210134
Saro_0191	ISS2_8_S16	ISS	5.14979	721	587.686	172.395	0.239105
Saro_0192	GH2_5_S45	Ground	5.26437	612	418.44	193.325	0.315891
Saro_0192	GH2_6_S46	Ground	5.11946	612	348.084	167.246	0.273277
Saro_0192	ISS2_5_S13	ISS	4.8963	612	293.412	133.793	0.218617
Saro_0192	ISS2_6_S14	ISS	4.56048	612	197.149	95.6295	0.156257
Saro_0192	ISS2_7_S15	ISS	4.91272	612	297.737	136.009	0.222237
Saro_0192	ISS2_8_S16	ISS	4.90535	612	290.263	135.011	0.220605
Saro_0193	GH2_5_S45	Ground	4.73316	395	356.75	113.654	0.287733
Saro_0193	GH2_6_S46	Ground	4.48924	395	420.808	89.0539	0.225453
Saro_0193	ISS2_5_S13	ISS	4.37084	395	270.731	79.1101	0.200279
Saro_0193	ISS2_6_S14	ISS	4.22842	395	150.389	68.6087	0.173693
Saro_0193	ISS2_7_S15	ISS	4.37887	395	304.44	79.7483	0.201894
Saro_0193	ISS2_8_S16	ISS	4.24912	395	285.057	70.0436	0.177326
Saro_0194	GH2_5_S45	Ground	3.95716	169	157.879	52.3084	0.309517
Saro_0194	GH2_6_S46	Ground	3.55416	169	100.613	34.9583	0.206854
Saro_0194	ISS2_5_S13	ISS	3.56761	169	77.6963	35.4316	0.209655
Saro_0194	ISS2_6_S14	ISS	3.32394	169	87.2004	27.7696	0.164317
Saro_0194	ISS2_7_S15	ISS	3.26512	169	68.7085	26.1832	0.15493
Saro_0194	ISS2_8_S16	ISS	3.45394	169	78.0978	31.6246	0.187128
Saro_0195	GH2_5_S45	Ground	5.15843	605	669.261	173.891	0.287423
Saro_0195	GH2_6_S46	Ground	5.01193	605	803.841	150.195	0.248255
Saro_0195	ISS2_5_S13	ISS	4.80312	605	659.694	121.89	0.201471
Saro_0195	ISS2_6_S14	ISS	4.72435	605	336.164	112.657	0.186211
Saro_0195	ISS2_7_S15	ISS	4.83779	605	684.851	126.19	0.208578
Saro_0195	ISS2_8_S16	ISS	4.95213	605	627.386	141.476	0.233845
Saro_0196	GH2_5_S45	Ground	3.86287	172	164.373	47.6018	0.276755
Saro_0196	GH2_6_S46	Ground	3.21225	172	97.0823	24.8349	0.144389
Saro_0196	ISS2_5_S13	ISS	3.34641	172	62.7361	28.4005	0.165119
Saro_0196	ISS2_6_S14	ISS	3.19077	172	60.6612	24.3071	0.141321
Saro_0196	ISS2_7_S15	ISS	3.29075	172	52.509	26.863	0.15618
Saro_0196	ISS2_8_S16	ISS	3.56439	172	73.5421	35.3179	0.205337
Saro_0197	GH2_5_S45	Ground	4.63356	287	263.402	102.88	0.358467
Saro_0197	GH2_6_S46	Ground	4.29596	287	223.819	73.4029	0.255759
Saro_0197	ISS2_5_S13	ISS	4.19425	287	153.945	66.3037	0.231023
Saro_0197	ISS2_6_S14	ISS	3.98565	287	117.531	53.8205	0.187528
Saro_0197	ISS2_7_S15	ISS	4.2176	287	178.195	67.8704	0.236482
Saro_0197	ISS2_8_S16	ISS	4.19151	287	183.53	66.1227	0.230393
Saro_0198	GH2_5_S45	Ground	4.58319	270	226.063	97.826	0.362319
Saro_0198	GH2_6_S46	Ground	4.45608	270	144.741	86.1494	0.319072
Saro_0198	ISS2_5_S13	ISS	4.15814	270	129.333	63.9526	0.236862
Saro_0198	ISS2_6_S14	ISS	3.87077	270	79.6178	47.9795	0.177702
Saro_0198	ISS2_7_S15	ISS	4.08229	270	117.307	59.2811	0.219559
Saro_0198	ISS2_8_S16	ISS	4.33368	270	154.243	76.2245	0.282313
Saro_0199	GH2_5_S45	Ground	4.93601	466	499.206	139.214	0.298743
Saro_0199	GH2_6_S46	Ground	4.82058	466	478.704	124.037	0.266174
Saro_0199	ISS2_5_S13	ISS	4.59431	466	345.049	98.9196	0.212274
Saro_0199	ISS2_6_S14	ISS	4.33054	466	194.621	75.9852	0.163058
Saro_0199	ISS2_7_S15	ISS	4.54152	466	346.894	93.8329	0.201358
Saro_0199	ISS2_8_S16	ISS	4.62804	466	350.138	102.313	0.219556
Saro_0200	GH2_5_S45	Ground	3.91943	183	214.293	50.3717	0.275255
Saro_0200	GH2_6_S46	Ground	3.84923	183	201.225	46.9569	0.256595
Saro_0200	ISS2_5_S13	ISS	3.63448	183	144.293	37.8821	0.207006
Saro_0200	ISS2_6_S14	ISS	3.70462	183	108.685	40.6347	0.222048
Saro_0200	ISS2_7_S15	ISS	3.79806	183	139.093	44.6144	0.243795
Saro_0200	ISS2_8_S16	ISS	3.62686	183	140.576	37.5946	0.205435
Saro_0201	GH2_5_S45	Ground	3.92293	152	168.025	50.5483	0.332555
Saro_0201	GH2_6_S46	Ground	3.59055	152	145.094	36.254	0.238513
Saro_0201	ISS2_5_S13	ISS	3.36261	152	112.442	28.8644	0.189897
Saro_0201	ISS2_6_S14	ISS	3.23832	152	69.5076	25.491	0.167704
Saro_0201	ISS2_7_S15	ISS	3.43999	152	108.37	31.1866	0.205175
Saro_0201	ISS2_8_S16	ISS	3.38994	152	104.781	29.6642	0.195159
Saro_0203	GH2_5_S45	Ground	4.25631	234	222.816	70.5489	0.301491
Saro_0203	GH2_6_S46	Ground	4.14258	234	286.658	62.9649	0.269081
Saro_0203	ISS2_5_S13	ISS	3.83749	234	211.855	46.4088	0.198328
Saro_0203	ISS2_6_S14	ISS	3.3944	234	65.7162	29.7968	0.127337
Saro_0203	ISS2_7_S15	ISS	3.99715	234	215.622	54.4428	0.232661
Saro_0203	ISS2_8_S16	ISS	4.1132	234	162.053	61.1418	0.26129
Saro_0204	GH2_5_S45	Ground	5.55877	799	821.052	259.503	0.324785
Saro_0204	GH2_6_S46	Ground	5.40264	799	694.05	221.991	0.277836
Saro_0204	ISS2_5_S13	ISS	5.26633	799	553.043	193.704	0.242434
Saro_0204	ISS2_6_S14	ISS	5.02336	799	342.483	151.921	0.190139
Saro_0204	ISS2_7_S15	ISS	5.25563	799	577.04	191.641	0.239852
Saro_0204	ISS2_8_S16	ISS	5.20143	799	553.843	181.531	0.227197
Saro_0205	GH2_5_S45	Ground	4.73188	372	432.239	113.509	0.305131
Saro_0205	GH2_6_S46	Ground	4.65718	372	429.633	105.339	0.283168
Saro_0205	ISS2_5_S13	ISS	4.45323	372	432.879	85.9037	0.230924
Saro_0205	ISS2_6_S14	ISS	4.31526	372	203.468	74.8331	0.201164
Saro_0205	ISS2_7_S15	ISS	4.51545	372	411.693	91.4184	0.245748
Saro_0205	ISS2_8_S16	ISS	4.55757	372	382.028	95.3514	0.256321
Saro_0206	GH2_5_S45	Ground	4.11053	172	139.209	60.9789	0.354528
Saro_0206	GH2_6_S46	Ground	4.06612	172	100.613	58.3304	0.33913
Saro_0206	ISS2_5_S13	ISS	3.89633	172	69.4923	49.2215	0.286172
Saro_0206	ISS2_6_S14	ISS	3.40528	172	60.6612	30.1228	0.175132
Saro_0206	ISS2_7_S15	ISS	3.73477	172	82.6737	41.8784	0.243479
Saro_0206	ISS2_8_S16	ISS	3.86202	172	93.0665	47.5611	0.276518
Saro_0207	GH2_5_S45	Ground	3.36124	86	84.4186	28.8249	0.335174
Saro_0207	GH2_6_S46	Ground	3.37341	86	98.1414	29.1778	0.339277
Saro_0207	ISS2_5_S13	ISS	3.1871	86	79.6266	24.218	0.281604
Saro_0207	ISS2_6_S14	ISS	2.47635	86	27.803	11.8978	0.138347
Saro_0207	ISS2_7_S15	ISS	3.26708	86	80.4393	26.2345	0.305052
Saro_0207	ISS2_8_S16	ISS	3.1447	86	72.2404	23.2128	0.269916
Saro_0208	GH2_5_S45	Ground	4.49663	281	230.933	89.7145	0.319269
Saro_0208	GH2_6_S46	Ground	4.389	281	295.836	80.5599	0.28669
Saro_0208	ISS2_5_S13	ISS	4.1943	281	213.785	66.3071	0.235968
Saro_0208	ISS2_6_S14	ISS	3.81894	281	123.85	45.556	0.162121
Saro_0208	ISS2_7_S15	ISS	4.29058	281	246.345	73.009	0.259818
Saro_0208	ISS2_8_S16	ISS	4.21422	281	216.071	67.6416	0.240717
Saro_0209	GH2_5_S45	Ground	4.18947	277	184.666	65.9875	0.238222
Saro_0209	GH2_6_S46	Ground	4.10036	277	185.339	60.362	0.217913
Saro_0209	ISS2_5_S13	ISS	3.93428	277	168.905	51.1252	0.184567
Saro_0209	ISS2_6_S14	ISS	3.56189	277	83.4091	35.2297	0.127183
Saro_0209	ISS2_7_S15	ISS	3.92398	277	162.554	50.6014	0.182677
Saro_0209	ISS2_8_S16	ISS	4.05241	277	160.1	57.5361	0.207712
Saro_0210	GH2_5_S45	Ground	4.72326	361	325.904	112.535	0.311732
Saro_0210	GH2_6_S46	Ground	4.55912	361	289.482	95.4991	0.26454
Saro_0210	ISS2_5_S13	ISS	4.25917	361	262.044	70.7509	0.195986
Saro_0210	ISS2_6_S14	ISS	4.15724	361	168.082	63.8948	0.176994
Saro_0210	ISS2_7_S15	ISS	4.28731	361	235.173	72.7706	0.201581
Saro_0210	ISS2_8_S16	ISS	4.44633	361	242.754	85.3132	0.236325
Saro_0211	GH2_5_S45	Ground	6.328	1757	1523.19	560.034	0.318745
Saro_0211	GH2_6_S46	Ground	6.12012	1757	1420.93	454.92	0.258918
Saro_0211	ISS2_5_S13	ISS	5.95642	1757	1130.7	386.224	0.21982
Saro_0211	ISS2_6_S14	ISS	5.63385	1757	614.194	279.736	0.159213
Saro_0211	ISS2_7_S15	ISS	5.96661	1757	1069.73	390.18	0.222072
Saro_0211	ISS2_8_S16	ISS	5.98422	1757	1124.61	397.111	0.226017
Saro_0212	GH2_5_S45	Ground	4.23006	219	132.716	68.7214	0.313796
Saro_0212	GH2_6_S46	Ground	4.41037	219	133.797	82.2995	0.375797
Saro_0212	ISS2_5_S13	ISS	4.19913	219	127.885	66.6283	0.304239
Saro_0212	ISS2_6_S14	ISS	3.49714	219	58.1336	33.0208	0.15078
Saro_0212	ISS2_7_S15	ISS	4.07129	219	113.956	58.6324	0.267728
Saro_0212	ISS2_8_S16	ISS	3.98038	219	106.083	53.5373	0.244462
Saro_0213	GH2_5_S45	Ground	4.13045	245	165.184	62.206	0.253902
Saro_0213	GH2_6_S46	Ground	3.97531	245	142.976	53.2664	0.217414
Saro_0213	ISS2_5_S13	ISS	3.94876	245	105.204	51.871	0.211718
Saro_0213	ISS2_6_S14	ISS	3.51778	245	56.8698	33.7094	0.137589
Saro_0213	ISS2_7_S15	ISS	3.93207	245	129.597	51.0124	0.208214
Saro_0213	ISS2_8_S16	ISS	3.93496	245	115.845	51.1604	0.208818
Saro_0214	GH2_5_S45	Ground	4.27023	212	122.975	71.5381	0.337444
Saro_0214	GH2_6_S46	Ground	4.05387	212	93.199	57.6198	0.271792
Saro_0214	ISS2_5_S13	ISS	3.79154	212	72.3878	44.3244	0.209077
Saro_0214	ISS2_6_S14	ISS	3.3234	212	45.4959	27.7546	0.130918
Saro_0214	ISS2_7_S15	ISS	3.58731	212	68.1499	36.1367	0.170456
Saro_0214	ISS2_8_S16	ISS	3.72486	212	64.4307	41.4654	0.195591
Saro_0215	GH2_5_S45	Ground	5.11589	516	570.231	166.649	0.322964
Saro_0215	GH2_6_S46	Ground	4.77138	516	554.958	118.082	0.228841
Saro_0215	ISS2_5_S13	ISS	4.54331	516	476.312	94.0014	0.182173
Saro_0215	ISS2_6_S14	ISS	4.53294	516	227.479	93.0314	0.180293
Saro_0215	ISS2_7_S15	ISS	4.53173	516	504.421	92.9189	0.180075
Saro_0215	ISS2_8_S16	ISS	4.75587	516	433.443	116.265	0.22532
Saro_0216	GH2_5_S45	Ground	5.05068	486	394.089	156.129	0.321253
Saro_0216	GH2_6_S46	Ground	4.87855	486	380.21	131.44	0.270453
Saro_0216	ISS2_5_S13	ISS	4.63193	486	361.939	102.712	0.211342
Saro_0216	ISS2_6_S14	ISS	4.16155	486	139.015	64.1711	0.132039
Saro_0216	ISS2_7_S15	ISS	4.60308	486	317.288	99.7911	0.205331
Saro_0216	ISS2_8_S16	ISS	4.60801	486	296.121	100.284	0.206346
Saro_0217	GH2_5_S45	Ground	4.86777	407	338.08	130.031	0.319486
Saro_0217	GH2_6_S46	Ground	4.84146	407	361.852	126.655	0.311191
Saro_0217	ISS2_5_S13	ISS	4.59945	407	290.517	99.4301	0.2443
Saro_0217	ISS2_6_S14	ISS	4.21059	407	118.795	67.3962	0.165593
Saro_0217	ISS2_7_S15	ISS	4.62089	407	286.565	101.585	0.249594
Saro_0217	ISS2_8_S16	ISS	4.6066	407	238.849	100.143	0.246053
Saro_0218	GH2_5_S45	Ground	4.962	362	260.155	142.88	0.394695
Saro_0218	GH2_6_S46	Ground	4.60046	362	182.515	99.5301	0.274945
Saro_0218	ISS2_5_S13	ISS	4.29633	362	153.462	73.43	0.202845
Saro_0218	ISS2_6_S14	ISS	4.01256	362	103.629	55.2883	0.15273
Saro_0218	ISS2_7_S15	ISS	4.43362	362	159.203	84.2354	0.232695
Saro_0218	ISS2_8_S16	ISS	4.53367	362	164.656	93.0995	0.257181
Saro_0219	GH2_5_S45	Ground	4.77884	514	560.896	118.966	0.231452
Saro_0219	GH2_6_S46	Ground	4.67651	514	565.902	107.395	0.20894
Saro_0219	ISS2_5_S13	ISS	4.59641	514	431.432	99.1279	0.192856
Saro_0219	ISS2_6_S14	ISS	4.3293	514	243.908	75.8912	0.147648
Saro_0219	ISS2_7_S15	ISS	4.61222	514	453.03	100.707	0.195928
Saro_0219	ISS2_8_S16	ISS	4.5677	514	471.19	96.3221	0.187397
Saro_0220	GH2_5_S45	Ground	5.24241	572	626.24	189.125	0.330639
Saro_0220	GH2_6_S46	Ground	5.02831	572	778.777	152.675	0.266914
Saro_0220	ISS2_5_S13	ISS	4.9428	572	675.62	140.163	0.24504
Saro_0220	ISS2_6_S14	ISS	4.75914	572	262.865	116.646	0.203927
Saro_0220	ISS2_7_S15	ISS	4.94057	572	639.604	139.85	0.244493
Saro_0220	ISS2_8_S16	ISS	4.99827	572	579.876	148.157	0.259016
Saro_0221	GH2_5_S45	Ground	4.06135	171	182.636	58.0527	0.339489
Saro_0221	GH2_6_S46	Ground	3.67596	171	121.441	39.4867	0.230917
Saro_0221	ISS2_5_S13	ISS	3.55108	171	80.5918	34.8508	0.203806
Saro_0221	ISS2_6_S14	ISS	3.4247	171	93.5193	30.7135	0.179611
Saro_0221	ISS2_7_S15	ISS	3.62974	171	86.0253	37.7031	0.220486
Saro_0221	ISS2_8_S16	ISS	3.61769	171	106.083	37.2513	0.217844
Saro_0222	GH2_5_S45	Ground	3.55108	113	138.398	34.851	0.308416
Saro_0222	GH2_6_S46	Ground	3.54176	113	101.672	34.5278	0.305555
Saro_0222	ISS2_5_S13	ISS	3.10692	113	74.3182	22.3521	0.197806
Saro_0222	ISS2_6_S14	ISS	3.18601	113	50.551	24.1917	0.214086
Saro_0222	ISS2_7_S15	ISS	3.24325	113	77.0876	25.6167	0.226697
Saro_0222	ISS2_8_S16	ISS	3.13635	113	91.1141	23.0197	0.203714
Saro_0223	GH2_5_S45	Ground	3.83493	137	91.724	46.29	0.337883
Saro_0223	GH2_6_S46	Ground	3.63173	137	44.8344	37.778	0.275752
Saro_0223	ISS2_5_S13	ISS	3.35562	137	42.9501	28.6633	0.209221
Saro_0223	ISS2_6_S14	ISS	2.86474	137	32.8581	17.5445	0.128062
Saro_0223	ISS2_7_S15	ISS	3.11185	137	40.2196	22.4627	0.163961
Saro_0223	ISS2_8_S16	ISS	3.39443	137	51.4144	29.7978	0.217502
Saro_0224	GH2_5_S45	Ground	4.30082	270	219.975	73.7604	0.273187
Saro_0224	GH2_6_S46	Ground	4.21527	270	213.228	67.7122	0.250786
Saro_0224	ISS2_5_S13	ISS	3.97287	270	193.034	53.137	0.196804
Saro_0224	ISS2_6_S14	ISS	3.59815	270	84.6729	36.5304	0.135298
Saro_0224	ISS2_7_S15	ISS	4.0209	270	178.754	55.7511	0.206486
Saro_0224	ISS2_8_S16	ISS	3.99434	270	143.83	54.29	0.201074
Saro_0225	GH2_5_S45	Ground	4.06179	182	195.624	58.078	0.31911
Saro_0225	GH2_6_S46	Ground	3.88099	182	154.979	48.4723	0.266331
Saro_0225	ISS2_5_S13	ISS	3.76781	182	126.92	43.285	0.23783
Saro_0225	ISS2_6_S14	ISS	3.31078	182	73.2989	27.4065	0.150585
Saro_0225	ISS2_7_S15	ISS	3.77125	182	132.39	43.4343	0.23865
Saro_0225	ISS2_8_S16	ISS	3.90615	182	148.386	49.7073	0.273117
Saro_0226	GH2_5_S45	Ground	4.59606	337	377.448	99.0926	0.294043
Saro_0226	GH2_6_S46	Ground	4.35024	337	255.591	77.4974	0.229963
Saro_0226	ISS2_5_S13	ISS	4.18359	337	274.109	65.6011	0.194662
Saro_0226	ISS2_6_S14	ISS	4.07877	337	181.983	59.0728	0.17529
Saro_0226	ISS2_7_S15	ISS	4.13716	337	317.847	62.6247	0.18583
Saro_0226	ISS2_8_S16	ISS	4.2372	337	236.897	69.2137	0.205382
Saro_0227	GH2_5_S45	Ground	4.65722	303	302.77	105.343	0.347665
Saro_0227	GH2_6_S46	Ground	4.48767	303	195.577	88.9144	0.293447
Saro_0227	ISS2_5_S13	ISS	4.14423	303	158.288	63.0687	0.208148
Saro_0227	ISS2_6_S14	ISS	4.08863	303	144.07	59.6582	0.196892
Saro_0227	ISS2_7_S15	ISS	4.39213	303	182.106	80.8124	0.266707
Saro_0227	ISS2_8_S16	ISS	4.29317	303	191.99	73.1978	0.241577
Saro_0228	GH2_5_S45	Ground	5.10563	487	562.52	164.949	0.338704
Saro_0228	GH2_6_S46	Ground	5.06908	487	602.263	159.027	0.326545
Saro_0228	ISS2_5_S13	ISS	4.90797	487	527.466	135.365	0.277957
Saro_0228	ISS2_6_S14	ISS	4.54468	487	212.314	94.1299	0.193285
Saro_0228	ISS2_7_S15	ISS	4.8625	487	539.055	129.347	0.2656
Saro_0228	ISS2_8_S16	ISS	4.93393	487	504.382	138.925	0.285267
Saro_0229	GH2_5_S45	Ground	4.52852	273	234.18	92.6215	0.339273
Saro_0229	GH2_6_S46	Ground	4.26162	273	133.797	70.9249	0.259798
Saro_0229	ISS2_5_S13	ISS	4.11137	273	93.139	61.0301	0.223553
Saro_0229	ISS2_6_S14	ISS	3.64227	273	85.9366	38.1783	0.139847
Saro_0229	ISS2_7_S15	ISS	3.97893	273	107.811	53.4598	0.195824
Saro_0229	ISS2_8_S16	ISS	4.00009	273	102.829	54.6029	0.200011
Saro_0230	GH2_5_S45	Ground	5.10277	509	481.348	164.476	0.323136
Saro_0230	GH2_6_S46	Ground	4.86408	509	421.867	129.552	0.254522
Saro_0230	ISS2_5_S13	ISS	4.76042	509	349.875	116.795	0.22946
Saro_0230	ISS2_6_S14	ISS	4.4986	509	227.479	89.8916	0.176604
Saro_0230	ISS2_7_S15	ISS	4.58708	509	371.473	98.2077	0.192942
Saro_0230	ISS2_8_S16	ISS	4.81656	509	319.55	123.539	0.242709
Saro_0231	GH2_5_S45	Ground	4.83265	386	216.728	125.543	0.325242
Saro_0231	GH2_6_S46	Ground	4.82894	386	278.538	125.078	0.324035
Saro_0231	ISS2_5_S13	ISS	4.53789	386	253.357	93.4936	0.242211
Saro_0231	ISS2_6_S14	ISS	4.06905	386	112.476	58.5016	0.151559
Saro_0231	ISS2_7_S15	ISS	4.50224	386	236.849	90.2189	0.233728
Saro_0231	ISS2_8_S16	ISS	4.59526	386	211.515	99.0141	0.256513
Saro_0232	GH2_5_S45	Ground	5.1327	512	460.649	169.474	0.331003
Saro_0232	GH2_6_S46	Ground	4.82407	512	520.361	124.471	0.243107
Saro_0232	ISS2_5_S13	ISS	4.68364	512	416.954	108.163	0.211255
Saro_0232	ISS2_6_S14	ISS	4.5405	512	232.534	93.7377	0.183081
Saro_0232	ISS2_7_S15	ISS	4.66337	512	419.513	105.993	0.207017
Saro_0232	ISS2_8_S16	ISS	4.75248	512	387.235	115.872	0.226312
Saro_0233	GH2_5_S45	Ground	4.49244	314	224.44	89.3392	0.28452
Saro_0233	GH2_6_S46	Ground	4.47114	314	175.454	87.4561	0.278523
Saro_0233	ISS2_5_S13	ISS	4.21573	314	138.985	67.7438	0.215745
Saro_0233	ISS2_6_S14	ISS	4.00014	314	107.421	54.6058	0.173904
Saro_0233	ISS2_7_S15	ISS	4.24001	314	144.679	69.4086	0.221046
Saro_0233	ISS2_8_S16	ISS	4.36486	314	185.482	78.6383	0.250441
Saro_0234	GH2_5_S45	Ground	5.02169	487	455.373	151.668	0.311433
Saro_0234	GH2_6_S46	Ground	4.84989	487	375.973	127.727	0.262272
Saro_0234	ISS2_5_S13	ISS	4.6001	487	287.621	99.4942	0.2043
Saro_0234	ISS2_6_S14	ISS	4.39601	487	203.468	81.1261	0.166583
Saro_0234	ISS2_7_S15	ISS	4.53217	487	319.523	92.9601	0.190883
Saro_0234	ISS2_8_S16	ISS	4.56473	487	320.201	96.0368	0.197201
Saro_0235	GH2_5_S45	Ground	4.07288	203	220.787	58.7258	0.28929
Saro_0235	GH2_6_S46	Ground	3.91821	203	330.433	50.3101	0.247833
Saro_0235	ISS2_5_S13	ISS	3.89912	203	299.686	49.3588	0.243147
Saro_0235	ISS2_6_S14	ISS	3.59877	203	113.74	36.5531	0.180065
Saro_0235	ISS2_7_S15	ISS	3.89281	203	280.42	49.0486	0.241619
Saro_0235	ISS2_8_S16	ISS	3.89767	203	248.611	49.2874	0.242795
Saro_0236	GH2_5_S45	Ground	4.64949	303	254.067	104.531	0.344988
Saro_0236	GH2_6_S46	Ground	4.59589	303	260.887	99.0761	0.326984
Saro_0236	ISS2_5_S13	ISS	4.41376	303	277.004	82.5795	0.27254
Saro_0236	ISS2_6_S14	ISS	4.03463	303	157.972	56.5218	0.186541
Saro_0236	ISS2_7_S15	ISS	4.29077	303	262.545	73.0227	0.240999
Saro_0236	ISS2_8_S16	ISS	4.39049	303	218.023	80.6802	0.266271
Saro_0237	GH2_5_S45	Ground	5.22107	590	616.093	185.132	0.313783
Saro_0237	GH2_6_S46	Ground	4.99913	590	524.597	148.284	0.251328
Saro_0237	ISS2_5_S13	ISS	4.79752	590	416.471	121.209	0.205439
Saro_0237	ISS2_6_S14	ISS	4.59559	590	276.767	99.0467	0.167876
Saro_0237	ISS2_7_S15	ISS	4.8356	590	429.568	125.914	0.213414
Saro_0237	ISS2_8_S16	ISS	4.82645	590	430.839	124.767	0.21147
Saro_0238	GH2_5_S45	Ground	5.07135	516	449.285	159.389	0.308894
Saro_0238	GH2_6_S46	Ground	4.86841	516	420.808	130.114	0.25216
Saro_0238	ISS2_5_S13	ISS	4.61947	516	450.252	101.44	0.196589
Saro_0238	ISS2_6_S14	ISS	4.35331	516	181.983	77.735	0.150649
Saro_0238	ISS2_7_S15	ISS	4.65683	516	372.032	105.302	0.204073
Saro_0238	ISS2_8_S16	ISS	4.73375	516	326.709	113.721	0.220389
Saro_0239	GH2_5_S45	Ground	3.163	80	64.1256	23.6414	0.295517
Saro_0239	GH2_6_S46	Ground	2.96753	80	84.7264	19.4439	0.243049
Saro_0239	ISS2_5_S13	ISS	2.8726	80	56.4625	17.6829	0.221037
Saro_0239	ISS2_6_S14	ISS	2.32219	80	22.7479	10.198	0.127475
Saro_0239	ISS2_7_S15	ISS	2.98619	80	79.3221	19.81	0.247625
Saro_0239	ISS2_8_S16	ISS	2.81196	80	46.8587	16.6425	0.208032
Saro_0240	GH2_5_S45	Ground	5.03647	470	392.059	153.925	0.327501
Saro_0240	GH2_6_S46	Ground	4.67372	470	393.625	107.095	0.227861
Saro_0240	ISS2_5_S13	ISS	4.53255	470	297.755	92.9955	0.197863
Saro_0240	ISS2_6_S14	ISS	4.36118	470	183.247	78.3495	0.166701
Saro_0240	ISS2_7_S15	ISS	4.39433	470	272.6	80.99	0.172319
Saro_0240	ISS2_8_S16	ISS	4.46648	470	257.723	87.0501	0.185213
Saro_0241	GH2_5_S45	Ground	4.38678	223	233.774	80.381	0.360453
Saro_0241	GH2_6_S46	Ground	4.24897	223	156.744	70.0333	0.31405
Saro_0241	ISS2_5_S13	ISS	4.02716	223	103.756	56.1012	0.251575
Saro_0241	ISS2_6_S14	ISS	3.72019	223	94.783	41.2721	0.185077
Saro_0241	ISS2_7_S15	ISS	4.01122	223	124.569	55.2141	0.247597
Saro_0241	ISS2_8_S16	ISS	4.01511	223	138.624	55.4293	0.248562
Saro_0242	GH2_5_S45	Ground	4.2409	208	167.62	69.4707	0.333994
Saro_0242	GH2_6_S46	Ground	3.78657	208	187.457	44.1049	0.212043
Saro_0242	ISS2_5_S13	ISS	3.71227	208	132.711	40.9467	0.196859
Saro_0242	ISS2_6_S14	ISS	3.38942	208	75.8264	29.6487	0.142542
Saro_0242	ISS2_7_S15	ISS	3.55448	208	137.976	34.9697	0.168123
Saro_0242	ISS2_8_S16	ISS	3.87049	208	145.783	47.9659	0.230605
Saro_0243	GH2_5_S45	Ground	4.27912	187	182.636	72.1768	0.385972
Saro_0243	GH2_6_S46	Ground	4.15905	187	146.153	64.0107	0.342303
Saro_0243	ISS2_5_S13	ISS	4.05657	187	119.681	57.7759	0.308962
Saro_0243	ISS2_6_S14	ISS	3.41707	187	64.4525	30.48	0.162995
Saro_0243	ISS2_7_S15	ISS	3.8526	187	114.514	47.1152	0.251953
Saro_0243	ISS2_8_S16	ISS	3.92821	187	121.052	50.8162	0.271744
Saro_0244	GH2_5_S45	Ground	5.27212	641	436.704	194.829	0.303945
Saro_0244	GH2_6_S46	Ground	5.17165	641	377.032	176.205	0.274891
Saro_0244	ISS2_5_S13	ISS	4.77098	641	299.686	118.035	0.184143
Saro_0244	ISS2_6_S14	ISS	4.58936	641	185.775	98.4311	0.153559
Saro_0244	ISS2_7_S15	ISS	5.04381	641	321.757	155.059	0.241902
Saro_0244	ISS2_8_S16	ISS	4.93334	641	331.265	138.842	0.216603
Saro_0245	GH2_5_S45	Ground	5.12853	525	472.013	168.77	0.321466
Saro_0245	GH2_6_S46	Ground	4.99363	525	446.579	147.47	0.280895
Saro_0245	ISS2_5_S13	ISS	4.77239	525	311.268	118.201	0.225146
Saro_0245	ISS2_6_S14	ISS	4.52383	525	226.216	92.188	0.175596
Saro_0245	ISS2_7_S15	ISS	4.72791	525	296.62	113.059	0.21535
Saro_0245	ISS2_8_S16	ISS	4.78386	525	332.566	119.565	0.227744
Saro_0246	GH2_5_S45	Ground	5.02833	559	431.022	152.678	0.273128
Saro_0246	GH2_6_S46	Ground	4.7926	559	447.991	120.615	0.215769
Saro_0246	ISS2_5_S13	ISS	4.44319	559	336.845	85.0461	0.15214
Saro_0246	ISS2_6_S14	ISS	4.3708	559	190.83	79.1071	0.141515
Saro_0246	ISS2_7_S15	ISS	4.50026	559	387.673	90.0402	0.161074
Saro_0246	ISS2_8_S16	ISS	4.58065	559	352.742	97.5779	0.174558
Saro_0247	GH2_5_S45	Ground	4.88979	450	610.817	132.926	0.295391
Saro_0247	GH2_6_S46	Ground	4.70577	450	832.084	110.583	0.24574
Saro_0247	ISS2_5_S13	ISS	4.61326	450	752.833	100.812	0.224027
Saro_0247	ISS2_6_S14	ISS	4.45148	450	265.393	85.7535	0.190563
Saro_0247	ISS2_7_S15	ISS	4.59916	450	784.283	99.4007	0.22089
Saro_0247	ISS2_8_S16	ISS	4.70491	450	670.99	110.489	0.24553
Saro_0248	GH2_5_S45	Ground	5.19156	532	533.298	179.748	0.337872
Saro_0248	GH2_6_S46	Ground	5.02137	532	433.87	151.618	0.284997
Saro_0248	ISS2_5_S13	ISS	4.76164	532	328.641	116.937	0.219806
Saro_0248	ISS2_6_S14	ISS	4.58555	532	246.436	98.057	0.184318
Saro_0248	ISS2_7_S15	ISS	4.79344	532	340.191	120.716	0.22691
Saro_0248	ISS2_8_S16	ISS	4.79146	532	376.171	120.477	0.22646
Saro_0249	GH2_5_S45	Ground	4.57489	309	349.85	97.0172	0.313972
Saro_0249	GH2_6_S46	Ground	4.43419	309	387.976	84.2839	0.272763
Saro_0249	ISS2_5_S13	ISS	4.25208	309	322.367	70.2514	0.227351
Saro_0249	ISS2_6_S14	ISS	4.04238	309	154.18	56.9619	0.184343
Saro_0249	ISS2_7_S15	ISS	4.31887	309	289.358	75.104	0.243055
Saro_0249	ISS2_8_S16	ISS	4.38075	309	280.501	79.8977	0.258568
Saro_0250	GH2_5_S45	Ground	5.6178	941	964.726	275.283	0.292543
Saro_0250	GH2_6_S46	Ground	5.5078	941	941.169	246.607	0.262069
Saro_0250	ISS2_5_S13	ISS	5.38983	941	814.604	219.167	0.232908
Saro_0250	ISS2_6_S14	ISS	5.18892	941	467.596	179.274	0.190515
Saro_0250	ISS2_7_S15	ISS	5.36801	941	849.081	214.435	0.22788
Saro_0250	ISS2_8_S16	ISS	5.40006	941	816.122	221.419	0.235302
Saro_0251	GH2_5_S45	Ground	5.45516	703	712.687	233.963	0.332807
Saro_0251	GH2_6_S46	Ground	5.29174	703	829.259	198.689	0.28263
Saro_0251	ISS2_5_S13	ISS	5.13943	703	670.794	170.618	0.242699
Saro_0251	ISS2_6_S14	ISS	4.96592	703	337.428	143.44	0.20404
Saro_0251	ISS2_7_S15	ISS	5.14379	703	699.375	171.364	0.243761
Saro_0251	ISS2_8_S16	ISS	5.15759	703	629.989	173.746	0.247149
Saro_0252	GH2_5_S45	Ground	4.67572	334	319.816	107.31	0.321288
Saro_0252	GH2_6_S46	Ground	4.57321	334	303.603	96.8546	0.289984
Saro_0252	ISS2_5_S13	ISS	4.24168	334	256.736	69.5249	0.208158
Saro_0252	ISS2_6_S14	ISS	4.0801	334	152.917	59.1513	0.1771
Saro_0252	ISS2_7_S15	ISS	4.37018	334	241.318	79.0576	0.2367
Saro_0252	ISS2_8_S16	ISS	4.44977	334	241.452	85.6071	0.256309
Saro_0253	GH2_5_S45	Ground	4.90752	434	310.482	135.303	0.311759
Saro_0253	GH2_6_S46	Ground	4.77949	434	263.358	119.044	0.274294
Saro_0253	ISS2_5_S13	ISS	4.57831	434	218.611	97.3499	0.224309
Saro_0253	ISS2_6_S14	ISS	4.38272	434	170.609	80.0556	0.18446
Saro_0253	ISS2_7_S15	ISS	4.52076	434	193.836	91.9053	0.211763
Saro_0253	ISS2_8_S16	ISS	4.54524	434	227.134	94.1827	0.217011
Saro_0254	GH2_5_S45	Ground	4.9697	548	449.691	143.983	0.262743
Saro_0254	GH2_6_S46	Ground	4.92256	548	592.379	137.354	0.250647
Saro_0254	ISS2_5_S13	ISS	4.78458	548	500.441	119.651	0.21834
Saro_0254	ISS2_6_S14	ISS	4.46251	548	238.853	86.7051	0.158221
Saro_0254	ISS2_7_S15	ISS	4.85355	548	485.987	128.195	0.233933
Saro_0254	ISS2_8_S16	ISS	4.80671	548	500.477	122.329	0.223228
Saro_0255	GH2_5_S45	Ground	5.26544	576	582.813	193.531	0.335992
Saro_0255	GH2_6_S46	Ground	4.99144	576	659.807	147.149	0.255466
Saro_0255	ISS2_5_S13	ISS	4.82994	576	573.312	125.204	0.217368
Saro_0255	ISS2_6_S14	ISS	4.58924	576	233.798	98.42	0.170868
Saro_0255	ISS2_7_S15	ISS	4.78675	576	526.207	119.91	0.208178
Saro_0255	ISS2_8_S16	ISS	4.95767	576	540.827	142.262	0.246982
Saro_0256	GH2_5_S45	Ground	3.75816	114	84.8244	42.8694	0.376047
Saro_0256	GH2_6_S46	Ground	3.52642	114	74.8416	34.0019	0.298262
Saro_0256	ISS2_5_S13	ISS	3.37283	114	52.1192	29.161	0.255798
Saro_0256	ISS2_6_S14	ISS	3.09556	114	46.7596	22.0996	0.193856
Saro_0256	ISS2_7_S15	ISS	3.47431	114	63.6811	32.2756	0.283119
Saro_0256	ISS2_8_S16	ISS	3.42738	114	61.8274	30.7957	0.270138
Saro_0257	GH2_5_S45	Ground	4.83901	336	317.787	126.345	0.376026
Saro_0257	GH2_6_S46	Ground	4.76496	336	388.682	117.327	0.349186
Saro_0257	ISS2_5_S13	ISS	4.69128	336	350.357	108.992	0.324382
Saro_0257	ISS2_6_S14	ISS	4.2104	336	135.224	67.3836	0.200546
Saro_0257	ISS2_7_S15	ISS	4.73994	336	318.405	114.428	0.340558
Saro_0257	ISS2_8_S16	ISS	4.66152	336	311.089	105.797	0.314873
Saro_0258	GH2_5_S45	Ground	4.40912	276	331.181	82.1969	0.297815
Saro_0258	GH2_6_S46	Ground	4.33822	276	488.236	76.5711	0.277431
Saro_0258	ISS2_5_S13	ISS	4.26346	276	395.72	71.0551	0.257446
Saro_0258	ISS2_6_S14	ISS	3.94384	276	145.334	51.6162	0.187015
Saro_0258	ISS2_7_S15	ISS	4.20124	276	395.493	66.7694	0.241918
Saro_0258	ISS2_8_S16	ISS	4.14973	276	369.012	63.4171	0.229772
Saro_0259	GH2_5_S45	Ground	5.35625	614	678.19	211.929	0.345161
Saro_0259	GH2_6_S46	Ground	5.30841	614	815.138	202.029	0.329037
Saro_0259	ISS2_5_S13	ISS	5.20519	614	686.237	182.215	0.296767
Saro_0259	ISS2_6_S14	ISS	4.87262	614	328.581	130.662	0.212805
Saro_0259	ISS2_7_S15	ISS	5.11862	614	695.465	167.105	0.272158
Saro_0259	ISS2_8_S16	ISS	5.16663	614	605.909	175.323	0.285542
Saro_0260	GH2_5_S45	Ground	5.60957	804	904.659	273.028	0.339587
Saro_0260	GH2_6_S46	Ground	5.52227	804	980.002	250.203	0.311198
Saro_0260	ISS2_5_S13	ISS	5.36478	804	780.823	213.743	0.26585
Saro_0260	ISS2_6_S14	ISS	5.03132	804	370.286	153.134	0.190466
Saro_0260	ISS2_7_S15	ISS	5.38937	804	790.986	219.066	0.27247
Saro_0260	ISS2_8_S16	ISS	5.37829	804	826.535	216.652	0.269468
Saro_0261	GH2_5_S45	Ground	5.86624	1162	1177.8	352.92	0.303718
Saro_0261	GH2_6_S46	Ground	5.73977	1162	1332.68	310.992	0.267635
Saro_0261	ISS2_5_S13	ISS	5.60543	1162	1175.58	271.898	0.233991
Saro_0261	ISS2_6_S14	ISS	5.40074	1162	595.238	221.571	0.190681
Saro_0261	ISS2_7_S15	ISS	5.62972	1162	1140.11	278.583	0.239744
Saro_0261	ISS2_8_S16	ISS	5.64453	1162	1102.48	282.741	0.243323
Saro_0262	GH2_5_S45	Ground	4.87322	378	416.817	130.742	0.345878
Saro_0262	GH2_6_S46	Ground	4.84134	378	502.71	126.639	0.335023
Saro_0262	ISS2_5_S13	ISS	4.74065	378	422.262	114.509	0.302934
Saro_0262	ISS2_6_S14	ISS	4.42674	378	236.326	83.6579	0.221317
Saro_0262	ISS2_7_S15	ISS	4.67371	378	399.962	107.094	0.283317
Saro_0262	ISS2_8_S16	ISS	4.75214	378	439.3	115.832	0.306434
Saro_0263	GH2_5_S45	Ground	4.97675	440	467.955	145.003	0.329551
Saro_0263	GH2_6_S46	Ground	4.78628	440	562.371	119.855	0.272398
Saro_0263	ISS2_5_S13	ISS	4.67475	440	609.023	107.205	0.243649
Saro_0263	ISS2_6_S14	ISS	4.2318	440	175.665	68.8412	0.156457
Saro_0263	ISS2_7_S15	ISS	4.64351	440	518.386	103.908	0.236156
Saro_0263	ISS2_8_S16	ISS	4.72473	440	500.477	112.7	0.256137
Saro_0264	GH2_5_S45	Ground	5.64348	921	949.709	282.445	0.306672
Saro_0264	GH2_6_S46	Ground	5.55552	921	1226.77	258.662	0.28085
Saro_0264	ISS2_5_S13	ISS	5.37161	921	1082.44	215.208	0.233668
Saro_0264	ISS2_6_S14	ISS	5.1679	921	473.915	175.547	0.190604
Saro_0264	ISS2_7_S15	ISS	5.33317	921	1033.42	207.093	0.224856
Saro_0264	ISS2_8_S16	ISS	5.46412	921	1006.81	236.069	0.256318
Saro_0265	GH2_5_S45	Ground	4.9794	495	493.93	145.387	0.293712
Saro_0265	GH2_6_S46	Ground	4.78085	495	614.266	119.205	0.240819
Saro_0265	ISS2_5_S13	ISS	4.67646	495	458.456	107.389	0.216948
Saro_0265	ISS2_6_S14	ISS	4.41162	495	255.282	82.4025	0.16647
Saro_0265	ISS2_7_S15	ISS	4.55633	495	464.202	95.233	0.19239
Saro_0265	ISS2_8_S16	ISS	4.80147	495	521.303	121.689	0.245837
Saro_0266	GH2_5_S45	Ground	4.69095	315	211.046	108.956	0.345892
Saro_0266	GH2_6_S46	Ground	4.58902	315	203.343	98.3977	0.312374
Saro_0266	ISS2_5_S13	ISS	4.53488	315	197.86	93.2121	0.295911
Saro_0266	ISS2_6_S14	ISS	3.85485	315	89.728	47.2216	0.14991
Saro_0266	ISS2_7_S15	ISS	4.35713	315	172.051	78.033	0.247724
Saro_0266	ISS2_8_S16	ISS	4.34613	315	173.768	77.1793	0.245014
Saro_0267	GH2_5_S45	Ground	4.13939	248	216.323	62.7646	0.253083
Saro_0267	GH2_6_S46	Ground	4.08776	248	229.82	59.6064	0.240348
Saro_0267	ISS2_5_S13	ISS	3.82097	248	164.079	45.6485	0.184066
Saro_0267	ISS2_6_S14	ISS	3.67636	248	99.8381	39.5022	0.159283
Saro_0267	ISS2_7_S15	ISS	3.82202	248	165.906	45.6963	0.184259
Saro_0267	ISS2_8_S16	ISS	3.78135	248	165.958	43.8751	0.176916
Saro_0268	GH2_5_S45	Ground	4.44929	257	223.222	85.5666	0.332944
Saro_0268	GH2_6_S46	Ground	4.18644	257	220.642	65.7881	0.255985
Saro_0268	ISS2_5_S13	ISS	3.85719	257	173.731	47.332	0.184171
Saro_0268	ISS2_6_S14	ISS	3.81383	257	103.629	45.3239	0.176357
Saro_0268	ISS2_7_S15	ISS	3.97254	257	177.078	53.1195	0.206691
Saro_0268	ISS2_8_S16	ISS	4.04945	257	201.102	57.3661	0.223215
Saro_0269	GH2_5_S45	Ground	4.59289	286	252.444	98.7798	0.345384
Saro_0269	GH2_6_S46	Ground	4.42277	286	201.225	83.3265	0.291351
Saro_0269	ISS2_5_S13	ISS	4.23449	286	166.009	69.0266	0.241352
Saro_0269	ISS2_6_S14	ISS	4.09125	286	131.432	59.8145	0.209142
Saro_0269	ISS2_7_S15	ISS	4.18458	286	154.734	65.6657	0.2296
Saro_0269	ISS2_8_S16	ISS	4.27587	286	157.497	71.9425	0.251547
Saro_0270	GH2_5_S45	Ground	3.6311	107	114.858	37.7542	0.352843
Saro_0270	GH2_6_S46	Ground	3.47479	107	92.493	32.291	0.301785
Saro_0270	ISS2_5_S13	ISS	3.45151	107	84.4525	31.548	0.294841
Saro_0270	ISS2_6_S14	ISS	2.83498	107	40.4408	17.0301	0.15916
Saro_0270	ISS2_7_S15	ISS	3.47211	107	86.0253	32.2046	0.300977
Saro_0270	ISS2_8_S16	ISS	3.31297	107	82.0027	27.4666	0.256697
Saro_0271	GH2_5_S45	Ground	5.07275	460	485.407	159.612	0.346983
Saro_0271	GH2_6_S46	Ground	4.97177	460	504.828	144.283	0.313658
Saro_0271	ISS2_5_S13	ISS	4.85259	460	421.297	128.072	0.278417
Saro_0271	ISS2_6_S14	ISS	4.36232	460	194.621	78.4385	0.170519
Saro_0271	ISS2_7_S15	ISS	4.84039	460	444.092	126.519	0.275041
Saro_0271	ISS2_8_S16	ISS	4.89444	460	453.618	133.545	0.290314
Saro_0272	GH2_5_S45	Ground	3.56973	114	89.2889	35.507	0.311465
Saro_0272	GH2_6_S46	Ground	3.52776	114	151.801	34.0476	0.298663
Saro_0272	ISS2_5_S13	ISS	3.26596	114	115.821	26.2052	0.229871
Saro_0272	ISS2_6_S14	ISS	2.94483	114	41.7045	19.0075	0.166732
Saro_0272	ISS2_7_S15	ISS	3.28636	114	111.721	26.7453	0.234608
Saro_0272	ISS2_8_S16	ISS	3.2809	114	115.845	26.5996	0.23333
Saro_0273	GH2_5_S45	Ground	4.00896	161	172.084	55.0894	0.34217
Saro_0273	GH2_6_S46	Ground	3.90518	161	149.33	49.6592	0.308442
Saro_0273	ISS2_5_S13	ISS	3.80673	161	104.721	45.0028	0.279521
Saro_0273	ISS2_6_S14	ISS	3.61917	161	93.5193	37.3064	0.231717
Saro_0273	ISS2_7_S15	ISS	3.74814	161	105.018	42.442	0.263615
Saro_0273	ISS2_8_S16	ISS	3.7296	161	130.814	41.6626	0.258774
Saro_0274	GH2_5_S45	Ground	5.58222	818	788.989	265.661	0.324769
Saro_0274	GH2_6_S46	Ground	5.44318	818	680.988	231.175	0.282611
Saro_0274	ISS2_5_S13	ISS	5.29512	818	506.715	199.361	0.243717
Saro_0274	ISS2_6_S14	ISS	5.03152	818	361.439	153.166	0.187245
Saro_0274	ISS2_7_S15	ISS	5.25906	818	501.628	192.301	0.235087
Saro_0274	ISS2_8_S16	ISS	5.14153	818	590.289	170.978	0.209019
Saro_0275	GH2_5_S45	Ground	3.07899	92	54.385	21.7363	0.236264
Saro_0275	GH2_6_S46	Ground	2.95264	92	70.9583	19.1564	0.208222
Saro_0275	ISS2_5_S13	ISS	3.2407	92	49.2237	25.5516	0.277735
Saro_0275	ISS2_6_S14	ISS	2.36938	92	15.1653	10.6908	0.116204
Saro_0275	ISS2_7_S15	ISS	2.83603	92	41.3368	17.048	0.185305
Saro_0275	ISS2_8_S16	ISS	2.58469	92	31.8899	13.2592	0.144122
Saro_0276	GH2_5_S45	Ground	5.02079	517	306.829	151.531	0.293097
Saro_0276	GH2_6_S46	Ground	4.95384	517	313.488	141.718	0.274116
Saro_0276	ISS2_5_S13	ISS	4.69188	517	247.084	109.058	0.210945
Saro_0276	ISS2_6_S14	ISS	4.19264	517	120.059	66.1973	0.128041
Saro_0276	ISS2_7_S15	ISS	4.70408	517	226.235	110.397	0.213534
Saro_0276	ISS2_8_S16	ISS	4.67024	517	244.056	106.723	0.206428
Saro_0277	GH2_5_S45	Ground	4.41874	251	159.908	82.9919	0.330645
Saro_0277	GH2_6_S46	Ground	4.12615	251	123.912	61.9388	0.246768
Saro_0277	ISS2_5_S13	ISS	4.02932	251	89.7609	56.2229	0.223996
Saro_0277	ISS2_6_S14	ISS	3.57448	251	65.7162	35.6762	0.142136
Saro_0277	ISS2_7_S15	ISS	3.9714	251	110.604	53.0589	0.21139
Saro_0277	ISS2_8_S16	ISS	4.03799	251	111.289	56.7124	0.225946
Saro_0278	GH2_5_S45	Ground	5.93123	1128	1008.15	376.616	0.33388
Saro_0278	GH2_6_S46	Ground	5.68122	1128	1018.13	293.307	0.260024
Saro_0278	ISS2_5_S13	ISS	5.51406	1128	777.928	248.157	0.219998
Saro_0278	ISS2_6_S14	ISS	5.31621	1128	399.353	203.611	0.180506
Saro_0278	ISS2_7_S15	ISS	5.50343	1128	820.592	245.532	0.21767
Saro_0278	ISS2_8_S16	ISS	5.52734	1128	762.104	251.475	0.222939
Saro_0279	GH2_5_S45	Ground	3.03968	69	36.1214	20.8986	0.302879
Saro_0279	GH2_6_S46	Ground	3.00945	69	21.8876	20.2762	0.293857
Saro_0279	ISS2_5_S13	ISS	2.80528	69	16.8905	16.5317	0.239589
Saro_0279	ISS2_6_S14	ISS	2.14584	69	13.9015	8.54923	0.123902
Saro_0279	ISS2_7_S15	ISS	3.06046	69	27.3717	21.3373	0.309236
Saro_0279	ISS2_8_S16	ISS	2.96229	69	23.4293	19.3423	0.280323
Saro_0280	GH2_5_S45	Ground	4.89575	369	295.059	133.72	0.362384
Saro_0280	GH2_6_S46	Ground	4.81153	369	272.537	122.92	0.333116
Saro_0280	ISS2_5_S13	ISS	4.53491	369	207.512	93.2152	0.252616
Saro_0280	ISS2_6_S14	ISS	4.27353	369	127.641	71.7743	0.19451
Saro_0280	ISS2_7_S15	ISS	4.51875	369	204.45	91.7206	0.248565
Saro_0280	ISS2_8_S16	ISS	4.52824	369	216.721	92.5955	0.250936
Saro_0281	GH2_5_S45	Ground	4.91433	473	332.804	136.228	0.288008
Saro_0281	GH2_6_S46	Ground	4.78543	473	295.836	119.753	0.253177
Saro_0281	ISS2_5_S13	ISS	4.47153	473	234.054	87.4901	0.184969
Saro_0281	ISS2_6_S14	ISS	3.98003	473	117.531	53.5185	0.113147
Saro_0281	ISS2_7_S15	ISS	4.48833	473	211.712	88.9729	0.188103
Saro_0281	ISS2_8_S16	ISS	4.50641	473	218.674	90.5957	0.191534
Saro_0282	GH2_5_S45	Ground	5.12854	530	476.072	168.771	0.318436
Saro_0282	GH2_6_S46	Ground	4.88454	530	488.942	132.23	0.24949
Saro_0282	ISS2_5_S13	ISS	4.62055	530	384.138	101.55	0.191603
Saro_0282	ISS2_6_S14	ISS	4.56077	530	212.314	95.6569	0.180485
Saro_0282	ISS2_7_S15	ISS	4.72786	530	364.211	113.053	0.213308
Saro_0282	ISS2_8_S16	ISS	4.79303	530	354.043	120.666	0.227672
Saro_0283	GH2_5_S45	Ground	4.25618	209	173.302	70.5399	0.337512
Saro_0283	GH2_6_S46	Ground	3.90915	209	84.0203	49.8564	0.238547
Saro_0283	ISS2_5_S13	ISS	3.83145	209	80.1092	46.1295	0.220716
Saro_0283	ISS2_6_S14	ISS	3.53378	209	79.6178	34.2532	0.163891
Saro_0283	ISS2_7_S15	ISS	3.83334	209	86.0253	46.2165	0.221132
Saro_0283	ISS2_8_S16	ISS	3.75587	209	106.734	42.7713	0.204647
Saro_0284	GH2_5_S45	Ground	5.03863	488	426.963	154.258	0.316102
Saro_0284	GH2_6_S46	Ground	4.81278	488	317.724	123.074	0.2522
Saro_0284	ISS2_5_S13	ISS	4.56033	488	252.875	95.6148	0.195932
Saro_0284	ISS2_6_S14	ISS	4.38216	488	178.192	80.0104	0.163956
Saro_0284	ISS2_7_S15	ISS	4.56124	488	239.642	95.7019	0.19611
Saro_0284	ISS2_8_S16	ISS	4.68459	488	311.74	108.266	0.221856
Saro_0285	GH2_5_S45	Ground	5.12757	587	560.491	168.606	0.287234
Saro_0285	GH2_6_S46	Ground	4.89612	587	530.952	133.77	0.227887
Saro_0285	ISS2_5_S13	ISS	4.75595	587	402.476	116.274	0.198082
Saro_0285	ISS2_6_S14	ISS	4.61784	587	232.534	101.275	0.172529
Saro_0285	ISS2_7_S15	ISS	4.76675	587	363.094	117.536	0.200232
Saro_0285	ISS2_8_S16	ISS	4.77994	587	405.458	119.097	0.202891
Saro_0286	GH2_5_S45	Ground	4.77705	387	388.001	118.753	0.306855
Saro_0286	GH2_6_S46	Ground	4.58028	387	344.201	97.5414	0.252045
Saro_0286	ISS2_5_S13	ISS	4.26251	387	274.591	70.9878	0.183431
Saro_0286	ISS2_6_S14	ISS	4.09161	387	165.554	59.8361	0.154615
Saro_0286	ISS2_7_S15	ISS	4.37948	387	276.51	79.7963	0.206192
Saro_0286	ISS2_8_S16	ISS	4.41588	387	285.708	82.755	0.213837
Saro_0287	GH2_5_S45	Ground	4.50475	261	184.26	90.4457	0.346535
Saro_0287	GH2_6_S46	Ground	3.9193	261	126.737	50.3652	0.19297
Saro_0287	ISS2_5_S13	ISS	3.59659	261	140.432	36.4737	0.139746
Saro_0287	ISS2_6_S14	ISS	3.70931	261	80.8815	40.8258	0.156421
Saro_0287	ISS2_7_S15	ISS	3.43942	261	119.542	31.1689	0.119421
Saro_0287	ISS2_8_S16	ISS	3.95375	261	140.576	52.1305	0.199734
Saro_0288	GH2_5_S45	Ground	4.69189	369	267.055	109.059	0.295552
Saro_0288	GH2_6_S46	Ground	4.64139	369	291.953	103.688	0.280998
Saro_0288	ISS2_5_S13	ISS	4.25385	369	233.089	70.3761	0.190721
Saro_0288	ISS2_6_S14	ISS	4.05281	369	136.488	57.559	0.155986
Saro_0288	ISS2_7_S15	ISS	4.38101	369	251.373	79.9184	0.216581
Saro_0288	ISS2_8_S16	ISS	4.46679	369	221.928	87.0767	0.23598
Saro_0289	GH2_5_S45	Ground	5.02959	462	344.168	152.871	0.330889
Saro_0289	GH2_6_S46	Ground	4.84682	462	279.95	127.334	0.275615
Saro_0289	ISS2_5_S13	ISS	4.5993	462	230.193	99.4147	0.215183
Saro_0289	ISS2_6_S14	ISS	4.44024	462	164.291	84.7954	0.18354
Saro_0289	ISS2_7_S15	ISS	4.56936	462	224.56	96.4827	0.208837
Saro_0289	ISS2_8_S16	ISS	4.75573	462	232.992	116.248	0.251619
Saro_0290	GH2_5_S45	Ground	5.61843	795	824.704	275.458	0.346488
Saro_0290	GH2_6_S46	Ground	5.46252	795	836.32	235.69	0.296465
Saro_0290	ISS2_5_S13	ISS	5.29271	795	736.908	198.881	0.250164
Saro_0290	ISS2_6_S14	ISS	5.06101	795	346.274	157.749	0.198427
Saro_0290	ISS2_7_S15	ISS	5.26597	795	703.844	193.634	0.243565
Saro_0290	ISS2_8_S16	ISS	5.30755	795	721.103	201.856	0.253907
Saro_0291	GH2_5_S45	Ground	4.62121	274	325.498	101.617	0.370865
Saro_0291	GH2_6_S46	Ground	4.38029	274	365.736	79.8608	0.291463
Saro_0291	ISS2_5_S13	ISS	4.03408	274	401.029	56.4912	0.206172
Saro_0291	ISS2_6_S14	ISS	4.21117	274	151.653	67.4355	0.246115
Saro_0291	ISS2_7_S15	ISS	4.17962	274	353.039	65.341	0.238471
Saro_0291	ISS2_8_S16	ISS	4.27014	274	285.057	71.532	0.261066
Saro_0292	GH2_5_S45	Ground	4.27301	233	225.251	71.7376	0.307887
Saro_0292	GH2_6_S46	Ground	4.19424	233	195.93	66.3034	0.284564
Saro_0292	ISS2_5_S13	ISS	4.10525	233	180.004	60.6579	0.260334
Saro_0292	ISS2_6_S14	ISS	3.78772	233	97.3106	44.1555	0.189509
Saro_0292	ISS2_7_S15	ISS	4.07951	233	194.954	59.1165	0.253719
Saro_0292	ISS2_8_S16	ISS	4.11693	233	175.069	61.3705	0.263393
Saro_0293	GH2_5_S45	Ground	4.99706	496	388.407	147.978	0.298342
Saro_0293	GH2_6_S46	Ground	4.88556	496	490.354	132.364	0.266863
Saro_0293	ISS2_5_S13	ISS	4.76659	496	396.685	117.517	0.23693
Saro_0293	ISS2_6_S14	ISS	4.46024	496	184.511	86.5081	0.174412
Saro_0293	ISS2_7_S15	ISS	4.72178	496	383.204	112.368	0.226549
Saro_0293	ISS2_8_S16	ISS	4.77286	496	376.171	118.257	0.238421
Saro_0294	GH2_5_S45	Ground	4.86	481	203.335	129.024	0.268242
Saro_0294	GH2_6_S46	Ground	4.8474	481	291.247	127.409	0.264884
Saro_0294	ISS2_5_S13	ISS	4.59735	481	246.119	99.2211	0.206281
Saro_0294	ISS2_6_S14	ISS	4.18501	481	104.893	65.694	0.136578
Saro_0294	ISS2_7_S15	ISS	4.63704	481	228.47	103.238	0.214633
Saro_0294	ISS2_8_S16	ISS	4.52076	481	184.831	91.9054	0.191071
Saro_0295	GH2_5_S45	Ground	4.1383	174	172.49	62.6963	0.360324
Saro_0295	GH2_6_S46	Ground	4.08333	174	159.568	59.3428	0.341051
Saro_0295	ISS2_5_S13	ISS	3.76966	174	131.263	43.3654	0.249227
Saro_0295	ISS2_6_S14	ISS	3.32244	174	63.1887	27.728	0.159356
Saro_0295	ISS2_7_S15	ISS	3.98908	174	124.011	54.005	0.310374
Saro_0295	ISS2_8_S16	ISS	3.81196	174	151.64	45.2389	0.259994
Saro_0296	GH2_5_S45	Ground	4.48339	319	258.938	88.5345	0.277538
Saro_0296	GH2_6_S46	Ground	4.50867	319	330.08	90.8005	0.284641
Saro_0296	ISS2_5_S13	ISS	4.27276	319	305.477	71.7193	0.224825
Saro_0296	ISS2_6_S14	ISS	3.92594	319	109.948	50.7005	0.158936
Saro_0296	ISS2_7_S15	ISS	4.23301	319	313.937	68.9244	0.216064
Saro_0296	ISS2_8_S16	ISS	4.32721	319	261.628	75.7326	0.237406
Saro_0297	GH2_5_S45	Ground	5.167	564	438.733	175.388	0.310972
Saro_0297	GH2_6_S46	Ground	5.04529	564	373.855	155.29	0.275336
Saro_0297	ISS2_5_S13	ISS	4.95711	564	323.332	142.182	0.252096
Saro_0297	ISS2_6_S14	ISS	4.49374	564	204.731	89.4554	0.158609
Saro_0297	ISS2_7_S15	ISS	4.78683	564	300.53	119.921	0.212626
Saro_0297	ISS2_8_S16	ISS	4.86921	564	320.201	130.218	0.230882
Saro_0298	GH2_5_S45	Ground	4.61266	335	362.026	100.752	0.300752
Saro_0298	GH2_6_S46	Ground	4.27416	335	303.956	71.8199	0.214388
Saro_0298	ISS2_5_S13	ISS	4.16454	335	251.91	64.3628	0.192128
Saro_0298	ISS2_6_S14	ISS	4.02732	335	147.862	56.1106	0.167494
Saro_0298	ISS2_7_S15	ISS	4.27198	335	265.338	71.6635	0.213921
Saro_0298	ISS2_8_S16	ISS	4.0587	335	244.706	57.899	0.172833
Saro_0299	GH2_5_S45	Ground	5.45027	754	689.959	232.821	0.308781
Saro_0299	GH2_6_S46	Ground	5.40599	754	636.154	222.737	0.295408
Saro_0299	ISS2_5_S13	ISS	5.21905	754	537.118	184.759	0.245038
Saro_0299	ISS2_6_S14	ISS	4.92257	754	319.735	137.356	0.182169
Saro_0299	ISS2_7_S15	ISS	5.20139	754	511.125	181.524	0.240747
Saro_0299	ISS2_8_S16	ISS	5.17087	754	540.827	176.068	0.233512
Saro_0300	GH2_5_S45	Ground	4.73142	358	305.206	113.456	0.316917
Saro_0300	GH2_6_S46	Ground	4.57801	358	323.372	97.3208	0.271846
Saro_0300	ISS2_5_S13	ISS	4.26046	358	274.109	70.8429	0.197885
Saro_0300	ISS2_6_S14	ISS	4.08622	358	131.432	59.5143	0.166241
Saro_0300	ISS2_7_S15	ISS	4.32529	358	273.158	75.5871	0.211137
Saro_0300	ISS2_8_S16	ISS	4.34284	358	259.675	76.9254	0.214876
Saro_0301	GH2_5_S45	Ground	5.76642	982	903.847	319.394	0.325248
Saro_0301	GH2_6_S46	Ground	5.58219	982	749.475	265.653	0.270523
Saro_0301	ISS2_5_S13	ISS	5.40234	982	651.008	221.925	0.225992
Saro_0301	ISS2_6_S14	ISS	5.22767	982	390.506	186.359	0.189775
Saro_0301	ISS2_7_S15	ISS	5.42971	982	640.721	228.084	0.232264
Saro_0301	ISS2_8_S16	ISS	5.50615	982	684.006	246.201	0.250713
Saro_0302	GH2_5_S45	Ground	4.8205	362	319.411	124.027	0.342617
Saro_0302	GH2_6_S46	Ground	4.60823	362	220.995	100.307	0.27709
Saro_0302	ISS2_5_S13	ISS	4.38042	362	174.213	79.8719	0.22064
Saro_0302	ISS2_6_S14	ISS	4.18058	362	157.972	65.4039	0.180674
Saro_0302	ISS2_7_S15	ISS	4.36807	362	182.664	78.891	0.217931
Saro_0302	ISS2_8_S16	ISS	4.47102	362	189.387	87.4461	0.241564
Saro_0303	GH2_5_S45	Ground	4.61924	297	325.093	101.417	0.341472
Saro_0303	GH2_6_S46	Ground	4.6094	297	362.558	100.424	0.338128
Saro_0303	ISS2_5_S13	ISS	4.49705	297	298.72	89.7522	0.302196
Saro_0303	ISS2_6_S14	ISS	4.07095	297	131.432	58.6127	0.197349
Saro_0303	ISS2_7_S15	ISS	4.35529	297	299.971	77.8893	0.262254
Saro_0303	ISS2_8_S16	ISS	4.45512	297	256.421	86.0662	0.289785
Saro_0304	GH2_5_S45	Ground	4.79066	363	337.268	120.381	0.331627
Saro_0304	GH2_6_S46	Ground	4.62099	363	322.666	101.595	0.279876
Saro_0304	ISS2_5_S13	ISS	4.46558	363	294.377	86.9715	0.239591
Saro_0304	ISS2_6_S14	ISS	4.2132	363	163.027	67.5727	0.186151
Saro_0304	ISS2_7_S15	ISS	4.49442	363	264.221	89.5166	0.246602
Saro_0304	ISS2_8_S16	ISS	4.51122	363	245.357	91.0326	0.250778
Saro_0305	GH2_5_S45	Ground	4.67117	295	290.189	106.822	0.36211
Saro_0305	GH2_6_S46	Ground	4.5564	295	256.65	95.24	0.322848
Saro_0305	ISS2_5_S13	ISS	4.42577	295	192.552	83.5773	0.283313
Saro_0305	ISS2_6_S14	ISS	4.14599	295	151.653	63.1803	0.21417
Saro_0305	ISS2_7_S15	ISS	4.35964	295	210.594	78.2288	0.265182
Saro_0305	ISS2_8_S16	ISS	4.37681	295	242.103	79.5836	0.269775
Saro_0306	GH2_5_S45	Ground	5.13947	503	548.721	170.625	0.339214
Saro_0306	GH2_6_S46	Ground	4.91588	503	696.168	136.439	0.27125
Saro_0306	ISS2_5_S13	ISS	4.81478	503	584.411	123.32	0.245169
Saro_0306	ISS2_6_S14	ISS	4.42564	503	232.534	83.5663	0.166136
Saro_0306	ISS2_7_S15	ISS	4.74826	503	612.232	115.384	0.229391
Saro_0306	ISS2_8_S16	ISS	4.82497	503	514.795	124.582	0.247679
Saro_0307	GH2_5_S45	Ground	4.68305	380	377.043	108.1	0.284473
Saro_0307	GH2_6_S46	Ground	4.56992	380	469.878	96.536	0.254042
Saro_0307	ISS2_5_S13	ISS	4.51214	380	369.178	91.1162	0.23978
Saro_0307	ISS2_6_S14	ISS	4.17676	380	154.18	65.1543	0.171459
Saro_0307	ISS2_7_S15	ISS	4.49229	380	400.521	89.3262	0.235069
Saro_0307	ISS2_8_S16	ISS	4.44051	380	398.949	84.8184	0.223206
Saro_0308	GH2_5_S45	Ground	3.28114	87	40.9917	26.6062	0.305818
Saro_0308	GH2_6_S46	Ground	3.26713	87	62.1327	26.2358	0.301561
Saro_0308	ISS2_5_S13	ISS	3.25216	87	50.1889	25.8461	0.297081
Saro_0308	ISS2_6_S14	ISS	2.54004	87	17.6928	12.6801	0.145749
Saro_0308	ISS2_7_S15	ISS	3.12746	87	53.6262	22.816	0.262253
Saro_0308	ISS2_8_S16	ISS	3.00159	87	42.9538	20.1174	0.231235
Saro_0309	GH2_5_S45	Ground	4.59846	356	166.402	99.3314	0.279021
Saro_0309	GH2_6_S46	Ground	4.58047	356	216.052	97.5606	0.274047
Saro_0309	ISS2_5_S13	ISS	4.34719	356	167.94	77.2611	0.217026
Saro_0309	ISS2_6_S14	ISS	3.83403	356	97.3106	46.2488	0.129912
Saro_0309	ISS2_7_S15	ISS	4.32249	356	179.313	75.3761	0.211731
Saro_0309	ISS2_8_S16	ISS	4.392	356	148.386	80.8016	0.226971
Saro_0310	GH2_5_S45	Ground	4.82939	393	363.649	125.135	0.318409
Saro_0310	GH2_6_S46	Ground	4.73135	393	428.221	113.449	0.288674
Saro_0310	ISS2_5_S13	ISS	4.58862	393	362.904	98.3587	0.250276
Saro_0310	ISS2_6_S14	ISS	4.30817	393	171.873	74.3046	0.18907
Saro_0310	ISS2_7_S15	ISS	4.60129	393	350.246	99.6126	0.253467
Saro_0310	ISS2_8_S16	ISS	4.5768	393	331.265	97.2028	0.247335
Saro_0311	GH2_5_S45	Ground	4.40595	250	233.369	81.9373	0.327749
Saro_0311	GH2_6_S46	Ground	4.12407	250	166.629	61.8105	0.247242
Saro_0311	ISS2_5_S13	ISS	3.85765	250	112.925	47.3541	0.189416
Saro_0311	ISS2_6_S14	ISS	3.78226	250	103.629	43.9151	0.17566
Saro_0311	ISS2_7_S15	ISS	3.88461	250	118.983	48.6482	0.194593
Saro_0311	ISS2_8_S16	ISS	4.06762	250	145.132	58.4176	0.23367
Saro_0312	GH2_5_S45	Ground	5.1068	484	449.285	165.141	0.341201
Saro_0312	GH2_6_S46	Ground	4.82841	484	294.777	125.012	0.258289
Saro_0312	ISS2_5_S13	ISS	4.64785	484	270.731	104.361	0.215621
Saro_0312	ISS2_6_S14	ISS	4.45976	484	194.621	86.4663	0.178649
Saro_0312	ISS2_7_S15	ISS	4.52844	484	249.138	92.6139	0.191351
Saro_0312	ISS2_8_S16	ISS	4.70994	484	292.867	111.045	0.229432
Saro_0313	GH2_5_S45	Ground	3.52034	107	63.3139	33.796	0.31585
Saro_0313	GH2_6_S46	Ground	3.14275	107	63.8978	23.1674	0.216518
Saro_0313	ISS2_5_S13	ISS	2.88491	107	49.2237	17.902	0.167309
Saro_0313	ISS2_6_S14	ISS	2.65932	107	22.7479	14.2866	0.13352
Saro_0313	ISS2_7_S15	ISS	2.8423	107	49.1573	17.1552	0.160329
Saro_0313	ISS2_8_S16	ISS	2.94252	107	48.8111	18.9637	0.17723
Saro_0314	GH2_5_S45	Ground	4.72671	303	297.088	112.924	0.372685
Saro_0314	GH2_6_S46	Ground	4.55008	303	263.711	94.6397	0.312342
Saro_0314	ISS2_5_S13	ISS	4.39232	303	214.268	80.8277	0.266758
Saro_0314	ISS2_6_S14	ISS	4.1245	303	145.334	61.8369	0.204082
Saro_0314	ISS2_7_S15	ISS	4.35714	303	212.27	78.0333	0.257536
Saro_0314	ISS2_8_S16	ISS	4.42526	303	224.531	83.5348	0.275692
Saro_0315	GH2_5_S45	Ground	5.7723	952	970.002	321.276	0.337475
Saro_0315	GH2_6_S46	Ground	5.43361	952	932.696	228.975	0.24052
Saro_0315	ISS2_5_S13	ISS	5.3466	952	781.306	209.893	0.220475
Saro_0315	ISS2_6_S14	ISS	5.2351	952	380.396	187.747	0.197214
Saro_0315	ISS2_7_S15	ISS	5.19839	952	888.184	180.981	0.190106
Saro_0315	ISS2_8_S16	ISS	5.3997	952	680.752	221.341	0.232501
Saro_0316	GH2_5_S45	Ground	3.58683	84	80.36	36.1196	0.429995
Saro_0316	GH2_6_S46	Ground	3.16933	84	45.1874	23.7914	0.283231
Saro_0316	ISS2_5_S13	ISS	2.93962	84	30.8855	18.9087	0.225103
Saro_0316	ISS2_6_S14	ISS	2.83374	84	34.1219	17.0089	0.202487
Saro_0316	ISS2_7_S15	ISS	2.60766	84	27.9303	13.5672	0.161515
Saro_0316	ISS2_8_S16	ISS	3.12966	84	43.6046	22.8662	0.272216
Saro_0317	GH2_5_S45	Ground	3.72641	137	161.126	41.5296	0.303136
Saro_0317	GH2_6_S46	Ground	3.56295	137	106.261	35.267	0.257424
Saro_0317	ISS2_5_S13	ISS	3.47726	137	97.9649	32.371	0.236284
Saro_0317	ISS2_6_S14	ISS	3.43658	137	92.2555	31.0804	0.226864
Saro_0317	ISS2_7_S15	ISS	3.53641	137	84.9081	34.3434	0.250682
Saro_0317	ISS2_8_S16	ISS	3.50993	137	96.3206	33.4458	0.24413
Saro_0318	GH2_5_S45	Ground	5.00158	374	280.448	148.648	0.397455
Saro_0318	GH2_6_S46	Ground	4.81168	374	227.349	122.937	0.32871
Saro_0318	ISS2_5_S13	ISS	4.4862	374	145.741	88.7834	0.237389
Saro_0318	ISS2_6_S14	ISS	4.139	374	99.8381	62.7401	0.167754
Saro_0318	ISS2_7_S15	ISS	4.52301	374	167.023	92.1125	0.24629
Saro_0318	ISS2_8_S16	ISS	4.50772	374	175.069	90.7148	0.242553
Saro_0319	GH2_5_S45	Ground	3.74323	137	123.787	42.2342	0.308279
Saro_0319	GH2_6_S46	Ground	3.71748	137	108.379	41.1603	0.30044
Saro_0319	ISS2_5_S13	ISS	3.42814	137	69.0097	30.8194	0.224959
Saro_0319	ISS2_6_S14	ISS	2.96787	137	37.9132	19.4504	0.141974
Saro_0319	ISS2_7_S15	ISS	3.51937	137	77.6462	33.7631	0.246446
Saro_0319	ISS2_8_S16	ISS	3.46277	137	74.1929	31.9054	0.232886
Saro_0320	GH2_5_S45	Ground	5.68994	842	885.583	295.876	0.351397
Saro_0320	GH2_6_S46	Ground	5.52929	842	870.563	251.965	0.299246
Saro_0320	ISS2_5_S13	ISS	5.36409	842	690.097	213.598	0.253679
Saro_0320	ISS2_6_S14	ISS	5.11851	842	413.254	167.087	0.19844
Saro_0320	ISS2_7_S15	ISS	5.39697	842	792.662	220.737	0.262158
Saro_0320	ISS2_8_S16	ISS	5.38126	842	695.721	217.295	0.25807
Saro_0321	GH2_5_S45	Ground	3.4389	84	107.958	31.1528	0.370866
Saro_0321	GH2_6_S46	Ground	3.32434	84	111.203	27.7806	0.330721
Saro_0321	ISS2_5_S13	ISS	3.18277	84	80.1092	24.1135	0.287065
Saro_0321	ISS2_6_S14	ISS	2.39727	84	26.5393	10.9931	0.13087
Saro_0321	ISS2_7_S15	ISS	3.05921	84	82.1151	21.3106	0.253698
Saro_0321	ISS2_8_S16	ISS	3.12026	84	80.0502	22.6522	0.269669
Saro_0322	GH2_5_S45	Ground	4.06962	216	185.883	58.5347	0.270994
Saro_0322	GH2_6_S46	Ground	4.12428	216	265.123	61.8234	0.28622
Saro_0322	ISS2_5_S13	ISS	3.92359	216	211.372	50.5816	0.234174
Saro_0322	ISS2_6_S14	ISS	3.35671	216	78.354	28.6945	0.132845
Saro_0322	ISS2_7_S15	ISS	4.06231	216	245.787	58.1084	0.26902
Saro_0322	ISS2_8_S16	ISS	3.92082	216	197.197	50.4418	0.233527
Saro_0323	GH2_5_S45	Ground	5.22296	593	607.164	185.482	0.312785
Saro_0323	GH2_6_S46	Ground	5.09596	593	695.815	163.361	0.275482
Saro_0323	ISS2_5_S13	ISS	4.93584	593	554.008	139.189	0.234721
Saro_0323	ISS2_6_S14	ISS	4.83053	593	307.097	125.277	0.21126
Saro_0323	ISS2_7_S15	ISS	4.92321	593	546.317	137.443	0.231776
Saro_0323	ISS2_8_S16	ISS	4.92455	593	537.573	137.628	0.232087
Saro_0324	GH2_5_S45	Ground	4.86754	393	368.519	130.001	0.330791
Saro_0324	GH2_6_S46	Ground	4.86412	393	397.508	129.556	0.32966
Saro_0324	ISS2_5_S13	ISS	4.66703	393	352.77	106.382	0.270691
Saro_0324	ISS2_6_S14	ISS	4.38439	393	171.873	80.1894	0.204044
Saro_0324	ISS2_7_S15	ISS	4.61655	393	357.508	101.144	0.257364
Saro_0324	ISS2_8_S16	ISS	4.626	393	303.931	102.105	0.25981
Saro_0325	GH2_5_S45	Ground	4.83052	398	350.256	125.276	0.314765
Saro_0325	GH2_6_S46	Ground	4.78557	398	508.358	119.77	0.30093
Saro_0325	ISS2_5_S13	ISS	4.59765	398	446.392	99.2507	0.249374
Saro_0325	ISS2_6_S14	ISS	4.18073	398	141.543	65.4135	0.164356
Saro_0325	ISS2_7_S15	ISS	4.58538	398	397.728	98.0407	0.246333
Saro_0325	ISS2_8_S16	ISS	4.68648	398	349.488	108.47	0.272538
Saro_0326	GH2_5_S45	Ground	4.68217	301	286.13	108.004	0.358817
Saro_0326	GH2_6_S46	Ground	4.64454	301	251.355	104.015	0.345565
Saro_0326	ISS2_5_S13	ISS	4.43281	301	191.104	84.1676	0.279627
Saro_0326	ISS2_6_S14	ISS	4.20737	301	147.862	67.1795	0.223188
Saro_0326	ISS2_7_S15	ISS	4.5342	301	208.919	93.1492	0.309466
Saro_0326	ISS2_8_S16	ISS	4.47434	301	210.864	87.7369	0.291485
Saro_0327	GH2_5_S45	Ground	4.02718	195	175.737	56.1024	0.287705
Saro_0327	GH2_6_S46	Ground	3.58278	195	91.4339	35.9733	0.184478
Saro_0327	ISS2_5_S13	ISS	3.13509	195	63.2187	22.9907	0.117901
Saro_0327	ISS2_6_S14	ISS	3.33684	195	79.6178	28.13	0.144256
Saro_0327	ISS2_7_S15	ISS	3.1811	195	81.5565	24.0733	0.123453
Saro_0327	ISS2_8_S16	ISS	3.59326	195	86.5584	36.3523	0.186422
Saro_0328	GH2_5_S45	Ground	4.93989	417	354.72	139.755	0.335145
Saro_0328	GH2_6_S46	Ground	4.9292	417	307.839	138.268	0.331579
Saro_0328	ISS2_5_S13	ISS	4.66616	417	227.78	106.289	0.254889
Saro_0328	ISS2_6_S14	ISS	4.45945	417	192.094	86.4397	0.207289
Saro_0328	ISS2_7_S15	ISS	4.70411	417	229.028	110.4	0.264749
Saro_0328	ISS2_8_S16	ISS	4.67871	417	223.88	107.631	0.258109
Saro_0329	GH2_5_S45	Ground	3.63803	134	127.034	38.017	0.283709
Saro_0329	GH2_6_S46	Ground	3.39107	134	86.4915	29.6976	0.221624
Saro_0329	ISS2_5_S13	ISS	3.31342	134	96.9997	27.479	0.205067
Saro_0329	ISS2_6_S14	ISS	3.04495	134	53.0785	21.009	0.156783
Saro_0329	ISS2_7_S15	ISS	3.08176	134	87.7012	21.7966	0.162661
Saro_0329	ISS2_8_S16	ISS	3.43697	134	76.7962	31.0926	0.232034
Saro_0330	GH2_5_S45	Ground	4.25896	238	188.724	70.7362	0.297211
Saro_0330	GH2_6_S46	Ground	4.08746	238	275.714	59.5885	0.250372
Saro_0330	ISS2_5_S13	ISS	3.90556	238	255.288	49.678	0.208731
Saro_0330	ISS2_6_S14	ISS	3.78199	238	90.9917	43.9033	0.184468
Saro_0330	ISS2_7_S15	ISS	4.06894	238	243.552	58.4952	0.245778
Saro_0330	ISS2_8_S16	ISS	4.13752	238	205.007	62.647	0.263223
Saro_0331	GH2_5_S45	Ground	4.47137	280	289.783	87.4767	0.312417
Saro_0331	GH2_6_S46	Ground	4.49551	280	334.669	89.6143	0.320051
Saro_0331	ISS2_5_S13	ISS	4.23688	280	379.795	69.1915	0.247113
Saro_0331	ISS2_6_S14	ISS	4.12346	280	174.401	61.7725	0.220616
Saro_0331	ISS2_7_S15	ISS	4.25244	280	373.707	70.2767	0.250988
Saro_0331	ISS2_8_S16	ISS	4.28554	280	264.882	72.6416	0.259434
Saro_0332	GH2_5_S45	Ground	4.6771	322	332.804	107.458	0.333721
Saro_0332	GH2_6_S46	Ground	4.5604	322	437.4	95.622	0.296963
Saro_0332	ISS2_5_S13	ISS	4.43456	322	345.049	84.3154	0.261849
Saro_0332	ISS2_6_S14	ISS	4.19123	322	171.873	66.1038	0.205291
Saro_0332	ISS2_7_S15	ISS	4.41109	322	362.535	82.3591	0.255774
Saro_0332	ISS2_8_S16	ISS	4.3986	322	320.852	81.3365	0.252598
Saro_0333	GH2_5_S45	Ground	5.17029	546	507.729	175.966	0.322282
Saro_0333	GH2_6_S46	Ground	5.08578	546	640.743	161.706	0.296164
Saro_0333	ISS2_5_S13	ISS	4.93468	546	541.461	139.029	0.254631
[truncated: 21,843 more rows]

## Sheet: Supplementary Data__AI-2 (ED)
Table: Transposon Diversity Calculation Results Using Shannon Diversity Index for AI-2 Dataset
columns definition
gene_name	Locus tags that are systematically applied to every gene in a genome
Replicates	Replicates of bacterial culture for both Ground and ISS samples
Location	Location where experiment was conducted
Shannon	Calculated shannon diversity index for each gene considering both unique inserts and abundance of those inserts
total_sites	Gene length within which inserts were detected
total_hits	Number of hits detected within a gene length
Effective_Sites (ES)	the number of equally abundant or equally frequent transposon sites that would be needed to have the same level of indices as observed
effective_density (ED)	density of transposon insertions (ES/total _sites)
gene_name	Replicates	Location	Shannon	Total_Sites	Total_Hits	Effective_Sites (ES)	Effective_Density (ED)
Saro_0001	GH2_5_S45	Ground	5.20575	582	568.45	182.318	0.31326
Saro_0001	GH2_6_S46	Ground	4.9114	582	532.341	135.83	0.233384
Saro_0001	ISS2_5_S13	ISS	4.81805	582	523.597	123.723	0.212582
Saro_0001	ISS2_7_S15	ISS	4.74984	582	482.53	115.566	0.198568
Saro_0001	ISS2_8_S16	ISS	4.87363	582	453.576	130.795	0.224733
Saro_0002	GH2_5_S45	Ground	4.58526	327	253.212	98.0287	0.299782
Saro_0002	GH2_6_S46	Ground	4.41374	327	188.525	82.5776	0.252531
Saro_0002	ISS2_5_S13	ISS	4.12143	327	185.069	61.6475	0.188524
Saro_0002	ISS2_7_S15	ISS	4.21941	327	179.756	67.9936	0.207932
Saro_0002	ISS2_8_S16	ISS	4.24136	327	204.396	69.5023	0.212545
Saro_0003	GH2_5_S45	Ground	4.59881	286	227.312	99.3658	0.347433
Saro_0003	GH2_6_S46	Ground	4.48028	286	216.32	88.2593	0.308599
Saro_0003	ISS2_5_S13	ISS	4.2823	286	181.862	72.4066	0.25317
Saro_0003	ISS2_7_S15	ISS	4.33589	286	196.724	76.393	0.267108
Saro_0003	ISS2_8_S16	ISS	4.28807	286	179.708	72.8258	0.254636
Saro_0004	GH2_5_S45	Ground	4.00905	259	155.404	55.0945	0.21272
Saro_0004	GH2_6_S46	Ground	4.28217	259	169.491	72.3971	0.279526
Saro_0004	ISS2_5_S13	ISS	4.23555	259	179.571	69.0996	0.266794
Saro_0004	ISS2_7_S15	ISS	4.19174	259	162.257	66.1379	0.255359
Saro_0004	ISS2_8_S16	ISS	4.02963	259	154.445	56.2399	0.217143
Saro_0005	GH2_5_S45	Ground	4.99426	488	430.086	147.563	0.302383
Saro_0005	GH2_6_S46	Ground	4.92929	488	397.896	138.282	0.283365
Saro_0005	ISS2_5_S13	ISS	4.74413	488	327.993	114.908	0.235466
Saro_0005	ISS2_7_S15	ISS	4.62869	488	316.561	102.379	0.209794
Saro_0005	ISS2_8_S16	ISS	4.72154	488	328.412	112.342	0.230208
Saro_0006	GH2_5_S45	Ground	4.39825	279	280.135	81.3086	0.291429
Saro_0006	GH2_6_S46	Ground	4.2495	279	319.646	70.0706	0.251149
Saro_0006	ISS2_5_S13	ISS	4.17566	279	318.831	65.0825	0.23327
Saro_0006	ISS2_7_S15	ISS	4.1497	279	287.927	63.4151	0.227294
Saro_0006	ISS2_8_S16	ISS	3.99441	279	276.739	54.2938	0.194601
Saro_0007	GH2_5_S45	Ground	4.04101	166	135.297	56.8838	0.342674
Saro_0007	GH2_6_S46	Ground	3.81081	166	151.062	45.187	0.272211
Saro_0007	ISS2_5_S13	ISS	3.61142	166	149.338	37.0185	0.223003
Saro_0007	ISS2_7_S15	ISS	3.37722	166	141.577	29.2892	0.176441
Saro_0007	ISS2_8_S16	ISS	3.39848	166	121.145	29.9186	0.180232
Saro_0008	GH2_5_S45	Ground	5.22377	548	469.96	185.634	0.338747
Saro_0008	GH2_6_S46	Ground	4.92144	548	426.9	137.2	0.250366
Saro_0008	ISS2_5_S13	ISS	4.84876	548	398.997	127.582	0.232813
Saro_0008	ISS2_7_S15	ISS	4.83154	548	382.842	125.404	0.22884
Saro_0008	ISS2_8_S16	ISS	4.84929	548	366.88	127.649	0.232937
Saro_0009	GH2_5_S45	Ground	5.05117	429	303.65	156.205	0.364115
Saro_0009	GH2_6_S46	Ground	4.83947	429	234.448	126.403	0.294645
Saro_0009	ISS2_5_S13	ISS	4.66364	429	194.688	106.021	0.247135
Saro_0009	ISS2_7_S15	ISS	4.56073	429	181.346	95.6531	0.222967
Saro_0009	ISS2_8_S16	ISS	4.60562	429	186.023	100.045	0.233205
Saro_0010	GH2_5_S45	Ground	3.84227	127	138.705	46.6311	0.367174
Saro_0010	GH2_6_S46	Ground	3.3021	127	76.7393	27.1695	0.213933
Saro_0010	ISS2_5_S13	ISS	2.97588	127	80.6239	19.6068	0.154384
Saro_0010	ISS2_7_S15	ISS	3.18311	127	65.7513	24.1217	0.189934
Saro_0010	ISS2_8_S16	ISS	3.54519	127	117.126	34.6462	0.272804
Saro_0011	GH2_5_S45	Ground	3.8233	139	120.983	45.7548	0.329171
Saro_0011	GH2_6_S46	Ground	3.74165	139	78.552	42.1676	0.303364
Saro_0011	ISS2_5_S13	ISS	3.49499	139	68.7136	32.95	0.23705
Saro_0011	ISS2_7_S15	ISS	3.54963	139	78.4774	34.8006	0.250364
Saro_0011	ISS2_8_S16	ISS	3.51374	139	92.4376	33.5737	0.241537
Saro_0012	GH2_5_S45	Ground	4.32676	218	232.424	75.6989	0.347243
Saro_0012	GH2_6_S46	Ground	4.03531	218	236.865	56.5604	0.259451
Saro_0012	ISS2_5_S13	ISS	3.8284	218	209.805	45.9888	0.210958
Saro_0012	ISS2_7_S15	ISS	3.80428	218	205.208	44.8929	0.205931
Saro_0012	ISS2_8_S16	ISS	3.98434	218	187.172	53.7496	0.246558
Saro_0013	GH2_5_S45	Ground	4.06594	218	175.17	58.3198	0.267522
Saro_0013	GH2_6_S46	Ground	4.0081	218	220.852	55.0423	0.252488
Saro_0013	ISS2_5_S13	ISS	3.91429	218	214.386	50.1133	0.229877
Saro_0013	ISS2_7_S15	ISS	3.91462	218	228.539	50.13	0.229954
Saro_0013	ISS2_8_S16	ISS	3.87191	218	191.191	48.0341	0.22034
Saro_0014	GH2_5_S45	Ground	4.2012	195	217.429	66.7667	0.342393
Saro_0014	GH2_6_S46	Ground	4.02201	195	349.859	55.8131	0.286221
Saro_0014	ISS2_5_S13	ISS	3.87744	195	337.155	48.3005	0.247695
Saro_0014	ISS2_7_S15	ISS	3.91591	195	318.682	50.1945	0.257408
Saro_0014	ISS2_8_S16	ISS	4.01981	195	265.83	55.6908	0.285594
Saro_0015	GH2_5_S45	Ground	4.22911	210	193.914	68.6564	0.326935
Saro_0015	GH2_6_S46	Ground	3.87205	210	217.227	48.0409	0.228766
Saro_0015	ISS2_5_S13	ISS	3.80064	210	194.23	44.7296	0.212998
Saro_0015	ISS2_7_S15	ISS	3.6853	210	200.966	39.8572	0.189796
Saro_0015	ISS2_8_S16	ISS	3.84775	210	176.837	46.8873	0.223273
Saro_0016	GH2_5_S45	Ground	4.4807	298	337.389	88.2961	0.296295
Saro_0016	GH2_6_S46	Ground	4.35062	298	277.651	77.5267	0.260157
Saro_0016	ISS2_5_S13	ISS	4.16674	298	254.24	64.5045	0.216458
Saro_0016	ISS2_7_S15	ISS	4.12929	298	267.247	62.134	0.208503
Saro_0016	ISS2_8_S16	ISS	4.22643	298	302.001	68.4726	0.229774
Saro_0017	GH2_5_S45	Ground	4.22495	245	121.324	68.3708	0.279065
Saro_0017	GH2_6_S46	Ground	3.91966	245	92.7518	50.3834	0.205647
Saro_0017	ISS2_5_S13	ISS	4.0016	245	97.1152	54.6858	0.223207
Saro_0017	ISS2_7_S15	ISS	3.77825	245	83.7799	43.7395	0.178528
Saro_0017	ISS2_8_S16	ISS	3.93736	245	105.069	51.2832	0.209319
Saro_0018	GH2_5_S45	Ground	4.7202	329	196.64	112.19	0.341004
Saro_0018	GH2_6_S46	Ground	4.53727	329	153.479	93.4357	0.283999
Saro_0018	ISS2_5_S13	ISS	4.25881	329	131.472	70.726	0.214973
Saro_0018	ISS2_7_S15	ISS	4.15821	329	120.367	63.9567	0.194397
Saro_0018	ISS2_8_S16	ISS	4.23101	329	139.518	68.7869	0.209079
Saro_0019	GH2_5_S45	Ground	5.05018	510	348.295	156.05	0.30598
Saro_0019	GH2_6_S46	Ground	4.74698	510	274.63	115.236	0.225953
Saro_0019	ISS2_5_S13	ISS	4.44372	510	240.498	85.0906	0.166844
Saro_0019	ISS2_7_S15	ISS	4.51248	510	259.824	91.1477	0.178721
Saro_0019	ISS2_8_S16	ISS	4.7518	510	256.643	115.793	0.227044
Saro_0020	GH2_5_S45	Ground	3.95964	181	153.018	52.4383	0.289715
Saro_0020	GH2_6_S46	Ground	3.46458	181	86.4072	31.9631	0.176592
Saro_0020	ISS2_5_S13	ISS	3.5292	181	96.199	34.0968	0.18838
Saro_0020	ISS2_7_S15	ISS	3.61407	181	77.9471	37.1168	0.205065
Saro_0020	ISS2_8_S16	ISS	3.49141	181	95.3083	32.8323	0.181394
Saro_0021	GH2_5_S45	Ground	4.90294	379	270.934	134.685	0.35537
Saro_0021	GH2_6_S46	Ground	4.57865	379	185.504	97.3827	0.256946
Saro_0021	ISS2_5_S13	ISS	4.62345	379	180.488	101.845	0.26872
Saro_0021	ISS2_7_S15	ISS	4.38916	379	158.015	80.5728	0.212593
Saro_0021	ISS2_8_S16	ISS	4.41694	379	176.837	82.8423	0.218581
Saro_0022	GH2_5_S45	Ground	5.24683	636	593.669	189.963	0.298684
Saro_0022	GH2_6_S46	Ground	5.12835	636	657.118	168.739	0.265313
Saro_0022	ISS2_5_S13	ISS	4.95347	636	612.467	141.666	0.222745
Saro_0022	ISS2_7_S15	ISS	5.00759	636	678.723	149.544	0.235132
Saro_0022	ISS2_8_S16	ISS	4.9287	636	585.629	138.2	0.217295
Saro_0023	GH2_5_S45	Ground	6.28341	1723	1407.49	535.614	0.310861
Saro_0023	GH2_6_S46	Ground	6.13986	1723	1241.73	463.99	0.269292
Saro_0023	ISS2_5_S13	ISS	6.01495	1723	1158.05	409.506	0.23767
Saro_0023	ISS2_7_S15	ISS	5.92265	1723	1210.04	373.4	0.216715
Saro_0023	ISS2_8_S16	ISS	5.98324	1723	1109.25	396.725	0.230252
Saro_0024	GH2_5_S45	Ground	6.32375	1703	1438.17	557.661	0.327458
Saro_0024	GH2_6_S46	Ground	6.13244	1703	1275.87	460.558	0.270439
Saro_0024	ISS2_5_S13	ISS	5.85849	1703	1170.42	350.194	0.205634
Saro_0024	ISS2_7_S15	ISS	5.92089	1703	1162.84	372.742	0.218874
Saro_0024	ISS2_8_S16	ISS	5.9944	1703	1139.11	401.176	0.23557
Saro_0025	GH2_5_S45	Ground	4.29179	258	73.953	73.0971	0.283322
Saro_0025	GH2_6_S46	Ground	4.32552	258	92.7518	75.6051	0.293043
Saro_0025	ISS2_5_S13	ISS	4.16832	258	103.528	64.607	0.250415
Saro_0025	ISS2_7_S15	ISS	4.11241	258	82.7194	61.094	0.236798
Saro_0025	ISS2_8_S16	ISS	3.79179	258	59.1371	44.3358	0.171844
Saro_0026	GH2_5_S45	Ground	3.24577	70	67.1371	25.6815	0.366879
Saro_0026	GH2_6_S46	Ground	3.13912	70	73.1138	23.0835	0.329765
Saro_0026	ISS2_5_S13	ISS	2.90795	70	48.5576	18.3193	0.261704
Saro_0026	ISS2_7_S15	ISS	2.7182	70	54.0857	15.1531	0.216472
Saro_0026	ISS2_8_S16	ISS	3.02081	70	72.3425	20.5079	0.29297
Saro_0027	GH2_5_S45	Ground	4.08791	223	214.362	59.615	0.267332
Saro_0027	GH2_6_S46	Ground	3.99852	223	170.397	54.5172	0.244472
Saro_0027	ISS2_5_S13	ISS	3.95099	223	125.975	51.9867	0.233124
Saro_0027	ISS2_7_S15	ISS	3.86836	223	146.88	47.8636	0.214635
Saro_0027	ISS2_8_S16	ISS	3.84711	223	165.928	46.8573	0.210122
Saro_0028	GH2_5_S45	Ground	3.38837	79	78.7242	29.6175	0.374905
Saro_0028	GH2_6_S46	Ground	3.0357	79	50.4546	20.8155	0.263488
Saro_0028	ISS2_5_S13	ISS	2.57332	79	41.2281	13.1092	0.165939
Saro_0028	ISS2_7_S15	ISS	3.01137	79	47.1925	20.3152	0.257155
Saro_0028	ISS2_8_S16	ISS	2.89942	79	45.3576	18.1636	0.229919
Saro_0029	GH2_5_S45	Ground	4.11652	214	164.946	61.3455	0.286661
Saro_0029	GH2_6_S46	Ground	4.0232	214	144.113	55.8798	0.261121
Saro_0029	ISS2_5_S13	ISS	3.77423	214	135.137	43.5638	0.203569
Saro_0029	ISS2_7_S15	ISS	3.89956	214	141.047	49.3808	0.230752
Saro_0029	ISS2_8_S16	ISS	3.79744	214	130.905	44.5867	0.208349
Saro_0030	GH2_5_S45	Ground	3.86762	141	137.341	47.8284	0.339209
Saro_0030	GH2_6_S46	Ground	3.56921	141	87.9178	35.4887	0.251693
Saro_0030	ISS2_5_S13	ISS	3.60405	141	93.4505	36.7469	0.260616
Saro_0030	ISS2_7_S15	ISS	3.54092	141	93.3244	34.4988	0.244672
Saro_0030	ISS2_8_S16	ISS	3.48884	141	102.198	32.7479	0.232255
Saro_0031	GH2_5_S45	Ground	5.31018	542	372.832	202.386	0.373406
Saro_0031	GH2_6_S46	Ground	5.10655	542	358.62	165.1	0.304612
Saro_0031	ISS2_5_S13	ISS	4.97034	542	341.277	144.076	0.265822
Saro_0031	ISS2_7_S15	ISS	5.00637	542	343.073	149.362	0.275576
Saro_0031	ISS2_8_S16	ISS	4.88715	542	311.187	132.575	0.244604
Saro_0032	GH2_5_S45	Ground	4.38679	205	191.528	80.3823	0.392109
Saro_0032	GH2_6_S46	Ground	4.15621	205	197.589	63.8292	0.311362
Saro_0032	ISS2_5_S13	ISS	4.03895	205	161.248	56.7668	0.276911
Saro_0032	ISS2_7_S15	ISS	3.89433	205	144.759	49.1232	0.239626
Saro_0032	ISS2_8_S16	ISS	3.99496	205	166.502	54.3236	0.264993
Saro_0033	GH2_5_S45	Ground	5.11798	565	452.92	166.997	0.29557
Saro_0033	GH2_6_S46	Ground	5.03437	565	433.547	153.603	0.271864
Saro_0033	ISS2_5_S13	ISS	4.83194	565	391.667	125.454	0.222043
Saro_0033	ISS2_7_S15	ISS	4.86447	565	404.052	129.603	0.229385
Saro_0033	ISS2_8_S16	ISS	4.88544	565	390.42	132.349	0.234246
Saro_0034	GH2_5_S45	Ground	3.63394	128	108.033	37.8618	0.295795
Saro_0034	GH2_6_S46	Ground	3.51794	128	107.556	33.7148	0.263397
Saro_0034	ISS2_5_S13	ISS	3.28097	128	98.4895	26.6015	0.207825
Saro_0034	ISS2_7_S15	ISS	3.33685	128	101.278	28.1303	0.219768
Saro_0034	ISS2_8_S16	ISS	3.24729	128	94.16	25.7206	0.200942
Saro_0035	GH2_5_S45	Ground	5.25153	639	520.057	190.858	0.298682
Saro_0035	GH2_6_S46	Ground	5.13063	639	461.04	169.124	0.264671
Saro_0035	ISS2_5_S13	ISS	4.98699	639	389.835	146.494	0.229255
Saro_0035	ISS2_7_S15	ISS	4.94682	639	427.914	140.727	0.220229
Saro_0035	ISS2_8_S16	ISS	4.98245	639	443.241	145.831	0.228217
Saro_0036	GH2_5_S45	Ground	5.26604	652	450.193	193.647	0.297005
Saro_0036	GH2_6_S46	Ground	5.01054	652	461.04	149.986	0.230039
Saro_0036	ISS2_5_S13	ISS	4.80071	652	456.258	121.597	0.186498
Saro_0036	ISS2_7_S15	ISS	4.77884	652	444.882	118.966	0.182464
Saro_0036	ISS2_8_S16	ISS	4.85245	652	404.199	128.054	0.196402
Saro_0037	GH2_5_S45	Ground	4.11257	239	197.663	61.1037	0.255664
Saro_0037	GH2_6_S46	Ground	4.1077	239	276.443	60.8066	0.254421
Saro_0037	ISS2_5_S13	ISS	3.98095	239	260.195	53.568	0.224134
Saro_0037	ISS2_7_S15	ISS	4.02749	239	239.674	56.12	0.234812
Saro_0037	ISS2_8_S16	ISS	4.02625	239	207.267	56.0506	0.234521
Saro_0038	GH2_5_S45	Ground	4.90013	424	260.028	134.307	0.316763
Saro_0038	GH2_6_S46	Ground	4.62483	424	291.549	101.985	0.240531
Saro_0038	ISS2_5_S13	ISS	4.45809	424	284.932	86.3223	0.20359
Saro_0038	ISS2_7_S15	ISS	4.53379	424	263.005	93.1111	0.219602
Saro_0038	ISS2_8_S16	ISS	4.49297	424	257.792	89.3863	0.210817
Saro_0039	GH2_5_S45	Ground	6.03184	1288	1089.19	416.482	0.323356
Saro_0039	GH2_6_S46	Ground	5.90409	1288	869.208	366.533	0.284575
Saro_0039	ISS2_5_S13	ISS	5.65057	1288	808.53	284.453	0.220848
Saro_0039	ISS2_7_S15	ISS	5.65737	1288	786.364	286.394	0.222355
Saro_0039	ISS2_8_S16	ISS	5.7096	1288	790.6	301.749	0.234277
Saro_0040	GH2_5_S45	Ground	4.63115	375	191.869	102.632	0.273685
Saro_0040	GH2_6_S46	Ground	4.67402	375	155.291	107.128	0.285674
Saro_0040	ISS2_5_S13	ISS	4.31183	375	115.439	74.5766	0.198871
Saro_0040	ISS2_7_S15	ISS	4.23553	375	112.414	69.0982	0.184262
Saro_0040	ISS2_8_S16	ISS	4.35613	375	140.666	77.9549	0.20788
Saro_0041	GH2_5_S45	Ground	3.86024	111	114.167	47.4765	0.427717
Saro_0041	GH2_6_S46	Ground	3.69536	111	82.1775	40.2603	0.362705
Saro_0041	ISS2_5_S13	ISS	3.51449	111	64.5908	33.5988	0.302692
Saro_0041	ISS2_7_S15	ISS	3.51113	111	60.979	33.486	0.301676
Saro_0041	ISS2_8_S16	ISS	3.55946	111	85.5478	35.1441	0.316614
Saro_0042	GH2_5_S45	Ground	3.61197	120	94.0601	37.0388	0.308657
Saro_0042	GH2_6_S46	Ground	3.53834	120	60.1225	34.4096	0.286747
Saro_0042	ISS2_5_S13	ISS	3.64609	120	52.6804	38.3246	0.319371
Saro_0042	ISS2_7_S15	ISS	3.28992	120	54.0857	26.8408	0.223673
Saro_0042	ISS2_8_S16	ISS	3.13171	120	61.4337	22.913	0.190942
Saro_0043	GH2_5_S45	Ground	4.94949	431	298.879	141.103	0.327386
Saro_0043	GH2_6_S46	Ground	4.78241	431	241.396	119.392	0.277012
Saro_0043	ISS2_5_S13	ISS	4.48233	431	191.024	88.4402	0.205198
Saro_0043	ISS2_7_S15	ISS	4.43335	431	187.179	84.2133	0.19539
Saro_0043	ISS2_8_S16	ISS	4.45434	431	211.86	85.9996	0.199535
Saro_0044	GH2_5_S45	Ground	3.94735	151	98.4905	51.7981	0.343034
Saro_0044	GH2_6_S46	Ground	3.92149	151	109.066	50.4754	0.334274
Saro_0044	ISS2_5_S13	ISS	3.5202	151	79.2497	33.7913	0.223784
Saro_0044	ISS2_7_S15	ISS	3.66242	151	106.581	38.9555	0.257983
Saro_0044	ISS2_8_S16	ISS	3.65424	151	86.122	38.6382	0.255882
Saro_0045	GH2_5_S45	Ground	4.84177	423	306.377	126.693	0.299511
Saro_0045	GH2_6_S46	Ground	4.81131	423	294.268	122.892	0.290525
Saro_0045	ISS2_5_S13	ISS	4.61203	423	274.854	100.688	0.238034
Saro_0045	ISS2_7_S15	ISS	4.64952	423	286.336	104.535	0.247127
Saro_0045	ISS2_8_S16	ISS	4.73929	423	249.18	114.353	0.270337
Saro_0046	GH2_5_S45	Ground	4.61017	324	242.648	100.501	0.31019
Saro_0046	GH2_6_S46	Ground	4.60593	324	210.882	100.076	0.308877
Saro_0046	ISS2_5_S13	ISS	4.54324	324	169.035	93.995	0.290108
Saro_0046	ISS2_7_S15	ISS	4.2806	324	172.332	72.2838	0.223098
Saro_0046	ISS2_8_S16	ISS	4.31539	324	223.343	74.8428	0.230996
Saro_0047	GH2_5_S45	Ground	4.70266	374	285.588	110.24	0.294759
Saro_0047	GH2_6_S46	Ground	4.6569	374	229.009	105.309	0.281575
Saro_0047	ISS2_5_S13	ISS	4.56743	374	242.788	96.2966	0.257478
Saro_0047	ISS2_7_S15	ISS	4.54329	374	206.798	93.9999	0.251337
Saro_0047	ISS2_8_S16	ISS	4.54091	374	218.75	93.7758	0.250737
Saro_0048	GH2_5_S45	Ground	4.39638	264	247.078	81.1562	0.30741
Saro_0048	GH2_6_S46	Ground	4.02625	264	247.439	56.0502	0.212311
Saro_0048	ISS2_5_S13	ISS	3.88428	264	178.655	48.6319	0.184212
Saro_0048	ISS2_7_S15	ISS	4.03112	264	215.282	56.3238	0.213348
Saro_0048	ISS2_8_S16	ISS	4.06013	264	219.898	57.9817	0.219628
Saro_0049	GH2_5_S45	Ground	4.42444	340	197.322	83.4658	0.245488
Saro_0049	GH2_6_S46	Ground	4.49628	340	146.832	89.6827	0.263773
Saro_0049	ISS2_5_S13	ISS	4.29297	340	142.466	73.1835	0.215246
Saro_0049	ISS2_7_S15	ISS	4.24037	340	147.94	69.4336	0.204216
Saro_0049	ISS2_8_S16	ISS	4.23685	340	163.632	69.1894	0.203498
Saro_0050	GH2_5_S45	Ground	4.94663	431	350.34	140.7	0.326449
Saro_0050	GH2_6_S46	Ground	4.90853	431	345.629	135.44	0.314245
Saro_0050	ISS2_5_S13	ISS	4.72446	431	343.568	112.669	0.261414
Saro_0050	ISS2_7_S15	ISS	4.69071	431	334.589	108.931	0.25274
Saro_0050	ISS2_8_S16	ISS	4.7152	431	309.465	111.631	0.259005
Saro_0051	GH2_5_S45	Ground	4.69979	342	321.713	109.924	0.321415
Saro_0051	GH2_6_S46	Ground	4.59845	342	373.122	99.3303	0.290439
Saro_0051	ISS2_5_S13	ISS	4.4325	342	374.718	84.1414	0.246027
Saro_0051	ISS2_7_S15	ISS	4.41766	342	334.059	82.9019	0.242403
Saro_0051	ISS2_8_S16	ISS	4.47057	342	302.001	87.4069	0.255576
Saro_0052	GH2_5_S45	Ground	4.32268	250	212.658	75.3907	0.301563
Saro_0052	GH2_6_S46	Ground	3.99452	250	257.711	54.2996	0.217198
Saro_0052	ISS2_5_S13	ISS	3.93322	250	263.86	51.0711	0.204284
Saro_0052	ISS2_7_S15	ISS	4.02126	250	237.553	55.7712	0.223085
Saro_0052	ISS2_8_S16	ISS	3.91276	250	180.282	50.0367	0.200147
Saro_0053	GH2_5_S45	Ground	4.00704	169	126.436	54.9841	0.32535
Saro_0053	GH2_6_S46	Ground	3.81603	169	62.8416	45.4236	0.268779
Saro_0053	ISS2_5_S13	ISS	3.61627	169	59.5518	37.1987	0.220111
Saro_0053	ISS2_7_S15	ISS	3.6863	169	59.9185	39.897	0.236077
Saro_0053	ISS2_8_S16	ISS	3.43152	169	65.4527	30.9235	0.182979
Saro_0054	GH2_5_S45	Ground	4.17321	200	137.001	64.9232	0.324616
Saro_0054	GH2_6_S46	Ground	4.02981	200	170.095	56.2504	0.281252
Saro_0054	ISS2_5_S13	ISS	3.83248	200	129.64	46.177	0.230885
Saro_0054	ISS2_7_S15	ISS	4.06433	200	150.061	58.2261	0.29113
Saro_0054	ISS2_8_S16	ISS	3.84863	200	142.388	46.9285	0.234643
Saro_0055	GH2_5_S45	Ground	5.1885	563	480.524	179.199	0.318294
Saro_0055	GH2_6_S46	Ground	4.95184	563	508.171	141.434	0.251216
Saro_0055	ISS2_5_S13	ISS	4.80194	563	384.338	121.746	0.216245
Saro_0055	ISS2_7_S15	ISS	4.76587	563	397.159	117.434	0.208585
Saro_0055	ISS2_8_S16	ISS	4.81225	563	376.64	123.008	0.218486
Saro_0056	GH2_5_S45	Ground	4.17785	321	99.5128	65.2256	0.203195
Saro_0056	GH2_6_S46	Ground	4.26713	321	166.47	71.3164	0.222169
Saro_0056	ISS2_5_S13	ISS	4.28203	321	144.299	72.3874	0.225506
Saro_0056	ISS2_7_S15	ISS	4.16605	321	138.396	64.46	0.20081
Saro_0056	ISS2_8_S16	ISS	3.7585	321	100.476	42.8843	0.133596
Saro_0057	GH2_5_S45	Ground	4.06985	180	112.122	58.5482	0.325268
Saro_0057	GH2_6_S46	Ground	3.95435	180	158.615	52.1615	0.289786
Saro_0057	ISS2_5_S13	ISS	3.91237	180	145.673	50.0173	0.277874
Saro_0057	ISS2_7_S15	ISS	3.80851	180	145.289	45.0832	0.250462
Saro_0057	ISS2_8_S16	ISS	3.7578	180	98.179	42.854	0.238078
Saro_0058	GH2_5_S45	Ground	4.18082	179	158.13	65.4194	0.365471
Saro_0058	GH2_6_S46	Ground	4.00806	179	130.517	55.0401	0.307487
Saro_0058	ISS2_5_S13	ISS	3.74108	179	99.4056	42.1436	0.235439
Saro_0058	ISS2_7_S15	ISS	3.89931	179	98.0967	49.3681	0.2758
Saro_0058	ISS2_8_S16	ISS	3.7493	179	93.0117	42.4915	0.237383
Saro_0059	GH2_5_S45	Ground	4.35427	235	134.615	77.8103	0.331108
Saro_0059	GH2_6_S46	Ground	4.31444	235	181.274	74.772	0.318179
Saro_0059	ISS2_5_S13	ISS	4.02675	235	135.137	56.0786	0.238632
Saro_0059	ISS2_7_S15	ISS	4.25339	235	155.364	70.3432	0.299333
Saro_0059	ISS2_8_S16	ISS	4.15691	235	121.719	63.8738	0.271803
Saro_0060	GH2_5_S45	Ground	4.84724	400	170.399	127.389	0.318472
Saro_0060	GH2_6_S46	Ground	4.7052	400	159.823	110.52	0.2763
Saro_0060	ISS2_5_S13	ISS	4.47371	400	170.868	87.6812	0.219203
Saro_0060	ISS2_7_S15	ISS	4.49736	400	151.122	89.7796	0.224449
Saro_0060	ISS2_8_S16	ISS	4.25076	400	117.7	70.1588	0.175397
Saro_0061	GH2_5_S45	Ground	4.90966	473	317.964	135.594	0.286667
Saro_0061	GH2_6_S46	Ground	4.86997	473	332.638	130.318	0.275513
Saro_0061	ISS2_5_S13	ISS	4.62542	473	273.48	102.046	0.215742
Saro_0061	ISS2_7_S15	ISS	4.69071	473	261.414	108.931	0.230298
Saro_0061	ISS2_8_S16	ISS	4.68068	473	258.94	107.843	0.227999
Saro_0062	GH2_5_S45	Ground	3.75225	118	93.7193	42.6169	0.36116
Saro_0062	GH2_6_S46	Ground	3.41697	118	49.8503	30.4769	0.258279
Saro_0062	ISS2_5_S13	ISS	3.28217	118	55.429	26.6336	0.225709
Saro_0062	ISS2_7_S15	ISS	3.16566	118	45.6017	23.7043	0.200884
Saro_0062	ISS2_8_S16	ISS	3.21531	118	42.4868	24.9111	0.211111
Saro_0063	GH2_5_S45	Ground	4.23035	262	173.125	68.741	0.26237
Saro_0063	GH2_6_S46	Ground	4.01173	262	232.333	55.2421	0.210848
Saro_0063	ISS2_5_S13	ISS	3.87006	262	240.498	47.9454	0.182998
Saro_0063	ISS2_7_S15	ISS	3.55399	262	249.749	34.9524	0.133406
Saro_0063	ISS2_8_S16	ISS	3.79863	262	168.225	44.6398	0.170381
Saro_0064	GH2_5_S45	Ground	4.781	388	336.026	119.223	0.307277
Saro_0064	GH2_6_S46	Ground	4.75347	388	261.034	115.986	0.298932
Saro_0064	ISS2_5_S13	ISS	4.34875	388	249.659	77.382	0.199438
Saro_0064	ISS2_7_S15	ISS	4.39045	388	239.674	80.6764	0.207929
Saro_0064	ISS2_8_S16	ISS	4.53549	388	255.495	93.2697	0.240386
Saro_0065	GH2_5_S45	Ground	4.01493	152	127.458	55.4193	0.364601
Saro_0065	GH2_6_S46	Ground	3.56556	152	88.2199	35.3593	0.232627
Saro_0065	ISS2_5_S13	ISS	3.03467	152	93.9086	20.7941	0.136804
Saro_0065	ISS2_7_S15	ISS	3.19603	152	87.4916	24.4353	0.160758
Saro_0065	ISS2_8_S16	ISS	3.42703	152	67.1751	30.7851	0.202534
Saro_0066	GH2_5_S45	Ground	5.68427	928	793.376	294.202	0.317028
Saro_0066	GH2_6_S46	Ground	5.39387	928	650.773	220.053	0.237126
Saro_0066	ISS2_5_S13	ISS	5.24282	928	633.997	189.202	0.203882
Saro_0066	ISS2_7_S15	ISS	5.27419	928	624.637	195.232	0.210379
Saro_0066	ISS2_8_S16	ISS	5.38142	928	612.614	217.33	0.234191
Saro_0067	GH2_5_S45	Ground	4.86046	380	275.364	129.084	0.339695
Saro_0067	GH2_6_S46	Ground	4.52262	380	208.163	92.077	0.242308
Saro_0067	ISS2_5_S13	ISS	4.25759	380	209.805	70.6397	0.185894
Saro_0067	ISS2_7_S15	ISS	4.2731	380	190.891	71.7436	0.188799
Saro_0067	ISS2_8_S16	ISS	4.20734	380	200.377	67.1777	0.176784
Saro_0068	GH2_5_S45	Ground	5.23722	606	489.726	188.146	0.310472
Saro_0068	GH2_6_S46	Ground	5.10293	606	438.683	164.504	0.271458
Saro_0068	ISS2_5_S13	ISS	5.02768	606	408.617	152.578	0.251779
Saro_0068	ISS2_7_S15	ISS	4.82929	606	375.419	125.123	0.206473
Saro_0068	ISS2_8_S16	ISS	4.87747	606	411.663	131.298	0.216664
Saro_0069	GH2_5_S45	Ground	3.75727	141	102.921	42.8311	0.303767
Saro_0069	GH2_6_S46	Ground	3.49104	141	85.803	32.8201	0.232766
Saro_0069	ISS2_5_S13	ISS	3.46104	141	92.0762	31.85	0.225886
Saro_0069	ISS2_7_S15	ISS	3.35718	141	77.9471	28.7081	0.203603
Saro_0069	ISS2_8_S16	ISS	3.33886	141	82.1029	28.1869	0.199907
Saro_0070	GH2_5_S45	Ground	4.37559	230	101.558	79.4871	0.345596
Saro_0070	GH2_6_S46	Ground	4.22168	230	109.671	68.1477	0.296294
Saro_0070	ISS2_5_S13	ISS	4.00096	230	121.394	54.6508	0.237612
Saro_0070	ISS2_7_S15	ISS	4.0225	230	96.5059	55.8405	0.242785
Saro_0070	ISS2_8_S16	ISS	3.92238	230	91.8634	50.5206	0.219655
Saro_0071	GH2_5_S45	Ground	3.20841	76	17.0399	24.7397	0.325523
Saro_0071	GH2_6_S46	Ground	3.42746	76	39.5781	30.7982	0.405239
Saro_0071	ISS2_5_S13	ISS	3.05018	76	29.7759	21.119	0.277882
Saro_0071	ISS2_7_S15	ISS	3.17986	76	40.8294	24.0433	0.316359
Saro_0071	ISS2_8_S16	ISS	3.22109	76	27.559	25.0555	0.329678
Saro_0072	GH2_5_S45	Ground	4.09136	239	260.71	59.821	0.250297
Saro_0072	GH2_6_S46	Ground	3.88198	239	425.087	48.5202	0.203013
Saro_0072	ISS2_5_S13	ISS	3.50992	239	388.919	33.4457	0.13994
Saro_0072	ISS2_7_S15	ISS	3.73047	239	371.177	41.6986	0.174471
Saro_0072	ISS2_8_S16	ISS	3.93982	239	291.092	51.4092	0.215101
Saro_0073	GH2_5_S45	Ground	5.03991	434	368.061	154.455	0.355888
Saro_0073	GH2_6_S46	Ground	4.90472	434	468.895	134.926	0.310889
Saro_0073	ISS2_5_S13	ISS	4.66649	434	447.554	106.324	0.244987
Saro_0073	ISS2_7_S15	ISS	4.72082	434	443.821	112.26	0.258664
Saro_0073	ISS2_8_S16	ISS	4.78562	434	373.195	119.776	0.275982
Saro_0074	GH2_5_S45	Ground	4.85184	458	184.371	127.975	0.279422
Saro_0074	GH2_6_S46	Ground	4.74371	458	187.014	114.859	0.250784
Saro_0074	ISS2_5_S13	ISS	4.39807	458	159.874	81.2935	0.177497
Saro_0074	ISS2_7_S15	ISS	4.47547	458	159.606	87.8358	0.191781
Saro_0074	ISS2_8_S16	ISS	4.48314	458	159.039	88.5125	0.193259
Saro_0075	GH2_5_S45	Ground	4.95217	414	349.317	141.482	0.341743
Saro_0075	GH2_6_S46	Ground	4.83853	414	303.936	126.284	0.305033
Saro_0075	ISS2_5_S13	ISS	4.64846	414	288.139	104.424	0.252232
Saro_0075	ISS2_7_S15	ISS	4.6783	414	326.635	107.587	0.259873
Saro_0075	ISS2_8_S16	ISS	4.60335	414	288.222	99.8186	0.241108
Saro_0076	GH2_5_S45	Ground	5.57179	789	621.955	262.905	0.333213
Saro_0076	GH2_6_S46	Ground	5.34378	789	509.984	209.303	0.265276
Saro_0076	ISS2_5_S13	ISS	5.15166	789	449.845	172.718	0.218907
Saro_0076	ISS2_7_S15	ISS	5.14994	789	433.216	172.421	0.218531
Saro_0076	ISS2_8_S16	ISS	5.23339	789	423.146	187.428	0.237551
Saro_0077	GH2_5_S45	Ground	4.53943	348	155.063	93.6375	0.269073
Saro_0077	GH2_6_S46	Ground	4.60098	348	197.589	99.582	0.286155
Saro_0077	ISS2_5_S13	ISS	4.6163	348	192.856	101.119	0.290572
Saro_0077	ISS2_7_S15	ISS	4.40629	348	188.77	81.965	0.235532
Saro_0077	ISS2_8_S16	ISS	4.2939	348	161.909	73.2518	0.210494
Saro_0078	GH2_5_S45	Ground	4.2705	273	112.804	71.5574	0.262115
Saro_0078	GH2_6_S46	Ground	4.15886	273	109.671	63.9986	0.234427
Saro_0078	ISS2_5_S13	ISS	3.97468	273	96.6571	53.233	0.194993
Saro_0078	ISS2_7_S15	ISS	3.95492	273	99.1572	52.1914	0.191177
Saro_0078	ISS2_8_S16	ISS	3.94685	273	93.0117	51.7718	0.18964
Saro_0079	GH2_5_S45	Ground	4.76177	371	268.208	116.953	0.315237
Saro_0079	GH2_6_S46	Ground	4.58575	371	223.873	98.0769	0.264358
Saro_0079	ISS2_5_S13	ISS	4.40384	371	168.577	81.764	0.220388
Saro_0079	ISS2_7_S15	ISS	4.40944	371	174.983	82.2238	0.221627
Saro_0079	ISS2_8_S16	ISS	4.32857	371	176.263	75.8359	0.204409
Saro_0080	GH2_5_S45	Ground	5.67764	874	674.097	292.26	0.334393
Saro_0080	GH2_6_S46	Ground	5.51245	874	641.709	247.757	0.283475
Saro_0080	ISS2_5_S13	ISS	5.25788	874	521.765	192.074	0.219765
Saro_0080	ISS2_7_S15	ISS	5.28675	874	551.462	197.7	0.226201
Saro_0080	ISS2_8_S16	ISS	5.37558	874	519.603	216.065	0.247214
Saro_0081	GH2_5_S45	Ground	2.90881	74	60.3211	18.3351	0.247771
Saro_0081	GH2_6_S46	Ground	3.05194	74	74.3223	21.1564	0.285898
Saro_0081	ISS2_5_S13	ISS	2.9163	74	82.9144	18.4728	0.249633
Saro_0081	ISS2_7_S15	ISS	2.9807	74	77.9471	19.7015	0.266237
Saro_0081	ISS2_8_S16	ISS	2.85961	74	63.1561	17.4547	0.235875
Saro_0082	GH2_5_S45	Ground	3.18775	87	75.9978	24.2339	0.278551
Saro_0082	GH2_6_S46	Ground	2.88468	87	63.4458	17.8978	0.205722
Saro_0082	ISS2_5_S13	ISS	2.71341	87	63.2165	15.0806	0.173341
Saro_0082	ISS2_7_S15	ISS	2.32289	87	65.221	10.2051	0.1173
Saro_0082	ISS2_8_S16	ISS	2.62903	87	60.2854	13.8603	0.159314
Saro_0083	GH2_5_S45	Ground	3.88034	182	95.4233	48.4405	0.266157
Saro_0083	GH2_6_S46	Ground	3.55602	182	136.258	35.0234	0.192436
Saro_0083	ISS2_5_S13	ISS	3.26463	182	168.577	26.1705	0.143794
Saro_0083	ISS2_7_S15	ISS	3.45264	182	133.093	31.5837	0.173537
Saro_0083	ISS2_8_S16	ISS	3.65187	182	102.198	38.5466	0.211795
Saro_0084	GH2_5_S45	Ground	5.20712	581	434.176	182.568	0.31423
Saro_0084	GH2_6_S46	Ground	5.10604	581	407.564	165.016	0.28402
Saro_0084	ISS2_5_S13	ISS	4.9582	581	366.472	142.337	0.244986
Saro_0084	ISS2_7_S15	ISS	4.8807	581	377.54	131.723	0.226717
Saro_0084	ISS2_8_S16	ISS	4.97298	581	349.081	144.456	0.248634
Saro_0085	GH2_5_S45	Ground	5.17518	567	336.026	176.828	0.311866
Saro_0085	GH2_6_S46	Ground	4.96729	567	369.497	143.636	0.253327
Saro_0085	ISS2_5_S13	ISS	4.67366	567	309.669	107.089	0.18887
Saro_0085	ISS2_7_S15	ISS	4.68819	567	314.44	108.656	0.191634
Saro_0085	ISS2_8_S16	ISS	4.73594	567	275.016	113.971	0.201006
Saro_0086	GH2_5_S45	Ground	4.80843	353	243.67	122.54	0.347138
Saro_0086	GH2_6_S46	Ground	4.59156	353	234.75	98.6484	0.279457
Saro_0086	ISS2_5_S13	ISS	4.3104	353	183.236	74.47	0.210963
Saro_0086	ISS2_7_S15	ISS	4.37643	353	169.151	79.5534	0.225364
Saro_0086	ISS2_8_S16	ISS	4.31173	353	175.689	74.5694	0.211245
Saro_0087	GH2_5_S45	Ground	4.44766	249	232.765	85.4264	0.343078
Saro_0087	GH2_6_S46	Ground	4.20326	249	202.12	66.9039	0.26869
Saro_0087	ISS2_5_S13	ISS	4.07331	249	183.694	58.7511	0.235948
Saro_0087	ISS2_7_S15	ISS	3.94755	249	181.346	51.8083	0.208065
Saro_0087	ISS2_8_S16	ISS	4.07384	249	175.689	58.7821	0.236073
Saro_0088	GH2_5_S45	Ground	4.50384	297	265.822	90.3636	0.304255
Saro_0088	GH2_6_S46	Ground	4.26106	297	272.515	70.8848	0.238669
Saro_0088	ISS2_5_S13	ISS	4.11685	297	255.156	61.3659	0.206619
Saro_0088	ISS2_7_S15	ISS	4.21145	297	258.233	67.4543	0.227119
Saro_0088	ISS2_8_S16	ISS	4.29759	297	223.343	73.5225	0.247551
Saro_0089	GH2_5_S45	Ground	4.9332	438	463.825	138.823	0.316947
Saro_0089	GH2_6_S46	Ground	4.78895	438	575.847	120.175	0.274372
Saro_0089	ISS2_5_S13	ISS	4.70826	438	526.346	110.859	0.253102
Saro_0089	ISS2_7_S15	ISS	4.70713	438	520.708	110.734	0.252818
Saro_0089	ISS2_8_S16	ISS	4.73886	438	469.652	114.304	0.260968
Saro_0090	GH2_5_S45	Ground	4.76092	349	310.466	116.853	0.334822
Saro_0090	GH2_6_S46	Ground	4.68979	349	284.298	108.83	0.311834
Saro_0090	ISS2_5_S13	ISS	4.40003	349	262.944	81.4532	0.23339
Saro_0090	ISS2_7_S15	ISS	4.40557	349	277.852	81.9055	0.234686
Saro_0090	ISS2_8_S16	ISS	4.52538	349	251.476	92.3307	0.264558
Saro_0091	GH2_5_S45	Ground	4.94705	468	351.021	140.759	0.300767
Saro_0091	GH2_6_S46	Ground	4.79442	468	451.372	120.834	0.258193
Saro_0091	ISS2_5_S13	ISS	4.5655	468	362.808	96.111	0.205365
Saro_0091	ISS2_7_S15	ISS	4.71624	468	443.291	111.747	0.238776
Saro_0091	ISS2_8_S16	ISS	4.5763	468	333.005	97.1541	0.207594
Saro_0092	GH2_5_S45	Ground	4.70149	358	275.364	110.111	0.307574
Saro_0092	GH2_6_S46	Ground	4.48065	358	271.609	88.292	0.246626
Saro_0092	ISS2_5_S13	ISS	4.47545	358	232.252	87.834	0.245346
Saro_0092	ISS2_7_S15	ISS	4.32954	358	251.87	75.9095	0.212038
Saro_0092	ISS2_8_S16	ISS	4.42459	358	214.731	83.4787	0.233181
Saro_0093	GH2_5_S45	Ground	3.92999	128	115.53	50.9065	0.397707
Saro_0093	GH2_6_S46	Ground	3.65728	128	124.475	38.756	0.302781
Saro_0093	ISS2_5_S13	ISS	3.35169	128	96.199	28.5509	0.223054
Saro_0093	ISS2_7_S15	ISS	3.53481	128	100.748	34.2885	0.267879
Saro_0093	ISS2_8_S16	ISS	3.61087	128	91.8634	36.9983	0.289049
Saro_0094	GH2_5_S45	Ground	4.44465	276	214.362	85.17	0.308587
Saro_0094	GH2_6_S46	Ground	4.43776	276	286.413	84.5855	0.306469
Saro_0094	ISS2_5_S13	ISS	4.17132	276	278.519	64.8011	0.234786
Saro_0094	ISS2_7_S15	ISS	4.22409	276	265.656	68.3121	0.247508
Saro_0094	ISS2_8_S16	ISS	4.23997	276	229.084	69.406	0.251471
Saro_0095	GH2_5_S45	Ground	4.66666	352	342.842	106.342	0.302107
Saro_0095	GH2_6_S46	Ground	4.56832	352	379.769	96.382	0.273813
Saro_0095	ISS2_5_S13	ISS	4.46168	352	379.299	86.6333	0.246117
Saro_0095	ISS2_7_S15	ISS	4.48467	352	352.618	88.6477	0.25184
Saro_0095	ISS2_8_S16	ISS	4.46666	352	323.819	87.0654	0.247345
Saro_0096	GH2_5_S45	Ground	4.50587	268	207.205	90.5473	0.337863
Saro_0096	GH2_6_S46	Ground	4.31408	268	208.767	74.7452	0.2789
Saro_0096	ISS2_5_S13	ISS	3.93507	268	163.08	51.1656	0.190916
Saro_0096	ISS2_7_S15	ISS	4.07832	268	199.375	59.0464	0.220322
Saro_0096	ISS2_8_S16	ISS	4.08514	268	201.525	59.4506	0.22183
Saro_0097	GH2_5_S45	Ground	4.93703	492	408.957	139.355	0.283242
Saro_0097	GH2_6_S46	Ground	4.78663	492	369.194	119.897	0.243692
Saro_0097	ISS2_5_S13	ISS	4.5589	492	334.864	95.478	0.194061
Saro_0097	ISS2_7_S15	ISS	4.57316	492	320.803	96.8496	0.196849
Saro_0097	ISS2_8_S16	ISS	4.67476	492	321.522	107.207	0.2179
Saro_0098	GH2_5_S45	Ground	5.22539	604	442.355	185.933	0.307837
Saro_0098	GH2_6_S46	Ground	5.13223	604	533.852	169.394	0.280454
Saro_0098	ISS2_5_S13	ISS	4.84284	604	450.761	126.83	0.209983
Saro_0098	ISS2_7_S15	ISS	4.9179	604	460.259	136.715	0.22635
Saro_0098	ISS2_8_S16	ISS	5.00513	604	432.332	149.177	0.246981
Saro_0099	GH2_5_S45	Ground	4.66565	378	318.646	106.235	0.281044
Saro_0099	GH2_6_S46	Ground	4.57104	378	402.428	96.6447	0.255674
Saro_0099	ISS2_5_S13	ISS	4.46107	378	357.311	86.58	0.229048
Saro_0099	ISS2_7_S15	ISS	4.49259	378	378.07	89.353	0.236384
Saro_0099	ISS2_8_S16	ISS	4.42163	378	290.518	83.2321	0.220191
Saro_0100	GH2_5_S45	Ground	4.92283	440	448.489	137.391	0.312253
Saro_0100	GH2_6_S46	Ground	4.66343	440	587.025	105.999	0.240907
Saro_0100	ISS2_5_S13	ISS	4.50723	440	576.278	90.6699	0.206068
Saro_0100	ISS2_7_S15	ISS	4.50812	440	594.413	90.7513	0.206253
Saro_0100	ISS2_8_S16	ISS	4.56062	440	431.184	95.6423	0.217369
Saro_0101	GH2_5_S45	Ground	5.07798	470	440.31	160.449	0.341382
Saro_0101	GH2_6_S46	Ground	4.85364	470	404.543	128.206	0.272779
Saro_0101	ISS2_5_S13	ISS	4.63615	470	334.864	103.147	0.219461
Saro_0101	ISS2_7_S15	ISS	4.74929	470	354.739	115.503	0.245751
Saro_0101	ISS2_8_S16	ISS	4.6308	470	320.374	102.596	0.218289
Saro_0102	GH2_5_S45	Ground	4.79535	326	260.369	120.946	0.371001
Saro_0102	GH2_6_S46	Ground	4.62243	326	287.923	101.741	0.312089
Saro_0102	ISS2_5_S13	ISS	4.28173	326	234.084	72.3657	0.221981
Saro_0102	ISS2_7_S15	ISS	4.47511	326	240.735	87.8045	0.269339
Saro_0102	ISS2_8_S16	ISS	4.47143	326	226.214	87.4816	0.268348
Saro_0103	GH2_5_S45	Ground	4.36005	203	155.404	78.2607	0.385521
Saro_0103	GH2_6_S46	Ground	4.07672	203	195.172	58.9518	0.290403
Saro_0103	ISS2_5_S13	ISS	4.03103	203	192.398	56.3187	0.277432
Saro_0103	ISS2_7_S15	ISS	3.9153	203	185.058	50.1643	0.247115
Saro_0103	ISS2_8_S16	ISS	4.02242	203	155.02	55.8363	0.275056
Saro_0104	GH2_5_S45	Ground	4.42066	275	219.133	83.1513	0.302368
Saro_0104	GH2_6_S46	Ground	4.29978	275	206.35	73.6833	0.267939
Saro_0104	ISS2_5_S13	ISS	4.2658	275	193.772	71.2218	0.258988
Saro_0104	ISS2_7_S15	ISS	4.31973	275	199.375	75.1684	0.27334
Saro_0104	ISS2_8_S16	ISS	4.2842	275	176.837	72.5446	0.263798
Saro_0105	GH2_5_S45	Ground	5.41439	732	628.43	224.617	0.306853
Saro_0105	GH2_6_S46	Ground	5.28507	732	692.768	197.368	0.269629
Saro_0105	ISS2_5_S13	ISS	5.09403	732	576.278	163.046	0.222741
Saro_0105	ISS2_7_S15	ISS	5.03271	732	585.399	153.349	0.209493
Saro_0105	ISS2_8_S16	ISS	5.11326	732	537.401	166.211	0.227064
Saro_0106	GH2_5_S45	Ground	5.42614	679	568.791	227.271	0.334714
Saro_0106	GH2_6_S46	Ground	5.28235	679	512.401	196.832	0.289884
Saro_0106	ISS2_5_S13	ISS	5.1713	679	442.974	176.144	0.259416
Saro_0106	ISS2_7_S15	ISS	5.05631	679	484.12	157.011	0.231238
Saro_0106	ISS2_8_S16	ISS	5.05807	679	435.777	157.287	0.231644
Saro_0107	GH2_5_S45	Ground	5.44973	724	644.789	232.695	0.321402
Saro_0107	GH2_6_S46	Ground	5.25259	724	674.037	191.06	0.263895
Saro_0107	ISS2_5_S13	ISS	5.1146	724	691.259	166.434	0.229881
Saro_0107	ISS2_7_S15	ISS	5.05482	724	725.916	156.776	0.216541
Saro_0107	ISS2_8_S16	ISS	5.20329	724	687.253	181.87	0.251202
Saro_0108	GH2_5_S45	Ground	4.56008	287	272.979	95.5914	0.333071
Saro_0108	GH2_6_S46	Ground	4.42091	287	274.328	83.172	0.289798
Saro_0108	ISS2_5_S13	ISS	4.22253	287	251.034	68.2055	0.23765
Saro_0108	ISS2_7_S15	ISS	4.22768	287	287.397	68.5578	0.238877
Saro_0108	ISS2_8_S16	ISS	4.28953	287	269.275	72.9319	0.254118
Saro_0109	GH2_5_S45	Ground	3.71043	136	129.503	40.8714	0.300525
Saro_0109	GH2_6_S46	Ground	3.78156	136	102.42	43.8844	0.322679
Saro_0109	ISS2_5_S13	ISS	3.7483	136	91.6181	42.4489	0.312124
Saro_0109	ISS2_7_S15	ISS	3.75474	136	94.3849	42.723	0.31414
Saro_0109	ISS2_8_S16	ISS	3.37393	136	110.236	29.1929	0.214654
Saro_0110	GH2_5_S45	Ground	4.26013	219	176.192	70.8191	0.323375
Saro_0110	GH2_6_S46	Ground	4.11498	219	187.316	61.251	0.279685
Saro_0110	ISS2_5_S13	ISS	4.00454	219	173.616	54.8468	0.250442
Saro_0110	ISS2_7_S15	ISS	3.97887	219	177.635	53.4564	0.244093
Saro_0110	ISS2_8_S16	ISS	4.0085	219	171.67	55.0639	0.251434
Saro_0111	GH2_5_S45	Ground	4.13379	161	144.498	62.4142	0.387666
Saro_0111	GH2_6_S46	Ground	3.89452	161	108.462	49.1324	0.30517
Saro_0111	ISS2_5_S13	ISS	3.63661	161	83.8306	37.9631	0.235796
Saro_0111	ISS2_7_S15	ISS	3.77515	161	106.581	43.6042	0.270833
Saro_0111	ISS2_8_S16	ISS	3.78298	161	91.2893	43.9467	0.272961
Saro_0112	GH2_5_S45	Ground	4.31011	254	215.384	74.4487	0.293105
Saro_0112	GH2_6_S46	Ground	4.31015	254	225.988	74.4513	0.293115
Saro_0112	ISS2_5_S13	ISS	4.1736	254	211.18	64.9485	0.255703
Saro_0112	ISS2_7_S15	ISS	4.2037	254	217.403	66.9335	0.263518
Saro_0112	ISS2_8_S16	ISS	4.15748	254	194.636	63.91	0.251614
Saro_0113	GH2_5_S45	Ground	4.27808	268	263.777	72.1018	0.269037
Saro_0113	GH2_6_S46	Ground	4.1018	268	222.665	60.4489	0.225555
Saro_0113	ISS2_5_S13	ISS	4.06985	268	183.694	58.5482	0.218463
Saro_0113	ISS2_7_S15	ISS	3.90554	268	196.724	49.6767	0.185361
Saro_0113	ISS2_8_S16	ISS	4.10899	268	185.449	60.8853	0.227184
Saro_0114	GH2_5_S45	Ground	4.49227	250	241.966	89.3236	0.357294
Saro_0114	GH2_6_S46	Ground	4.25905	250	194.265	70.7427	0.282971
Saro_0114	ISS2_5_S13	ISS	4.09128	250	153.918	59.8162	0.239265
Saro_0114	ISS2_7_S15	ISS	4.1755	250	178.165	65.0726	0.26029
Saro_0114	ISS2_8_S16	ISS	4.08094	250	177.411	59.2011	0.236804
Saro_0115	GH2_5_S45	Ground	4.82667	379	362.608	124.795	0.329274
Saro_0115	GH2_6_S46	Ground	4.72028	379	404.543	112.199	0.296041
Saro_0115	ISS2_5_S13	ISS	4.48861	379	351.355	88.9973	0.234821
Saro_0115	ISS2_7_S15	ISS	4.49535	379	379.13	89.5996	0.236411
Saro_0115	ISS2_8_S16	ISS	4.48156	379	319.225	88.3721	0.233172
Saro_0116	GH2_5_S45	Ground	4.37711	239	219.814	79.6073	0.333085
Saro_0116	GH2_6_S46	Ground	4.33709	239	253.783	76.4849	0.32002
Saro_0116	ISS2_5_S13	ISS	4.18848	239	181.862	65.9223	0.275826
Saro_0116	ISS2_7_S15	ISS	4.06826	239	211.04	58.4549	0.244581
Saro_0116	ISS2_8_S16	ISS	4.05946	239	211.86	57.9433	0.24244
Saro_0117	GH2_5_S45	Ground	4.81001	346	322.394	122.733	0.354718
Saro_0117	GH2_6_S46	Ground	4.68219	346	309.072	108.007	0.312158
Saro_0117	ISS2_5_S13	ISS	4.47711	346	284.016	87.9799	0.254277
Saro_0117	ISS2_7_S15	ISS	4.53002	346	271.489	92.7604	0.268094
Saro_0117	ISS2_8_S16	ISS	4.50183	346	284.202	90.1822	0.260642
Saro_0118	GH2_5_S45	Ground	4.75694	395	344.887	116.389	0.294655
Saro_0118	GH2_6_S46	Ground	4.66713	395	466.478	106.392	0.269347
Saro_0118	ISS2_5_S13	ISS	4.57004	395	419.153	96.548	0.244425
Saro_0118	ISS2_7_S15	ISS	4.5569	395	380.721	95.2879	0.241235
Saro_0118	ISS2_8_S16	ISS	4.57087	395	320.374	96.6279	0.244628
Saro_0119	GH2_5_S45	Ground	4.20722	194	178.237	67.1692	0.346233
Saro_0119	GH2_6_S46	Ground	4.14132	194	208.163	62.8859	0.324154
Saro_0119	ISS2_5_S13	ISS	4.07719	194	173.616	58.9793	0.304017
Saro_0119	ISS2_7_S15	ISS	3.98257	194	164.908	53.6548	0.276571
Saro_0119	ISS2_8_S16	ISS	4.07492	194	155.02	58.8458	0.303329
Saro_0120	GH2_5_S45	Ground	5.16311	521	467.233	174.706	0.335329
Saro_0120	GH2_6_S46	Ground	4.93972	521	465.572	139.731	0.268197
Saro_0120	ISS2_5_S13	ISS	4.68683	521	403.578	108.509	0.20827
Saro_0120	ISS2_7_S15	ISS	4.81991	521	425.793	123.954	0.237916
Saro_0120	ISS2_8_S16	ISS	4.89174	521	401.328	133.185	0.255634
Saro_0121	GH2_5_S45	Ground	5.71717	995	851.312	304.042	0.30557
Saro_0121	GH2_6_S46	Ground	5.57246	995	901.233	263.081	0.264403
Saro_0121	ISS2_5_S13	ISS	5.4525	995	836.015	233.341	0.234514
Saro_0121	ISS2_7_S15	ISS	5.4295	995	851.585	228.035	0.229181
Saro_0121	ISS2_8_S16	ISS	5.48736	995	769.356	241.618	0.242832
Saro_0122	GH2_5_S45	Ground	3.44689	110	116.212	31.4026	0.285478
Saro_0122	GH2_6_S46	Ground	3.38739	110	166.772	29.5887	0.268988
Saro_0122	ISS2_5_S13	ISS	3.27352	110	155.293	26.404	0.240036
Saro_0122	ISS2_7_S15	ISS	3.30024	110	160.136	27.1191	0.246537
Saro_0122	ISS2_8_S16	ISS	3.35458	110	131.48	28.6336	0.260305
Saro_0123	GH2_5_S45	Ground	3.95333	140	119.961	52.1085	0.372203
Saro_0123	GH2_6_S46	Ground	3.88571	140	100.607	48.7016	0.347868
Saro_0123	ISS2_5_S13	ISS	3.39253	140	88.8696	29.741	0.212436
Saro_0123	ISS2_7_S15	ISS	3.70926	140	102.339	40.8234	0.291596
Saro_0123	ISS2_8_S16	ISS	3.60328	140	98.7532	36.7183	0.262274
Saro_0124	GH2_5_S45	Ground	4.38166	221	198.003	79.9707	0.361858
Saro_0124	GH2_6_S46	Ground	4.28797	221	141.696	72.8187	0.329496
Saro_0124	ISS2_5_S13	ISS	3.84072	221	120.02	46.5588	0.210673
Saro_0124	ISS2_7_S15	ISS	4.01496	221	123.019	55.4214	0.250775
Saro_0124	ISS2_8_S16	ISS	3.91864	221	118.274	50.3319	0.227746
Saro_0125	GH2_5_S45	Ground	4.62662	326	307.058	102.168	0.313399
Saro_0125	GH2_6_S46	Ground	4.47491	326	273.421	87.7865	0.269284
Saro_0125	ISS2_5_S13	ISS	4.33624	326	224.006	76.4199	0.234417
Saro_0125	ISS2_7_S15	ISS	4.40593	326	257.172	81.9356	0.251336
Saro_0125	ISS2_8_S16	ISS	4.22478	326	276.164	68.3593	0.209691
Saro_0126	GH2_5_S45	Ground	4.74966	351	260.369	115.545	0.329188
Saro_0126	GH2_6_S46	Ground	4.59154	351	211.788	98.6458	0.281042
Saro_0126	ISS2_5_S13	ISS	4.26347	351	170.41	71.0562	0.202439
Saro_0126	ISS2_7_S15	ISS	4.26733	351	190.361	71.3311	0.203223
Saro_0126	ISS2_8_S16	ISS	4.34374	351	221.621	76.9953	0.21936
Saro_0127	GH2_5_S45	Ground	5.47544	736	670.008	238.756	0.324397
Saro_0127	GH2_6_S46	Ground	5.32139	736	719.657	204.669	0.278083
Saro_0127	ISS2_5_S13	ISS	5.13174	736	614.758	169.311	0.230043
Saro_0127	ISS2_7_S15	ISS	5.13733	736	669.179	170.26	0.231332
Saro_0127	ISS2_8_S16	ISS	5.19203	736	574.146	179.832	0.244338
Saro_0128	GH2_5_S45	Ground	4.57654	307	290.019	97.1779	0.316541
Saro_0128	GH2_6_S46	Ground	4.28665	307	246.835	72.7226	0.236882
Saro_0128	ISS2_5_S13	ISS	4.20717	307	253.782	67.1664	0.218783
Saro_0128	ISS2_7_S15	ISS	4.15572	307	258.233	63.7979	0.207811
Saro_0128	ISS2_8_S16	ISS	4.15073	307	215.879	63.4801	0.206776
Saro_0129	GH2_5_S45	Ground	5.26737	659	627.067	193.905	0.294241
Saro_0129	GH2_6_S46	Ground	5.19316	659	743.827	180.037	0.273197
Saro_0129	ISS2_5_S13	ISS	5.05172	659	677.058	156.29	0.237163
Saro_0129	ISS2_7_S15	ISS	5.00993	659	742.353	149.895	0.227458
Saro_0129	ISS2_8_S16	ISS	5.05289	659	636.154	156.475	0.237443
Saro_0130	GH2_5_S45	Ground	4.02214	187	203.456	55.8206	0.298506
Saro_0130	GH2_6_S46	Ground	3.78996	187	271.307	44.2545	0.236655
Saro_0130	ISS2_5_S13	ISS	3.29599	187	229.961	27.0041	0.144407
Saro_0130	ISS2_7_S15	ISS	3.30891	187	269.368	27.3552	0.146284
Saro_0130	ISS2_8_S16	ISS	3.73252	187	182.579	41.7843	0.223446
Saro_0131	GH2_5_S45	Ground	4.64326	322	343.865	103.883	0.322617
Saro_0131	GH2_6_S46	Ground	4.51876	322	417.836	91.7222	0.284852
Saro_0131	ISS2_5_S13	ISS	4.34702	322	408.159	77.2479	0.2399
Saro_0131	ISS2_7_S15	ISS	4.38138	322	382.842	79.9484	0.248287
Saro_0131	ISS2_8_S16	ISS	4.4007	322	328.412	81.5077	0.25313
Saro_0132	GH2_5_S45	Ground	5.15504	532	552.773	173.302	0.325756
Saro_0132	GH2_6_S46	Ground	4.96327	532	560.438	143.061	0.268911
Saro_0132	ISS2_5_S13	ISS	4.88563	532	534.592	132.374	0.248823
Saro_0132	ISS2_7_S15	ISS	4.693	532	694.631	109.18	0.205225
Saro_0132	ISS2_8_S16	ISS	4.84143	532	444.389	126.65	0.238064
Saro_0133	GH2_5_S45	Ground	4.87437	371	314.556	130.891	0.352806
Saro_0133	GH2_6_S46	Ground	4.62225	371	205.444	101.723	0.274186
Saro_0133	ISS2_5_S13	ISS	4.43507	371	199.269	84.3584	0.227381
Saro_0133	ISS2_7_S15	ISS	4.32791	371	195.663	75.7857	0.204274
Saro_0133	ISS2_8_S16	ISS	4.43458	371	190.617	84.3167	0.227269
Saro_0134	GH2_5_S45	Ground	4.69286	358	404.186	109.165	0.30493
Saro_0134	GH2_6_S46	Ground	4.6821	358	518.443	107.997	0.301667
Saro_0134	ISS2_5_S13	ISS	4.60118	358	533.217	99.6021	0.278218
Saro_0134	ISS2_7_S15	ISS	4.6703	358	526.541	106.729	0.298127
Saro_0134	ISS2_8_S16	ISS	4.57824	358	435.203	97.3427	0.271907
Saro_0135	GH2_5_S45	Ground	4.67259	328	285.247	106.975	0.326143
Saro_0135	GH2_6_S46	Ground	4.67798	328	394.875	107.553	0.327904
Saro_0135	ISS2_5_S13	ISS	4.5555	328	408.617	95.1539	0.290103
Saro_0135	ISS2_7_S15	ISS	4.52404	328	392.387	92.2076	0.281121
Saro_0135	ISS2_8_S16	ISS	4.55403	328	317.503	95.0141	0.289677
Saro_0136	GH2_5_S45	Ground	5.44855	758	714.311	232.42	0.306623
Saro_0136	GH2_6_S46	Ground	5.34148	758	789.146	208.822	0.27549
Saro_0136	ISS2_5_S13	ISS	5.13946	758	710.498	170.624	0.225098
Saro_0136	ISS2_7_S15	ISS	5.15846	758	744.474	173.896	0.229415
Saro_0136	ISS2_8_S16	ISS	5.20111	758	630.987	181.473	0.23941
Saro_0137	GH2_5_S45	Ground	5.0133	471	331.255	150.401	0.319322
Saro_0137	GH2_6_S46	Ground	4.78065	471	299.102	119.182	0.253041
Saro_0137	ISS2_5_S13	ISS	4.57743	471	284.932	97.2644	0.206506
Saro_0137	ISS2_7_S15	ISS	4.55386	471	253.991	94.9988	0.201696
Saro_0137	ISS2_8_S16	ISS	4.5763	471	242.864	97.1541	0.206272
Saro_0138	GH2_5_S45	Ground	3.67097	119	154.04	39.2898	0.330166
Saro_0138	GH2_6_S46	Ground	3.57778	119	113.598	35.7941	0.300791
Saro_0138	ISS2_5_S13	ISS	3.55663	119	97.1152	35.0448	0.294495
Saro_0138	ISS2_7_S15	ISS	3.44379	119	111.353	31.3053	0.26307
Saro_0138	ISS2_8_S16	ISS	3.39761	119	103.921	29.8927	0.251199
Saro_0139	GH2_5_S45	Ground	4.5694	319	352.385	96.4861	0.302464
Saro_0139	GH2_6_S46	Ground	4.51411	319	433.245	91.2967	0.286197
Saro_0139	ISS2_5_S13	ISS	4.39878	319	408.617	81.3519	0.255022
Saro_0139	ISS2_7_S15	ISS	4.51748	319	413.597	91.6041	0.28716
Saro_0139	ISS2_8_S16	ISS	4.461	319	306.594	86.5738	0.271391
Saro_0140	GH2_5_S45	Ground	4.14125	167	143.817	62.8813	0.376535
Saro_0140	GH2_6_S46	Ground	3.90571	167	136.862	49.6853	0.297517
Saro_0140	ISS2_5_S13	ISS	3.85949	167	150.254	47.441	0.284078
Saro_0140	ISS2_7_S15	ISS	3.80793	167	132.563	45.057	0.269803
Saro_0140	ISS2_8_S16	ISS	3.84727	167	111.384	46.8648	0.280628
Saro_0141	GH2_5_S45	Ground	3.92772	138	118.598	50.7908	0.36805
Saro_0141	GH2_6_S46	Ground	3.375	138	87.6157	29.2244	0.211771
Saro_0141	ISS2_5_S13	ISS	3.06692	138	86.5791	21.4757	0.155621
Saro_0141	ISS2_7_S15	ISS	3.11013	138	84.3101	22.4238	0.162492
Saro_0141	ISS2_8_S16	ISS	3.41015	138	110.81	30.2698	0.219347
Saro_0142	GH2_5_S45	Ground	5.2278	570	509.151	186.382	0.326985
Saro_0142	GH2_6_S46	Ground	5.03964	570	481.886	154.414	0.270901
Saro_0142	ISS2_5_S13	ISS	5.02395	570	412.74	152.011	0.266685
Saro_0142	ISS2_7_S15	ISS	4.92805	570	474.576	138.11	0.242299
Saro_0142	ISS2_8_S16	ISS	4.92203	570	410.515	137.281	0.240845
Saro_0143	GH2_5_S45	Ground	4.23985	232	216.747	69.3972	0.299126
Saro_0143	GH2_6_S46	Ground	4.21606	232	229.916	67.7661	0.292095
Saro_0143	ISS2_5_S13	ISS	4.09459	232	216.677	60.0149	0.258685
Saro_0143	ISS2_7_S15	ISS	4.08997	232	199.905	59.7381	0.257492
Saro_0143	ISS2_8_S16	ISS	3.98252	232	187.746	53.652	0.231259
Saro_0144	GH2_5_S45	Ground	4.49867	300	315.238	89.8971	0.299657
Saro_0144	GH2_6_S46	Ground	4.35296	300	319.646	77.7081	0.259027
Saro_0144	ISS2_5_S13	ISS	4.03322	300	281.726	56.4426	0.188142
Saro_0144	ISS2_7_S15	ISS	4.17617	300	294.82	65.116	0.217053
Saro_0144	ISS2_8_S16	ISS	4.19598	300	253.199	66.4186	0.221395
Saro_0145	GH2_5_S45	Ground	3.98049	167	162.56	53.5432	0.320618
Saro_0145	GH2_6_S46	Ground	3.73618	167	122.36	41.9377	0.251124
Saro_0145	ISS2_5_S13	ISS	3.35013	167	97.1152	28.5065	0.170697
Saro_0145	ISS2_7_S15	ISS	3.31718	167	86.4311	27.5825	0.165165
Saro_0145	ISS2_8_S16	ISS	3.69544	167	109.088	40.2633	0.241097
Saro_0146	GH2_5_S45	Ground	4.27682	219	155.404	72.0111	0.328818
Saro_0146	GH2_6_S46	Ground	4.31899	219	213.903	75.1124	0.342979
Saro_0146	ISS2_5_S13	ISS	4.02402	219	214.844	55.9253	0.255367
Saro_0146	ISS2_7_S15	ISS	4.11769	219	222.706	61.4172	0.280444
Saro_0146	ISS2_8_S16	ISS	4.14134	219	172.818	62.8873	0.287157
Saro_0147	GH2_5_S45	Ground	4.87505	454	358.86	130.98	0.288503
Saro_0147	GH2_6_S46	Ground	4.62774	454	335.659	102.283	0.225293
Saro_0147	ISS2_5_S13	ISS	4.54138	454	378.383	93.8202	0.206652
Saro_0147	ISS2_7_S15	ISS	4.36971	454	311.788	79.0206	0.174054
Saro_0147	ISS2_8_S16	ISS	4.55856	454	304.872	95.4457	0.210233
Saro_0148	GH2_5_S45	Ground	3.88795	157	180.282	48.8106	0.310895
Saro_0148	GH2_6_S46	Ground	3.81827	157	132.632	45.5255	0.289971
Saro_0148	ISS2_5_S13	ISS	3.58428	157	114.981	36.0276	0.229475
Saro_0148	ISS2_7_S15	ISS	3.4589	157	126.73	31.7821	0.202434
Saro_0148	ISS2_8_S16	ISS	3.52634	157	111.384	33.9992	0.216555
Saro_0149	GH2_5_S45	Ground	4.31625	219	129.162	74.9069	0.342041
Saro_0149	GH2_6_S46	Ground	4.22675	219	121.756	68.4942	0.312759
Saro_0149	ISS2_5_S13	ISS	4.17586	219	94.8247	65.0955	0.29724
Saro_0149	ISS2_7_S15	ISS	3.85913	219	78.4774	47.4239	0.216548
Saro_0149	ISS2_8_S16	ISS	3.98042	219	86.122	53.5397	0.244474
Saro_0150	GH2_5_S45	Ground	3.91062	147	96.4457	49.9297	0.339658
Saro_0150	GH2_6_S46	Ground	3.73918	147	141.998	42.0633	0.286145
Saro_0150	ISS2_5_S13	ISS	3.28936	147	119.562	26.8257	0.182488
Saro_0150	ISS2_7_S15	ISS	3.20314	147	113.474	24.6096	0.167413
Saro_0150	ISS2_8_S16	ISS	3.58961	147	100.476	36.22	0.246394
Saro_0151	GH2_5_S45	Ground	5.03923	383	249.805	154.351	0.403004
Saro_0151	GH2_6_S46	Ground	4.53502	383	224.175	93.2252	0.243408
Saro_0151	ISS2_5_S13	ISS	4.41238	383	237.291	82.4652	0.215314
Saro_0151	ISS2_7_S15	ISS	4.20895	383	211.571	67.2861	0.175682
Saro_0151	ISS2_8_S16	ISS	4.41475	383	193.487	82.6615	0.215826
Saro_0152	GH2_5_S45	Ground	5.04812	497	339.093	155.729	0.313338
Saro_0152	GH2_6_S46	Ground	4.93067	497	239.584	138.472	0.278617
Saro_0152	ISS2_5_S13	ISS	4.63978	497	185.069	103.521	0.208293
Saro_0152	ISS2_7_S15	ISS	4.74571	497	219.524	115.089	0.231568
Saro_0152	ISS2_8_S16	ISS	4.63879	497	215.305	103.419	0.208086
Saro_0153	GH2_5_S45	Ground	4.15002	197	156.767	63.4354	0.322007
Saro_0153	GH2_6_S46	Ground	4.16057	197	173.721	64.1077	0.32542
Saro_0153	ISS2_5_S13	ISS	4.00667	197	155.751	54.9636	0.279003
Saro_0153	ISS2_7_S15	ISS	3.97088	197	176.574	53.0314	0.269195
Saro_0153	ISS2_8_S16	ISS	3.91534	197	141.24	50.1662	0.254651
Saro_0154	GH2_5_S45	Ground	3.81013	131	110.078	45.1561	0.344703
Saro_0154	GH2_6_S46	Ground	3.66205	131	129.309	38.9412	0.297261
Saro_0154	ISS2_5_S13	ISS	3.64836	131	142.008	38.4115	0.293218
Saro_0154	ISS2_7_S15	ISS	3.5603	131	143.168	35.1736	0.268501
Saro_0154	ISS2_8_S16	ISS	3.54972	131	95.8825	34.8035	0.265675
Saro_0155	GH2_5_S45	Ground	3.79104	148	153.359	44.3025	0.299341
Saro_0155	GH2_6_S46	Ground	3.5192	148	114.203	33.7575	0.228091
Saro_0155	ISS2_5_S13	ISS	3.53962	148	119.104	34.4539	0.232797
Saro_0155	ISS2_7_S15	ISS	3.51358	148	103.929	33.5682	0.226812
Saro_0155	ISS2_8_S16	ISS	3.52427	148	101.624	33.9289	0.229249
Saro_0156	GH2_5_S45	Ground	4.67877	346	331.255	107.637	0.311091
Saro_0156	GH2_6_S46	Ground	4.71073	346	390.645	111.134	0.321195
Saro_0156	ISS2_5_S13	ISS	4.55117	346	401.287	94.7436	0.273826
Saro_0156	ISS2_7_S15	ISS	4.5227	346	379.13	92.0838	0.266138
Saro_0156	ISS2_8_S16	ISS	4.45637	346	320.948	86.1741	0.249058
Saro_0157	GH2_5_S45	Ground	3.14853	84	46.0077	23.3018	0.277403
Saro_0157	GH2_6_S46	Ground	2.7857	84	31.7229	16.2111	0.192989
Saro_0157	ISS2_5_S13	ISS	2.71341	84	27.0273	15.0806	0.179531
Saro_0157	ISS2_7_S15	ISS	2.75451	84	21.7403	15.7133	0.187063
Saro_0157	ISS2_8_S16	ISS	2.7007	84	32.1522	14.8902	0.177264
Saro_0158	GH2_5_S45	Ground	4.6265	301	280.135	102.156	0.339389
Saro_0158	GH2_6_S46	Ground	4.38474	301	282.183	80.2172	0.266502
Saro_0158	ISS2_5_S13	ISS	4.3684	301	298.217	78.9172	0.262183
Saro_0158	ISS2_7_S15	ISS	4.33854	301	288.988	76.5958	0.254471
Saro_0158	ISS2_8_S16	ISS	4.38038	301	266.978	79.8686	0.265344
Saro_0159	GH2_5_S45	Ground	4.11295	191	171.421	61.1267	0.320035
Saro_0159	GH2_6_S46	Ground	4.16408	191	165.866	64.3337	0.336826
Saro_0159	ISS2_5_S13	ISS	3.77921	191	156.209	43.7816	0.229223
Saro_0159	ISS2_7_S15	ISS	3.87241	191	145.819	48.0581	0.251613
Saro_0159	ISS2_8_S16	ISS	3.91799	191	138.369	50.2993	0.263347
Saro_0160	GH2_5_S45	Ground	5.12226	535	477.116	167.715	0.313485
Saro_0160	GH2_6_S46	Ground	4.90298	535	470.708	134.691	0.251759
Saro_0160	ISS2_5_S13	ISS	4.71643	535	441.599	111.769	0.208913
Saro_0160	ISS2_7_S15	ISS	4.61595	535	465.031	101.083	0.188941
Saro_0160	ISS2_8_S16	ISS	4.78351	535	434.629	119.523	0.223407
Saro_0161	GH2_5_S45	Ground	5.41906	777	683.98	225.667	0.290434
Saro_0161	GH2_6_S46	Ground	5.2175	777	719.959	184.472	0.237416
Saro_0161	ISS2_5_S13	ISS	4.9994	777	664.689	148.325	0.190894
Saro_0161	ISS2_7_S15	ISS	5.01886	777	631	151.239	0.194645
Saro_0161	ISS2_8_S16	ISS	5.05609	777	637.877	156.975	0.202028
Saro_0162	GH2_5_S45	Ground	4.48206	298	312.17	88.4164	0.296699
Saro_0162	GH2_6_S46	Ground	4.29803	298	345.629	73.5544	0.246827
Saro_0162	ISS2_5_S13	ISS	4.16127	298	319.289	64.1531	0.215279
Saro_0162	ISS2_7_S15	ISS	4.07275	298	305.425	58.7185	0.197042
Saro_0162	ISS2_8_S16	ISS	4.21092	298	279.609	67.4186	0.226237
Saro_0163	GH2_5_S45	Ground	5.64564	885	824.73	283.055	0.319836
Saro_0163	GH2_6_S46	Ground	5.52496	885	694.883	250.875	0.283475
Saro_0163	ISS2_5_S13	ISS	5.38356	885	695.84	217.797	0.246098
Saro_0163	ISS2_7_S15	ISS	5.37684	885	678.193	216.338	0.24445
Saro_0163	ISS2_8_S16	ISS	5.40431	885	649.36	222.363	0.251258
Saro_0164	GH2_5_S45	Ground	4.08386	177	153.7	59.374	0.335446
Saro_0164	GH2_6_S46	Ground	4.02946	177	145.019	56.2305	0.317687
Saro_0164	ISS2_5_S13	ISS	3.94927	177	135.595	51.8974	0.293206
Saro_0164	ISS2_7_S15	ISS	3.91875	177	142.108	50.3374	0.284392
Saro_0164	ISS2_8_S16	ISS	3.77026	177	119.997	43.3912	0.245148
Saro_0165	GH2_5_S45	Ground	3.57738	103	53.846	35.7796	0.347375
Saro_0165	GH2_6_S46	Ground	3.2642	103	35.9526	26.1592	0.253973
Saro_0165	ISS2_5_S13	ISS	3.09385	103	36.1892	22.0618	0.214192
Saro_0165	ISS2_7_S15	ISS	2.97578	103	36.5874	19.6049	0.190339
Saro_0165	ISS2_8_S16	ISS	2.82342	103	36.1712	16.8344	0.163441
Saro_0166	GH2_5_S45	Ground	4.35533	261	164.264	77.8928	0.29844
Saro_0166	GH2_6_S46	Ground	4.24248	261	153.176	69.58	0.26659
Saro_0166	ISS2_5_S13	ISS	4.0783	261	170.868	59.045	0.226226
Saro_0166	ISS2_7_S15	ISS	3.95098	261	149.531	51.9863	0.199181
Saro_0166	ISS2_8_S16	ISS	4.00031	261	130.331	54.6153	0.209254
Saro_0167	GH2_5_S45	Ground	5.39859	607	516.308	221.095	0.364243
Saro_0167	GH2_6_S46	Ground	5.24783	607	517.839	190.154	0.313268
Saro_0167	ISS2_5_S13	ISS	5.04464	607	449.387	155.188	0.255664
Saro_0167	ISS2_7_S15	ISS	5.13912	607	462.38	170.565	0.280997
Saro_0167	ISS2_8_S16	ISS	5.16725	607	448.983	175.432	0.289015
Saro_0168	GH2_5_S45	Ground	6.12956	1410	1346.83	459.234	0.325698
Saro_0168	GH2_6_S46	Ground	5.98213	1410	1601.55	396.285	0.281053
Saro_0168	ISS2_5_S13	ISS	5.77769	1410	1400.38	323.012	0.229087
Saro_0168	ISS2_7_S15	ISS	5.81005	1410	1422.14	333.635	0.236621
Saro_0168	ISS2_8_S16	ISS	5.8476	1410	1427.9	346.401	0.245675
Saro_0169	GH2_5_S45	Ground	4.37867	289	150.973	79.7318	0.275889
Saro_0169	GH2_6_S46	Ground	4.30511	289	148.04	74.0775	0.256323
Saro_0169	ISS2_5_S13	ISS	4.20819	289	118.187	67.235	0.232647
Saro_0169	ISS2_7_S15	ISS	3.89425	289	119.307	49.1191	0.169962
Saro_0169	ISS2_8_S16	ISS	4.09822	289	110.236	60.2331	0.208419
Saro_0170	GH2_5_S45	Ground	3.24859	89	41.5773	25.7541	0.289372
Saro_0170	GH2_6_S46	Ground	3.34832	89	73.1138	28.455	0.319719
Saro_0170	ISS2_5_S13	ISS	2.9926	89	59.5518	19.9374	0.224016
Saro_0170	ISS2_7_S15	ISS	3.09285	89	56.737	22.0397	0.247637
Saro_0170	ISS2_8_S16	ISS	2.85309	89	43.6351	17.3412	0.194845
Saro_0171	GH2_5_S45	Ground	4.98621	482	326.143	146.381	0.303695
Saro_0171	GH2_6_S46	Ground	4.87125	482	375.539	130.485	0.270715
Saro_0171	ISS2_5_S13	ISS	4.6289	482	331.658	102.401	0.21245
Saro_0171	ISS2_7_S15	ISS	4.65076	482	313.379	104.665	0.217147
Saro_0171	ISS2_8_S16	ISS	4.69909	482	298.556	109.847	0.227899
Saro_0172	GH2_5_S45	Ground	5.0882	512	394.643	162.097	0.316596
Saro_0172	GH2_6_S46	Ground	4.87045	512	398.5	130.38	0.254648
Saro_0172	ISS2_5_S13	ISS	4.82912	512	388.919	125.1	0.244336
Saro_0172	ISS2_7_S15	ISS	4.77611	512	381.782	118.642	0.231723
Saro_0172	ISS2_8_S16	ISS	4.79192	512	343.34	120.533	0.235416
Saro_0173	GH2_5_S45	Ground	4.38969	272	217.088	80.6151	0.296379
Saro_0173	GH2_6_S46	Ground	4.23839	272	181.878	69.2962	0.254766
Saro_0173	ISS2_5_S13	ISS	4.04958	272	166.287	57.3736	0.210932
Saro_0173	ISS2_7_S15	ISS	4.02786	272	175.514	56.1408	0.2064
Saro_0173	ISS2_8_S16	ISS	4.07086	272	164.78	58.6075	0.215469
Saro_0174	GH2_5_S45	Ground	5.10016	472	430.086	164.049	0.347561
Saro_0174	GH2_6_S46	Ground	4.94934	472	319.948	141.082	0.298902
Saro_0174	ISS2_5_S13	ISS	4.81256	472	299.591	123.046	0.26069
Saro_0174	ISS2_7_S15	ISS	4.67412	472	300.653	107.138	0.226988
Saro_0174	ISS2_8_S16	ISS	4.69074	472	277.887	108.933	0.230791
Saro_0175	GH2_5_S45	Ground	5.50005	806	697.612	244.703	0.303602
Saro_0175	GH2_6_S46	Ground	5.33348	806	696.394	207.158	0.25702
Saro_0175	ISS2_5_S13	ISS	5.17869	806	649.114	177.45	0.220161
Saro_0175	ISS2_7_S15	ISS	5.11511	806	621.456	166.518	0.206599
Saro_0175	ISS2_8_S16	ISS	5.21147	806	591.371	183.364	0.227499
Saro_0176	GH2_5_S45	Ground	5.64263	832	676.483	282.203	0.339186
Saro_0176	GH2_6_S46	Ground	5.40359	832	598.506	222.203	0.26707
Saro_0176	ISS2_5_S13	ISS	5.24537	832	550.625	189.686	0.227988
Saro_0176	ISS2_7_S15	ISS	5.26418	832	572.142	193.288	0.232317
Saro_0176	ISS2_8_S16	ISS	5.26933	832	527.641	194.286	0.233517
Saro_0177	GH2_5_S45	Ground	4.5832	339	222.541	97.8272	0.288576
Saro_0177	GH2_6_S46	Ground	4.361	339	216.622	78.3358	0.231079
Saro_0177	ISS2_5_S13	ISS	3.87559	339	150.254	48.2114	0.142216
Saro_0177	ISS2_7_S15	ISS	4.08089	339	175.514	59.1982	0.174626
Saro_0177	ISS2_8_S16	ISS	4.05526	339	190.617	57.7003	0.170207
Saro_0178	GH2_5_S45	Ground	5.82889	1071	966.161	339.981	0.317443
Saro_0178	GH2_6_S46	Ground	5.68902	1071	1085.83	295.603	0.276006
Saro_0178	ISS2_5_S13	ISS	5.5408	1071	976.649	254.882	0.237985
Saro_0178	ISS2_7_S15	ISS	5.5462	1071	1002.18	256.262	0.239273
Saro_0178	ISS2_8_S16	ISS	5.58397	1071	910.596	266.126	0.248484
Saro_0179	GH2_5_S45	Ground	4.51536	253	238.217	91.4102	0.361305
Saro_0179	GH2_6_S46	Ground	4.3232	253	215.112	75.4297	0.298141
Saro_0179	ISS2_5_S13	ISS	4.18472	253	181.862	65.675	0.259585
Saro_0179	ISS2_7_S15	ISS	3.99347	253	209.98	54.2425	0.214397
Saro_0179	ISS2_8_S16	ISS	4.15534	253	186.023	63.7734	0.252069
Saro_0180	GH2_5_S45	Ground	4.01845	205	174.147	55.6151	0.271293
Saro_0180	GH2_6_S46	Ground	3.90341	205	172.21	49.571	0.24181
Saro_0180	ISS2_5_S13	ISS	3.90007	205	122.31	49.4062	0.241006
Saro_0180	ISS2_7_S15	ISS	3.70276	205	106.581	40.5591	0.197849
Saro_0180	ISS2_8_S16	ISS	3.67373	205	111.959	39.3987	0.192189
Saro_0181	GH2_5_S45	Ground	4.7026	325	307.74	110.234	0.339181
Saro_0181	GH2_6_S46	Ground	4.4632	325	363.152	86.7647	0.266968
Saro_0181	ISS2_5_S13	ISS	4.37282	325	374.26	79.2666	0.243897
Saro_0181	ISS2_7_S15	ISS	4.42058	325	350.497	83.1442	0.255828
Saro_0181	ISS2_8_S16	ISS	4.46701	325	310.039	87.096	0.267988
Saro_0182	GH2_5_S45	Ground	4.66518	302	188.461	106.185	0.351605
Saro_0182	GH2_6_S46	Ground	4.47353	302	176.44	87.6656	0.290284
Saro_0182	ISS2_5_S13	ISS	4.2623	302	150.712	70.9731	0.23501
Saro_0182	ISS2_7_S15	ISS	4.12364	302	145.819	61.7838	0.204582
Saro_0182	ISS2_8_S16	ISS	4.23323	302	133.202	68.9398	0.228277
Saro_0183	GH2_5_S45	Ground	4.0283	164	158.471	56.1655	0.342473
Saro_0183	GH2_6_S46	Ground	3.84631	164	119.943	46.8198	0.285487
Saro_0183	ISS2_5_S13	ISS	3.65025	164	120.478	38.4843	0.23466
Saro_0183	ISS2_7_S15	ISS	3.48458	164	108.171	32.6086	0.198833
Saro_0183	ISS2_8_S16	ISS	3.71772	164	109.088	41.1706	0.25104
Saro_0184	GH2_5_S45	Ground	5.39843	798	635.928	221.06	0.277017
Saro_0184	GH2_6_S46	Ground	5.25273	798	606.361	191.087	0.239457
Saro_0184	ISS2_5_S13	ISS	5.17894	798	545.128	177.494	0.222423
Saro_0184	ISS2_7_S15	ISS	5.07393	798	542.448	159.801	0.200252
Saro_0184	ISS2_8_S16	ISS	5.15773	798	490.321	173.77	0.217757
Saro_0185	GH2_5_S45	Ground	3.9066	184	171.08	49.7296	0.27027
Saro_0185	GH2_6_S46	Ground	3.82367	184	135.049	45.7717	0.248759
Saro_0185	ISS2_5_S13	ISS	3.55318	184	121.394	34.9242	0.189806
Saro_0185	ISS2_7_S15	ISS	3.50003	184	125.14	33.1165	0.179981
Saro_0185	ISS2_8_S16	ISS	3.61373	184	159.613	37.1042	0.201653
Saro_0186	GH2_5_S45	Ground	5.14311	515	398.392	171.248	0.332521
Saro_0186	GH2_6_S46	Ground	4.86077	515	312.093	129.123	0.250725
Saro_0186	ISS2_5_S13	ISS	4.66621	515	259.737	106.294	0.206396
Saro_0186	ISS2_7_S15	ISS	4.66451	515	274.14	106.114	0.206046
Saro_0186	ISS2_8_S16	ISS	4.77303	515	284.777	118.277	0.229664
Saro_0187	GH2_5_S45	Ground	4.2856	212	178.919	72.6463	0.342671
Saro_0187	GH2_6_S46	Ground	4.07308	212	114.505	58.7377	0.277064
Saro_0187	ISS2_5_S13	ISS	3.87196	212	95.7409	48.0362	0.226586
Saro_0187	ISS2_7_S15	ISS	3.97899	212	93.8547	53.4631	0.252185
Saro_0187	ISS2_8_S16	ISS	4.03969	212	117.126	56.8086	0.267965
Saro_0188	GH2_5_S45	Ground	5.27351	613	517.33	195.1	0.318271
Saro_0188	GH2_6_S46	Ground	5.05318	613	405.449	156.519	0.255332
Saro_0188	ISS2_5_S13	ISS	4.92992	613	375.634	138.369	0.225724
Saro_0188	ISS2_7_S15	ISS	4.96044	613	401.401	142.657	0.232719
Saro_0188	ISS2_8_S16	ISS	4.95561	613	355.971	141.969	0.231598
Saro_0189	GH2_5_S45	Ground	5.34319	746	508.129	209.178	0.2804
Saro_0189	GH2_6_S46	Ground	5.33917	746	672.526	208.339	0.279275
Saro_0189	ISS2_5_S13	ISS	5.26489	746	582.233	193.424	0.259282
Saro_0189	ISS2_7_S15	ISS	5.22487	746	598.125	185.837	0.249111
Saro_0189	ISS2_8_S16	ISS	5.1017	746	549.458	164.301	0.220243
Saro_0190	GH2_5_S45	Ground	1.54937	276	995.81	4.70848	0.0170597
Saro_0190	GH2_6_S46	Ground	1.33859	276	678.266	3.81366	0.0138176
Saro_0190	ISS2_5_S13	ISS	1.27451	276	610.177	3.57696	0.01296
Saro_0190	ISS2_7_S15	ISS	1.33594	276	662.285	3.80358	0.0137811
Saro_0190	ISS2_8_S16	ISS	1.67578	276	563.812	5.34297	0.0193586
Saro_0191	GH2_5_S45	Ground	5.31758	721	581.06	203.891	0.282789
Saro_0191	GH2_6_S46	Ground	5.23736	721	644.731	188.173	0.260988
Saro_0191	ISS2_5_S13	ISS	5.05267	721	577.652	156.44	0.216976
Saro_0191	ISS2_7_S15	ISS	5.02063	721	564.719	151.506	0.210134
Saro_0191	ISS2_8_S16	ISS	5.14979	721	518.454	172.395	0.239105
Saro_0192	GH2_5_S45	Ground	5.26437	612	351.362	193.325	0.315891
Saro_0192	GH2_6_S46	Ground	5.11946	612	297.893	167.246	0.273277
Saro_0192	ISS2_5_S13	ISS	4.8963	612	278.519	133.793	0.218617
Saro_0192	ISS2_7_S15	ISS	4.91272	612	282.625	136.009	0.222237
Saro_0192	ISS2_8_S16	ISS	4.90535	612	256.069	135.011	0.220605
Saro_0193	GH2_5_S45	Ground	4.73316	395	299.561	113.654	0.287733
Saro_0193	GH2_6_S46	Ground	4.48924	395	360.131	89.0539	0.225453
Saro_0193	ISS2_5_S13	ISS	4.37084	395	256.989	79.1101	0.200279
Saro_0193	ISS2_7_S15	ISS	4.37887	395	288.988	79.7483	0.201894
Saro_0193	ISS2_8_S16	ISS	4.24912	395	251.476	70.0436	0.177326
Saro_0194	GH2_5_S45	Ground	3.95716	169	132.57	52.3084	0.309517
Saro_0194	GH2_6_S46	Ground	3.55416	169	86.1051	34.9583	0.206854
Saro_0194	ISS2_5_S13	ISS	3.56761	169	73.7526	35.4316	0.209655
Saro_0194	ISS2_7_S15	ISS	3.26512	169	65.221	26.1832	0.15493
Saro_0194	ISS2_8_S16	ISS	3.45394	169	68.8976	31.6246	0.187128
Saro_0195	GH2_5_S45	Ground	5.15843	605	561.975	173.891	0.287423
Saro_0195	GH2_6_S46	Ground	5.01193	605	687.934	150.195	0.248255
Saro_0195	ISS2_5_S13	ISS	4.80312	605	626.21	121.89	0.201471
Saro_0195	ISS2_7_S15	ISS	4.83779	605	650.089	126.19	0.208578
Saro_0195	ISS2_8_S16	ISS	4.95213	605	553.477	141.476	0.233845
Saro_0196	GH2_5_S45	Ground	3.86287	172	138.023	47.6018	0.276755
Saro_0196	GH2_6_S46	Ground	3.21225	172	83.0839	24.8349	0.144389
Saro_0196	ISS2_5_S13	ISS	3.34641	172	59.5518	28.4005	0.165119
Saro_0196	ISS2_7_S15	ISS	3.29075	172	49.8437	26.863	0.15618
Saro_0196	ISS2_8_S16	ISS	3.56439	172	64.8786	35.3179	0.205337
Saro_0197	GH2_5_S45	Ground	4.63356	287	221.178	102.88	0.358467
Saro_0197	GH2_6_S46	Ground	4.29596	287	191.546	73.4029	0.255759
Saro_0197	ISS2_5_S13	ISS	4.19425	287	146.131	66.3037	0.231023
Saro_0197	ISS2_7_S15	ISS	4.2176	287	169.151	67.8704	0.236482
Saro_0197	ISS2_8_S16	ISS	4.19151	287	161.909	66.1227	0.230393
Saro_0198	GH2_5_S45	Ground	4.58319	270	189.824	97.826	0.362319
Saro_0198	GH2_6_S46	Ground	4.45608	270	123.87	86.1494	0.319072
Saro_0198	ISS2_5_S13	ISS	4.15814	270	122.768	63.9526	0.236862
Saro_0198	ISS2_7_S15	ISS	4.08229	270	111.353	59.2811	0.219559
Saro_0198	ISS2_8_S16	ISS	4.33368	270	136.073	76.2245	0.282313
Saro_0199	GH2_5_S45	Ground	4.93601	466	419.181	139.214	0.298743
Saro_0199	GH2_6_S46	Ground	4.82058	466	409.679	124.037	0.266174
Saro_0199	ISS2_5_S13	ISS	4.59431	466	327.535	98.9196	0.212274
Saro_0199	ISS2_7_S15	ISS	4.54152	466	329.287	93.8329	0.201358
Saro_0199	ISS2_8_S16	ISS	4.62804	466	308.891	102.313	0.219556
Saro_0200	GH2_5_S45	Ground	3.91943	183	179.941	50.3717	0.275255
Saro_0200	GH2_6_S46	Ground	3.84923	183	172.21	46.9569	0.256595
Saro_0200	ISS2_5_S13	ISS	3.63448	183	136.969	37.8821	0.207006
Saro_0200	ISS2_7_S15	ISS	3.79806	183	132.033	44.6144	0.243795
Saro_0200	ISS2_8_S16	ISS	3.62686	183	124.016	37.5946	0.205435
Saro_0201	GH2_5_S45	Ground	3.92293	152	141.09	50.5483	0.332555
Saro_0201	GH2_6_S46	Ground	3.59055	152	124.173	36.254	0.238513
Saro_0201	ISS2_5_S13	ISS	3.36261	152	106.735	28.8644	0.189897
Saro_0201	ISS2_7_S15	ISS	3.43999	152	102.869	31.1866	0.205175
Saro_0201	ISS2_8_S16	ISS	3.38994	152	92.4376	29.6642	0.195159
Saro_0203	GH2_5_S45	Ground	4.25631	234	187.098	70.5489	0.301491
Saro_0203	GH2_6_S46	Ground	4.14258	234	245.324	62.9649	0.269081
Saro_0203	ISS2_5_S13	ISS	3.83749	234	201.102	46.4088	0.198328
Saro_0203	ISS2_7_S15	ISS	3.99715	234	204.677	54.4428	0.232661
Saro_0203	ISS2_8_S16	ISS	4.1132	234	142.962	61.1418	0.26129
Saro_0204	GH2_5_S45	Ground	5.55877	799	689.433	259.503	0.324785
Saro_0204	GH2_6_S46	Ground	5.40264	799	593.974	221.991	0.277836
Saro_0204	ISS2_5_S13	ISS	5.26633	799	524.972	193.704	0.242434
Saro_0204	ISS2_7_S15	ISS	5.25563	799	547.751	191.641	0.239852
Saro_0204	ISS2_8_S16	ISS	5.20143	799	488.599	181.531	0.227197
Saro_0205	GH2_5_S45	Ground	4.73188	372	362.949	113.509	0.305131
Saro_0205	GH2_6_S46	Ground	4.65718	372	367.684	105.339	0.283168
Saro_0205	ISS2_5_S13	ISS	4.45323	372	410.907	85.9037	0.230924
Saro_0205	ISS2_7_S15	ISS	4.51545	372	390.796	91.4184	0.245748
Saro_0205	ISS2_8_S16	ISS	4.55757	372	337.024	95.3514	0.256321
Saro_0206	GH2_5_S45	Ground	4.11053	172	116.894	60.9789	0.354528
Saro_0206	GH2_6_S46	Ground	4.06612	172	86.1051	58.3304	0.33913
Saro_0206	ISS2_5_S13	ISS	3.89633	172	65.965	49.2215	0.286172
Saro_0206	ISS2_7_S15	ISS	3.73477	172	78.4774	41.8784	0.243479
Saro_0206	ISS2_8_S16	ISS	3.86202	172	82.1029	47.5611	0.276518
Saro_0207	GH2_5_S45	Ground	3.36124	86	70.8859	28.8249	0.335174
Saro_0207	GH2_6_S46	Ground	3.37341	86	83.9902	29.1778	0.339277
Saro_0207	ISS2_5_S13	ISS	3.1871	86	75.5849	24.218	0.281604
Saro_0207	ISS2_7_S15	ISS	3.26708	86	76.3563	26.2345	0.305052
Saro_0207	ISS2_8_S16	ISS	3.1447	86	63.7303	23.2128	0.269916
Saro_0208	GH2_5_S45	Ground	4.49663	281	193.914	89.7145	0.319269
Saro_0208	GH2_6_S46	Ground	4.389	281	253.179	80.5599	0.28669
Saro_0208	ISS2_5_S13	ISS	4.1943	281	202.934	66.3071	0.235968
Saro_0208	ISS2_7_S15	ISS	4.29058	281	233.841	73.009	0.259818
Saro_0208	ISS2_8_S16	ISS	4.21422	281	190.617	67.6416	0.240717
Saro_0209	GH2_5_S45	Ground	4.18947	277	155.063	65.9875	0.238222
Saro_0209	GH2_6_S46	Ground	4.10036	277	158.615	60.362	0.217913
Saro_0209	ISS2_5_S13	ISS	3.93428	277	160.332	51.1252	0.184567
Saro_0209	ISS2_7_S15	ISS	3.92398	277	154.303	50.6014	0.182677
Saro_0209	ISS2_8_S16	ISS	4.05241	277	141.24	57.5361	0.207712
Saro_0210	GH2_5_S45	Ground	4.72326	361	273.66	112.535	0.311732
Saro_0210	GH2_6_S46	Ground	4.55912	361	247.741	95.4991	0.26454
Saro_0210	ISS2_5_S13	ISS	4.25917	361	248.743	70.7509	0.195986
Saro_0210	ISS2_7_S15	ISS	4.28731	361	223.236	72.7706	0.201581
Saro_0210	ISS2_8_S16	ISS	4.44633	361	214.157	85.3132	0.236325
Saro_0211	GH2_5_S45	Ground	6.328	1757	1279.01	560.034	0.318745
Saro_0211	GH2_6_S46	Ground	6.12012	1757	1216.05	454.92	0.258918
Saro_0211	ISS2_5_S13	ISS	5.95642	1757	1073.31	386.224	0.21982
Saro_0211	ISS2_7_S15	ISS	5.96661	1757	1015.43	390.18	0.222072
Saro_0211	ISS2_8_S16	ISS	5.98422	1757	992.125	397.111	0.226017
Saro_0212	GH2_5_S45	Ground	4.23006	219	111.441	68.7214	0.313796
Saro_0212	GH2_6_S46	Ground	4.41037	219	114.505	82.2995	0.375797
Saro_0212	ISS2_5_S13	ISS	4.19913	219	121.394	66.6283	0.304239
Saro_0212	ISS2_7_S15	ISS	4.07129	219	108.171	58.6324	0.267728
Saro_0212	ISS2_8_S16	ISS	3.98038	219	93.5859	53.5373	0.244462
Saro_0213	GH2_5_S45	Ground	4.13045	245	138.705	62.206	0.253902
Saro_0213	GH2_6_S46	Ground	3.97531	245	122.36	53.2664	0.217414
Saro_0213	ISS2_5_S13	ISS	3.94876	245	99.8637	51.871	0.211718
Saro_0213	ISS2_7_S15	ISS	3.93207	245	123.019	51.0124	0.208214
Saro_0213	ISS2_8_S16	ISS	3.93496	245	102.198	51.1604	0.208818
Saro_0214	GH2_5_S45	Ground	4.27023	212	103.262	71.5381	0.337444
Saro_0214	GH2_6_S46	Ground	4.05387	212	79.7605	57.6198	0.271792
Saro_0214	ISS2_5_S13	ISS	3.79154	212	68.7136	44.3244	0.209077
Saro_0214	ISS2_7_S15	ISS	3.58731	212	64.6908	36.1367	0.170456
Saro_0214	ISS2_8_S16	ISS	3.72486	212	56.8405	41.4654	0.195591
Saro_0215	GH2_5_S45	Ground	5.11589	516	478.82	166.649	0.322964
Saro_0215	GH2_6_S46	Ground	4.77138	516	474.938	118.082	0.228841
Saro_0215	ISS2_5_S13	ISS	4.54331	516	452.135	94.0014	0.182173
Saro_0215	ISS2_7_S15	ISS	4.53173	516	478.818	92.9189	0.180075
Saro_0215	ISS2_8_S16	ISS	4.75587	516	382.382	116.265	0.22532
Saro_0216	GH2_5_S45	Ground	5.05068	486	330.914	156.129	0.321253
Saro_0216	GH2_6_S46	Ground	4.87855	486	325.387	131.44	0.270453
Saro_0216	ISS2_5_S13	ISS	4.63193	486	343.568	102.712	0.211342
Saro_0216	ISS2_7_S15	ISS	4.60308	486	301.183	99.7911	0.205331
Saro_0216	ISS2_8_S16	ISS	4.60801	486	261.237	100.284	0.206346
Saro_0217	GH2_5_S45	Ground	4.86777	407	283.884	130.031	0.319486
Saro_0217	GH2_6_S46	Ground	4.84146	407	309.676	126.655	0.311191
Saro_0217	ISS2_5_S13	ISS	4.59945	407	275.771	99.4301	0.2443
Saro_0217	ISS2_7_S15	ISS	4.62089	407	272.019	101.585	0.249594
Saro_0217	ISS2_8_S16	ISS	4.6066	407	210.712	100.143	0.246053
Saro_0218	GH2_5_S45	Ground	4.962	362	218.451	142.88	0.394695
Saro_0218	GH2_6_S46	Ground	4.60046	362	156.198	99.5301	0.274945
Saro_0218	ISS2_5_S13	ISS	4.29633	362	145.673	73.43	0.202845
Saro_0218	ISS2_7_S15	ISS	4.43362	362	151.122	84.2354	0.232695
Saro_0218	ISS2_8_S16	ISS	4.53367	362	145.259	93.0995	0.257181
Saro_0219	GH2_5_S45	Ground	4.77884	514	470.982	118.966	0.231452
Saro_0219	GH2_6_S46	Ground	4.67651	514	484.303	107.395	0.20894
Saro_0219	ISS2_5_S13	ISS	4.59641	514	409.533	99.1279	0.192856
Saro_0219	ISS2_7_S15	ISS	4.61222	514	430.035	100.707	0.195928
Saro_0219	ISS2_8_S16	ISS	4.5677	514	415.682	96.3221	0.187397
Saro_0220	GH2_5_S45	Ground	5.24241	572	525.85	189.125	0.330639
Saro_0220	GH2_6_S46	Ground	5.02831	572	666.484	152.675	0.266914
Saro_0220	ISS2_5_S13	ISS	4.9428	572	641.327	140.163	0.24504
Saro_0220	ISS2_7_S15	ISS	4.94057	572	607.139	139.85	0.244493
Saro_0220	ISS2_8_S16	ISS	4.99827	572	511.564	148.157	0.259016
Saro_0221	GH2_5_S45	Ground	4.06135	171	153.359	58.0527	0.339489
Saro_0221	GH2_6_S46	Ground	3.67596	171	103.93	39.4867	0.230917
Saro_0221	ISS2_5_S13	ISS	3.55108	171	76.5011	34.8508	0.203806
Saro_0221	ISS2_7_S15	ISS	3.62974	171	81.6589	37.7031	0.220486
Saro_0221	ISS2_8_S16	ISS	3.61769	171	93.5859	37.2513	0.217844
Saro_0222	GH2_5_S45	Ground	3.55108	113	116.212	34.851	0.308416
Saro_0222	GH2_6_S46	Ground	3.54176	113	87.0115	34.5278	0.305555
Saro_0222	ISS2_5_S13	ISS	3.10692	113	70.5459	22.3521	0.197806
Saro_0222	ISS2_7_S15	ISS	3.24325	113	73.1748	25.6167	0.226697
Saro_0222	ISS2_8_S16	ISS	3.13635	113	80.3805	23.0197	0.203714
Saro_0223	GH2_5_S45	Ground	3.83493	137	77.0202	46.29	0.337883
Saro_0223	GH2_6_S46	Ground	3.63173	137	38.3696	37.778	0.275752
Saro_0223	ISS2_5_S13	ISS	3.35562	137	40.7701	28.6633	0.209221
Saro_0223	ISS2_7_S15	ISS	3.11185	137	38.1782	22.4627	0.163961
Saro_0223	ISS2_8_S16	ISS	3.39443	137	45.3576	29.7978	0.217502
Saro_0224	GH2_5_S45	Ground	4.30082	270	184.712	73.7604	0.273187
Saro_0224	GH2_6_S46	Ground	4.21527	270	182.482	67.7122	0.250786
Saro_0224	ISS2_5_S13	ISS	3.97287	270	183.236	53.137	0.196804
Saro_0224	ISS2_7_S15	ISS	4.0209	270	169.681	55.7511	0.206486
Saro_0224	ISS2_8_S16	ISS	3.99434	270	126.886	54.29	0.201074
Saro_0225	GH2_5_S45	Ground	4.06179	182	164.264	58.078	0.31911
Saro_0225	GH2_6_S46	Ground	3.88099	182	132.632	48.4723	0.266331
Saro_0225	ISS2_5_S13	ISS	3.76781	182	120.478	43.285	0.23783
Saro_0225	ISS2_7_S15	ISS	3.77125	182	125.67	43.4343	0.23865
Saro_0225	ISS2_8_S16	ISS	3.90615	182	130.905	49.7073	0.273117
Saro_0226	GH2_5_S45	Ground	4.59606	337	316.942	99.0926	0.294043
Saro_0226	GH2_6_S46	Ground	4.35024	337	218.737	77.4974	0.229963
Saro_0226	ISS2_5_S13	ISS	4.18359	337	260.195	65.6011	0.194662
Saro_0226	ISS2_7_S15	ISS	4.13716	337	301.714	62.6247	0.18583
Saro_0226	ISS2_8_S16	ISS	4.2372	337	208.989	69.2137	0.205382
Saro_0227	GH2_5_S45	Ground	4.65722	303	254.235	105.343	0.347665
Saro_0227	GH2_6_S46	Ground	4.48767	303	167.376	88.9144	0.293447
Saro_0227	ISS2_5_S13	ISS	4.14423	303	150.254	63.0687	0.208148
Saro_0227	ISS2_7_S15	ISS	4.39213	303	172.862	80.8124	0.266707
Saro_0227	ISS2_8_S16	ISS	4.29317	303	169.373	73.1978	0.241577
Saro_0228	GH2_5_S45	Ground	5.10563	487	472.345	164.949	0.338704
Saro_0228	GH2_6_S46	Ground	5.06908	487	515.422	159.027	0.326545
Saro_0228	ISS2_5_S13	ISS	4.90797	487	500.693	135.365	0.277957
Saro_0228	ISS2_7_S15	ISS	4.8625	487	511.694	129.347	0.2656
Saro_0228	ISS2_8_S16	ISS	4.93393	487	444.964	138.925	0.285267
Saro_0229	GH2_5_S45	Ground	4.52852	273	196.64	92.6215	0.339273
Saro_0229	GH2_6_S46	Ground	4.26162	273	114.505	70.9249	0.259798
Saro_0229	ISS2_5_S13	ISS	4.11137	273	88.4115	61.0301	0.223553
Saro_0229	ISS2_7_S15	ISS	3.97893	273	102.339	53.4598	0.195824
Saro_0229	ISS2_8_S16	ISS	4.00009	273	90.7151	54.6029	0.200011
Saro_0230	GH2_5_S45	Ground	5.10277	509	404.186	164.476	0.323136
Saro_0230	GH2_6_S46	Ground	4.86408	509	361.037	129.552	0.254522
Saro_0230	ISS2_5_S13	ISS	4.76042	509	332.116	116.795	0.22946
Saro_0230	ISS2_7_S15	ISS	4.58708	509	352.618	98.2077	0.192942
Saro_0230	ISS2_8_S16	ISS	4.81656	509	281.906	123.539	0.242709
Saro_0231	GH2_5_S45	Ground	4.83265	386	181.986	125.543	0.325242
Saro_0231	GH2_6_S46	Ground	4.82894	386	238.375	125.078	0.324035
Saro_0231	ISS2_5_S13	ISS	4.53789	386	240.498	93.4936	0.242211
Saro_0231	ISS2_7_S15	ISS	4.50224	386	224.827	90.2189	0.233728
Saro_0231	ISS2_8_S16	ISS	4.59526	386	186.598	99.0141	0.256513
Saro_0232	GH2_5_S45	Ground	5.1327	512	386.805	169.474	0.331003
Saro_0232	GH2_6_S46	Ground	4.82407	512	445.329	124.471	0.243107
Saro_0232	ISS2_5_S13	ISS	4.68364	512	395.79	108.163	0.211255
Saro_0232	ISS2_7_S15	ISS	4.66337	512	398.22	105.993	0.207017
Saro_0232	ISS2_8_S16	ISS	4.75248	512	341.617	115.872	0.226312
Saro_0233	GH2_5_S45	Ground	4.49244	314	188.461	89.3392	0.28452
Saro_0233	GH2_6_S46	Ground	4.47114	314	150.155	87.4561	0.278523
Saro_0233	ISS2_5_S13	ISS	4.21573	314	131.93	67.7438	0.215745
Saro_0233	ISS2_7_S15	ISS	4.24001	314	137.335	69.4086	0.221046
Saro_0233	ISS2_8_S16	ISS	4.36486	314	163.632	78.6383	0.250441
Saro_0234	GH2_5_S45	Ground	5.02169	487	382.375	151.668	0.311433
Saro_0234	GH2_6_S46	Ground	4.84989	487	321.761	127.727	0.262272
Saro_0234	ISS2_5_S13	ISS	4.6001	487	273.022	99.4942	0.2043
Saro_0234	ISS2_7_S15	ISS	4.53217	487	303.304	92.9601	0.190883
Saro_0234	ISS2_8_S16	ISS	4.56473	487	282.48	96.0368	0.197201
Saro_0235	GH2_5_S45	Ground	4.07288	203	185.394	58.7258	0.28929
Saro_0235	GH2_6_S46	Ground	3.91821	203	282.787	50.3101	0.247833
Saro_0235	ISS2_5_S13	ISS	3.89912	203	284.474	49.3588	0.243147
Saro_0235	ISS2_7_S15	ISS	3.89281	203	266.187	49.0486	0.241619
Saro_0235	ISS2_8_S16	ISS	3.89767	203	219.324	49.2874	0.242795
Saro_0236	GH2_5_S45	Ground	4.64949	303	213.339	104.531	0.344988
Saro_0236	GH2_6_S46	Ground	4.59589	303	223.269	99.0761	0.326984
Saro_0236	ISS2_5_S13	ISS	4.41376	303	262.944	82.5795	0.27254
Saro_0236	ISS2_7_S15	ISS	4.29077	303	249.219	73.0227	0.240999
Saro_0236	ISS2_8_S16	ISS	4.39049	303	192.339	80.6802	0.266271
Saro_0237	GH2_5_S45	Ground	5.22107	590	517.33	185.132	0.313783
Saro_0237	GH2_6_S46	Ground	4.99913	590	448.955	148.284	0.251328
Saro_0237	ISS2_5_S13	ISS	4.79752	590	395.332	121.209	0.205439
Saro_0237	ISS2_7_S15	ISS	4.8356	590	407.764	125.914	0.213414
Saro_0237	ISS2_8_S16	ISS	4.82645	590	380.085	124.767	0.21147
Saro_0238	GH2_5_S45	Ground	5.07135	516	377.263	159.389	0.308894
Saro_0238	GH2_6_S46	Ground	4.86841	516	360.131	130.114	0.25216
Saro_0238	ISS2_5_S13	ISS	4.61947	516	427.398	101.44	0.196589
Saro_0238	ISS2_7_S15	ISS	4.65683	516	353.148	105.302	0.204073
Saro_0238	ISS2_8_S16	ISS	4.73375	516	288.222	113.721	0.220389
Saro_0239	GH2_5_S45	Ground	3.163	80	53.846	23.6414	0.295517
Saro_0239	GH2_6_S46	Ground	2.96753	80	72.5095	19.4439	0.243049
Saro_0239	ISS2_5_S13	ISS	2.8726	80	53.5966	17.6829	0.221037
Saro_0239	ISS2_7_S15	ISS	2.98619	80	75.2958	19.81	0.247625
Saro_0239	ISS2_8_S16	ISS	2.81196	80	41.3385	16.6425	0.208032
Saro_0240	GH2_5_S45	Ground	5.03647	470	329.21	153.925	0.327501
Saro_0240	GH2_6_S46	Ground	4.67372	470	336.867	107.095	0.227861
Saro_0240	ISS2_5_S13	ISS	4.53255	470	282.642	92.9955	0.197863
Saro_0240	ISS2_7_S15	ISS	4.39433	470	258.763	80.99	0.172319
Saro_0240	ISS2_8_S16	ISS	4.46648	470	227.362	87.0501	0.185213
Saro_0241	GH2_5_S45	Ground	4.38678	223	196.299	80.381	0.360453
Saro_0241	GH2_6_S46	Ground	4.24897	223	134.143	70.0333	0.31405
Saro_0241	ISS2_5_S13	ISS	4.02716	223	98.4895	56.1012	0.251575
Saro_0241	ISS2_7_S15	ISS	4.01122	223	118.246	55.2141	0.247597
Saro_0241	ISS2_8_S16	ISS	4.01511	223	122.293	55.4293	0.248562
Saro_0242	GH2_5_S45	Ground	4.2409	208	140.749	69.4707	0.333994
Saro_0242	GH2_6_S46	Ground	3.78657	208	160.427	44.1049	0.212043
Saro_0242	ISS2_5_S13	ISS	3.71227	208	125.975	40.9467	0.196859
Saro_0242	ISS2_7_S15	ISS	3.55448	208	130.972	34.9697	0.168123
Saro_0242	ISS2_8_S16	ISS	3.87049	208	128.609	47.9659	0.230605
Saro_0243	GH2_5_S45	Ground	4.27912	187	153.359	72.1768	0.385972
Saro_0243	GH2_6_S46	Ground	4.15905	187	125.079	64.0107	0.342303
Saro_0243	ISS2_5_S13	ISS	4.05657	187	113.606	57.7759	0.308962
Saro_0243	ISS2_7_S15	ISS	3.8526	187	108.702	47.1152	0.251953
Saro_0243	ISS2_8_S16	ISS	3.92821	187	106.791	50.8162	0.271744
Saro_0244	GH2_5_S45	Ground	5.27212	641	366.698	194.829	0.303945
Saro_0244	GH2_6_S46	Ground	5.17165	641	322.667	176.205	0.274891
Saro_0244	ISS2_5_S13	ISS	4.77098	641	284.474	118.035	0.184143
Saro_0244	ISS2_7_S15	ISS	5.04381	641	305.425	155.059	0.241902
Saro_0244	ISS2_8_S16	ISS	4.93334	641	292.241	138.842	0.216603
Saro_0245	GH2_5_S45	Ground	5.12853	525	396.347	168.77	0.321466
Saro_0245	GH2_6_S46	Ground	4.99363	525	382.186	147.47	0.280895
Saro_0245	ISS2_5_S13	ISS	4.77239	525	295.468	118.201	0.225146
Saro_0245	ISS2_7_S15	ISS	4.72791	525	281.564	113.059	0.21535
Saro_0245	ISS2_8_S16	ISS	4.78386	525	293.389	119.565	0.227744
Saro_0246	GH2_5_S45	Ground	5.02833	559	361.927	152.678	0.273128
Saro_0246	GH2_6_S46	Ground	4.7926	559	383.394	120.615	0.215769
Saro_0246	ISS2_5_S13	ISS	4.44319	559	319.747	85.0461	0.15214
Saro_0246	ISS2_7_S15	ISS	4.50026	559	367.995	90.0402	0.161074
Saro_0246	ISS2_8_S16	ISS	4.58065	559	311.187	97.5779	0.174558
Saro_0247	GH2_5_S45	Ground	4.88979	450	512.9	132.926	0.295391
Saro_0247	GH2_6_S46	Ground	4.70577	450	712.104	110.583	0.24574
Saro_0247	ISS2_5_S13	ISS	4.61326	450	714.621	100.812	0.224027
Saro_0247	ISS2_7_S15	ISS	4.59916	450	744.474	99.4007	0.22089
Saro_0247	ISS2_8_S16	ISS	4.70491	450	591.945	110.489	0.24553
Saro_0248	GH2_5_S45	Ground	5.19156	532	447.808	179.748	0.337872
Saro_0248	GH2_6_S46	Ground	5.02137	532	371.309	151.618	0.284997
Saro_0248	ISS2_5_S13	ISS	4.76164	532	311.96	116.937	0.219806
Saro_0248	ISS2_7_S15	ISS	4.79344	532	322.924	120.716	0.22691
Saro_0248	ISS2_8_S16	ISS	4.79146	532	331.857	120.477	0.22646
Saro_0249	GH2_5_S45	Ground	4.57489	309	293.767	97.0172	0.313972
Saro_0249	GH2_6_S46	Ground	4.43419	309	332.033	84.2839	0.272763
Saro_0249	ISS2_5_S13	ISS	4.25208	309	306.004	70.2514	0.227351
Saro_0249	ISS2_7_S15	ISS	4.31887	309	274.671	75.104	0.243055
Saro_0249	ISS2_8_S16	ISS	4.38075	309	247.457	79.8977	0.258568
Saro_0250	GH2_5_S45	Ground	5.6178	941	810.075	275.283	0.292543
Saro_0250	GH2_6_S46	Ground	5.5078	941	805.46	246.607	0.262069
Saro_0250	ISS2_5_S13	ISS	5.38983	941	773.257	219.167	0.232908
Saro_0250	ISS2_7_S15	ISS	5.36801	941	805.984	214.435	0.22788
Saro_0250	ISS2_8_S16	ISS	5.40006	941	719.98	221.419	0.235302
Saro_0251	GH2_5_S45	Ground	5.45516	703	598.44	233.963	0.332807
Saro_0251	GH2_6_S46	Ground	5.29174	703	709.687	198.689	0.28263
Saro_0251	ISS2_5_S13	ISS	5.13943	703	636.746	170.618	0.242699
Saro_0251	ISS2_7_S15	ISS	5.14379	703	663.876	171.364	0.243761
Saro_0251	ISS2_8_S16	ISS	5.15759	703	555.774	173.746	0.247149
Saro_0252	GH2_5_S45	Ground	4.67572	334	268.548	107.31	0.321288
Saro_0252	GH2_6_S46	Ground	4.57321	334	259.826	96.8546	0.289984
Saro_0252	ISS2_5_S13	ISS	4.24168	334	243.704	69.5249	0.208158
Saro_0252	ISS2_7_S15	ISS	4.37018	334	229.069	79.0576	0.2367
Saro_0252	ISS2_8_S16	ISS	4.44977	334	213.008	85.6071	0.256309
Saro_0253	GH2_5_S45	Ground	4.90752	434	260.71	135.303	0.311759
Saro_0253	GH2_6_S46	Ground	4.77949	434	225.384	119.044	0.274294
Saro_0253	ISS2_5_S13	ISS	4.57831	434	207.515	97.3499	0.224309
Saro_0253	ISS2_7_S15	ISS	4.52076	434	183.998	91.9053	0.211763
Saro_0253	ISS2_8_S16	ISS	4.54524	434	200.377	94.1827	0.217011
Saro_0254	GH2_5_S45	Ground	4.9697	548	377.604	143.983	0.262743
Saro_0254	GH2_6_S46	Ground	4.92256	548	506.963	137.354	0.250647
Saro_0254	ISS2_5_S13	ISS	4.78458	548	475.04	119.651	0.21834
Saro_0254	ISS2_7_S15	ISS	4.85355	548	461.32	128.195	0.233933
Saro_0254	ISS2_8_S16	ISS	4.80671	548	441.519	122.329	0.223228
Saro_0255	GH2_5_S45	Ground	5.26544	576	489.385	193.531	0.335992
Saro_0255	GH2_6_S46	Ground	4.99144	576	564.668	147.149	0.255466
Saro_0255	ISS2_5_S13	ISS	4.82994	576	544.212	125.204	0.217368
Saro_0255	ISS2_7_S15	ISS	4.78675	576	499.498	119.91	0.208178
Saro_0255	ISS2_8_S16	ISS	4.95767	576	477.116	142.262	0.246982
Saro_0256	GH2_5_S45	Ground	3.75816	114	71.2267	42.8694	0.376047
Saro_0256	GH2_6_S46	Ground	3.52642	114	64.0501	34.0019	0.298262
Saro_0256	ISS2_5_S13	ISS	3.37283	114	49.4738	29.161	0.255798
Saro_0256	ISS2_7_S15	ISS	3.47431	114	60.4488	32.2756	0.283119
Saro_0256	ISS2_8_S16	ISS	3.42738	114	54.5439	30.7957	0.270138
Saro_0257	GH2_5_S45	Ground	4.83901	336	266.844	126.345	0.376026
Saro_0257	GH2_6_S46	Ground	4.76496	336	332.638	117.327	0.349186
Saro_0257	ISS2_5_S13	ISS	4.69128	336	332.574	108.992	0.324382
Saro_0257	ISS2_7_S15	ISS	4.73994	336	302.244	114.428	0.340558
Saro_0257	ISS2_8_S16	ISS	4.66152	336	274.442	105.797	0.314873
Saro_0258	GH2_5_S45	Ground	4.40912	276	278.091	82.1969	0.297815
Saro_0258	GH2_6_S46	Ground	4.33822	276	417.836	76.5711	0.277431
Saro_0258	ISS2_5_S13	ISS	4.26346	276	375.634	71.0551	0.257446
Saro_0258	ISS2_7_S15	ISS	4.20124	276	375.419	66.7694	0.241918
Saro_0258	ISS2_8_S16	ISS	4.14973	276	325.541	63.4171	0.229772
Saro_0259	GH2_5_S45	Ground	5.35625	614	569.472	211.929	0.345161
Saro_0259	GH2_6_S46	Ground	5.30841	614	697.602	202.029	0.329037
Saro_0259	ISS2_5_S13	ISS	5.20519	614	651.405	182.215	0.296767
Saro_0259	ISS2_7_S15	ISS	5.11862	614	660.164	167.105	0.272158
Saro_0259	ISS2_8_S16	ISS	5.16663	614	534.53	175.323	0.285542
Saro_0260	GH2_5_S45	Ground	5.60957	804	759.637	273.028	0.339587
Saro_0260	GH2_6_S46	Ground	5.52227	804	838.694	250.203	0.311198
Saro_0260	ISS2_5_S13	ISS	5.36478	804	741.191	213.743	0.26585
Saro_0260	ISS2_7_S15	ISS	5.38937	804	750.837	219.066	0.27247
Saro_0260	ISS2_8_S16	ISS	5.37829	804	729.166	216.652	0.269468
Saro_0261	GH2_5_S45	Ground	5.86624	1162	988.994	352.92	0.303718
Saro_0261	GH2_6_S46	Ground	5.73977	1162	1140.51	310.992	0.267635
Saro_0261	ISS2_5_S13	ISS	5.60543	1162	1115.91	271.898	0.233991
Saro_0261	ISS2_7_S15	ISS	5.62972	1162	1082.25	278.583	0.239744
Saro_0261	ISS2_8_S16	ISS	5.64453	1162	972.604	282.741	0.243323
Saro_0262	GH2_5_S45	Ground	4.87322	378	349.999	130.742	0.345878
Saro_0262	GH2_6_S46	Ground	4.84134	378	430.223	126.639	0.335023
Saro_0262	ISS2_5_S13	ISS	4.74065	378	400.829	114.509	0.302934
Saro_0262	ISS2_7_S15	ISS	4.67371	378	379.661	107.094	0.283317
Saro_0262	ISS2_8_S16	ISS	4.75214	378	387.549	115.832	0.306434
Saro_0263	GH2_5_S45	Ground	4.97675	440	392.939	145.003	0.329551
Saro_0263	GH2_6_S46	Ground	4.78628	440	481.282	119.855	0.272398
Saro_0263	ISS2_5_S13	ISS	4.67475	440	578.11	107.205	0.243649
Saro_0263	ISS2_7_S15	ISS	4.64351	440	492.074	103.908	0.236156
Saro_0263	ISS2_8_S16	ISS	4.72473	440	441.519	112.7	0.256137
Saro_0264	GH2_5_S45	Ground	5.64348	921	797.466	282.445	0.306672
Saro_0264	GH2_6_S46	Ground	5.55552	921	1049.88	258.662	0.28085
Saro_0264	ISS2_5_S13	ISS	5.37161	921	1027.5	215.208	0.233668
Saro_0264	ISS2_7_S15	ISS	5.33317	921	980.967	207.093	0.224856
Saro_0264	ISS2_8_S16	ISS	5.46412	921	888.205	236.069	0.256318
Saro_0265	GH2_5_S45	Ground	4.9794	495	414.75	145.387	0.293712
Saro_0265	GH2_6_S46	Ground	4.78085	495	525.694	119.205	0.240819
Saro_0265	ISS2_5_S13	ISS	4.67646	495	435.186	107.389	0.216948
Saro_0265	ISS2_7_S15	ISS	4.55633	495	440.64	95.233	0.19239
Saro_0265	ISS2_8_S16	ISS	4.80147	495	459.891	121.689	0.245837
Saro_0266	GH2_5_S45	Ground	4.69095	315	177.215	108.956	0.345892
Saro_0266	GH2_6_S46	Ground	4.58902	315	174.023	98.3977	0.312374
Saro_0266	ISS2_5_S13	ISS	4.53488	315	187.817	93.2121	0.295911
Saro_0266	ISS2_7_S15	ISS	4.35713	315	163.318	78.033	0.247724
Saro_0266	ISS2_8_S16	ISS	4.34613	315	153.297	77.1793	0.245014
Saro_0267	GH2_5_S45	Ground	4.13939	248	181.645	62.7646	0.253083
Saro_0267	GH2_6_S46	Ground	4.08776	248	196.682	59.6064	0.240348
Saro_0267	ISS2_5_S13	ISS	3.82097	248	155.751	45.6485	0.184066
Saro_0267	ISS2_7_S15	ISS	3.82202	248	157.485	45.6963	0.184259
Saro_0267	ISS2_8_S16	ISS	3.78135	248	146.407	43.8751	0.176916
Saro_0268	GH2_5_S45	Ground	4.44929	257	187.439	85.5666	0.332944
Saro_0268	GH2_6_S46	Ground	4.18644	257	188.827	65.7881	0.255985
Saro_0268	ISS2_5_S13	ISS	3.85719	257	164.913	47.332	0.184171
Saro_0268	ISS2_7_S15	ISS	3.97254	257	168.09	53.1195	0.206691
Saro_0268	ISS2_8_S16	ISS	4.04945	257	177.411	57.3661	0.223215
Saro_0269	GH2_5_S45	Ground	4.59289	286	211.976	98.7798	0.345384
Saro_0269	GH2_6_S46	Ground	4.42277	286	172.21	83.3265	0.291351
Saro_0269	ISS2_5_S13	ISS	4.23449	286	157.583	69.0266	0.241352
Saro_0269	ISS2_7_S15	ISS	4.18458	286	146.88	65.6657	0.2296
Saro_0269	ISS2_8_S16	ISS	4.27587	286	138.943	71.9425	0.251547
Saro_0270	GH2_5_S45	Ground	3.6311	107	96.4457	37.7542	0.352843
Saro_0270	GH2_6_S46	Ground	3.47479	107	79.1563	32.291	0.301785
Saro_0270	ISS2_5_S13	ISS	3.45151	107	80.1658	31.548	0.294841
Saro_0270	ISS2_7_S15	ISS	3.47211	107	81.6589	32.2046	0.300977
Saro_0270	ISS2_8_S16	ISS	3.31297	107	72.3425	27.4666	0.256697
Saro_0271	GH2_5_S45	Ground	5.07275	460	407.594	159.612	0.346983
Saro_0271	GH2_6_S46	Ground	4.97177	460	432.036	144.283	0.313658
Saro_0271	ISS2_5_S13	ISS	4.85259	460	399.913	128.072	0.278417
Saro_0271	ISS2_7_S15	ISS	4.84039	460	421.551	126.519	0.275041
Saro_0271	ISS2_8_S16	ISS	4.89444	460	400.18	133.545	0.290314
Saro_0272	GH2_5_S45	Ground	3.56973	114	74.9754	35.507	0.311465
Saro_0272	GH2_6_S46	Ground	3.52776	114	129.913	34.0476	0.298663
Saro_0272	ISS2_5_S13	ISS	3.26596	114	109.942	26.2052	0.229871
Saro_0272	ISS2_7_S15	ISS	3.28636	114	106.05	26.7453	0.234608
Saro_0272	ISS2_8_S16	ISS	3.2809	114	102.198	26.5996	0.23333
Saro_0273	GH2_5_S45	Ground	4.00896	161	144.498	55.0894	0.34217
Saro_0273	GH2_6_S46	Ground	3.90518	161	127.798	49.6592	0.308442
Saro_0273	ISS2_5_S13	ISS	3.80673	161	99.4056	45.0028	0.279521
Saro_0273	ISS2_7_S15	ISS	3.74814	161	99.6875	42.442	0.263615
Saro_0273	ISS2_8_S16	ISS	3.7296	161	115.403	41.6626	0.258774
Saro_0274	GH2_5_S45	Ground	5.58222	818	662.51	265.661	0.324769
Saro_0274	GH2_6_S46	Ground	5.44318	818	582.795	231.175	0.282611
Saro_0274	ISS2_5_S13	ISS	5.29512	818	480.995	199.361	0.243717
Saro_0274	ISS2_7_S15	ISS	5.25906	818	476.167	192.301	0.235087
Saro_0274	ISS2_8_S16	ISS	5.14153	818	520.751	170.978	0.209019
Saro_0275	GH2_5_S45	Ground	3.07899	92	45.6669	21.7363	0.236264
Saro_0275	GH2_6_S46	Ground	2.95264	92	60.7267	19.1564	0.208222
Saro_0275	ISS2_5_S13	ISS	3.2407	92	46.7252	25.5516	0.277735
Saro_0275	ISS2_7_S15	ISS	2.83603	92	39.2387	17.048	0.185305
Saro_0275	ISS2_8_S16	ISS	2.58469	92	28.1332	13.2592	0.144122
Saro_0276	GH2_5_S45	Ground	5.02079	517	257.643	151.531	0.293097
Saro_0276	GH2_6_S46	Ground	4.95384	517	268.285	141.718	0.274116
Saro_0276	ISS2_5_S13	ISS	4.69188	517	234.542	109.058	0.210945
Saro_0276	ISS2_7_S15	ISS	4.70408	517	214.752	110.397	0.213534
Saro_0276	ISS2_8_S16	ISS	4.67024	517	215.305	106.723	0.206428
Saro_0277	GH2_5_S45	Ground	4.41874	251	134.274	82.9919	0.330645
Saro_0277	GH2_6_S46	Ground	4.12615	251	106.045	61.9388	0.246768
Saro_0277	ISS2_5_S13	ISS	4.02932	251	85.2048	56.2229	0.223996
Saro_0277	ISS2_7_S15	ISS	3.9714	251	104.99	53.0589	0.21139
Saro_0277	ISS2_8_S16	ISS	4.03799	251	98.179	56.7124	0.225946
Saro_0278	GH2_5_S45	Ground	5.93123	1128	846.541	376.616	0.33388
Saro_0278	GH2_6_S46	Ground	5.68122	1128	871.323	293.307	0.260024
Saro_0278	ISS2_5_S13	ISS	5.51406	1128	738.442	248.157	0.219998
Saro_0278	ISS2_7_S15	ISS	5.50343	1128	778.941	245.532	0.21767
Saro_0278	ISS2_8_S16	ISS	5.52734	1128	672.326	251.475	0.222939
Saro_0279	GH2_5_S45	Ground	3.03968	69	30.331	20.8986	0.302879
Saro_0279	GH2_6_S46	Ground	3.00945	69	18.7316	20.2762	0.293857
Saro_0279	ISS2_5_S13	ISS	2.80528	69	16.0332	16.5317	0.239589
Saro_0279	ISS2_7_S15	ISS	3.06046	69	25.9824	21.3373	0.309236
Saro_0279	ISS2_8_S16	ISS	2.96229	69	20.6693	19.3423	0.280323
Saro_0280	GH2_5_S45	Ground	4.89575	369	247.76	133.72	0.362384
Saro_0280	GH2_6_S46	Ground	4.81153	369	233.239	122.92	0.333116
Saro_0280	ISS2_5_S13	ISS	4.53491	369	196.979	93.2152	0.252616
Saro_0280	ISS2_7_S15	ISS	4.51875	369	194.072	91.7206	0.248565
Saro_0280	ISS2_8_S16	ISS	4.52824	369	191.191	92.5955	0.250936
Saro_0281	GH2_5_S45	Ground	4.91433	473	279.454	136.228	0.288008
Saro_0281	GH2_6_S46	Ground	4.78543	473	253.179	119.753	0.253177
Saro_0281	ISS2_5_S13	ISS	4.47153	473	222.174	87.4901	0.184969
Saro_0281	ISS2_7_S15	ISS	4.48833	473	200.966	88.9729	0.188103
Saro_0281	ISS2_8_S16	ISS	4.50641	473	192.913	90.5957	0.191534
Saro_0282	GH2_5_S45	Ground	5.12854	530	399.755	168.771	0.318436
Saro_0282	GH2_6_S46	Ground	4.88454	530	418.44	132.23	0.24949
Saro_0282	ISS2_5_S13	ISS	4.62055	530	364.64	101.55	0.191603
Saro_0282	ISS2_7_S15	ISS	4.72786	530	345.725	113.053	0.213308
Saro_0282	ISS2_8_S16	ISS	4.79303	530	312.336	120.666	0.227672
Saro_0283	GH2_5_S45	Ground	4.25618	209	145.52	70.5399	0.337512
Saro_0283	GH2_6_S46	Ground	3.90915	209	71.9053	49.8564	0.238547
Saro_0283	ISS2_5_S13	ISS	3.83145	209	76.043	46.1295	0.220716
Saro_0283	ISS2_7_S15	ISS	3.83334	209	81.6589	46.2165	0.221132
Saro_0283	ISS2_8_S16	ISS	3.75587	209	94.16	42.7713	0.204647
Saro_0284	GH2_5_S45	Ground	5.03863	488	358.519	154.258	0.316102
Saro_0284	GH2_6_S46	Ground	4.81278	488	271.911	123.074	0.2522
Saro_0284	ISS2_5_S13	ISS	4.56033	488	240.039	95.6148	0.195932
Saro_0284	ISS2_7_S15	ISS	4.56124	488	227.478	95.7019	0.19611
Saro_0284	ISS2_8_S16	ISS	4.68459	488	275.016	108.266	0.221856
Saro_0285	GH2_5_S45	Ground	5.12757	587	470.641	168.606	0.287234
Saro_0285	GH2_6_S46	Ground	4.89612	587	454.393	133.77	0.227887
Saro_0285	ISS2_5_S13	ISS	4.75595	587	382.048	116.274	0.198082
Saro_0285	ISS2_7_S15	ISS	4.76675	587	344.664	117.536	0.200232
Saro_0285	ISS2_8_S16	ISS	4.77994	587	357.693	119.097	0.202891
Saro_0286	GH2_5_S45	Ground	4.77705	387	325.802	118.753	0.306855
Saro_0286	GH2_6_S46	Ground	4.58028	387	294.57	97.5414	0.252045
Saro_0286	ISS2_5_S13	ISS	4.26251	387	260.654	70.9878	0.183431
Saro_0286	ISS2_7_S15	ISS	4.37948	387	262.475	79.7963	0.206192
Saro_0286	ISS2_8_S16	ISS	4.41588	387	252.05	82.755	0.213837
Saro_0287	GH2_5_S45	Ground	4.50475	261	154.722	90.4457	0.346535
Saro_0287	GH2_6_S46	Ground	3.9193	261	108.462	50.3652	0.19297
Saro_0287	ISS2_5_S13	ISS	3.59659	261	133.304	36.4737	0.139746
Saro_0287	ISS2_7_S15	ISS	3.43942	261	113.474	31.1689	0.119421
Saro_0287	ISS2_8_S16	ISS	3.95375	261	124.016	52.1305	0.199734
Saro_0288	GH2_5_S45	Ground	4.69189	369	224.245	109.059	0.295552
Saro_0288	GH2_6_S46	Ground	4.64139	369	249.856	103.688	0.280998
Saro_0288	ISS2_5_S13	ISS	4.25385	369	221.258	70.3761	0.190721
Saro_0288	ISS2_7_S15	ISS	4.38101	369	238.614	79.9184	0.216581
Saro_0288	ISS2_8_S16	ISS	4.46679	369	195.784	87.0767	0.23598
Saro_0289	GH2_5_S45	Ground	5.02959	462	288.996	152.871	0.330889
Saro_0289	GH2_6_S46	Ground	4.84682	462	239.584	127.334	0.275615
Saro_0289	ISS2_5_S13	ISS	4.5993	462	218.509	99.4147	0.215183
Saro_0289	ISS2_7_S15	ISS	4.56936	462	213.161	96.4827	0.208837
Saro_0289	ISS2_8_S16	ISS	4.75573	462	205.544	116.248	0.251619
Saro_0290	GH2_5_S45	Ground	5.61843	795	692.5	275.458	0.346488
Saro_0290	GH2_6_S46	Ground	5.46252	795	715.73	235.69	0.296465
Saro_0290	ISS2_5_S13	ISS	5.29271	795	699.504	198.881	0.250164
Saro_0290	ISS2_7_S15	ISS	5.26597	795	668.118	193.634	0.243565
Saro_0290	ISS2_8_S16	ISS	5.30755	795	636.154	201.856	0.253907
Saro_0291	GH2_5_S45	Ground	4.62121	274	273.32	101.617	0.370865
Saro_0291	GH2_6_S46	Ground	4.38029	274	313	79.8608	0.291463
Saro_0291	ISS2_5_S13	ISS	4.03408	274	380.673	56.4912	0.206172
Saro_0291	ISS2_7_S15	ISS	4.17962	274	335.12	65.341	0.238471
Saro_0291	ISS2_8_S16	ISS	4.27014	274	251.476	71.532	0.261066
Saro_0292	GH2_5_S45	Ground	4.27301	233	189.143	71.7376	0.307887
Saro_0292	GH2_6_S46	Ground	4.19424	233	167.678	66.3034	0.284564
Saro_0292	ISS2_5_S13	ISS	4.10525	233	170.868	60.6579	0.260334
Saro_0292	ISS2_7_S15	ISS	4.07951	233	185.058	59.1165	0.253719
Saro_0292	ISS2_8_S16	ISS	4.11693	233	154.445	61.3705	0.263393
Saro_0293	GH2_5_S45	Ground	4.99706	496	326.143	147.978	0.298342
Saro_0293	GH2_6_S46	Ground	4.88556	496	419.649	132.364	0.266863
Saro_0293	ISS2_5_S13	ISS	4.76659	496	376.55	117.517	0.23693
Saro_0293	ISS2_7_S15	ISS	4.72178	496	363.753	112.368	0.226549
Saro_0293	ISS2_8_S16	ISS	4.77286	496	331.857	118.257	0.238421
Saro_0294	GH2_5_S45	Ground	4.86	481	170.74	129.024	0.268242
Saro_0294	GH2_6_S46	Ground	4.8474	481	249.252	127.409	0.264884
Saro_0294	ISS2_5_S13	ISS	4.59735	481	233.626	99.2211	0.206281
Saro_0294	ISS2_7_S15	ISS	4.63704	481	216.873	103.238	0.214633
Saro_0294	ISS2_8_S16	ISS	4.52076	481	163.058	91.9054	0.191071
Saro_0295	GH2_5_S45	Ground	4.1383	174	144.839	62.6963	0.360324
Saro_0295	GH2_6_S46	Ground	4.08333	174	136.56	59.3428	0.341051
Saro_0295	ISS2_5_S13	ISS	3.76966	174	124.601	43.3654	0.249227
Saro_0295	ISS2_7_S15	ISS	3.98908	174	117.716	54.005	0.310374
Saro_0295	ISS2_8_S16	ISS	3.81196	174	133.776	45.2389	0.259994
Saro_0296	GH2_5_S45	Ground	4.48339	319	217.429	88.5345	0.277538
Saro_0296	GH2_6_S46	Ground	4.50867	319	282.485	90.8005	0.284641
Saro_0296	ISS2_5_S13	ISS	4.27276	319	289.971	71.7193	0.224825
Saro_0296	ISS2_7_S15	ISS	4.23301	319	298.002	68.9244	0.216064
Saro_0296	ISS2_8_S16	ISS	4.32721	319	230.807	75.7326	0.237406
Saro_0297	GH2_5_S45	Ground	5.167	564	368.402	175.388	0.310972
Saro_0297	GH2_6_S46	Ground	5.04529	564	319.948	155.29	0.275336
Saro_0297	ISS2_5_S13	ISS	4.95711	564	306.921	142.182	0.252096
Saro_0297	ISS2_7_S15	ISS	4.78683	564	285.276	119.921	0.212626
Saro_0297	ISS2_8_S16	ISS	4.86921	564	282.48	130.218	0.230882
Saro_0298	GH2_5_S45	Ground	4.61266	335	303.991	100.752	0.300752
Saro_0298	GH2_6_S46	Ground	4.27416	335	260.128	71.8199	0.214388
Saro_0298	ISS2_5_S13	ISS	4.16454	335	239.123	64.3628	0.192128
Saro_0298	ISS2_7_S15	ISS	4.27198	335	251.87	71.6635	0.213921
Saro_0298	ISS2_8_S16	ISS	4.0587	335	215.879	57.899	0.172833
Saro_0299	GH2_5_S45	Ground	5.45027	754	579.356	232.821	0.308781
Saro_0299	GH2_6_S46	Ground	5.40599	754	544.426	222.737	0.295408
Saro_0299	ISS2_5_S13	ISS	5.21905	754	509.855	184.759	0.245038
Saro_0299	ISS2_7_S15	ISS	5.20139	754	485.181	181.524	0.240747
Saro_0299	ISS2_8_S16	ISS	5.17087	754	477.116	176.068	0.233512
Saro_0300	GH2_5_S45	Ground	4.73142	358	256.28	113.456	0.316917
Saro_0300	GH2_6_S46	Ground	4.57801	358	276.745	97.3208	0.271846
Saro_0300	ISS2_5_S13	ISS	4.26046	358	260.195	70.8429	0.197885
Saro_0300	ISS2_7_S15	ISS	4.32529	358	259.293	75.5871	0.211137
Saro_0300	ISS2_8_S16	ISS	4.34284	358	229.084	76.9254	0.214876
Saro_0301	GH2_5_S45	Ground	5.76642	982	758.956	319.394	0.325248
Saro_0301	GH2_6_S46	Ground	5.58219	982	641.407	265.653	0.270523
Saro_0301	ISS2_5_S13	ISS	5.40234	982	617.964	221.925	0.225992
Saro_0301	ISS2_7_S15	ISS	5.42971	982	608.2	228.084	0.232264
Saro_0301	ISS2_8_S16	ISS	5.50615	982	603.428	246.201	0.250713
Saro_0302	GH2_5_S45	Ground	4.8205	362	268.208	124.027	0.342617
Saro_0302	GH2_6_S46	Ground	4.60823	362	189.129	100.307	0.27709
Saro_0302	ISS2_5_S13	ISS	4.38042	362	165.371	79.8719	0.22064
Saro_0302	ISS2_7_S15	ISS	4.36807	362	173.393	78.891	0.217931
Saro_0302	ISS2_8_S16	ISS	4.47102	362	167.077	87.4461	0.241564
Saro_0303	GH2_5_S45	Ground	4.61924	297	272.979	101.417	0.341472
Saro_0303	GH2_6_S46	Ground	4.6094	297	310.28	100.424	0.338128
Saro_0303	ISS2_5_S13	ISS	4.49705	297	283.558	89.7522	0.302196
Saro_0303	ISS2_7_S15	ISS	4.35529	297	284.746	77.8893	0.262254
Saro_0303	ISS2_8_S16	ISS	4.45512	297	226.214	86.0662	0.289785
Saro_0304	GH2_5_S45	Ground	4.79066	363	283.203	120.381	0.331627
Saro_0304	GH2_6_S46	Ground	4.62099	363	276.141	101.595	0.279876
Saro_0304	ISS2_5_S13	ISS	4.46558	363	279.435	86.9715	0.239591
Saro_0304	ISS2_7_S15	ISS	4.49442	363	250.809	89.5166	0.246602
Saro_0304	ISS2_8_S16	ISS	4.51122	363	216.453	91.0326	0.250778
Saro_0305	GH2_5_S45	Ground	4.67117	295	243.67	106.822	0.36211
Saro_0305	GH2_6_S46	Ground	4.5564	295	219.643	95.24	0.322848
Saro_0305	ISS2_5_S13	ISS	4.42577	295	182.778	83.5773	0.283313
Saro_0305	ISS2_7_S15	ISS	4.35964	295	199.905	78.2288	0.265182
Saro_0305	ISS2_8_S16	ISS	4.37681	295	213.582	79.5836	0.269775
Saro_0306	GH2_5_S45	Ground	5.13947	503	460.758	170.625	0.339214
Saro_0306	GH2_6_S46	Ground	4.91588	503	595.787	136.439	0.27125
Saro_0306	ISS2_5_S13	ISS	4.81478	503	554.748	123.32	0.245169
Saro_0306	ISS2_7_S15	ISS	4.74826	503	581.157	115.384	0.229391
Saro_0306	ISS2_8_S16	ISS	4.82497	503	454.15	124.582	0.247679
Saro_0307	GH2_5_S45	Ground	4.68305	380	316.601	108.1	0.284473
Saro_0307	GH2_6_S46	Ground	4.56992	380	402.126	96.536	0.254042
Saro_0307	ISS2_5_S13	ISS	4.51214	380	350.439	91.1162	0.23978
Saro_0307	ISS2_7_S15	ISS	4.49229	380	380.191	89.3262	0.235069
Saro_0307	ISS2_8_S16	ISS	4.44051	380	351.952	84.8184	0.223206
Saro_0308	GH2_5_S45	Ground	3.28114	87	34.4205	26.6062	0.305818
Saro_0308	GH2_6_S46	Ground	3.26713	87	53.1737	26.2358	0.301561
Saro_0308	ISS2_5_S13	ISS	3.25216	87	47.6414	25.8461	0.297081
Saro_0308	ISS2_7_S15	ISS	3.12746	87	50.9042	22.816	0.262253
Saro_0308	ISS2_8_S16	ISS	3.00159	87	37.8937	20.1174	0.231235
Saro_0309	GH2_5_S45	Ground	4.59846	356	139.727	99.3314	0.279021
Saro_0309	GH2_6_S46	Ground	4.58047	356	184.899	97.5606	0.274047
Saro_0309	ISS2_5_S13	ISS	4.34719	356	159.416	77.2611	0.217026
Saro_0309	ISS2_7_S15	ISS	4.32249	356	170.211	75.3761	0.211731
Saro_0309	ISS2_8_S16	ISS	4.392	356	130.905	80.8016	0.226971
Saro_0310	GH2_5_S45	Ground	4.82939	393	305.354	125.135	0.318409
Saro_0310	GH2_6_S46	Ground	4.73135	393	366.475	113.449	0.288674
Saro_0310	ISS2_5_S13	ISS	4.58862	393	344.484	98.3587	0.250276
Saro_0310	ISS2_7_S15	ISS	4.60129	393	332.468	99.6126	0.253467
Saro_0310	ISS2_8_S16	ISS	4.5768	393	292.241	97.2028	0.247335
Saro_0311	GH2_5_S45	Ground	4.40595	250	195.959	81.9373	0.327749
Saro_0311	GH2_6_S46	Ground	4.12407	250	142.602	61.8105	0.247242
Saro_0311	ISS2_5_S13	ISS	3.85765	250	107.193	47.3541	0.189416
Saro_0311	ISS2_7_S15	ISS	3.88461	250	112.944	48.6482	0.194593
Saro_0311	ISS2_8_S16	ISS	4.06762	250	128.035	58.4176	0.23367
Saro_0312	GH2_5_S45	Ground	5.1068	484	377.263	165.141	0.341201
Saro_0312	GH2_6_S46	Ground	4.82841	484	252.273	125.012	0.258289
Saro_0312	ISS2_5_S13	ISS	4.64785	484	256.989	104.361	0.215621
Saro_0312	ISS2_7_S15	ISS	4.52844	484	236.493	92.6139	0.191351
Saro_0312	ISS2_8_S16	ISS	4.70994	484	258.366	111.045	0.229432
Saro_0313	GH2_5_S45	Ground	3.52034	107	53.1644	33.796	0.31585
Saro_0313	GH2_6_S46	Ground	3.14275	107	54.6843	23.1674	0.216518
Saro_0313	ISS2_5_S13	ISS	2.88491	107	46.7252	17.902	0.167309
Saro_0313	ISS2_7_S15	ISS	2.8423	107	46.6622	17.1552	0.160329
Saro_0313	ISS2_8_S16	ISS	2.94252	107	43.061	18.9637	0.17723
Saro_0314	GH2_5_S45	Ground	4.72671	303	249.464	112.924	0.372685
Saro_0314	GH2_6_S46	Ground	4.55008	303	225.686	94.6397	0.312342
Saro_0314	ISS2_5_S13	ISS	4.39232	303	203.392	80.8277	0.266758
Saro_0314	ISS2_7_S15	ISS	4.35714	303	201.496	78.0333	0.257536
Saro_0314	ISS2_8_S16	ISS	4.42526	303	198.081	83.5348	0.275692
Saro_0315	GH2_5_S45	Ground	5.7723	952	814.506	321.276	0.337475
Saro_0315	GH2_6_S46	Ground	5.43361	952	798.209	228.975	0.24052
Saro_0315	ISS2_5_S13	ISS	5.3466	952	741.649	209.893	0.220475
Saro_0315	ISS2_7_S15	ISS	5.19839	952	843.101	180.981	0.190106
Saro_0315	ISS2_8_S16	ISS	5.3997	952	600.557	221.341	0.232501
Saro_0316	GH2_5_S45	Ground	3.58683	84	67.4779	36.1196	0.429995
Saro_0316	GH2_6_S46	Ground	3.16933	84	38.6718	23.7914	0.283231
Saro_0316	ISS2_5_S13	ISS	2.93962	84	29.3178	18.9087	0.225103
Saro_0316	ISS2_7_S15	ISS	2.60766	84	26.5126	13.5672	0.161515
Saro_0316	ISS2_8_S16	ISS	3.12966	84	38.4678	22.8662	0.272216
Saro_0317	GH2_5_S45	Ground	3.72641	137	135.297	41.5296	0.303136
Saro_0317	GH2_6_S46	Ground	3.56295	137	90.9391	35.267	0.257424
Saro_0317	ISS2_5_S13	ISS	3.47726	137	92.9924	32.371	0.236284
Saro_0317	ISS2_7_S15	ISS	3.53641	137	80.5984	34.3434	0.250682
Saro_0317	ISS2_8_S16	ISS	3.50993	137	84.9737	33.4458	0.24413
Saro_0318	GH2_5_S45	Ground	5.00158	374	235.491	148.648	0.397455
Saro_0318	GH2_6_S46	Ground	4.81168	374	194.567	122.937	0.32871
Saro_0318	ISS2_5_S13	ISS	4.4862	374	138.343	88.7834	0.237389
Saro_0318	ISS2_7_S15	ISS	4.52301	374	158.545	92.1125	0.24629
Saro_0318	ISS2_8_S16	ISS	4.50772	374	154.445	90.7148	0.242553
Saro_0319	GH2_5_S45	Ground	3.74323	137	103.943	42.2342	0.308279
Saro_0319	GH2_6_S46	Ground	3.71748	137	92.7518	41.1603	0.30044
Saro_0319	ISS2_5_S13	ISS	3.42814	137	65.5069	30.8194	0.224959
Saro_0319	ISS2_7_S15	ISS	3.51937	137	73.7051	33.7631	0.246446
Saro_0319	ISS2_8_S16	ISS	3.46277	137	65.4527	31.9054	0.232886
Saro_0320	GH2_5_S45	Ground	5.68994	842	743.62	295.876	0.351397
Saro_0320	GH2_6_S46	Ground	5.52929	842	745.036	251.965	0.299246
Saro_0320	ISS2_5_S13	ISS	5.36409	842	655.069	213.598	0.253679
Saro_0320	ISS2_7_S15	ISS	5.39697	842	752.428	220.737	0.262158
Saro_0320	ISS2_8_S16	ISS	5.38126	842	613.763	217.295	0.25807
Saro_0321	GH2_5_S45	Ground	3.4389	84	90.6521	31.1528	0.370866
Saro_0321	GH2_6_S46	Ground	3.32434	84	95.1688	27.7806	0.330721
Saro_0321	ISS2_5_S13	ISS	3.18277	84	76.043	24.1135	0.287065
Saro_0321	ISS2_7_S15	ISS	3.05921	84	77.9471	21.3106	0.253698
Saro_0321	ISS2_8_S16	ISS	3.12026	84	70.62	22.6522	0.269669
Saro_0322	GH2_5_S45	Ground	4.06962	216	156.085	58.5347	0.270994
Saro_0322	GH2_6_S46	Ground	4.12428	216	226.894	61.8234	0.28622
Saro_0322	ISS2_5_S13	ISS	3.92359	216	200.644	50.5816	0.234174
Saro_0322	ISS2_7_S15	ISS	4.06231	216	233.311	58.1084	0.26902
Saro_0322	ISS2_8_S16	ISS	3.92082	216	173.966	50.4418	0.233527
Saro_0323	GH2_5_S45	Ground	5.22296	593	509.833	185.482	0.312785
Saro_0323	GH2_6_S46	Ground	5.09596	593	595.485	163.361	0.275482
Saro_0323	ISS2_5_S13	ISS	4.93584	593	525.888	139.189	0.234721
Saro_0323	ISS2_7_S15	ISS	4.92321	593	518.587	137.443	0.231776
Saro_0323	ISS2_8_S16	ISS	4.92455	593	474.245	137.628	0.232087
Saro_0324	GH2_5_S45	Ground	4.86754	393	309.444	130.001	0.330791
Saro_0324	GH2_6_S46	Ground	4.86412	393	340.191	129.556	0.32966
Saro_0324	ISS2_5_S13	ISS	4.66703	393	334.864	106.382	0.270691
Saro_0324	ISS2_7_S15	ISS	4.61655	393	339.362	101.144	0.257364
Saro_0324	ISS2_8_S16	ISS	4.626	393	268.126	102.105	0.25981
Saro_0325	GH2_5_S45	Ground	4.83052	398	294.108	125.276	0.314765
Saro_0325	GH2_6_S46	Ground	4.78557	398	435.057	119.77	0.30093
Saro_0325	ISS2_5_S13	ISS	4.59765	398	423.734	99.2507	0.249374
Saro_0325	ISS2_7_S15	ISS	4.58538	398	377.54	98.0407	0.246333
Saro_0325	ISS2_8_S16	ISS	4.68648	398	308.317	108.47	0.272538
Saro_0326	GH2_5_S45	Ground	4.68217	301	240.262	108.004	0.358817
Saro_0326	GH2_6_S46	Ground	4.64454	301	215.112	104.015	0.345565
Saro_0326	ISS2_5_S13	ISS	4.43281	301	181.404	84.1676	0.279627
Saro_0326	ISS2_7_S15	ISS	4.5342	301	198.314	93.1492	0.309466
Saro_0326	ISS2_8_S16	ISS	4.47434	301	186.023	87.7369	0.291485
Saro_0327	GH2_5_S45	Ground	4.02718	195	147.565	56.1024	0.287705
Saro_0327	GH2_6_S46	Ground	3.58278	195	78.2499	35.9733	0.184478
Saro_0327	ISS2_5_S13	ISS	3.13509	195	60.0099	22.9907	0.117901
Saro_0327	ISS2_7_S15	ISS	3.1811	195	77.4169	24.0733	0.123453
Saro_0327	ISS2_8_S16	ISS	3.59326	195	76.3615	36.3523	0.186422
Saro_0328	GH2_5_S45	Ground	4.93989	417	297.857	139.755	0.335145
Saro_0328	GH2_6_S46	Ground	4.9292	417	263.451	138.268	0.331579
Saro_0328	ISS2_5_S13	ISS	4.66616	417	216.219	106.289	0.254889
Saro_0328	ISS2_7_S15	ISS	4.70411	417	217.403	110.4	0.264749
Saro_0328	ISS2_8_S16	ISS	4.67871	417	197.506	107.631	0.258109
Saro_0329	GH2_5_S45	Ground	3.63803	134	106.67	38.017	0.283709
Saro_0329	GH2_6_S46	Ground	3.39107	134	74.0202	29.6976	0.221624
Saro_0329	ISS2_5_S13	ISS	3.31342	134	92.0762	27.479	0.205067
Saro_0329	ISS2_7_S15	ISS	3.08176	134	83.2496	21.7966	0.162661
Saro_0329	ISS2_8_S16	ISS	3.43697	134	67.7493	31.0926	0.232034
Saro_0330	GH2_5_S45	Ground	4.25896	238	158.471	70.7362	0.297211
Saro_0330	GH2_6_S46	Ground	4.08746	238	235.958	59.5885	0.250372
Saro_0330	ISS2_5_S13	ISS	3.90556	238	242.33	49.678	0.208731
Saro_0330	ISS2_7_S15	ISS	4.06894	238	231.19	58.4952	0.245778
Saro_0330	ISS2_8_S16	ISS	4.13752	238	180.856	62.647	0.263223
Saro_0331	GH2_5_S45	Ground	4.47137	280	243.329	87.4767	0.312417
Saro_0331	GH2_6_S46	Ground	4.49551	280	286.413	89.6143	0.320051
Saro_0331	ISS2_5_S13	ISS	4.23688	280	360.517	69.1915	0.247113
Saro_0331	ISS2_7_S15	ISS	4.25244	280	354.739	70.2767	0.250988
Saro_0331	ISS2_8_S16	ISS	4.28554	280	233.678	72.6416	0.259434
Saro_0332	GH2_5_S45	Ground	4.6771	322	279.454	107.458	0.333721
Saro_0332	GH2_6_S46	Ground	4.5604	322	374.331	95.622	0.296963
Saro_0332	ISS2_5_S13	ISS	4.43456	322	327.535	84.3154	0.261849
Saro_0332	ISS2_7_S15	ISS	4.41109	322	344.134	82.3591	0.255774
Saro_0332	ISS2_8_S16	ISS	4.3986	322	283.054	81.3365	0.252598
Saro_0333	GH2_5_S45	Ground	5.17029	546	426.338	175.966	0.322282
Saro_0333	GH2_6_S46	Ground	5.08578	546	548.353	161.706	0.296164
Saro_0333	ISS2_5_S13	ISS	4.93468	546	513.978	139.029	0.254631
Saro_0333	ISS2_7_S15	ISS	4.97158	546	519.117	144.254	0.264202
Saro_0333	ISS2_8_S16	ISS	4.92557	546	380.085	137.767	0.252321
Saro_0334	GH2_5_S45	Ground	4.36803	263	164.605	78.8883	0.299955
Saro_0334	GH2_6_S46	Ground	4.36861	263	145.321	78.9336	0.300128
Saro_0334	ISS2_5_S13	ISS	4.13473	263	117.729	62.4728	0.237539
Saro_0334	ISS2_7_S15	ISS	4.11263	263	136.275	61.1072	0.232347
Saro_0334	ISS2_8_S16	ISS	4.10368	263	112.533	60.5624	0.230275
Saro_0335	GH2_5_S45	Ground	3.67825	125	44.9853	39.577	0.316616
Saro_0335	GH2_6_S46	Ground	3.62804	125	50.7567	37.639	0.301112
Saro_0335	ISS2_5_S13	ISS	3.32196	125	38.4796	27.7147	0.221718
Saro_0335	ISS2_7_S15	ISS	3.49653	125	39.7689	33.0009	0.264007
Saro_0335	ISS2_8_S16	ISS	3.41247	125	39.6161	30.3401	0.242721
Saro_0336	GH2_5_S45	Ground	5.04649	487	436.221	155.475	0.319251
Saro_0336	GH2_6_S46	Ground	4.70906	487	563.762	110.948	0.227819
Saro_0336	ISS2_5_S13	ISS	4.67462	487	556.122	107.192	0.220107
Saro_0336	ISS2_7_S15	ISS	4.62318	487	534.494	101.817	0.209071
Saro_0336	ISS2_8_S16	ISS	4.66468	487	416.256	106.131	0.217929
Saro_0337	GH2_5_S45	Ground	4.46017	306	201.411	86.5019	0.282686
Saro_0337	GH2_6_S46	Ground	4.45645	306	232.937	86.1812	0.281638
Saro_0337	ISS2_5_S13	ISS	4.16008	306	226.297	64.0768	0.209401
Saro_0337	ISS2_7_S15	ISS	4.07089	306	197.254	58.609	0.191533
Saro_0337	ISS2_8_S16	ISS	4.16374	306	195.784	64.3116	0.210169
Saro_0338	GH2_5_S45	Ground	4.33347	268	119.279	76.208	0.284358
Saro_0338	GH2_6_S46	Ground	4.41545	268	141.091	82.7194	0.308654
Saro_0338	ISS2_5_S13	ISS	4.10927	268	136.511	60.9022	0.227247
Saro_0338	ISS2_7_S15	ISS	4.09448	268	137.335	60.008	0.22391
Saro_0338	ISS2_8_S16	ISS	4.15065	268	114.255	63.4754	0.236849
Saro_0339	GH2_5_S45	Ground	4.5616	345	313.534	95.737	0.277499
Saro_0339	GH2_6_S46	Ground	4.35344	345	439.891	77.7455	0.225349
Saro_0339	ISS2_5_S13	ISS	4.35533	345	412.74	77.8926	0.225776
Saro_0339	ISS2_7_S15	ISS	4.33071	345	388.145	75.9981	0.220284
Saro_0339	ISS2_8_S16	ISS	4.26491	345	320.948	71.1583	0.206256
Saro_0340	GH2_5_S45	Ground	4.39112	234	163.583	80.7305	0.345002
Saro_0340	GH2_6_S46	Ground	4.18981	234	124.777	66.01	0.282094
Saro_0340	ISS2_5_S13	ISS	3.97817	234	133.762	53.4194	0.228288
Saro_0340	ISS2_7_S15	ISS	3.84461	234	115.595	46.7405	0.199746
Saro_0340	ISS2_8_S16	ISS	3.96912	234	124.016	52.9379	0.22623
Saro_0341	GH2_5_S45	Ground	5.01065	471	360.223	150.003	0.318477
Saro_0341	GH2_6_S46	Ground	4.89766	471	484.303	133.976	0.284449
Saro_0341	ISS2_5_S13	ISS	4.51808	471	409.991	91.6591	0.194605
Saro_0341	ISS2_7_S15	ISS	4.60215	471	448.594	99.6985	0.211674
Saro_0341	ISS2_8_S16	ISS	4.63929	471	337.024	103.471	0.219684
Saro_0342	GH2_5_S45	Ground	6.02737	1240	877.553	414.621	0.334372
Saro_0342	GH2_6_S46	Ground	5.78846	1240	963.471	326.509	0.263313
Saro_0342	ISS2_5_S13	ISS	5.60405	1240	940.918	271.523	0.21897
Saro_0342	ISS2_7_S15	ISS	5.61199	1240	945.97	273.689	0.220717
Saro_0342	ISS2_8_S16	ISS	5.61854	1240	786.007	275.487	0.222167
Saro_0343	GH2_5_S45	Ground	4.92503	406	367.72	137.694	0.339147
Saro_0343	GH2_6_S46	Ground	4.65993	406	399.407	105.629	0.26017
Saro_0343	ISS2_5_S13	ISS	4.50779	406	332.574	90.7213	0.223452
Saro_0343	ISS2_7_S15	ISS	4.48867	406	360.041	89.0026	0.219218
Saro_0343	ISS2_8_S16	ISS	4.62639	406	298.556	102.145	0.251588
Saro_0344	GH2_5_S45	Ground	5.01275	491	497.564	150.317	0.306144
Saro_0344	GH2_6_S46	Ground	4.91081	491	590.953	135.749	0.276474
Saro_0344	ISS2_5_S13	ISS	4.78329	491	566.658	119.497	0.243374
Saro_0344	ISS2_7_S15	ISS	4.80353	491	578.505	121.94	0.24835
Saro_0344	ISS2_8_S16	ISS	4.8662	491	479.986	129.827	0.264413
Saro_0345	GH2_5_S45	Ground	5.63793	919	841.088	280.882	0.305638
Saro_0345	GH2_6_S46	Ground	5.47137	919	1097.01	237.785	0.258744
Saro_0345	ISS2_5_S13	ISS	5.2994	919	1094.38	200.217	0.217864
Saro_0345	ISS2_7_S15	ISS	5.38224	919	1063.16	217.51	0.236681
Saro_0345	ISS2_8_S16	ISS	5.36126	919	908.874	212.993	0.231766
Saro_0346	GH2_5_S45	Ground	5.0546	563	516.649	156.741	0.278404
Saro_0346	GH2_6_S46	Ground	4.90394	563	482.491	134.82	0.239467
Saro_0346	ISS2_5_S13	ISS	4.80167	563	392.584	121.713	0.216187
Saro_0346	ISS2_7_S15	ISS	4.77395	563	402.462	118.386	0.210277
Saro_0346	ISS2_8_S16	ISS	4.7342	563	409.941	113.772	0.202082
Saro_0347	GH2_5_S45	Ground	3.72679	144	135.978	41.5456	0.288511
Saro_0347	GH2_6_S46	Ground	3.59624	144	132.028	36.4608	0.2532
Saro_0347	ISS2_5_S13	ISS	3.36524	144	113.148	28.9405	0.200976
Saro_0347	ISS2_7_S15	ISS	3.46417	144	127.791	31.9499	0.221874
Saro_0347	ISS2_8_S16	ISS	3.67391	144	121.719	39.4058	0.273651
Saro_0348	GH2_5_S45	Ground	4.44172	302	256.62	84.921	0.281196
Saro_0348	GH2_6_S46	Ground	4.35937	302	263.451	78.2079	0.258967
Saro_0348	ISS2_5_S13	ISS	4.05774	302	204.308	57.8434	0.191535
Saro_0348	ISS2_7_S15	ISS	4.22714	302	222.176	68.5207	0.22689
Saro_0348	ISS2_8_S16	ISS	4.19273	302	213.008	66.2031	0.219216
Saro_0349	GH2_5_S45	Ground	5.1643	598	484.614	174.915	0.2925
Saro_0349	GH2_6_S46	Ground	4.98588	598	553.49	146.333	0.244703
Saro_0349	ISS2_5_S13	ISS	4.79251	598	485.576	120.604	0.201679
Saro_0349	ISS2_7_S15	ISS	4.79554	598	516.996	120.97	0.20229
Saro_0349	ISS2_8_S16	ISS	4.8249	598	435.203	124.574	0.208318
Saro_0350	GH2_5_S45	Ground	5.5873	878	677.846	267.014	0.304117
Saro_0350	GH2_6_S46	Ground	5.48647	878	903.046	241.405	0.274948
Saro_0350	ISS2_5_S13	ISS	5.32972	878	849.758	206.38	0.235056
Saro_0350	ISS2_7_S15	ISS	5.26613	878	878.098	193.665	0.220575
Saro_0350	ISS2_8_S16	ISS	5.30845	878	711.942	202.037	0.230111
Saro_0351	GH2_5_S45	Ground	4.95255	421	342.842	141.535	0.336189
Saro_0351	GH2_6_S46	Ground	4.92477	421	457.112	137.657	0.326977
Saro_0351	ISS2_5_S13	ISS	4.70515	421	415.488	110.514	0.262505
Saro_0351	ISS2_7_S15	ISS	4.75225	421	430.035	115.845	0.275166
Saro_0351	ISS2_8_S16	ISS	4.74801	421	362.286	115.355	0.274002
Saro_0352	GH2_5_S45	Ground	6.47561	2054	1866.89	649.114	0.316024
Saro_0352	GH2_6_S46	Ground	6.34322	2054	1728.45	568.623	0.276837
Saro_0352	ISS2_5_S13	ISS	6.14219	2054	1539.18	465.071	0.226422
Saro_0352	ISS2_7_S15	ISS	6.139	2054	1570.61	463.591	0.225702
Saro_0352	ISS2_8_S16	ISS	6.16309	2054	1526.66	474.895	0.231205
Saro_0353	GH2_5_S45	Ground	5.94097	1133	1046.25	380.304	0.335661
Saro_0353	GH2_6_S46	Ground	5.75263	1133	924.497	315.018	0.278038
Saro_0353	ISS2_5_S13	ISS	5.63705	1133	910.226	280.634	0.247691
Saro_0353	ISS2_7_S15	ISS	5.552	1133	869.614	257.752	0.227495
Saro_0353	ISS2_8_S16	ISS	5.63444	1133	859.497	279.902	0.247045
Saro_0354	GH2_5_S45	Ground	6.18916	1652	1403.74	487.438	0.295059
Saro_0354	GH2_6_S46	Ground	6.03031	1652	1565.9	415.844	0.251722
Saro_0354	ISS2_5_S13	ISS	5.84499	1652	1566.67	345.499	0.20914
Saro_0354	ISS2_7_S15	ISS	5.8646	1652	1476.22	352.34	0.213281
Saro_0354	ISS2_8_S16	ISS	5.91714	1652	1285.51	371.347	0.224786
Saro_0355	GH2_5_S45	Ground	4.62547	302	316.26	102.051	0.337918
Saro_0355	GH2_6_S46	Ground	4.41081	302	247.439	82.3361	0.272636
Saro_0355	ISS2_5_S13	ISS	4.16017	302	271.648	64.0824	0.212193
Saro_0355	ISS2_7_S15	ISS	4.20627	302	246.567	67.1057	0.222204
Saro_0355	ISS2_8_S16	ISS	4.26287	302	257.792	71.0137	0.235145
Saro_0356	GH2_5_S45	Ground	4.54806	235	206.182	94.449	0.401911
Saro_0356	GH2_6_S46	Ground	4.30664	235	186.712	74.1905	0.315704
Saro_0356	ISS2_5_S13	ISS	4.0977	235	191.482	60.2015	0.256177
Saro_0356	ISS2_7_S15	ISS	4.14291	235	199.905	62.9859	0.268025
Saro_0356	ISS2_8_S16	ISS	4.11609	235	180.282	61.3188	0.260931
Saro_0357	GH2_5_S45	Ground	4.88496	383	324.098	132.285	0.345392
Saro_0357	GH2_6_S46	Ground	4.73067	383	369.497	113.371	0.296009
Saro_0357	ISS2_5_S13	ISS	4.57846	383	329.825	97.3648	0.254216
Saro_0357	ISS2_7_S15	ISS	4.52848	383	312.319	92.6181	0.241823
Saro_0357	ISS2_8_S16	ISS	4.65732	383	310.039	105.353	0.275073
Saro_0358	GH2_5_S45	Ground	4.58721	336	259.006	98.2202	0.292322
Saro_0358	GH2_6_S46	Ground	4.38585	336	335.055	80.3063	0.239007
Saro_0358	ISS2_5_S13	ISS	4.33029	336	379.757	75.9662	0.22609
Saro_0358	ISS2_7_S15	ISS	4.32557	336	349.436	75.6083	0.225025
Saro_0358	ISS2_8_S16	ISS	4.29989	336	277.887	73.6914	0.21932
Saro_0359	GH2_5_S45	Ground	5.28392	700	522.783	197.141	0.281631
Saro_0359	GH2_6_S46	Ground	5.32614	700	584.004	205.643	0.293776
Saro_0359	ISS2_5_S13	ISS	5.15926	700	577.652	174.036	0.248623
Saro_0359	ISS2_7_S15	ISS	5.04882	700	579.566	155.838	0.222625
Saro_0359	ISS2_8_S16	ISS	5.09067	700	536.253	162.499	0.232142
Saro_0360	GH2_5_S45	Ground	4.47591	278	207.886	87.8742	0.316094
Saro_0360	GH2_6_S46	Ground	4.33744	278	268.285	76.5117	0.275222
Saro_0360	ISS2_5_S13	ISS	4.21022	278	278.977	67.3714	0.242343
Saro_0360	ISS2_7_S15	ISS	4.18298	278	276.262	65.561	0.235831
Saro_0360	ISS2_8_S16	ISS	4.18699	278	219.324	65.8247	0.236779
Saro_0361	GH2_5_S45	Ground	3.78109	142	110.759	43.8636	0.308899
Saro_0361	GH2_6_S46	Ground	3.80652	142	122.964	44.9938	0.316858
Saro_0361	ISS2_5_S13	ISS	3.5895	142	121.394	36.2161	0.255043
Saro_0361	ISS2_7_S15	ISS	3.47721	142	127.261	32.3694	0.227953
Saro_0361	ISS2_8_S16	ISS	3.69296	142	105.643	40.1636	0.282842
Saro_0362	GH2_5_S45	Ground	4.11099	208	134.615	61.0069	0.293302
Saro_0362	GH2_6_S46	Ground	3.79434	208	105.139	44.4491	0.213697
Saro_0362	ISS2_5_S13	ISS	3.53373	208	99.4056	34.2516	0.164671
Saro_0362	ISS2_7_S15	ISS	3.47426	208	80.5984	32.2739	0.155163
Saro_0362	ISS2_8_S16	ISS	3.78955	208	82.6771	44.2365	0.212675
Saro_0363	GH2_5_S45	Ground	4.3188	210	149.269	75.0982	0.35761
Saro_0363	GH2_6_S46	Ground	4.17446	210	127.496	65.0047	0.309546
Saro_0363	ISS2_5_S13	ISS	4.07271	210	123.684	58.7157	0.279598
Saro_0363	ISS2_7_S15	ISS	4.05105	210	137.335	57.4579	0.273609
Saro_0363	ISS2_8_S16	ISS	4.08751	210	119.997	59.5915	0.283769
Saro_0364	GH2_5_S45	Ground	4.70396	343	255.257	110.384	0.321819
Saro_0364	GH2_6_S46	Ground	4.52973	343	220.248	92.7333	0.270359
Saro_0364	ISS2_5_S13	ISS	4.45346	343	210.264	85.9238	0.250507
Saro_0364	ISS2_7_S15	ISS	4.36058	343	197.254	78.3025	0.228287
Saro_0364	ISS2_8_S16	ISS	4.42688	343	164.78	83.6701	0.243936
Saro_0365	GH2_5_S45	Ground	3.65361	125	108.033	38.6138	0.30891
Saro_0365	GH2_6_S46	Ground	3.59644	125	156.802	36.4681	0.291744
Saro_0365	ISS2_5_S13	ISS	3.67344	125	164.913	39.3871	0.315097
Saro_0365	ISS2_7_S15	ISS	3.42898	125	177.635	30.8451	0.246761
Saro_0365	ISS2_8_S16	ISS	3.50524	125	142.388	33.2893	0.266315
Saro_0366	GH2_5_S45	Ground	3.83202	149	132.911	46.1556	0.309769
Saro_0366	GH2_6_S46	Ground	3.68523	149	106.347	39.8542	0.267478
Saro_0366	ISS2_5_S13	ISS	3.48311	149	86.121	32.5609	0.218529
Saro_0366	ISS2_7_S15	ISS	3.37025	149	96.5059	29.0858	0.195207
Saro_0366	ISS2_8_S16	ISS	3.58019	149	97.6049	35.8804	0.240808
Saro_0367	GH2_5_S45	Ground	3.80404	114	103.943	44.8823	0.393704
Saro_0367	GH2_6_S46	Ground	3.71299	114	95.4709	40.9762	0.35944
Saro_0367	ISS2_5_S13	ISS	3.60224	114	88.8696	36.6804	0.321758
Saro_0367	ISS2_7_S15	ISS	3.59632	114	83.2496	36.4637	0.319857
Saro_0367	ISS2_8_S16	ISS	3.36049	114	75.7873	28.8033	0.252661
Saro_0368	GH2_5_S45	Ground	2.85018	79	77.0202	17.2909	0.218872
Saro_0368	GH2_6_S46	Ground	3.36623	79	38.3696	28.9691	0.366697
Saro_0368	ISS2_5_S13	ISS	3.18623	79	38.0215	24.1971	0.306292
Saro_0368	ISS2_7_S15	ISS	3.02446	79	42.9504	20.583	0.260544
Saro_0368	ISS2_8_S16	ISS	3.11667	79	34.4488	22.5711	0.28571
Saro_0369	GH2_5_S45	Ground	3.75983	139	125.073	42.941	0.308928
Saro_0369	GH2_6_S46	Ground	3.48992	139	120.849	32.7833	0.235851
Saro_0369	ISS2_5_S13	ISS	3.00838	139	95.2828	20.2545	0.145716
Saro_0369	ISS2_7_S15	ISS	3.14984	139	102.869	23.3323	0.167858
Saro_0369	ISS2_8_S16	ISS	3.5479	139	101.05	34.7404	0.249931
Saro_0370	GH2_5_S45	Ground	4.18113	191	187.779	65.4399	0.342617
Saro_0370	GH2_6_S46	Ground	4.16659	191	188.525	64.4951	0.337671
Saro_0370	ISS2_5_S13	ISS	4.0082	191	160.79	55.0474	0.288207
Saro_0370	ISS2_7_S15	ISS	4.07933	191	168.09	59.106	0.309455
Saro_0370	ISS2_8_S16	ISS	4.19769	191	175.689	66.5328	0.348339
Saro_0371	GH2_5_S45	Ground	3.88678	158	137.001	48.7536	0.308567
Saro_0371	GH2_6_S46	Ground	3.80496	158	88.8242	44.9232	0.284324
Saro_0371	ISS2_5_S13	ISS	3.57582	158	93.4505	35.724	0.226101
Saro_0371	ISS2_7_S15	ISS	3.58002	158	108.171	35.8741	0.227051
Saro_0371	ISS2_8_S16	ISS	3.6462	158	100.476	38.3288	0.242588
Saro_0372	GH2_5_S45	Ground	2.95672	59	48.734	19.2348	0.326013
Saro_0372	GH2_6_S46	Ground	3.03426	59	37.4633	20.7857	0.3523
Saro_0372	ISS2_5_S13	ISS	2.78486	59	34.8149	16.1975	0.274534
Saro_0372	ISS2_7_S15	ISS	2.85001	59	34.9967	17.288	0.293017
Saro_0372	ISS2_8_S16	ISS	2.80687	59	37.3195	16.5581	0.280645
Saro_0373	GH2_5_S45	Ground	5.08913	476	343.524	162.248	0.340858
Saro_0373	GH2_6_S46	Ground	5.02233	476	421.764	151.765	0.318834
Saro_0373	ISS2_5_S13	ISS	4.81682	476	406.784	123.571	0.259603
Saro_0373	ISS2_7_S15	ISS	4.9162	476	389.736	136.483	0.286728
Saro_0373	ISS2_8_S16	ISS	4.86594	476	337.598	129.793	0.272675
Saro_0374	GH2_5_S45	Ground	5.3479	648	587.535	210.167	0.324332
Saro_0374	GH2_6_S46	Ground	5.24346	648	650.471	189.324	0.292166
Saro_0374	ISS2_5_S13	ISS	5.12454	648	639.036	168.096	0.259407
Saro_0374	ISS2_7_S15	ISS	5.11538	648	666.527	166.565	0.257044
Saro_0374	ISS2_8_S16	ISS	5.13473	648	568.405	169.819	0.262066
Saro_0375	GH2_5_S45	Ground	4.67866	405	397.37	107.626	0.265743
Saro_0375	GH2_6_S46	Ground	4.63389	405	443.215	102.914	0.254108
Saro_0375	ISS2_5_S13	ISS	4.56652	405	414.114	96.209	0.237553
Saro_0375	ISS2_7_S15	ISS	4.58531	405	429.504	98.0336	0.242058
Saro_0375	ISS2_8_S16	ISS	4.56272	405	386.975	95.8437	0.236651
Saro_0376	GH2_5_S45	Ground	5.10425	451	375.9	164.72	0.365232
Saro_0376	GH2_6_S46	Ground	5.00248	451	380.071	148.781	0.329891
Saro_0376	ISS2_5_S13	ISS	4.90268	451	361.433	134.65	0.298559
Saro_0376	ISS2_7_S15	ISS	4.88492	451	335.12	132.28	0.293304
Saro_0376	ISS2_8_S16	ISS	4.77224	451	327.263	118.183	0.262047
Saro_0377	GH2_5_S45	Ground	6.34561	1754	1326.72	569.983	0.324962
Saro_0377	GH2_6_S46	Ground	6.21201	1754	1312.12	498.703	0.284323
Saro_0377	ISS2_5_S13	ISS	5.99011	1754	1187.37	399.458	0.227741
Saro_0377	ISS2_7_S15	ISS	6.01663	1754	1249.8	410.193	0.233862
Saro_0377	ISS2_8_S16	ISS	6.03189	1754	1141.98	416.5	0.237457
Saro_0378	GH2_5_S45	Ground	4.64946	345	349.317	104.529	0.302981
Saro_0378	GH2_6_S46	Ground	4.26765	345	302.727	71.3541	0.206823
Saro_0378	ISS2_5_S13	ISS	4.29062	345	306.463	73.0116	0.211628
Saro_0378	ISS2_7_S15	ISS	4.21576	345	304.365	67.746	0.196365
Saro_0378	ISS2_8_S16	ISS	4.24081	345	273.868	69.4642	0.201345
Saro_0379	GH2_5_S45	Ground	4.11057	202	152.336	60.9816	0.301889
Saro_0379	GH2_6_S46	Ground	3.92112	202	154.083	50.4567	0.249786
Saro_0379	ISS2_5_S13	ISS	3.85272	202	142.466	47.121	0.233273
Saro_0379	ISS2_7_S15	ISS	3.64609	202	145.289	38.3245	0.189725
Saro_0379	ISS2_8_S16	ISS	3.61009	202	111.959	36.9694	0.183017
Saro_0380	GH2_5_S45	Ground	5.62974	886	751.458	278.59	0.314436
Saro_0380	GH2_6_S46	Ground	5.44652	886	736.576	231.949	0.261793
Saro_0380	ISS2_5_S13	ISS	5.35114	886	658.734	210.848	0.237977
Saro_0380	ISS2_7_S15	ISS	5.29239	886	688.798	198.818	0.2244
Saro_0380	ISS2_8_S16	ISS	5.35769	886	644.192	212.233	0.239541
Saro_0381	GH2_5_S45	Ground	4.57834	373	293.767	97.3523	0.260998
Saro_0381	GH2_6_S46	Ground	4.4221	373	235.052	83.2711	0.223247
Saro_0381	ISS2_5_S13	ISS	4.29358	373	220.8	73.2282	0.196322
Saro_0381	ISS2_7_S15	ISS	4.36873	373	247.628	78.9431	0.211644
Saro_0381	ISS2_8_S16	ISS	4.43104	373	234.826	84.0184	0.225251
Saro_0382	GH2_5_S45	Ground	3.65495	145	135.637	38.6657	0.26666
Saro_0382	GH2_6_S46	Ground	3.47367	145	166.47	32.2549	0.222448
Saro_0382	ISS2_5_S13	ISS	3.20068	145	122.768	24.5491	0.169304
Saro_0382	ISS2_7_S15	ISS	3.27602	145	120.367	26.4701	0.182553
Saro_0382	ISS2_8_S16	ISS	3.35488	145	140.666	28.6421	0.197532
Saro_0383	GH2_5_S45	Ground	4.92653	429	326.484	137.9	0.321445
Saro_0383	GH2_6_S46	Ground	4.76105	429	304.54	116.868	0.27242
Saro_0383	ISS2_5_S13	ISS	4.55145	429	267.525	94.7697	0.220908
Saro_0383	ISS2_7_S15	ISS	4.62151	429	264.066	101.647	0.23694
Saro_0383	ISS2_8_S16	ISS	4.6063	429	239.993	100.113	0.233364
Saro_0384	GH2_5_S45	Ground	4.9623	457	342.501	142.923	0.312741
Saro_0384	GH2_6_S46	Ground	4.98449	457	458.925	146.129	0.319756
Saro_0384	ISS2_5_S13	ISS	4.82517	457	506.648	124.607	0.272663
Saro_0384	ISS2_7_S15	ISS	4.83895	457	497.377	126.337	0.276448
Saro_0384	ISS2_8_S16	ISS	4.83792	457	351.378	126.206	0.276163
Saro_0385	GH2_5_S45	Ground	4.77359	382	296.153	118.344	0.309801
Saro_0385	GH2_6_S46	Ground	4.69113	382	242.303	108.977	0.28528
Saro_0385	ISS2_5_S13	ISS	4.53574	382	213.928	93.2923	0.244221
Saro_0385	ISS2_7_S15	ISS	4.4522	382	203.087	85.8154	0.224648
Saro_0385	ISS2_8_S16	ISS	4.5946	382	219.898	98.9482	0.259027
Saro_0386	GH2_5_S45	Ground	4.53725	298	248.101	93.434	0.313537
Saro_0386	GH2_6_S46	Ground	4.31414	298	253.783	74.749	0.250836
Saro_0386	ISS2_5_S13	ISS	4.1334	298	228.587	62.3894	0.209361
Saro_0386	ISS2_7_S15	ISS	4.07472	298	237.023	58.8343	0.19743
Saro_0386	ISS2_8_S16	ISS	4.17566	298	217.602	65.083	0.218399
Saro_0387	GH2_5_S45	Ground	5.23907	555	425.997	188.495	0.339631
Saro_0387	GH2_6_S46	Ground	4.97843	555	274.026	145.247	0.261706
Saro_0387	ISS2_5_S13	ISS	4.74512	555	262.944	115.022	0.207247
Saro_0387	ISS2_7_S15	ISS	4.73679	555	260.884	114.068	0.205528
Saro_0387	ISS2_8_S16	ISS	4.81248	555	270.997	123.036	0.221687
Saro_0388	GH2_5_S45	Ground	4.19066	202	171.421	66.0664	0.327061
Saro_0388	GH2_6_S46	Ground	4.00893	202	130.215	55.088	0.272713
Saro_0388	ISS2_5_S13	ISS	3.8985	202	105.361	49.3282	0.244199
Saro_0388	ISS2_7_S15	ISS	3.7533	202	117.716	42.6618	0.211197
Saro_0388	ISS2_8_S16	ISS	3.78582	202	106.791	44.0719	0.218178
Saro_0389	GH2_5_S45	Ground	3.75467	113	80.769	42.7203	0.378056
Saro_0389	GH2_6_S46	Ground	3.63709	113	99.3985	37.9813	0.336118
Saro_0389	ISS2_5_S13	ISS	3.55148	113	107.193	34.8647	0.308537
Saro_0389	ISS2_7_S15	ISS	3.47095	113	111.353	32.1673	0.284666
Saro_0389	ISS2_8_S16	ISS	3.68321	113	82.6771	39.7737	0.35198
Saro_0390	GH2_5_S45	Ground	4.40742	276	232.765	82.0573	0.297309
Saro_0390	GH2_6_S46	Ground	4.31979	276	322.365	75.1725	0.272364
Saro_0390	ISS2_5_S13	ISS	4.13167	276	281.726	62.2817	0.225658
Saro_0390	ISS2_7_S15	ISS	4.14354	276	307.016	63.0254	0.228353
Saro_0390	ISS2_8_S16	ISS	4.18379	276	234.252	65.6141	0.237732
Saro_0391	GH2_5_S45	Ground	4.23902	196	186.757	69.3399	0.353775
Saro_0391	GH2_6_S46	Ground	4.2071	196	170.7	67.1618	0.342662
Saro_0391	ISS2_5_S13	ISS	3.83334	196	170.41	46.2168	0.2358
Saro_0391	ISS2_7_S15	ISS	3.9534	196	158.015	52.1121	0.265878
Saro_0391	ISS2_8_S16	ISS	3.95816	196	141.814	52.3609	0.267147
Saro_0392	GH2_5_S45	Ground	4.62265	366	185.394	101.763	0.278041
Saro_0392	GH2_6_S46	Ground	4.25879	366	200.61	70.7244	0.193236
Saro_0392	ISS2_5_S13	ISS	4.0875	366	201.56	59.5905	0.162816
Saro_0392	ISS2_7_S15	ISS	4.0604	366	193.542	57.9973	0.158463
Saro_0392	ISS2_8_S16	ISS	4.11099	366	178.56	61.007	0.166686
Saro_0393	GH2_5_S45	Ground	5.10256	560	448.83	164.442	0.293647
Saro_0393	GH2_6_S46	Ground	4.936	560	478.563	139.212	0.248593
Saro_0393	ISS2_5_S13	ISS	4.69659	560	425.566	109.573	0.195666
Saro_0393	ISS2_7_S15	ISS	4.83325	560	439.049	125.619	0.224319
Saro_0393	ISS2_8_S16	ISS	4.78517	560	395.013	119.722	0.213788
Saro_0394	GH2_5_S45	Ground	4.55816	233	199.366	95.4076	0.409475
Saro_0394	GH2_6_S46	Ground	4.40872	233	166.772	82.1639	0.352635
Saro_0394	ISS2_5_S13	ISS	4.24126	233	177.739	69.4952	0.298263
Saro_0394	ISS2_7_S15	ISS	4.25373	233	171.802	70.3675	0.302006
Saro_0394	ISS2_8_S16	ISS	4.23797	233	161.909	69.2673	0.297285
Saro_0395	GH2_5_S45	Ground	5.45512	696	594.01	233.952	0.336138
Saro_0395	GH2_6_S46	Ground	5.25068	696	499.409	190.696	0.273989
Saro_0395	ISS2_5_S13	ISS	5.16848	696	472.291	175.647	0.252366
Saro_0395	ISS2_7_S15	ISS	5.18981	696	447.533	179.434	0.257808
Saro_0395	ISS2_8_S16	ISS	5.11248	696	458.169	166.082	0.238624
Saro_0396	GH2_5_S45	Ground	4.73957	375	334.663	114.385	0.305026
Saro_0396	GH2_6_S46	Ground	4.68868	375	410.887	108.709	0.289891
Saro_0396	ISS2_5_S13	ISS	4.5353	375	443.432	93.2511	0.24867
Saro_0396	ISS2_7_S15	ISS	4.47171	375	436.928	87.506	0.233349
Saro_0396	ISS2_8_S16	ISS	4.60765	375	360.564	100.249	0.26733
Saro_0397	GH2_5_S45	Ground	5.18497	606	534.37	178.568	0.294667
Saro_0397	GH2_6_S46	Ground	5.1242	606	728.721	168.04	0.277294
Saro_0397	ISS2_5_S13	ISS	5.04438	606	757.224	155.149	0.256021
Saro_0397	ISS2_7_S15	ISS	5.00314	606	699.403	148.88	0.245677
Saro_0397	ISS2_8_S16	ISS	5.05938	606	622.949	157.493	0.259889
Saro_0398	GH2_5_S45	Ground	4.56204	294	329.551	95.779	0.325779
Saro_0398	GH2_6_S46	Ground	4.52801	294	441.402	92.5745	0.314879
Saro_0398	ISS2_5_S13	ISS	4.38494	294	385.712	80.2332	0.272902
Saro_0398	ISS2_7_S15	ISS	4.35346	294	410.415	77.747	0.264446
Saro_0398	ISS2_8_S16	ISS	4.48649	294	322.67	88.8089	0.302071
Saro_0399	GH2_5_S45	Ground	5.76436	1108	988.313	318.735	0.287667
Saro_0399	GH2_6_S46	Ground	5.6854	1108	1062.57	294.536	0.265827
Saro_0399	ISS2_5_S13	ISS	5.57135	1108	964.739	262.79	0.237175
Saro_0399	ISS2_7_S15	ISS	5.55472	1108	963.999	258.456	0.233263
[truncated: 17,871 more rows]
