# Supplementary material for: Whole genome-scale assessment of gene fitness of Novosphingobium aromaticavorans during spaceflight
Source: BMC Genomics. 2023 Dec 16;24:782. doi: 10.1186/s12864-023-09799-z (PMC10725011; doi:10.1186/s12864-023-09799-z)
Supplement: Supplementary file 5 — Supplementary Material 5 [file 12864_2023_9799_MOESM5_ESM.xlsx]

## Sheet: Log2fold change (AI-1)
Table : Log2 fold change Results Using the ratio of effective density per gene for AI-1 Dataset
columns definition
gene_name	Locus tags that are systematically applied to every gene in a genome
Average effective density (G)	Average of effective density per gene of replicates in Ground samples
Average effective density (I)	Average of effective density per gene of replicates in ISS samples
Ratio(G/I)	ratio of the average effective density in "Ground" to the average effective density in "ISS" per gene
Log2-fold change	logarithm of the ratio (G/I) per gene using base 2 (log2)
COG	Clusters of Orthologous Groups (COG) categories associated with important genes
Gene Product	Gene Product name providing information of gene function
gene_name	Average effective density (G)	Average effective density (I)	Ratio(G/I)	Log2-fold change
Saro_0001	0.273322	0.205546	1.32974	0.411144
Saro_0002	0.276156	0.186386	1.48163	0.567189
Saro_0003	0.328016	0.233331	1.4058	0.491387
Saro_0004	0.246123	0.216148	1.13868	0.187359
Saro_0005	0.292874	0.215742	1.35752	0.440972
Saro_0006	0.271289	0.212215	1.27837	0.354302
Saro_0007	0.307442	0.188179	1.63378	0.708213
Saro_0008	0.294556	0.218344	1.34905	0.431942
Saro_0009	0.32938	0.225248	1.4623	0.548237
Saro_0010	0.290554	0.196642	1.47758	0.563235
Saro_0011	0.316268	0.217261	1.45571	0.541719
Saro_0012	0.303347	0.221478	1.36965	0.453804
Saro_0013	0.260005	0.21073	1.23383	0.303142
Saro_0014	0.314307	0.248943	1.26257	0.336361
Saro_0015	0.277851	0.211847	1.31156	0.391289
Saro_0016	0.278226	0.205821	1.35179	0.434869
Saro_0017	0.242356	0.195899	1.23715	0.307016
Saro_0018	0.312501	0.188579	1.65714	0.728693
Saro_0019	0.265967	0.184985	1.43777	0.523838
Saro_0020	0.233153	0.181967	1.28129	0.357602
Saro_0021	0.306158	0.230032	1.33094	0.412442
Saro_0022	0.281998	0.212097	1.32957	0.410961
Saro_0023	0.290076	0.215329	1.34713	0.429893
Saro_0024	0.298949	0.207885	1.43805	0.524113
Saro_0025	0.288183	0.197109	1.46204	0.547986
Saro_0026	0.348322	0.249976	1.39342	0.478634
Saro_0027	0.255902	0.199067	1.28551	0.362336
Saro_0028	0.319196	0.210249	1.51818	0.602344
Saro_0029	0.273891	0.20442	1.33984	0.422064
Saro_0030	0.295451	0.232849	1.26885	0.343524
Saro_0031	0.339009	0.243418	1.3927	0.477888
Saro_0032	0.351735	0.250202	1.40581	0.4914
Saro_0033	0.283717	0.214567	1.32228	0.403027
Saro_0034	0.279596	0.203619	1.37314	0.457475
Saro_0035	0.281676	0.207491	1.35753	0.440986
Saro_0036	0.263522	0.186185	1.41538	0.501187
Saro_0037	0.255042	0.228109	1.11807	0.161016
Saro_0038	0.278647	0.198885	1.40105	0.486505
Saro_0039	0.303966	0.211192	1.43929	0.525355
Saro_0040	0.279679	0.177343	1.57705	0.65723
Saro_0041	0.395211	0.271208	1.45722	0.543223
Saro_0042	0.297702	0.219393	1.35693	0.440348
Saro_0043	0.302199	0.180776	1.67168	0.741298
Saro_0044	0.338654	0.219471	1.54305	0.625781
Saro_0045	0.295018	0.240031	1.22908	0.297583
Saro_0046	0.309533	0.234051	1.3225	0.403272
Saro_0047	0.288167	0.226973	1.26961	0.344383
Saro_0048	0.259861	0.203919	1.27433	0.349744
Saro_0049	0.25463	0.193272	1.31747	0.397768
Saro_0050	0.320347	0.243165	1.31741	0.397702
Saro_0051	0.305927	0.239422	1.27777	0.353633
Saro_0052	0.259381	0.200899	1.2911	0.368602
Saro_0053	0.297064	0.189338	1.56897	0.649814
Saro_0054	0.302934	0.237981	1.27293	0.348156
Saro_0055	0.284755	0.207048	1.37531	0.459754
Saro_0056	0.212682	0.163727	1.299	0.377403
Saro_0057	0.307527	0.24528	1.25378	0.326283
Saro_0058	0.336479	0.238612	1.41015	0.495852
Saro_0059	0.324643	0.249796	1.29963	0.378104
Saro_0060	0.297386	0.191865	1.54997	0.632242
Saro_0061	0.28109	0.211589	1.32847	0.409769
Saro_0062	0.30972	0.189339	1.6358	0.709995
Saro_0063	0.236609	0.158097	1.49661	0.581698
Saro_0064	0.303105	0.206973	1.46447	0.550375
Saro_0065	0.298614	0.188173	1.58691	0.666217
Saro_0066	0.277077	0.204881	1.35238	0.435503
Saro_0067	0.291001	0.18316	1.58879	0.667925
Saro_0068	0.290965	0.212901	1.36667	0.450668
Saro_0069	0.268267	0.201073	1.33418	0.415949
Saro_0070	0.320945	0.209208	1.5341	0.61739
Saro_0071	0.365381	0.260585	1.40216	0.487648
Saro_0072	0.226655	0.167954	1.34951	0.432432
Saro_0073	0.333388	0.244417	1.36401	0.447858
Saro_0074	0.265103	0.172434	1.53741	0.620505
Saro_0075	0.323388	0.234514	1.37897	0.46359
Saro_0076	0.299245	0.218372	1.37035	0.454539
Saro_0077	0.277614	0.223325	1.24309	0.313936
Saro_0078	0.248271	0.175403	1.41543	0.501241
Saro_0079	0.289797	0.204585	1.41651	0.502342
Saro_0080	0.308934	0.21575	1.43191	0.517938
Saro_0081	0.266834	0.20982	1.27173	0.346792
Saro_0082	0.242136	0.144933	1.67068	0.740433
Saro_0083	0.229297	0.180034	1.27363	0.348947
Saro_0084	0.299125	0.228385	1.30974	0.389282
Saro_0085	0.282597	0.189213	1.49354	0.578733
Saro_0086	0.313298	0.203754	1.53763	0.620704
Saro_0087	0.305884	0.209054	1.46318	0.549111
Saro_0088	0.271462	0.219875	1.23462	0.304068
Saro_0089	0.29566	0.240551	1.2291	0.297598
Saro_0090	0.323328	0.234734	1.37742	0.461968
Saro_0091	0.27948	0.200934	1.3909	0.476023
Saro_0092	0.2771	0.21536	1.28668	0.363651
Saro_0093	0.350244	0.237649	1.47379	0.55953
Saro_0094	0.307528	0.219824	1.39898	0.484371
Saro_0095	0.28796	0.236571	1.21722	0.283594
Saro_0096	0.308381	0.200457	1.5384	0.621427
Saro_0097	0.263467	0.188399	1.39846	0.483836
Saro_0098	0.294145	0.215281	1.36633	0.450311
Saro_0099	0.268359	0.212955	1.26017	0.333613
Saro_0100	0.27658	0.199218	1.38833	0.473353
Saro_0101	0.30708	0.218128	1.4078	0.493445
Saro_0102	0.341545	0.240266	1.42153	0.507441
Saro_0103	0.337962	0.247328	1.36645	0.450435
Saro_0104	0.285154	0.243712	1.17004	0.226564
Saro_0105	0.288241	0.20889	1.37987	0.464531
Saro_0106	0.312299	0.22777	1.37112	0.45535
Saro_0107	0.292649	0.219326	1.33431	0.416095
Saro_0108	0.311435	0.235138	1.32447	0.405419
Saro_0109	0.311602	0.242278	1.28614	0.363044
Saro_0110	0.30153	0.230553	1.30786	0.387203
Saro_0111	0.346418	0.252399	1.3725	0.456811
Saro_0112	0.29311	0.239057	1.22611	0.294091
Saro_0113	0.247296	0.196388	1.25922	0.332532
Saro_0114	0.320133	0.235847	1.35737	0.440819
Saro_0115	0.312657	0.222284	1.40657	0.492177
Saro_0116	0.326553	0.227487	1.43548	0.521534
Saro_0117	0.333438	0.247167	1.34904	0.431933
Saro_0118	0.282001	0.234456	1.20279	0.266386
Saro_0119	0.335194	0.270369	1.23976	0.310063
Saro_0120	0.301763	0.227252	1.32788	0.40912
Saro_0121	0.284986	0.222583	1.28036	0.356551
Saro_0122	0.277233	0.224663	1.23399	0.303334
Saro_0123	0.360036	0.232513	1.54845	0.630826
Saro_0124	0.345677	0.217657	1.58818	0.667371
Saro_0125	0.291342	0.215886	1.34952	0.432443
Saro_0126	0.305115	0.195376	1.56168	0.6431
Saro_0127	0.30124	0.224266	1.34323	0.425703
Saro_0128	0.276711	0.209344	1.3218	0.402506
Saro_0129	0.283719	0.229924	1.23397	0.30331
Saro_0130	0.267581	0.17518	1.52746	0.611137
Saro_0131	0.303734	0.234298	1.29636	0.374467
Saro_0132	0.297333	0.21674	1.37184	0.456117
Saro_0133	0.313496	0.215521	1.4546	0.540623
Saro_0134	0.303299	0.262912	1.15361	0.206156
Saro_0135	0.327024	0.25894	1.26293	0.336775
Saro_0136	0.291057	0.214932	1.35418	0.437421
Saro_0137	0.286182	0.198571	1.4412	0.527273
Saro_0138	0.315479	0.248241	1.27086	0.345803
Saro_0139	0.29433	0.252286	1.16666	0.222379
Saro_0140	0.337026	0.26117	1.29045	0.367871
Saro_0141	0.28991	0.193906	1.4951	0.580246
Saro_0142	0.298943	0.238019	1.25597	0.328798
Saro_0143	0.295611	0.236964	1.24749	0.319031
Saro_0144	0.279342	0.203325	1.37387	0.458248
Saro_0145	0.285871	0.174838	1.63506	0.709341
Saro_0146	0.335899	0.256822	1.3079	0.387254
Saro_0147	0.256898	0.18926	1.35738	0.440821
Saro_0148	0.300433	0.209023	1.43732	0.523383
Saro_0149	0.3274	0.242804	1.34841	0.43126
Saro_0150	0.312901	0.186015	1.68213	0.75029
Saro_0151	0.323206	0.189254	1.70779	0.772128
Saro_0152	0.295977	0.205019	1.44366	0.529728
Saro_0153	0.323713	0.256771	1.26071	0.334234
Saro_0154	0.320982	0.260962	1.23	0.298653
Saro_0155	0.263716	0.220242	1.19739	0.259898
Saro_0156	0.316143	0.244802	1.29142	0.368959
Saro_0157	0.235196	0.166448	1.41303	0.49879
Saro_0158	0.302946	0.240824	1.25796	0.331082
Saro_0159	0.32843	0.242631	1.35362	0.436821
Saro_0160	0.282622	0.201911	1.39974	0.485156
Saro_0161	0.263925	0.191408	1.37886	0.463476
Saro_0162	0.271763	0.209157	1.29933	0.377766
Saro_0163	0.301656	0.235237	1.28235	0.358785
Saro_0164	0.326566	0.252392	1.29389	0.371712
Saro_0165	0.300674	0.193885	1.55079	0.632999
Saro_0166	0.282515	0.201961	1.39886	0.484248
Saro_0167	0.338755	0.2582	1.31199	0.391752
Saro_0168	0.303376	0.224996	1.34836	0.431204
Saro_0169	0.266106	0.176349	1.50898	0.59357
Saro_0170	0.304546	0.217891	1.3977	0.48305
Saro_0171	0.287205	0.203809	1.40919	0.494866
Saro_0172	0.285622	0.221401	1.29007	0.367445
Saro_0173	0.275572	0.195064	1.41273	0.498487
Saro_0174	0.323232	0.231962	1.39347	0.478679
Saro_0175	0.280311	0.214506	1.30677	0.38601
Saro_0176	0.303128	0.217889	1.39121	0.476338
Saro_0177	0.259827	0.153699	1.6905	0.757451
Saro_0178	0.296725	0.229395	1.29351	0.371289
Saro_0179	0.329723	0.229214	1.4385	0.524562
Saro_0180	0.256551	0.196921	1.30281	0.381631
Saro_0181	0.303075	0.236725	1.28028	0.35646
Saro_0182	0.320944	0.213221	1.50522	0.589974
Saro_0183	0.31398	0.225043	1.3952	0.48047
Saro_0184	0.258237	0.199906	1.2918	0.369378
Saro_0185	0.259514	0.186554	1.3911	0.476224
Saro_0186	0.291623	0.20971	1.3906	0.475705
Saro_0187	0.309868	0.230567	1.34394	0.426469
Saro_0188	0.286802	0.219812	1.30476	0.38378
Saro_0189	0.279838	0.22464	1.24571	0.316972
Saro_0190	0.0154387	0.0146778	1.05184	0.0729093
Saro_0191	0.271889	0.21142	1.28601	0.362903
Saro_0192	0.294584	0.204429	1.44101	0.527079
Saro_0193	0.256593	0.188298	1.3627	0.446464
Saro_0194	0.258186	0.179008	1.44232	0.528388
Saro_0195	0.267839	0.207526	1.29063	0.368074
Saro_0196	0.210572	0.166989	1.26099	0.334557
Saro_0197	0.307113	0.221356	1.38741	0.472399
Saro_0198	0.340695	0.229109	1.48704	0.572448
Saro_0199	0.282458	0.199062	1.41895	0.504823
Saro_0200	0.265925	0.219571	1.21111	0.276334
Saro_0201	0.285534	0.189484	1.5069	0.591588
Saro_0203	0.285286	0.204904	1.39229	0.477459
Saro_0204	0.301311	0.224905	1.33972	0.421934
Saro_0205	0.294149	0.233539	1.25953	0.332883
Saro_0206	0.346829	0.245325	1.41375	0.49953
Saro_0207	0.337225	0.24873	1.35579	0.439133
Saro_0208	0.302979	0.224656	1.34863	0.4315
Saro_0209	0.228068	0.175535	1.29927	0.377706
Saro_0210	0.288136	0.202721	1.42134	0.507252
Saro_0211	0.288832	0.20678	1.3968	0.482129
Saro_0212	0.344797	0.241802	1.42594	0.511918
Saro_0213	0.235658	0.191585	1.23004	0.298711
Saro_0214	0.304618	0.176511	1.72578	0.787245
Saro_0215	0.275902	0.191965	1.43725	0.523311
Saro_0216	0.295853	0.188765	1.56731	0.648291
Saro_0217	0.315338	0.226385	1.39293	0.478123
Saro_0218	0.33482	0.211363	1.5841	0.663666
Saro_0219	0.220196	0.180957	1.21684	0.283139
Saro_0220	0.298777	0.238119	1.25474	0.327386
Saro_0221	0.285203	0.205437	1.38828	0.473295
Saro_0222	0.306986	0.210576	1.45784	0.543834
Saro_0223	0.306817	0.179686	1.70752	0.771899
Saro_0224	0.261986	0.184915	1.41679	0.502627
Saro_0225	0.29272	0.225045	1.30072	0.379307
Saro_0226	0.262003	0.190291	1.37685	0.461376
Saro_0227	0.320556	0.228331	1.40391	0.489451
Saro_0228	0.332624	0.255527	1.30172	0.380417
Saro_0229	0.299536	0.189809	1.57809	0.658181
Saro_0230	0.288829	0.210429	1.37257	0.456885
Saro_0231	0.324639	0.221003	1.46894	0.554771
Saro_0232	0.287055	0.206917	1.3873	0.472279
Saro_0233	0.281521	0.215284	1.30767	0.387003
Saro_0234	0.286853	0.189742	1.51181	0.596273
Saro_0235	0.268561	0.226906	1.18358	0.243155
Saro_0236	0.335986	0.241588	1.39074	0.475854
Saro_0237	0.282556	0.19955	1.41597	0.501788
Saro_0238	0.280527	0.192925	1.45407	0.540098
Saro_0239	0.269283	0.201042	1.33944	0.421627
Saro_0240	0.277681	0.180524	1.5382	0.621239
Saro_0241	0.337252	0.233203	1.44617	0.532241
Saro_0242	0.273018	0.184532	1.47951	0.565123
Saro_0243	0.364138	0.248914	1.46291	0.548839
Saro_0244	0.289418	0.199051	1.45399	0.540013
Saro_0245	0.301181	0.210959	1.42768	0.513668
Saro_0246	0.244449	0.157322	1.55381	0.635814
Saro_0247	0.270565	0.220253	1.22843	0.296818
Saro_0248	0.311435	0.214373	1.45277	0.538802
Saro_0249	0.293367	0.228329	1.28484	0.361593
Saro_0250	0.277306	0.221651	1.25109	0.323188
Saro_0251	0.307719	0.234412	1.31272	0.392564
Saro_0252	0.305636	0.219567	1.392	0.477155
Saro_0253	0.293027	0.209386	1.39946	0.484869
Saro_0254	0.256695	0.20843	1.23156	0.300489
Saro_0255	0.295729	0.210849	1.40256	0.488067
Saro_0256	0.337155	0.250728	1.3447	0.427289
Saro_0257	0.362606	0.29509	1.2288	0.297249
Saro_0258	0.287623	0.229038	1.25579	0.328593
Saro_0259	0.337099	0.266818	1.2634	0.337316
Saro_0260	0.325392	0.249563	1.30385	0.382776
Saro_0261	0.285677	0.226935	1.25885	0.332105
Saro_0262	0.340451	0.278501	1.22244	0.289765
Saro_0263	0.300975	0.2231	1.34906	0.431953
Saro_0264	0.293761	0.226362	1.29775	0.376011
Saro_0265	0.267265	0.205411	1.30112	0.379758
Saro_0266	0.329133	0.23464	1.40272	0.488224
Saro_0267	0.246716	0.176131	1.40075	0.486199
Saro_0268	0.294464	0.197608	1.49014	0.575448
Saro_0269	0.318368	0.23291	1.36691	0.45092
Saro_0270	0.327314	0.252919	1.29414	0.371999
Saro_0271	0.330321	0.253573	1.30267	0.381468
Saro_0272	0.305064	0.216135	1.41145	0.497178
Saro_0273	0.325306	0.258407	1.25889	0.332154
Saro_0274	0.30369	0.218767	1.38819	0.473203
Saro_0275	0.222243	0.180841	1.22894	0.297414
Saro_0276	0.283607	0.189737	1.49474	0.579893
Saro_0277	0.288707	0.200867	1.4373	0.523365
Saro_0278	0.296952	0.210278	1.41218	0.497928
Saro_0279	0.298368	0.238262	1.25227	0.324542
Saro_0280	0.34775	0.236657	1.46943	0.555254
Saro_0281	0.270593	0.169438	1.597	0.675363
Saro_0282	0.283963	0.203267	1.397	0.482328
Saro_0283	0.28803	0.202596	1.42169	0.507609
Saro_0284	0.284151	0.194463	1.46121	0.54716
Saro_0285	0.257561	0.193434	1.33152	0.413073
Saro_0286	0.27945	0.189519	1.47452	0.560249
Saro_0287	0.269753	0.15383	1.75357	0.810296
Saro_0288	0.288275	0.199817	1.44269	0.528764
Saro_0289	0.303252	0.214795	1.41182	0.497559
Saro_0290	0.321477	0.236516	1.35922	0.442777
Saro_0291	0.331164	0.237956	1.3917	0.476852
Saro_0292	0.296225	0.241739	1.22539	0.293247
Saro_0293	0.282603	0.219078	1.28996	0.36733
Saro_0294	0.266563	0.187141	1.4244	0.510352
Saro_0295	0.350687	0.244738	1.43291	0.51895
Saro_0296	0.281089	0.209308	1.34295	0.425403
Saro_0297	0.293154	0.213553	1.37274	0.457063
Saro_0298	0.25757	0.186594	1.38038	0.465061
Saro_0299	0.302094	0.225367	1.34046	0.422725
Saro_0300	0.294381	0.197535	1.49028	0.575579
Saro_0301	0.297886	0.224686	1.32578	0.406846
Saro_0302	0.309854	0.215202	1.43982	0.525893
Saro_0303	0.3398	0.262896	1.29253	0.370195
Saro_0304	0.305752	0.230781	1.32486	0.405839
Saro_0305	0.342479	0.25811	1.32687	0.408027
Saro_0306	0.305232	0.222094	1.37434	0.45874
Saro_0307	0.269258	0.217378	1.23866	0.308778
Saro_0308	0.30369	0.234079	1.29738	0.375601
Saro_0309	0.276534	0.19641	1.40794	0.493588
Saro_0310	0.303542	0.235037	1.29146	0.369005
Saro_0311	0.287496	0.198335	1.44955	0.535601
Saro_0312	0.299745	0.203763	1.47105	0.556842
Saro_0313	0.266184	0.159597	1.66785	0.737992
Saro_0314	0.342514	0.251017	1.3645	0.448377
Saro_0315	0.288997	0.210074	1.37569	0.460158
Saro_0316	0.356613	0.21533	1.65612	0.727807
Saro_0317	0.28028	0.23949	1.17032	0.226901
Saro_0318	0.363083	0.223497	1.62456	0.700045
Saro_0319	0.30436	0.211566	1.4386	0.52467
Saro_0320	0.325321	0.243087	1.33829	0.420394
Saro_0321	0.350794	0.235326	1.49067	0.575965
Saro_0322	0.278607	0.217392	1.28159	0.357935
Saro_0323	0.294134	0.227461	1.29312	0.370853
Saro_0324	0.330226	0.247977	1.33168	0.413245
Saro_0325	0.307847	0.23315	1.32038	0.400955
Saro_0326	0.352191	0.275941	1.27633	0.351997
Saro_0327	0.236091	0.143008	1.6509	0.723249
Saro_0328	0.333362	0.246259	1.3537	0.43691
Saro_0329	0.252667	0.189137	1.33589	0.417806
Saro_0330	0.273791	0.22555	1.21388	0.279631
Saro_0331	0.316234	0.244538	1.29319	0.370935
Saro_0332	0.315342	0.243878	1.29303	0.370757
Saro_0333	0.309223	0.237023	1.30461	0.383617
Saro_0334	0.300042	0.216763	1.38419	0.469047
Saro_0335	0.308864	0.216566	1.42619	0.512167
Saro_0336	0.273535	0.199481	1.37123	0.455474
Saro_0337	0.282162	0.197567	1.42818	0.514182
Saro_0338	0.296506	0.206372	1.43676	0.522817
Saro_0339	0.251424	0.206021	1.22038	0.287331
Saro_0340	0.313548	0.204856	1.53058	0.614077
Saro_0341	0.301463	0.198653	1.51753	0.601729
Saro_0342	0.298843	0.209877	1.42389	0.509842
Saro_0343	0.299659	0.216271	1.38557	0.470477
Saro_0344	0.291309	0.239283	1.21743	0.283834
Saro_0345	0.282191	0.212603	1.32731	0.408507
Saro_0346	0.258936	0.196452	1.31806	0.398413
Saro_0347	0.270855	0.211888	1.2783	0.354221
Saro_0348	0.270081	0.205318	1.31543	0.395535
Saro_0349	0.268602	0.1989	1.35044	0.433425
Saro_0350	0.289532	0.215748	1.34199	0.424375
Saro_0351	0.331583	0.254304	1.30388	0.382815
Saro_0352	0.296431	0.217626	1.36211	0.445843
Saro_0353	0.30685	0.228293	1.3441	0.426644
Saro_0354	0.273391	0.201901	1.35408	0.437315
Saro_0355	0.305277	0.217712	1.40221	0.487697
Saro_0356	0.358807	0.246284	1.45688	0.542885
Saro_0357	0.3207	0.243485	1.31713	0.397395
Saro_0358	0.265664	0.207284	1.28165	0.357998
Saro_0359	0.287703	0.222398	1.29364	0.371435
Saro_0360	0.295658	0.229537	1.28806	0.365204
Saro_0361	0.312878	0.243363	1.28565	0.362494
Saro_0362	0.2535	0.16324	1.55293	0.634988
Saro_0363	0.333578	0.253537	1.3157	0.39583
Saro_0364	0.296089	0.221446	1.33707	0.41908
Saro_0365	0.300327	0.242486	1.23853	0.308633
Saro_0366	0.288623	0.209892	1.37511	0.459542
Saro_0367	0.376572	0.279773	1.34599	0.42867
Saro_0368	0.292785	0.256713	1.14052	0.189686
Saro_0369	0.27239	0.188939	1.44168	0.527754
Saro_0370	0.340144	0.280613	1.21215	0.277566
Saro_0371	0.296446	0.224566	1.32008	0.40063
Saro_0372	0.339156	0.264806	1.28077	0.357015
Saro_0373	0.329846	0.246192	1.33979	0.422009
Saro_0374	0.308249	0.23749	1.29795	0.376231
Saro_0375	0.259926	0.223042	1.16537	0.220782
Saro_0376	0.347562	0.267757	1.29805	0.376348
Saro_0377	0.304643	0.218344	1.39524	0.480515
Saro_0378	0.254902	0.19667	1.29609	0.374171
Saro_0379	0.275837	0.187408	1.47186	0.557637
Saro_0380	0.288115	0.21823	1.32024	0.400796
Saro_0381	0.242123	0.204643	1.18314	0.242625
Saro_0382	0.244554	0.181472	1.34761	0.430408
Saro_0383	0.296933	0.220907	1.34415	0.426693
Saro_0384	0.316249	0.250956	1.26018	0.333625
Saro_0385	0.29754	0.229623	1.29578	0.373818
Saro_0386	0.282186	0.206479	1.36666	0.450649
Saro_0387	0.300668	0.203401	1.4782	0.563846
Saro_0388	0.299887	0.226397	1.32461	0.405565
Saro_0389	0.357087	0.279991	1.27535	0.350897
Saro_0390	0.284837	0.230393	1.23631	0.30604
Saro_0391	0.348219	0.250871	1.38804	0.473048
Saro_0392	0.235639	0.158091	1.49052	0.575817
Saro_0393	0.27112	0.208476	1.30048	0.379047
Saro_0394	0.381055	0.271666	1.40266	0.488163
Saro_0395	0.305063	0.239843	1.27193	0.34702
Saro_0396	0.297459	0.23787	1.25051	0.322515
Saro_0397	0.28598	0.23705	1.20641	0.270721
Saro_0398	0.320329	0.254313	1.25959	0.33295
Saro_0399	0.276747	0.221157	1.25136	0.3235
Saro_0400	0.293692	0.217496	1.35033	0.433312
Saro_0401	0.313016	0.235212	1.33078	0.412277
Saro_0402	0.306621	0.232479	1.31892	0.399358
Saro_0403	0.357816	0.252455	1.41735	0.503193
Saro_0404	0.267197	0.231083	1.15628	0.209492
Saro_0405	0.27466	0.233784	1.17485	0.232474
Saro_0406	0.294625	0.221232	1.33174	0.413318
Saro_0407	0.26957	0.195288	1.38037	0.465053
Saro_0408	0.360966	0.246887	1.46207	0.548008
Saro_0409	0.309816	0.210671	1.47061	0.556417
Saro_0410	0.264482	0.190737	1.38663	0.471583
Saro_0411	0.277283	0.18725	1.48082	0.566395
Saro_0412	0.219326	0.129579	1.69261	0.75925
Saro_0413	0.290075	0.203213	1.42744	0.513434
Saro_0414	0.221084	0.158115	1.39824	0.483615
Saro_0415	0.344888	0.272927	1.26367	0.337614
Saro_0416	0.264837	0.199527	1.32733	0.408522
Saro_0417	0.312452	0.223302	1.39924	0.484643
Saro_0418	0.268555	0.20221	1.3281	0.409366
Saro_0419	0.316446	0.235292	1.34491	0.427508
Saro_0420	0.307284	0.247761	1.24024	0.310622
Saro_0421	0.307633	0.238669	1.28895	0.366198
Saro_0422	0.345514	0.234877	1.47104	0.556841
Saro_0423	0.261995	0.186618	1.40391	0.489449
Saro_0424	0.295373	0.206554	1.43	0.516017
Saro_0425	0.306999	0.220795	1.39042	0.475522
Saro_0426	0.270898	0.201561	1.344	0.426536
Saro_0427	0.309137	0.231207	1.33706	0.419063
Saro_0428	0.320787	0.233905	1.37144	0.455696
Saro_0429	0.306642	0.203354	1.50792	0.592561
Saro_0430	0.297853	0.261294	1.13992	0.18893
Saro_0431	0.338559	0.254211	1.3318	0.413379
Saro_0432	0.270103	0.178709	1.51142	0.595903
Saro_0433	0.322313	0.230248	1.39985	0.485276
Saro_0434	0.305997	0.187409	1.63278	0.707327
Saro_0435	0.281762	0.209612	1.34421	0.426759
Saro_0436	0.293231	0.229244	1.27912	0.355156
Saro_0437	0.281768	0.213148	1.32193	0.402647
Saro_0438	0.25289	0.16905	1.49595	0.581061
Saro_0439	0.252998	0.191514	1.32104	0.401675
Saro_0440	0.323344	0.245067	1.31941	0.39989
Saro_0441	0.305789	0.206852	1.4783	0.56394
Saro_0442	0.283946	0.188032	1.51009	0.594637
Saro_0443	0.289744	0.215571	1.34408	0.426614
Saro_0444	0.336645	0.238526	1.41136	0.497085
Saro_0445	0.268003	0.19764	1.35602	0.439376
Saro_0446	0.26922	0.185544	1.45098	0.537023
Saro_0447	0.260034	0.173845	1.49578	0.580894
Saro_0448	0.331892	0.263497	1.25957	0.332927
Saro_0449	0.283227	0.205602	1.37756	0.46211
Saro_0450	0.315397	0.213125	1.47987	0.565471
Saro_0451	0.327444	0.216127	1.51506	0.599374
Saro_0452	0.293078	0.213283	1.37413	0.458516
Saro_0453	0.335012	0.244689	1.36914	0.453266
Saro_0454	0.272734	0.205028	1.33023	0.411673
Saro_0455	0.302147	0.246924	1.22364	0.291182
Saro_0457	0.177476	0.0328947	5.39527	2.43169	[C] Energy production and conversion,Electron transfer flavoprotein, alpha subunit
Saro_0458	0.324706	0.239837	1.35386	0.43708
Saro_0459	0.285654	0.200887	1.42196	0.507881
Saro_0460	0.285892	0.223615	1.2785	0.354454
Saro_0461	0.312268	0.207886	1.50212	0.586996
Saro_0462	0.311625	0.213169	1.46187	0.547812
Saro_0463	0.288357	0.202441	1.4244	0.510355
Saro_0464	0.258988	0.195622	1.32392	0.404813
Saro_0465	0.275411	0.200314	1.37489	0.459319
Saro_0466	0.29229	0.208742	1.40025	0.485681
Saro_0467	0.309153	0.237048	1.30418	0.383145
Saro_0468	0.274192	0.177905	1.54122	0.624074
Saro_0469	0.334611	0.251292	1.33156	0.413122
Saro_0470	0.275185	0.193879	1.41936	0.505241
Saro_0471	0.302713	0.195625	1.54741	0.629858
Saro_0472	0.306033	0.227332	1.3462	0.428888
Saro_0473	0.311624	0.213569	1.45913	0.545104
Saro_0474	0.301876	0.221319	1.36398	0.447827
Saro_0475	0.322907	0.24764	1.30394	0.382873
Saro_0476	0.277348	0.203514	1.3628	0.446569
Saro_0477	0.307198	0.217522	1.41226	0.498007
Saro_0478	0.322154	0.201032	1.6025	0.680321
Saro_0479	0.259864	0.16795	1.54727	0.629722
Saro_0480	0.239719	0.187874	1.27596	0.351583
Saro_0481	0.301691	0.19847	1.52008	0.604149
Saro_0482	0.306098	0.207444	1.47557	0.56127
Saro_0483	0.325181	0.248377	1.30923	0.388714
Saro_0484	0.268458	0.215684	1.24468	0.315779
Saro_0485	0.280611	0.202337	1.38685	0.471807
Saro_0486	0.388531	0.274266	1.41662	0.502454
Saro_0487	0.287858	0.196696	1.46347	0.549394
Saro_0488	0.304835	0.239443	1.2731	0.34835
Saro_0489	0.335189	0.274874	1.21943	0.286204
Saro_0490	0.205246	0.140919	1.45648	0.54249
Saro_0491	0.322	0.23313	1.3812	0.465925
Saro_0492	0.337071	0.244344	1.3795	0.464143
Saro_0493	0.322049	0.244373	1.31786	0.398195
Saro_0494	0.264708	0.225949	1.17154	0.228405
Saro_0495	0.269126	0.214009	1.25755	0.33061
Saro_0496	0.281954	0.19788	1.42487	0.51083
Saro_0497	0.314147	0.240862	1.30426	0.383232
Saro_0498	0.32817	0.222405	1.47555	0.561256
Saro_0499	0.321666	0.216834	1.48346	0.568969
Saro_0500	0.302104	0.234059	1.29072	0.368172
Saro_0501	0.311789	0.225817	1.38071	0.465413
Saro_0502	0.252355	0.178318	1.4152	0.501003
Saro_0503	0.285442	0.193519	1.47501	0.560727
Saro_0504	0.295377	0.222259	1.32897	0.410313
Saro_0505	0.318488	0.208468	1.52775	0.611413
Saro_0507	0.25865	0.144122	1.79466	0.843713
Saro_0509	0.28295	0.186536	1.51686	0.601091
Saro_0510	0.323071	0.240134	1.34538	0.42801
Saro_0511	0.289261	0.239508	1.20773	0.272298
Saro_0512	0.327765	0.247699	1.32324	0.40407
Saro_0513	0.235382	0.172709	1.36288	0.446661
Saro_0514	0.277743	0.225016	1.23432	0.30372
Saro_0515	0.232875	0.200735	1.16011	0.214265
Saro_0516	0.365781	0.26019	1.40582	0.491415
Saro_0517	0.306901	0.232671	1.31904	0.399484
Saro_0518	0.286418	0.210205	1.36256	0.446322
Saro_0519	0.294059	0.232557	1.26446	0.338517
Saro_0520	0.280052	0.222938	1.25619	0.329053
Saro_0521	0.337285	0.224272	1.50391	0.588717
Saro_0522	0.300427	0.197404	1.52189	0.60586
Saro_0523	0.289843	0.229871	1.26089	0.334446
Saro_0524	0.181446	0.162347	1.11765	0.160463
Saro_0525	0.271743	0.221173	1.22864	0.297065
Saro_0526	0.269382	0.221341	1.21705	0.283385
Saro_0527	0.299845	0.211769	1.41591	0.501725
Saro_0528	0.268042	0.191371	1.40064	0.486083
Saro_0529	0.324499	0.277673	1.16864	0.224826
Saro_0530	0.306768	0.234321	1.30918	0.388662
Saro_0531	0.286608	0.218263	1.31314	0.393016
Saro_0532	0.298329	0.230122	1.29639	0.374502
Saro_0533	0.30322	0.230681	1.31446	0.394466
Saro_0534	0.270066	0.198317	1.36179	0.445503
Saro_0535	0.325352	0.238118	1.36635	0.450323
Saro_0536	0.302935	0.233203	1.29902	0.377422
Saro_0537	0.290959	0.206084	1.41185	0.497583
Saro_0538	0.291335	0.218979	1.33042	0.411885
Saro_0539	0.256169	0.21202	1.20823	0.272895
Saro_0540	0.2684	0.175724	1.52739	0.611071
Saro_0541	0.262199	0.19188	1.36647	0.450452
Saro_0542	0.277878	0.209969	1.32342	0.404274
Saro_0543	0.302121	0.212984	1.41851	0.504381
Saro_0544	0.337068	0.212024	1.58976	0.668812
Saro_0545	0.289854	0.22616	1.28163	0.357982
Saro_0546	0.300967	0.230325	1.3067	0.385931
Saro_0547	0.258401	0.186302	1.387	0.47197
Saro_0548	0.362797	0.270537	1.34103	0.423339
Saro_0549	0.306368	0.197014	1.55506	0.636972
Saro_0550	0.271094	0.212966	1.27294	0.348168
Saro_0551	0.255719	0.188144	1.35917	0.442728
Saro_0552	0.325726	0.266954	1.22016	0.287071
Saro_0553	0.361349	0.263082	1.37352	0.457882
Saro_0554	0.301537	0.232515	1.29685	0.375011
Saro_0555	0.29364	0.17574	1.67088	0.740611
Saro_0556	0.308521	0.23705	1.3015	0.380176
Saro_0557	0.393859	0.205873	1.91312	0.935924
Saro_0558	0.290376	0.227958	1.27381	0.349153
Saro_0559	0.255763	0.180368	1.41801	0.503864
Saro_0560	0.272511	0.214367	1.27124	0.346237
Saro_0561	0.286106	0.208193	1.37423	0.458628
Saro_0562	0.323108	0.260107	1.24221	0.312914
Saro_0563	0.283818	0.22772	1.24635	0.317708
Saro_0564	0.231769	0.170325	1.36075	0.444397
Saro_0565	0.287601	0.191314	1.5033	0.58813
Saro_0566	0.320404	0.263162	1.21752	0.283943
Saro_0567	0.274588	0.178604	1.53741	0.620504
Saro_0568	0.331438	0.234766	1.41178	0.497512
Saro_0569	0.29238	0.226209	1.29252	0.370187
Saro_0570	0.294164	0.210287	1.39887	0.48426
Saro_0571	0.320752	0.243818	1.31554	0.395655
Saro_0572	0.258282	0.174275	1.48204	0.567587
Saro_0573	0.301014	0.190368	1.58122	0.661039
Saro_0574	0.278631	0.192109	1.45038	0.536429
Saro_0575	0.292455	0.201788	1.44932	0.535376
Saro_0576	0.343914	0.17744	1.9382	0.954717
Saro_0577	0.38732	0.282077	1.3731	0.457437
Saro_0578	0.248923	0.180454	1.37942	0.464066
Saro_0579	0.264361	0.202305	1.30674	0.385978
Saro_0580	0.278979	0.218585	1.2763	0.351963
Saro_0581	0.295978	0.200506	1.47616	0.561845
Saro_0582	0.220935	0.139221	1.58693	0.666242
Saro_0583	0.344864	0.254335	1.35594	0.439294
Saro_0584	0.308941	0.210833	1.46533	0.551229
Saro_0585	0.257405	0.159661	1.6122	0.689034
Saro_0586	0.366464	0.257277	1.42439	0.510348
Saro_0587	0.304036	0.214027	1.42055	0.506449
Saro_0588	0.324963	0.244516	1.329	0.410344
Saro_0589	0.317894	0.237016	1.34123	0.42356
Saro_0590	0.332525	0.234693	1.41685	0.502688
Saro_0591	0.264219	0.174434	1.51472	0.59905
Saro_0592	0.285004	0.215761	1.32093	0.401549
Saro_0593	0.280848	0.208338	1.34804	0.430861
Saro_0594	0.302827	0.212714	1.42363	0.509578
Saro_0595	0.307102	0.22613	1.35808	0.441565
Saro_0596	0.234676	0.167637	1.39991	0.485331
Saro_0597	0.308838	0.233321	1.32366	0.404538
Saro_0598	0.257516	0.171635	1.50037	0.585318
Saro_0599	0.297975	0.22437	1.32805	0.409314
Saro_0600	0.289402	0.245303	1.17977	0.238511
Saro_0601	0.288932	0.226157	1.27757	0.353405
Saro_0602	0.288509	0.240162	1.20131	0.264611
Saro_0603	0.298511	0.145106	2.05719	1.04067	hypothetical protein
Saro_0604	0.318193	0.193263	1.64642	0.719335
Saro_0605	0.276629	0.197338	1.4018	0.487285
Saro_0606	0.28428	0.205308	1.38465	0.46952
Saro_0607	0.30516	0.236068	1.29268	0.370367
Saro_0608	0.310899	0.218978	1.41978	0.505663
Saro_0609	0.282542	0.216298	1.30626	0.385445
Saro_0610	0.316787	0.2071	1.52964	0.613188
Saro_0611	0.31918	0.248595	1.28394	0.360573
Saro_0612	0.267278	0.211691	1.26258	0.336378
Saro_0613	0.320535	0.245864	1.30371	0.382618
Saro_0614	0.26381	0.198409	1.32963	0.41102
Saro_0615	0.279266	0.228223	1.22365	0.291197
Saro_0616	0.278116	0.215842	1.28851	0.365709
Saro_0617	0.271906	0.2236	1.21604	0.282191
Saro_0618	0.338293	0.258457	1.30889	0.388348
Saro_0619	0.331824	0.236371	1.40383	0.489368
Saro_0620	0.293683	0.264628	1.10979	0.150293
Saro_0621	0.264668	0.207885	1.27315	0.348403
Saro_0622	0.320488	0.233092	1.37494	0.459367
Saro_0623	0.297621	0.240097	1.23958	0.309856
Saro_0624	0.283192	0.245438	1.15382	0.206422
Saro_0625	0.280353	0.207676	1.34996	0.432913
Saro_0626	0.313224	0.234199	1.33743	0.419461
Saro_0627	0.314524	0.181744	1.73059	0.791262
Saro_0628	0.321544	0.192379	1.67141	0.741068
Saro_0629	0.268165	0.184548	1.45309	0.539125
Saro_0630	0.22728	0.186093	1.22133	0.288447
Saro_0631	0.316047	0.261315	1.20945	0.274348
Saro_0632	0.320917	0.239677	1.33895	0.421105
Saro_0633	0.269249	0.220374	1.22178	0.288986
Saro_0634	0.332198	0.25177	1.31945	0.399938
Saro_0635	0.342653	0.289388	1.18406	0.243741
Saro_0636	0.279859	0.245827	1.13844	0.187056
Saro_0637	0.268527	0.22032	1.2188	0.285464
Saro_0638	0.347031	0.241811	1.43513	0.521182
Saro_0639	0.291296	0.238151	1.22316	0.290613
Saro_0640	0.287803	0.189749	1.51676	0.600991
Saro_0641	0.29378	0.214942	1.36679	0.45079
Saro_0642	0.282125	0.230906	1.22182	0.289028
Saro_0643	0.237196	0.182022	1.30312	0.381968
Saro_0644	0.378166	0.267791	1.41217	0.497912
Saro_0645	0.21566	0.166278	1.29698	0.375158
Saro_0646	0.284246	0.213374	1.33215	0.413755
Saro_0647	0.300763	0.224027	1.34253	0.424952
Saro_0648	0.326702	0.242884	1.3451	0.427709
Saro_0649	0.311184	0.234723	1.32575	0.406808
Saro_0650	0.303319	0.265631	1.14188	0.19141
Saro_0651	0.218489	0.197965	1.10368	0.14232
Saro_0652	0.32506	0.266766	1.21852	0.285132
Saro_0653	0.328664	0.25782	1.27478	0.350251
Saro_0654	0.271631	0.231659	1.17254	0.229642
Saro_0655	0.288571	0.242619	1.1894	0.250233
Saro_0656	0.328592	0.202727	1.62086	0.696761
Saro_0657	0.304871	0.204835	1.48837	0.573735
Saro_0658	0.284868	0.218747	1.30227	0.381029
Saro_0659	0.27773	0.221322	1.25487	0.327535
Saro_0660	0.27389	0.227292	1.20501	0.269051
Saro_0661	0.230209	0.185581	1.24047	0.310893
Saro_0662	0.267654	0.194376	1.37699	0.461521
Saro_0663	0.278395	0.220445	1.26288	0.336716
Saro_0664	0.305471	0.250048	1.22165	0.288831
Saro_0665	0.326741	0.250143	1.30622	0.385393
Saro_0666	0.279737	0.233037	1.2004	0.26351
Saro_0667	0.309178	0.233116	1.32628	0.407388
Saro_0668	0.288212	0.245808	1.17251	0.229598
Saro_0669	0.310711	0.236282	1.315	0.39506
Saro_0670	0.284626	0.207977	1.36855	0.452645
Saro_0671	0.249273	0.199053	1.2523	0.324575
Saro_0672	0.341057	0.267489	1.27503	0.350536
Saro_0673	0.266337	0.218238	1.2204	0.287353
Saro_0674	0.3182	0.212235	1.49928	0.584269
Saro_0675	0.302381	0.241187	1.25372	0.326214
Saro_0676	0.299671	0.189263	1.58336	0.662988
Saro_0677	0.235134	0.191039	1.23081	0.299612
Saro_0678	0.346147	0.249239	1.38881	0.473852
Saro_0679	0.35503	0.229694	1.54567	0.62823
Saro_0680	0.307058	0.232918	1.31831	0.398688
Saro_0681	0.296822	0.21205	1.39977	0.485194
Saro_0682	0.301642	0.196415	1.53574	0.618934
Saro_0683	0.295967	0.195555	1.51347	0.597863
Saro_0684	0.35456	0.265482	1.33553	0.417412
Saro_0685	0.284897	0.226755	1.25641	0.329306
Saro_0686	0.346829	0.231423	1.49868	0.583694
Saro_0687	0.26927	0.194507	1.38437	0.469233
Saro_0688	0.302312	0.250246	1.20806	0.272691
Saro_0689	0.22449	0.180793	1.2417	0.312316
Saro_0690	0.313722	0.220103	1.42534	0.511305
Saro_0691	0.267745	0.214421	1.24869	0.320414
Saro_0692	0.273449	0.20238	1.35116	0.434204
Saro_0693	0.338826	0.251732	1.34598	0.428652
Saro_0694	0.302993	0.237986	1.27315	0.348406
Saro_0695	0.339148	0.267215	1.26919	0.343912
Saro_0696	0.262911	0.194592	1.35109	0.434123
Saro_0697	0.268667	0.206038	1.30397	0.382911
Saro_0698	0.301438	0.226045	1.33354	0.415256
Saro_0699	0.296783	0.214655	1.3826	0.467387
Saro_0700	0.316881	0.21442	1.47785	0.5635
Saro_0701	0.309463	0.218028	1.41937	0.505253
Saro_0702	0.265598	0.207788	1.27822	0.354133
Saro_0703	0.30501	0.21696	1.40583	0.491422
Saro_0704	0.278382	0.19918	1.39764	0.48299
Saro_0705	0.306371	0.239472	1.27936	0.355423
Saro_0706	0.270575	0.214008	1.26432	0.338364
Saro_0707	0.315372	0.232634	1.35566	0.438996
Saro_0708	0.30052	0.195399	1.53798	0.62104
Saro_0709	0.301591	0.202864	1.48667	0.572086
Saro_0710	0.27913	0.207612	1.34448	0.427044
Saro_0711	0.288451	0.243978	1.18228	0.241578
Saro_0712	0.314117	0.240303	1.30717	0.386444
Saro_0713	0.313589	0.267958	1.17029	0.226872
Saro_0714	0.27301	0.202548	1.34788	0.430688
Saro_0715	0.381195	0.254492	1.49786	0.582907
Saro_0716	0.301684	0.22264	1.35503	0.438322
Saro_0717	0.254159	0.20833	1.21998	0.286857
Saro_0718	0.31036	0.225339	1.3773	0.461845
Saro_0719	0.286459	0.200289	1.43023	0.516243
Saro_0720	0.306644	0.225352	1.36073	0.444384
Saro_0721	0.26301	0.229278	1.14712	0.198018
Saro_0722	0.222125	0.15558	1.42772	0.513711
Saro_0723	0.326543	0.248974	1.31156	0.391282
Saro_0724	0.282098	0.214787	1.31339	0.393294
Saro_0725	0.301965	0.219201	1.37757	0.462125
Saro_0726	0.263115	0.206805	1.27229	0.347428
Saro_0727	0.303682	0.238982	1.27073	0.345658
Saro_0728	0.28876	0.23648	1.22107	0.288151
Saro_0729	0.273062	0.208184	1.31164	0.391369
Saro_0730	0.29677	0.248112	1.19612	0.258357
Saro_0731	0.270488	0.214531	1.26083	0.334374
Saro_0732	0.323836	0.237463	1.36373	0.44756
Saro_0733	0.315751	0.223342	1.41375	0.499531
Saro_0734	0.253729	0.166111	1.52746	0.611139
Saro_0735	0.253235	0.183246	1.38194	0.466696
Saro_0736	0.272879	0.183623	1.48608	0.57151
Saro_0737	0.283846	0.201177	1.41092	0.49664
Saro_0738	0.35149	0.254456	1.38134	0.466071
Saro_0739	0.305028	0.238388	1.27954	0.355629
Saro_0740	0.310904	0.224546	1.38459	0.469455
Saro_0741	0.293351	0.221108	1.32673	0.407876
Saro_0742	0.275236	0.189111	1.45542	0.541436
Saro_0743	0.326985	0.252575	1.29461	0.372515
Saro_0744	0.306189	0.230107	1.33064	0.412117
Saro_0745	0.261867	0.211865	1.23601	0.305687
Saro_0746	0.32498	0.248162	1.30955	0.389067
Saro_0747	0.283875	0.226048	1.25581	0.328623
Saro_0748	0.321827	0.215802	1.4913	0.576575
Saro_0749	0.300795	0.251803	1.19457	0.256486
Saro_0750	0.321237	0.250017	1.28486	0.361611
Saro_0751	0.311986	0.227985	1.36845	0.452544
Saro_0752	0.27154	0.211294	1.28513	0.361916
Saro_0753	0.299626	0.201687	1.4856	0.571043
Saro_0754	0.283618	0.213247	1.33	0.411423
Saro_0755	0.258329	0.211687	1.22034	0.287278
Saro_0756	0.257348	0.191816	1.34164	0.423998
Saro_0757	0.312814	0.227994	1.37203	0.456311
Saro_0758	0.266966	0.216577	1.23266	0.301775
Saro_0759	0.306546	0.234785	1.30565	0.384763
Saro_0760	0.294744	0.2164	1.36203	0.445761
Saro_0762	0.261759	0.218491	1.19803	0.260665
Saro_0763	0.304393	0.226265	1.34529	0.427921
Saro_0764	0.285314	0.221795	1.28639	0.363327
Saro_0765	0.282629	0.213634	1.32296	0.403771
Saro_0766	0.316236	0.235996	1.34	0.422238
Saro_0767	0.284328	0.226117	1.25744	0.330488
Saro_0768	0.273858	0.219407	1.24817	0.31982
Saro_0769	0.35981	0.271875	1.32344	0.404295
Saro_0770	0.325522	0.247034	1.31772	0.398044
Saro_0771	0.264752	0.217942	1.21478	0.280698
Saro_0772	0.284901	0.237952	1.1973	0.259789
Saro_0773	0.275955	0.205084	1.34557	0.428219
Saro_0774	0.28674	0.219482	1.30644	0.385644
Saro_0775	0.326939	0.263019	1.24302	0.313854
Saro_0776	0.264791	0.211253	1.25343	0.325881
Saro_0777	0.309793	0.240654	1.28729	0.364343
Saro_0778	0.285692	0.203985	1.40055	0.485996
Saro_0779	0.276985	0.206371	1.34217	0.424566
Saro_0780	0.290332	0.201258	1.44259	0.528659
Saro_0781	0.304751	0.205349	1.48406	0.569553
Saro_0782	0.277703	0.222627	1.24739	0.318916
Saro_0784	0.331845	0.249791	1.32849	0.409789
Saro_0785	0.250973	0.190919	1.31455	0.394569
Saro_0786	0.325304	0.272067	1.19568	0.257831
Saro_0787	0.291147	0.210156	1.38538	0.470284
Saro_0788	0.321076	0.229472	1.3992	0.484597
Saro_0789	0.270022	0.204581	1.31988	0.400404
Saro_0790	0.40846	0.28196	1.44865	0.534705
Saro_0791	0.250405	0.168124	1.48941	0.574741
Saro_0792	0.304222	0.199848	1.52227	0.606221
Saro_0793	0.303445	0.226752	1.33823	0.420323
Saro_0794	0.290564	0.218378	1.33055	0.412028
Saro_0795	0.329598	0.232082	1.42018	0.506075
Saro_0796	0.301355	0.236408	1.27472	0.350181
Saro_0797	0.288627	0.190391	1.51597	0.600238
Saro_0798	0.320538	0.218716	1.46555	0.551438
Saro_0799	0.316178	0.249807	1.26569	0.339922
Saro_0800	0.31964	0.240874	1.327	0.408167
Saro_0801	0.256919	0.17098	1.50263	0.587486
Saro_0802	0.25329	0.186876	1.35539	0.438711
Saro_0803	0.331602	0.242953	1.36488	0.448777
Saro_0804	0.326941	0.230812	1.41648	0.502313
Saro_0805	0.222426	0.159029	1.39865	0.484033
Saro_0806	0.223488	0.147515	1.51502	0.599334
Saro_0807	0.344986	0.227405	1.51705	0.601272
Saro_0808	0.244319	0.170751	1.43085	0.516873
Saro_0809	0.304677	0.201836	1.50953	0.594097
Saro_0810	0.322811	0.244489	1.32035	0.400924
Saro_0811	0.29244	0.206116	1.41881	0.504685
Saro_0812	0.311095	0.203014	1.53238	0.615777
Saro_0813	0.260283	0.19618	1.32676	0.407905
Saro_0814	0.27956	0.211549	1.32149	0.402166
Saro_0815	0.316821	0.222568	1.42348	0.509421
Saro_0816	0.287084	0.208101	1.37954	0.464189
Saro_0817	0.308111	0.186918	1.64837	0.721041
Saro_0818	0.250481	0.199479	1.25568	0.328466
Saro_0819	0.313548	0.244505	1.28238	0.358823
Saro_0820	0.31073	0.257553	1.20647	0.270791
Saro_0821	0.271266	0.205211	1.32189	0.402597
Saro_0822	0.217999	0.174105	1.25211	0.324363
Saro_0823	0.302845	0.193329	1.56647	0.647518
Saro_0824	0.276676	0.207296	1.33469	0.416507
Saro_0825	0.296945	0.240903	1.23263	0.30174
Saro_0826	0.315798	0.241875	1.30563	0.384741
Saro_0827	0.341412	0.237838	1.43548	0.521535
Saro_0828	0.17343	0.0968572	1.79057	0.84042
Saro_0829	0.311157	0.243537	1.27766	0.353502
Saro_0830	0.308919	0.226071	1.36647	0.450452
Saro_0831	0.307434	0.239076	1.28593	0.362808
Saro_0832	0.306601	0.199411	1.53754	0.62062
Saro_0833	0.289007	0.236605	1.22147	0.288621
Saro_0834	0.355916	0.191635	1.85726	0.893174
Saro_0835	0.344215	0.228267	1.50795	0.592589
Saro_0836	0.230176	0.114181	2.01589	1.01142	hypothetical protein
Saro_0837	0.277477	0.211178	1.31395	0.393908
Saro_0838	0.284963	0.197463	1.44312	0.529188
Saro_0839	0.339626	0.272912	1.24445	0.315511
Saro_0840	0.320643	0.23447	1.36752	0.451566
Saro_0841	0.26753	0.229459	1.16591	0.221461
Saro_0842	0.310011	0.229796	1.34907	0.431965
Saro_0843	0.337192	0.243105	1.38702	0.471993
Saro_0844	0.310392	0.223992	1.38573	0.470645
Saro_0845	0.283509	0.210756	1.3452	0.42782
Saro_0846	0.292862	0.216181	1.35471	0.437985
Saro_0847	0.281338	0.214791	1.30982	0.38937
Saro_0848	0.28294	0.207869	1.36115	0.444821
Saro_0849	0.216713	0.17343	1.24957	0.32143
Saro_0850	0.322985	0.232672	1.38815	0.473167
Saro_0851	0.304101	0.254602	1.19442	0.256307
Saro_0852	0.297643	0.19932	1.4933	0.578501
Saro_0853	0.356583	0.244343	1.45935	0.545329
Saro_0854	0.260715	0.178654	1.45933	0.545305
Saro_0855	0.318063	0.218406	1.45629	0.542296
Saro_0856	0.276673	0.196445	1.4084	0.494055
Saro_0857	0.33504	0.191426	1.75023	0.807547
Saro_0858	0.263852	0.185728	1.42063	0.506533
Saro_0859	0.29152	0.208886	1.39559	0.48088
Saro_0860	0.324479	0.219632	1.47737	0.563036
Saro_0861	0.328175	0.231084	1.42015	0.506046
Saro_0862	0.26923	0.193099	1.39426	0.479497
Saro_0863	0.309308	0.194034	1.59409	0.672737
Saro_0864	0.307032	0.224197	1.36947	0.45362
Saro_0865	0.294369	0.205145	1.43493	0.520985
Saro_0866	0.298471	0.222295	1.34268	0.425118
Saro_0867	0.282354	0.194053	1.45503	0.541051
Saro_0868	0.30244	0.235307	1.2853	0.362106
Saro_0869	0.29162	0.224236	1.30051	0.379073
Saro_0870	0.276877	0.210632	1.31451	0.394525
Saro_0871	0.194935	0.116691	1.67052	0.740301
Saro_0872	0.30736	0.197398	1.55706	0.638824
Saro_0873	0.31806	0.206282	1.54187	0.624683
Saro_0874	0.275671	0.200547	1.37459	0.459006
Saro_0875	0.292876	0.233619	1.25365	0.32613
Saro_0876	0.231574	0.161195	1.4366	0.522663
Saro_0877	0.324439	0.199441	1.62674	0.701988
Saro_0878	0.287422	0.207766	1.38339	0.46821
Saro_0879	0.338722	0.234293	1.44572	0.531786
Saro_0880	0.291479	0.221943	1.31331	0.393202
Saro_0881	0.263983	0.190884	1.38295	0.467749
Saro_0882	0.262094	0.176435	1.48549	0.570942
Saro_0883	0.307042	0.234154	1.31129	0.390983
Saro_0884	0.287746	0.193545	1.48671	0.572125
Saro_0885	0.297063	0.225388	1.31801	0.398361
Saro_0886	0.317967	0.219277	1.45007	0.536124
Saro_0887	0.257025	0.161873	1.58782	0.667048
Saro_0888	0.31845	0.198512	1.60419	0.681841
Saro_0889	0.304704	0.219767	1.38649	0.471433
Saro_0890	0.315448	0.238954	1.32012	0.40067
Saro_0891	0.285148	0.236438	1.20602	0.270252
Saro_0892	0.35682	0.211092	1.69035	0.757325
Saro_0893	0.230029	0.203773	1.12885	0.174848
Saro_0894	0.319869	0.223532	1.43098	0.517
Saro_0895	0.311629	0.237348	1.31296	0.392827
Saro_0896	0.35247	0.236993	1.48726	0.572658
Saro_0897	0.313098	0.206902	1.51326	0.597662
Saro_0898	0.342128	0.246865	1.38589	0.470815
Saro_0899	0.299533	0.217728	1.37572	0.460188
Saro_0900	0.23311	0.17472	1.33419	0.415962
Saro_0901	0.335422	0.251054	1.33605	0.417978
Saro_0902	0.246007	0.181853	1.35278	0.435928
Saro_0903	0.315968	0.232171	1.36093	0.444588
Saro_0904	0.337498	0.212155	1.59081	0.669757
Saro_0905	0.364987	0.25507	1.43092	0.516948
Saro_0906	0.28489	0.190369	1.49651	0.581605
Saro_0907	0.278495	0.183409	1.51844	0.602586
Saro_0908	0.304328	0.2075	1.46664	0.552514
Saro_0909	0.26766	0.186802	1.43286	0.518893
Saro_0910	0.260801	0.157814	1.65258	0.724721
Saro_0911	0.301944	0.192301	1.57016	0.650915
Saro_0912	0.330538	0.220018	1.50232	0.587193
Saro_0913	0.28971	0.208254	1.39113	0.47626
Saro_0914	0.293818	0.218044	1.34751	0.4303
Saro_0915	0.253811	0.183123	1.38601	0.470942
Saro_0916	0.300137	0.190961	1.57172	0.652343
Saro_0917	0.294678	0.223275	1.3198	0.400321
Saro_0918	0.311465	0.229896	1.35481	0.438087
Saro_0919	0.25297	0.184317	1.37247	0.456779
Saro_0920	0.329746	0.283598	1.16272	0.217507
Saro_0921	0.321431	0.218543	1.47079	0.556592
Saro_0922	0.28442	0.2115	1.34477	0.427363
Saro_0923	0.276969	0.236408	1.17157	0.228444
Saro_0924	0.321804	0.239271	1.34494	0.427537
Saro_0925	0.345443	0.236121	1.46299	0.548919
Saro_0926	0.328258	0.265244	1.23757	0.30751
Saro_0927	0.268975	0.199403	1.3489	0.431781
Saro_0928	0.274435	0.184772	1.48526	0.570719
Saro_0929	0.314325	0.206126	1.52492	0.608731
Saro_0930	0.360739	0.208699	1.72851	0.789529
Saro_0931	0.292683	0.186802	1.5668	0.647824
Saro_0932	0.32502	0.243575	1.33437	0.416161
Saro_0933	0.343698	0.276059	1.24501	0.316163
Saro_0934	0.312274	0.204296	1.52854	0.612152
Saro_0935	0.26473	0.191764	1.3805	0.465192
Saro_0936	0.337891	0.218323	1.54767	0.630095
Saro_0937	0.244927	0.162039	1.51153	0.596009
Saro_0938	0.292706	0.186651	1.56821	0.649114
Saro_0939	0.299284	0.22061	1.35662	0.440012
Saro_0940	0.337023	0.235834	1.42907	0.515076
Saro_0941	0.324626	0.210798	1.53999	0.622922
Saro_0942	0.30511	0.204462	1.49226	0.5775
Saro_0943	0.267357	0.157686	1.6955	0.761715
Saro_0944	0.262491	0.189602	1.38443	0.469295
Saro_0945	0.310263	0.237681	1.30537	0.38446
Saro_0946	0.297918	0.255242	1.1672	0.223047
Saro_0947	0.337682	0.244504	1.38109	0.465807
Saro_0948	0.293369	0.249368	1.17645	0.234439
Saro_0949	0.296437	0.230635	1.28531	0.362114
Saro_0950	0.309604	0.232897	1.32936	0.410735
Saro_0951	0.348621	0.241364	1.44438	0.530448
Saro_0952	0.294203	0.243134	1.21004	0.275059
Saro_0953	0.297739	0.214055	1.39095	0.476066
Saro_0954	0.29297	0.207343	1.41298	0.498738
Saro_0955	0.241077	0.156997	1.53555	0.618752
Saro_0956	0.292612	0.20749	1.41024	0.495944
Saro_0957	0.257561	0.134161	1.91978	0.940943
Saro_0958	0.284144	0.211066	1.34624	0.42893
Saro_0959	0.322094	0.221215	1.45602	0.542034
Saro_0960	0.249447	0.190221	1.31135	0.391052
Saro_0961	0.264723	0.196751	1.34547	0.428112
Saro_0962	0.282077	0.178669	1.57877	0.658798
Saro_0963	0.258924	0.188888	1.37078	0.454997
Saro_0964	0.296406	0.205228	1.44427	0.530345
Saro_0965	0.295205	0.187997	1.57026	0.651005
Saro_0966	0.315897	0.215958	1.46277	0.548704
Saro_0967	0.298491	0.209277	1.42629	0.51227
Saro_0968	0.291827	0.206867	1.4107	0.496411
Saro_0969	0.323407	0.249973	1.29377	0.371579
Saro_0970	0.326499	0.244855	1.33344	0.415155
Saro_0971	0.311698	0.186418	1.67203	0.741605
Saro_0972	0.299505	0.209822	1.42742	0.513414
Saro_0973	0.248728	0.167403	1.48581	0.571249
Saro_0974	0.22515	0.170055	1.32399	0.404888
Saro_0975	0.328665	0.242898	1.3531	0.436271
Saro_0976	0.350293	0.280809	1.24744	0.318975
Saro_0977	0.276627	0.194253	1.42406	0.510008
Saro_0978	0.325625	0.239621	1.35892	0.442457
Saro_0979	0.353085	0.234484	1.5058	0.590528
Saro_0980	0.294475	0.197235	1.49301	0.578227
Saro_0981	0.263759	0.206353	1.27819	0.354107
Saro_0982	0.280594	0.207424	1.35275	0.435897
Saro_0983	0.315965	0.210152	1.50351	0.588332
Saro_0984	0.21967	0.152832	1.43733	0.523389
Saro_0985	0.332051	0.246468	1.34724	0.430004
Saro_0986	0.30952	0.193088	1.603	0.680772
Saro_0987	0.295433	0.215171	1.37302	0.45735
Saro_0988	0.324163	0.213714	1.51681	0.601037
Saro_0989	0.325148	0.249502	1.30319	0.382049
Saro_0990	0.267481	0.190342	1.40527	0.490842
Saro_0991	0.295051	0.227839	1.295	0.372952
Saro_0992	0.304535	0.185466	1.642	0.715452
Saro_0993	0.25163	0.16892	1.48964	0.574966
Saro_0994	0.32242	0.245271	1.31454	0.394563
Saro_0995	0.293203	0.18899	1.55142	0.633592
Saro_0996	0.320093	0.232322	1.3778	0.46237
Saro_0997	0.312073	0.228612	1.36508	0.448983
Saro_0998	0.236536	0.174426	1.35608	0.439447
Saro_0999	0.295227	0.211127	1.39833	0.48371
Saro_1000	0.296913	0.212198	1.39922	0.484628
Saro_1001	0.292496	0.220424	1.32697	0.408135
Saro_1002	0.28864	0.202112	1.42812	0.514115
Saro_1003	0.299079	0.219437	1.36294	0.44672
Saro_1004	0.297161	0.208458	1.42552	0.511488
Saro_1005	0.312227	0.216806	1.44012	0.526189
Saro_1006	0.258597	0.213393	1.21183	0.277193
Saro_1007	0.334283	0.225694	1.48113	0.566701
Saro_1008	0.303648	0.218221	1.39147	0.476607
Saro_1009	0.322222	0.246627	1.30651	0.385724
Saro_1010	0.310078	0.211083	1.46898	0.554819
Saro_1011	0.300163	0.224121	1.33929	0.421467
Saro_1012	0.229476	0.167674	1.36858	0.452681
Saro_1013	0.288237	0.221402	1.30187	0.380586
Saro_1014	0.287456	0.18805	1.52861	0.612222
Saro_1015	0.293661	0.199122	1.47478	0.560497
Saro_1016	0.313338	0.204399	1.53297	0.616328
Saro_1017	0.302589	0.216837	1.39547	0.48075
Saro_1018	0.350014	0.259363	1.34952	0.432442
Saro_1019	0.343117	0.234203	1.46504	0.550943
Saro_1020	0.302314	0.217402	1.39057	0.47568
Saro_1021	0.26169	0.189675	1.37968	0.46433
Saro_1022	0.279949	0.208375	1.34349	0.425986
Saro_1023	0.308737	0.222284	1.38893	0.473972
Saro_1024	0.219951	0.13159	1.67149	0.741134
Saro_1025	0.335798	0.23377	1.43645	0.522503
Saro_1026	0.282785	0.214101	1.3208	0.401415
Saro_1027	0.372793	0.22876	1.62963	0.704542
Saro_1028	0.259683	0.184577	1.4069	0.492525
Saro_1029	0.290973	0.213675	1.36175	0.445467
Saro_1030	0.240055	0.227753	1.05401	0.0758954
Saro_1031	0.314371	0.226291	1.38923	0.474289
Saro_1032	0.322542	0.20418	1.57969	0.659645
Saro_1033	0.373244	0.254938	1.46406	0.549973
Saro_1034	0.343093	0.276399	1.2413	0.311846
Saro_1035	0.300065	0.220464	1.36106	0.444727
Saro_1036	0.112755	0.0977161	1.1539	0.206523
Saro_1037	0.292146	0.20978	1.39263	0.477808
Saro_1038	0.283321	0.203198	1.39431	0.479552
Saro_1039	0.116071	0.093916	1.2359	0.305564
Saro_1040	0.314414	0.244297	1.28701	0.364029
Saro_1041	0.325215	0.24975	1.30217	0.380913
Saro_1042	0.217835	0.195125	1.11639	0.158838
Saro_1043	0.267891	0.158856	1.68638	0.753929
Saro_1044	0.262662	0.206116	1.27434	0.349748
Saro_1045	0.296398	0.224085	1.32271	0.403492
Saro_1046	0.240099	0.195213	1.22994	0.298583
Saro_1047	0.329894	0.243749	1.35342	0.436607
Saro_1048	0.262963	0.181082	1.45217	0.538215
Saro_1049	0.315812	0.236689	1.33429	0.416069
Saro_1050	0.28415	0.197312	1.4401	0.52617
Saro_1051	0.265558	0.180279	1.47304	0.558794
Saro_1052	0.310828	0.24165	1.28628	0.3632
Saro_1053	0.288929	0.206125	1.40172	0.487196
Saro_1054	0.289712	0.212267	1.36485	0.44874
Saro_1055	0.343382	0.230966	1.48672	0.572134
Saro_1056	0.285342	0.19274	1.48045	0.566039
Saro_1057	0.332775	0.185692	1.79208	0.841633
Saro_1058	0.271483	0.222138	1.22213	0.289402
Saro_1059	0.277858	0.200209	1.38784	0.472844
Saro_1060	0.303506	0.215779	1.40656	0.492167
Saro_1061	0.282035	0.212083	1.32983	0.411243
Saro_1062	0.289166	0.188437	1.53455	0.617812
Saro_1063	0.388123	0.221198	1.75464	0.811173
Saro_1064	0.286978	0.219088	1.30988	0.38943
Saro_1065	0.342782	0.245963	1.39363	0.478852
Saro_1066	0.321143	0.237998	1.34935	0.432269
Saro_1067	0.277844	0.204512	1.35858	0.442094
Saro_1068	0.233788	0.184391	1.26789	0.342432
Saro_1069	0.316275	0.243962	1.29641	0.374522
Saro_1070	0.256036	0.19913	1.28578	0.362639
Saro_1071	0.283624	0.184126	1.54038	0.623286
Saro_1072	0.316894	0.251365	1.26069	0.334218
Saro_1073	0.318987	0.209978	1.51914	0.603259
Saro_1074	0.316331	0.226196	1.39848	0.483862
Saro_1075	0.318452	0.220288	1.44562	0.531688
Saro_1076	0.334942	0.227173	1.47439	0.560119
Saro_1077	0.323323	0.228697	1.41376	0.499536
Saro_1078	0.298166	0.194737	1.53112	0.614591
Saro_1079	0.296931	0.221464	1.34077	0.423057
Saro_1080	0.301721	0.225079	1.34051	0.42278
Saro_1081	0.311838	0.234252	1.33121	0.412737
Saro_1082	0.297191	0.225543	1.31767	0.397988
Saro_1083	0.26027	0.18419	1.41305	0.498817
Saro_1084	0.333438	0.204969	1.62677	0.702013
Saro_1085	0.279737	0.2389	1.17094	0.227664
Saro_1086	0.250647	0.1906	1.31504	0.39511
Saro_1087	0.256457	0.171577	1.4947	0.579859
Saro_1088	0.284787	0.177981	1.6001	0.678161
Saro_1089	0.298078	0.23102	1.29027	0.36767
Saro_1090	0.309533	0.193623	1.59863	0.67684
Saro_1091	0.309811	0.198889	1.55771	0.639427
Saro_1092	0.32825	0.223793	1.46676	0.552628
Saro_1093	0.264759	0.194107	1.36398	0.447823
Saro_1094	0.298711	0.18948	1.57647	0.656702
Saro_1095	0.238239	0.160936	1.48033	0.565922
Saro_1096	0.317457	0.245273	1.2943	0.372171
Saro_1097	0.276009	0.190104	1.45189	0.537931
Saro_1098	0.259813	0.182634	1.42259	0.508521
Saro_1099	0.381713	0.257366	1.48315	0.568668
Saro_1100	0.304114	0.221062	1.3757	0.460163
Saro_1101	0.322857	0.267746	1.20583	0.270032
Saro_1102	0.320321	0.212796	1.5053	0.590051
Saro_1103	0.269227	0.20768	1.29636	0.374464
Saro_1104	0.298313	0.21723	1.37326	0.457603
Saro_1105	0.410528	0.264621	1.55138	0.633554
Saro_1106	0.28504	0.192896	1.47768	0.563337
Saro_1107	0.304362	0.216094	1.40847	0.494129
Saro_1108	0.311364	0.236493	1.31659	0.39681
Saro_1109	0.340601	0.233703	1.45741	0.543407
Saro_1110	0.287292	0.196862	1.45935	0.54533
Saro_1111	0.308652	0.223025	1.38393	0.468773
Saro_1112	0.302822	0.2176	1.39165	0.476793
Saro_1113	0.26536	0.196177	1.35266	0.435797
Saro_1114	0.302687	0.212498	1.42442	0.510377
Saro_1115	0.258501	0.224589	1.151	0.202883
Saro_1116	0.293969	0.219819	1.33732	0.419347
Saro_1117	0.261276	0.1836	1.42307	0.50901
Saro_1118	0.280197	0.208224	1.34566	0.428309
Saro_1119	0.269464	0.185658	1.4514	0.537442
Saro_1120	0.280791	0.208636	1.34584	0.428505
Saro_1121	0.304979	0.24721	1.23368	0.302974
Saro_1122	0.260837	0.185216	1.40829	0.493943
Saro_1123	0.316175	0.202305	1.56286	0.644192
Saro_1124	0.311167	0.221953	1.40195	0.487436
Saro_1125	0.324942	0.225183	1.44301	0.52908
Saro_1126	0.27481	0.190515	1.44246	0.528532
Saro_1127	0.304502	0.221569	1.3743	0.458698
Saro_1128	0.293246	0.181459	1.61605	0.692468
Saro_1129	0.28194	0.195574	1.4416	0.527671
Saro_1130	0.310528	0.228025	1.36182	0.445536
Saro_1131	0.345885	0.249657	1.38544	0.470342
Saro_1132	0.305726	0.233911	1.30702	0.38628
Saro_1133	0.306269	0.21478	1.42596	0.511937
Saro_1134	0.32206	0.230275	1.39859	0.483973
Saro_1135	0.29221	0.193457	1.51046	0.594991
Saro_1136	0.278082	0.202329	1.37441	0.45881
Saro_1137	0.307693	0.224202	1.37239	0.456694
Saro_1138	0.28973	0.22174	1.30662	0.385844
Saro_1139	0.253166	0.206979	1.22315	0.290596
Saro_1140	0.24874	0.17219	1.44457	0.530637
Saro_1141	0.250008	0.178978	1.39686	0.482191
Saro_1142	0.261362	0.176055	1.48455	0.570021
Saro_1143	0.261771	0.203206	1.2882	0.365362
Saro_1144	0.307148	0.234336	1.31072	0.390355
Saro_1145	0.301967	0.215141	1.40358	0.489107
Saro_1146	0.296926	0.210374	1.41142	0.497146
Saro_1147	0.226677	0.191691	1.18251	0.241852
Saro_1148	0.283606	0.208361	1.36113	0.444805
Saro_1149	0.306423	0.227447	1.34723	0.429992
Saro_1150	0.281784	0.203363	1.38562	0.470534
Saro_1151	0.251119	0.1661	1.51185	0.596318
Saro_1152	0.330008	0.215807	1.52918	0.612759
Saro_1153	0.258562	0.170242	1.51879	0.602923
Saro_1154	0.294149	0.173063	1.69967	0.765252
Saro_1155	0.322768	0.247687	1.30313	0.38198
Saro_1156	0.295133	0.19701	1.49806	0.583093
Saro_1157	0.253889	0.199254	1.2742	0.349589
Saro_1158	0.288182	0.223252	1.29084	0.368306
Saro_1159	0.322335	0.226619	1.42236	0.508291
Saro_1160	0.291501	0.198898	1.46558	0.551468
Saro_1161	0.322359	0.186289	1.73042	0.791125
Saro_1162	0.327696	0.24373	1.3445	0.427072
Saro_1163	0.360053	0.256535	1.40352	0.489053
Saro_1164	0.251117	0.204728	1.22659	0.294649
Saro_1165	0.31263	0.185034	1.68958	0.756665
Saro_1166	0.301063	0.210483	1.43035	0.516364
Saro_1167	0.333935	0.220173	1.51669	0.600931
Saro_1168	0.310119	0.231534	1.33941	0.421598
Saro_1169	0.280351	0.202067	1.38741	0.472398
Saro_1170	0.305229	0.215717	1.41495	0.500749
Saro_1171	0.310847	0.207874	1.49536	0.580495
Saro_1172	0.263746	0.201726	1.30745	0.386755
Saro_1173	0.305122	0.220733	1.38232	0.467087
Saro_1174	0.237038	0.167511	1.41507	0.50087
Saro_1175	0.320515	0.239842	1.33636	0.418306
Saro_1176	0.250206	0.179753	1.39194	0.477101
Saro_1177	0.310712	0.267642	1.16092	0.215274
Saro_1178	0.266262	0.198952	1.33832	0.420423
Saro_1179	0.249055	0.196123	1.26989	0.344708
Saro_1180	0.260372	0.18291	1.4235	0.509441
Saro_1181	0.326361	0.234958	1.38902	0.474064
Saro_1182	0.296026	0.213288	1.38791	0.472918
Saro_1183	0.316783	0.213953	1.48062	0.566203
Saro_1184	0.326684	0.248185	1.31629	0.396479
Saro_1185	0.255024	0.186387	1.36825	0.45233
Saro_1186	0.26248	0.177654	1.47747	0.563132
Saro_1187	0.243953	0.191074	1.27675	0.352471
Saro_1188	0.265034	0.198898	1.33252	0.414153
Saro_1189	0.216654	0.160556	1.3494	0.432316
Saro_1190	0.299333	0.193013	1.55085	0.633055
Saro_1191	0.240214	0.188553	1.27398	0.349347
Saro_1192	0.270333	0.192828	1.40194	0.487423
Saro_1193	0.228461	0.174007	1.31294	0.392797
Saro_1194	0.162103	0.142661	1.13628	0.184318
Saro_1195	0.284242	0.202909	1.40083	0.486285
Saro_1196	0.278935	0.22065	1.26415	0.338167
Saro_1197	0.306541	0.228506	1.3415	0.423846
Saro_1198	0.295723	0.210178	1.40701	0.492634
Saro_1199	0.27942	0.207395	1.34729	0.430058
Saro_1200	0.261988	0.191263	1.36978	0.453943
Saro_1201	0.271577	0.207895	1.30632	0.385505
Saro_1202	0.292234	0.188782	1.548	0.630404
Saro_1203	0.301254	0.193679	1.55543	0.63731
Saro_1204	0.238065	0.150329	1.58362	0.66323
Saro_1205	0.297415	0.217055	1.37023	0.454418
Saro_1206	0.355706	0.246548	1.44274	0.528816
Saro_1207	0.333931	0.241704	1.38157	0.466312
Saro_1208	0.269006	0.195387	1.37678	0.461301
Saro_1209	0.346154	0.226427	1.52877	0.612367
Saro_1210	0.237695	0.180269	1.31855	0.398958
Saro_1211	0.326216	0.25208	1.2941	0.371944
Saro_1212	0.299914	0.237503	1.26278	0.336602
Saro_1213	0.276394	0.176828	1.56307	0.644381
Saro_1214	0.273631	0.205835	1.32937	0.41074
Saro_1215	0.300478	0.164841	1.82283	0.866182
Saro_1216	0.333662	0.226551	1.47279	0.55855
Saro_1217	0.329987	0.228959	1.44125	0.527322
Saro_1218	0.329153	0.229719	1.43285	0.518892
Saro_1219	0.300446	0.222346	1.35125	0.434299
Saro_1220	0.262673	0.168274	1.56098	0.642455
Saro_1221	0.290445	0.206198	1.40857	0.494236
Saro_1222	0.292627	0.205581	1.42342	0.50936
Saro_1223	0.305136	0.203343	1.5006	0.585537
Saro_1224	0.285286	0.214905	1.3275	0.408709
Saro_1225	0.308949	0.222833	1.38646	0.471404
Saro_1226	0.294327	0.194013	1.51705	0.601264
Saro_1227	0.283397	0.191958	1.47635	0.562034
Saro_1228	0.239708	0.207568	1.15484	0.207696
Saro_1229	0.259336	0.161615	1.60466	0.682263
Saro_1230	0.320351	0.215954	1.48342	0.568931
Saro_1231	0.344055	0.225892	1.5231	0.607006
Saro_1232	0.348111	0.228949	1.52047	0.60452
Saro_1233	0.29377	0.220743	1.33082	0.412317
Saro_1234	0.333937	0.257258	1.29806	0.376358
Saro_1235	0.308052	0.238404	1.29215	0.369769
Saro_1236	0.326878	0.225719	1.44816	0.534223
Saro_1237	0.282867	0.186557	1.51625	0.600504
Saro_1238	0.303755	0.215915	1.40682	0.492442
Saro_1239	0.324511	0.243562	1.33235	0.413976
Saro_1240	0.308349	0.232569	1.32584	0.406904
Saro_1241	0.303972	0.220525	1.3784	0.462995
Saro_1243	0.329527	0.246263	1.33811	0.420195
Saro_1244	0.32447	0.243161	1.33439	0.416175
Saro_1245	0.236393	0.174509	1.35462	0.437884
Saro_1246	0.316845	0.217044	1.45982	0.54579
Saro_1247	0.346652	0.253339	1.36833	0.452418
Saro_1248	0.293393	0.209687	1.39919	0.484596
Saro_1249	0.327114	0.225071	1.45338	0.539414
Saro_1250	0.341752	0.208795	1.63679	0.710865
Saro_1251	0.302594	0.220166	1.37439	0.458794
Saro_1252	0.349411	0.253799	1.37672	0.461239
Saro_1253	0.328675	0.243613	1.34917	0.432071
Saro_1254	0.329835	0.223075	1.47859	0.564218
Saro_1255	0.3056	0.19777	1.54523	0.62782
Saro_1256	0.303549	0.161674	1.87753	0.908838
Saro_1257	0.177346	0.14413	1.23046	0.299195
Saro_1258	0.368357	0.271634	1.35608	0.439439
Saro_1259	0.309312	0.232194	1.33213	0.413732
Saro_1260	0.35102	0.229816	1.5274	0.611075
Saro_1261	0.276096	0.205691	1.34229	0.424693
Saro_1262	0.263723	0.212714	1.2398	0.310107
Saro_1263	0.268207	0.193341	1.38722	0.472198
Saro_1264	0.295337	0.193303	1.52784	0.611498
Saro_1265	0.334124	0.22261	1.50094	0.585863
Saro_1266	0.34723	0.225626	1.53897	0.62196
Saro_1267	0.259628	0.193655	1.34067	0.422959
Saro_1268	0.301525	0.22439	1.34376	0.426271
Saro_1269	0.307025	0.215928	1.42189	0.507806
Saro_1270	0.352669	0.22891	1.54064	0.623532
Saro_1271	0.326073	0.237401	1.37351	0.45787
Saro_1272	0.266558	0.209463	1.27258	0.347758
Saro_1273	0.325592	0.245548	1.32598	0.407062
Saro_1274	0.321524	0.235934	1.36277	0.446546
Saro_1275	0.321055	0.244021	1.31569	0.395817
Saro_1276	0.272716	0.187294	1.45609	0.5421
Saro_1277	0.277363	0.205158	1.35195	0.435038
Saro_1278	0.328991	0.23739	1.38587	0.470787
Saro_1279	0.278005	0.18792	1.47938	0.564996
Saro_1280	0.350087	0.266397	1.31416	0.394137
Saro_1281	0.293764	0.218926	1.34185	0.424219
Saro_1282	0.300933	0.216249	1.3916	0.476748
Saro_1283	0.26667	0.178815	1.49132	0.576586
Saro_1284	0.323975	0.186011	1.7417	0.800493
Saro_1285	0.260639	0.167029	1.56044	0.64195
Saro_1286	0.267001	0.186249	1.43357	0.519616
Saro_1287	0.338098	0.262058	1.29017	0.367559
Saro_1288	0.323626	0.223428	1.44846	0.534515
Saro_1289	0.324013	0.233159	1.38966	0.474735
Saro_1290	0.282575	0.197931	1.42765	0.513639
Saro_1291	0.307069	0.222246	1.38166	0.466404
Saro_1292	0.287013	0.221056	1.29838	0.376707
Saro_1293	0.305575	0.219655	1.39116	0.476285
Saro_1294	0.249167	0.176728	1.40988	0.495577
Saro_1295	0.299131	0.183867	1.62689	0.702116
Saro_1296	0.286795	0.225369	1.27256	0.347734
Saro_1297	0.28219	0.18345	1.53824	0.621284
Saro_1298	0.29933	0.212807	1.40658	0.492191
Saro_1299	0.266516	0.201001	1.32594	0.407018
Saro_1300	0.26914	0.208526	1.29068	0.368127
Saro_1301	0.283855	0.16579	1.71213	0.775795
Saro_1302	0.246102	0.159743	1.54061	0.623505
Saro_1303	0.309966	0.205808	1.50609	0.590812
Saro_1304	0.300757	0.172949	1.73899	0.798252
Saro_1305	0.285021	0.205039	1.39008	0.47517
Saro_1306	0.258389	0.211933	1.2192	0.285934
Saro_1307	0.26279	0.192503	1.36512	0.449027
Saro_1308	0.331568	0.252529	1.31299	0.392854
Saro_1309	0.333673	0.242757	1.37451	0.458921
Saro_1310	0.292523	0.196363	1.4897	0.575026
Saro_1311	0.334124	0.221277	1.50998	0.594531
Saro_1312	0.29449	0.195837	1.50375	0.588566
Saro_1313	0.323448	0.297917	1.0857	0.118621
Saro_1314	0.280415	0.210728	1.3307	0.412181
Saro_1315	0.322201	0.226478	1.42266	0.508588
Saro_1316	0.275264	0.178915	1.53852	0.621543
Saro_1317	0.34718	0.18955	1.8316	0.873101
Saro_1318	0.292757	0.168921	1.7331	0.793354
Saro_1319	0.318404	0.203972	1.56102	0.642487
Saro_1320	0.323767	0.201699	1.6052	0.682751
Saro_1321	0.296613	0.217409	1.36431	0.448173
Saro_1322	0.297526	0.20307	1.46514	0.551039
Saro_1323	0.243726	0.184006	1.32456	0.405508
Saro_1324	0.283961	0.14701	1.93158	0.94978
Saro_1325	0.31455	0.271562	1.1583	0.21201
Saro_1326	0.288188	0.179074	1.60932	0.686455
Saro_1327	0.305382	0.149509	2.04256	1.03038	hypothetical protein
Saro_1328	0.308601	0.211312	1.4604	0.546363
Saro_1329	0.272588	0.185921	1.46615	0.552029
Saro_1330	0.29228	0.220196	1.32736	0.408564
Saro_1331	0.33305	0.246751	1.34974	0.432679
Saro_1332	0.276286	0.216448	1.27646	0.352143
Saro_1333	0.330288	0.22964	1.43829	0.524351
Saro_1334	0.318479	0.234765	1.35659	0.439983
Saro_1335	0.298003	0.244998	1.21635	0.282558
Saro_1336	0.332325	0.213641	1.55553	0.637406
Saro_1337	0.29346	0.19875	1.47653	0.562214
Saro_1338	0.292135	0.220077	1.32742	0.408627
Saro_1339	0.341579	0.162408	2.10321	1.0726	[I] Lipid transport and metabolism[Q] Secondary metabolites biosynthesis, transport and catabolismAcyl carrier protein
Saro_1340	0.318206	0.215902	1.47385	0.559585
Saro_1341	0.316054	0.230324	1.37221	0.456506
Saro_1342	0.280365	0.231227	1.21251	0.277994
Saro_1343	0.276314	0.220769	1.2516	0.323774
Saro_1344	0.282314	0.216235	1.30559	0.3847
Saro_1345	0.27155	0.225027	1.20674	0.27112
Saro_1346	0.276563	0.223189	1.23914	0.309342
Saro_1347	0.293568	0.216094	1.35852	0.442035
Saro_1348	0.265622	0.172223	1.54231	0.625096
Saro_1349	0.322039	0.242944	1.32557	0.406611
Saro_1350	0.229543	0.171888	1.33542	0.417293
Saro_1351	0.364483	0.269839	1.35074	0.433751
Saro_1352	0.340626	0.232112	1.46751	0.553369
Saro_1353	0.310424	0.21535	1.44149	0.52756
Saro_1354	0.252635	0.170546	1.48133	0.566891
Saro_1355	0.269768	0.182834	1.47548	0.56118
Saro_1356	0.266765	0.181634	1.46869	0.554534
Saro_1357	0.316112	0.225077	1.40446	0.490021
Saro_1358	0.293356	0.193697	1.51451	0.598854
Saro_1359	0.322355	0.235803	1.36705	0.451067
Saro_1360	0.288312	0.210954	1.3667	0.450702
Saro_1361	0.297973	0.221309	1.34641	0.429117
Saro_1362	0.29406	0.165288	1.77908	0.831128
Saro_1363	0.366449	0.247667	1.4796	0.56521
Saro_1364	0.270127	0.215491	1.25354	0.326012
Saro_1365	0.264408	0.204036	1.29589	0.373943
Saro_1366	0.291544	0.194326	1.50029	0.585239
Saro_1367	0.272014	0.210153	1.29436	0.372241
Saro_1368	0.327613	0.21312	1.53723	0.620328
Saro_1369	0.263302	0.169425	1.5541	0.636075
Saro_1370	0.313391	0.207136	1.51297	0.597383
Saro_1371	0.271068	0.199373	1.3596	0.443184
Saro_1372	0.313443	0.212295	1.47645	0.562134
Saro_1373	0.29288	0.211514	1.38468	0.469555
Saro_1374	0.307466	0.213122	1.44268	0.52875
Saro_1375	0.338919	0.227374	1.49058	0.575872
Saro_1376	0.339624	0.241205	1.40803	0.493677
Saro_1377	0.304208	0.216686	1.40391	0.489454
Saro_1378	0.325209	0.242782	1.33951	0.421704
Saro_1379	0.318797	0.221157	1.44149	0.527565
Saro_1380	0.280921	0.198813	1.41299	0.498752
Saro_1381	0.299104	0.176126	1.69824	0.764039
Saro_1382	0.268234	0.207493	1.29274	0.37043
Saro_1383	0.317268	0.252268	1.25766	0.330746
Saro_1384	0.254585	0.154182	1.6512	0.723513
Saro_1385	0.311915	0.213656	1.45989	0.545861
Saro_1386	0.329128	0.216813	1.51802	0.602194
Saro_1387	0.297036	0.200773	1.47946	0.565072
Saro_1388	0.332227	0.211383	1.57168	0.652309
Saro_1389	0.232477	0.192431	1.20811	0.272747
Saro_1390	0.297833	0.220467	1.35092	0.43394
Saro_1391	0.341251	0.238272	1.43219	0.518227
Saro_1392	0.29162	0.22325	1.30625	0.385427
Saro_1393	0.313606	0.196828	1.5933	0.67202
Saro_1394	0.299586	0.228885	1.30889	0.388347
Saro_1395	0.310915	0.240937	1.29044	0.36786
Saro_1396	0.323304	0.222275	1.45452	0.540546
Saro_1397	0.404314	0.277497	1.457	0.543004
Saro_1398	0.309268	0.241923	1.27837	0.35431
Saro_1399	0.299893	0.230588	1.30056	0.379128
Saro_1400	0.308368	0.214122	1.44015	0.526216
Saro_1401	0.279164	0.201522	1.38527	0.470172
Saro_1402	0.266386	0.200843	1.32634	0.407452
Saro_1403	0.285055	0.214602	1.3283	0.409576
Saro_1404	0.308716	0.229877	1.34297	0.425423
Saro_1405	0.266255	0.130242	2.04431	1.03161	[J] Translation, ribosomal structure and biogenesisRibosomal protein S16
Saro_1406	0.366889	0.265751	1.38057	0.465268
Saro_1407	0.313506	0.233957	1.34002	0.422251
Saro_1408	0.297855	0.206414	1.443	0.529074
Saro_1409	0.268949	0.211352	1.27252	0.347684
Saro_1410	0.33625	0.241238	1.39385	0.479075
Saro_1411	0.288176	0.207746	1.38716	0.47213
Saro_1412	0.267492	0.217397	1.23044	0.299169
Saro_1413	0.318133	0.239216	1.3299	0.411316
Saro_1414	0.301277	0.197775	1.52333	0.607229
Saro_1415	0.282956	0.20349	1.39052	0.475622
Saro_1416	0.329096	0.209033	1.57437	0.654779
Saro_1417	0.277015	0.209178	1.32431	0.405235
Saro_1418	0.307398	0.209495	1.46733	0.553189
Saro_1419	0.329251	0.226435	1.45406	0.540091
Saro_1420	0.317709	0.262411	1.21073	0.275877
Saro_1421	0.309989	0.217162	1.42746	0.513448
Saro_1422	0.296504	0.226507	1.30903	0.388496
Saro_1423	0.293503	0.244697	1.19946	0.262383
Saro_1424	0.259695	0.180691	1.43724	0.523297
Saro_1425	0.266631	0.197395	1.35075	0.433758
Saro_1426	0.285992	0.186314	1.535	0.618242
Saro_1427	0.282783	0.188366	1.50124	0.586158
Saro_1428	0.321697	0.223788	1.43751	0.523569
Saro_1429	0.309051	0.215506	1.43407	0.520116
Saro_1430	0.286411	0.228659	1.25257	0.324892
Saro_1431	0.312577	0.240226	1.30118	0.379818
Saro_1432	0.278977	0.212533	1.31263	0.392461
Saro_1433	0.336628	0.233823	1.43967	0.525736
Saro_1434	0.300319	0.207163	1.44968	0.535731
Saro_1435	0.293656	0.216566	1.35597	0.439321
Saro_1436	0.278517	0.20597	1.35222	0.435332
Saro_1437	0.290049	0.224649	1.29112	0.368626
Saro_1438	0.31657	0.22659	1.3971	0.482437
Saro_1439	0.266791	0.230369	1.1581	0.211762
Saro_1440	0.298513	0.246553	1.21075	0.275896
Saro_1441	0.274618	0.189263	1.45098	0.537032
Saro_1442	0.288073	0.209873	1.37261	0.45692
Saro_1443	0.281	0.211911	1.32603	0.407116
Saro_1444	0.327207	0.232343	1.40829	0.493945
Saro_1445	0.330029	0.253956	1.29955	0.378014
Saro_1446	0.285422	0.210115	1.35841	0.441917
Saro_1447	0.311932	0.226841	1.37511	0.459548
Saro_1448	0.329633	0.262619	1.25518	0.327889
Saro_1449	0.311107	0.228883	1.35924	0.442803
Saro_1450	0.329975	0.231005	1.42843	0.514432
Saro_1451	0.368822	0.249561	1.47788	0.563532
Saro_1452	0.333157	0.23519	1.41655	0.502377
Saro_1453	0.299721	0.173567	1.72683	0.788127
Saro_1454	0.277212	0.191712	1.44598	0.532049
Saro_1456	0.262099	0.202602	1.29366	0.371461
Saro_1457	0.286252	0.224519	1.27496	0.350447
Saro_1458	0.209161	0.131713	1.588	0.667213
Saro_1459	0.282057	0.18232	1.54705	0.629516
Saro_1460	0.272743	0.17489	1.55952	0.641098
Saro_1461	0.311694	0.233128	1.33701	0.419009
Saro_1462	0.358903	0.226294	1.58601	0.665399
Saro_1463	0.312424	0.204342	1.52893	0.612519
Saro_1464	0.327019	0.209864	1.55824	0.639917
Saro_1465	0.33751	0.248783	1.35664	0.440039
Saro_1466	0.301089	0.202671	1.4856	0.571047
Saro_1467	0.27868	0.238375	1.16908	0.225377
Saro_1468	0.222385	0.153168	1.45191	0.537951
Saro_1469	0.310902	0.229703	1.3535	0.43669
Saro_1470	0.277085	0.199769	1.38703	0.471995
Saro_1471	0.297599	0.235715	1.26254	0.336329
Saro_1472	0.336541	0.241196	1.3953	0.480578
Saro_1473	0.286002	0.221683	1.29014	0.367527
Saro_1474	0.286051	0.221479	1.29155	0.369098
Saro_1475	0.280249	0.231545	1.21034	0.275413
Saro_1476	0.262412	0.182311	1.43937	0.525437
Saro_1477	0.292648	0.252939	1.15699	0.210378
Saro_1478	0.308292	0.223319	1.3805	0.46519
Saro_1479	0.306173	0.221404	1.38287	0.467666
Saro_1480	0.292403	0.225964	1.29403	0.371869
Saro_1481	0.264824	0.118279	2.23897	1.16284	[X] Mobilome: prophages, transposons
Saro_1482	0.294098	0.208367	1.41144	0.49717
Saro_1483	0.323536	0.265853	1.21697	0.283298
Saro_1484	0.310042	0.225099	1.37736	0.461902
Saro_1485	0.239617	0.0548216	4.37084	2.12791	[X] Mobilome: prophages, transposonsTransposase (or an inactivated derivative)
Saro_1487	0.300211	0.228096	1.31616	0.396337
Saro_1488	0.252442	0.203217	1.24223	0.31293
Saro_1489	0.298403	0.222953	1.33842	0.420526
Saro_1490	0.266442	0.206178	1.29229	0.369926
Saro_1491	0.256319	0.207321	1.23634	0.306075
Saro_1492	0.279067	0.211044	1.32232	0.403068
Saro_1493	0.312481	0.238724	1.30896	0.388424
Saro_1494	0.269634	0.209651	1.28611	0.363011
Saro_1495	0.210064	0.0775205	2.70979	1.43818	[X] Mobilome: prophages, transposonsTransposase (or an inactivated derivative)
Saro_1497	0.325069	0.253095	1.28437	0.361064
Saro_1498	0.298376	0.218142	1.36781	0.451863
Saro_1499	0.310577	0.225045	1.38007	0.464737
Saro_1500	0.280509	0.2223	1.26185	0.335539
Saro_1501	0.30932	0.240306	1.28719	0.364227
Saro_1502	0.288491	0.224788	1.28339	0.359965
Saro_1503	0.280035	0.180777	1.54906	0.631393
Saro_1504	0.273044	0.194686	1.40249	0.487986
Saro_1505	0.332103	0.234932	1.41361	0.499387
Saro_1506	0.351744	0.236223	1.48903	0.574373
Saro_1507	0.298715	0.257029	1.16218	0.216834
Saro_1508	0.231684	0.191251	1.21141	0.276689
Saro_1509	0.312131	0.227866	1.3698	0.453969
Saro_1510	0.296074	0.239291	1.23729	0.307188
Saro_1511	0.292621	0.215565	1.35746	0.440911
Saro_1512	0.270701	0.216443	1.25068	0.322712
Saro_1513	0.254746	0.212346	1.19967	0.262644
Saro_1514	0.280743	0.227416	1.23449	0.303916
Saro_1515	0.323213	0.2443	1.32302	0.403832
Saro_1516	0.311365	0.2343	1.32891	0.410248
Saro_1517	0.294631	0.246447	1.19552	0.257633
Saro_1518	0.324649	0.239333	1.35647	0.439861
Saro_1519	0.290246	0.231324	1.25472	0.327361
Saro_1520	0.358655	0.285156	1.25775	0.330844
Saro_1521	0.323711	0.237448	1.36329	0.447095
Saro_1522	0.29345	0.213812	1.37247	0.456772
Saro_1523	0.355697	0.239105	1.48762	0.573004
Saro_1524	0.234663	0.195095	1.20281	0.266408
Saro_1525	0.281404	0.199674	1.40932	0.494995
Saro_1526	0.320312	0.235353	1.36098	0.444649
Saro_1527	0.277189	0.218599	1.26803	0.342587
Saro_1529	0.287746	0.128741	2.23507	1.16032	[X] Mobilome: prophages, transposonsTransposase
Saro_1530	0.305895	0.232885	1.3135	0.39342
Saro_1531	0.26977	0.206787	1.30458	0.383586
Saro_1532	0.24536	0.178048	1.37805	0.462633
Saro_1533	0.311712	0.242774	1.28396	0.360601
Saro_1534	0.276798	0.219632	1.26028	0.333745
Saro_1535	0.297504	0.221979	1.34023	0.422482					3805
Saro_1536	0.309038	0.22826	1.35389	0.437107
Saro_1537	0.32531	0.231455	1.4055	0.491081
Saro_1538	0.292392	0.231784	1.26148	0.335119
Saro_1539	0.276868	0.204496	1.35391	0.437128
Saro_1540	0.299255	0.194963	1.53493	0.618173
Saro_1541	0.34632	0.213822	1.61967	0.695701
Saro_1542	0.319765	0.230541	1.38702	0.471989
Saro_1543	0.328144	0.239453	1.37039	0.454588
Saro_1545	0.327195	0.23237	1.40807	0.493723
Saro_1546	0.310125	0.237618	1.30514	0.384204
Saro_1547	0.252572	0.195623	1.29111	0.368615
Saro_1548	0.285475	0.213409	1.33769	0.419741
Saro_1549	0.29018	0.236136	1.22886	0.297326
Saro_1550	0.299868	0.192341	1.55904	0.640661
Saro_1551	0.32558	0.250064	1.30199	0.380716
Saro_1552	0.296583	0.220176	1.34702	0.429776
Saro_1553	0.264541	0.187259	1.4127	0.498458
Saro_1554	0.307071	0.22288	1.37774	0.462307
Saro_1555	0.284082	0.222328	1.27776	0.353615
Saro_1556	0.319807	0.236755	1.35079	0.433806
Saro_1557	0.327343	0.2573	1.27222	0.34735
Saro_1558	0.279316	0.205271	1.36072	0.444373
Saro_1559	0.287864	0.218319	1.31855	0.398952
Saro_1560	0.225087	0.180792	1.24501	0.316154
Saro_1561	0.285874	0.217289	1.31564	0.395762
Saro_1562	0.277409	0.217356	1.27628	0.351949
Saro_1563	0.295357	0.224444	1.31595	0.396104
Saro_1564	0.285464	0.194354	1.46878	0.554618
Saro_1565	0.307306	0.214454	1.43297	0.519004
Saro_1566	0.29655	0.22669	1.30817	0.387553
Saro_1567	0.330435	0.224909	1.4692	0.555026
Saro_1568	0.334556	0.250543	1.33532	0.417187
Saro_1569	0.305101	0.203555	1.49886	0.583864
Saro_1570	0.337342	0.240856	1.40059	0.48604
Saro_1571	0.31632	0.231806	1.36459	0.448466
Saro_1572	0.275313	0.183113	1.50351	0.588338
Saro_1573	0.311825	0.276421	1.12808	0.173873
Saro_1574	0.275806	0.217825	1.26618	0.34048
Saro_1575	0.258507	0.181294	1.4259	0.511874
Saro_1576	0.321667	0.242013	1.32913	0.410479
Saro_1577	0.315481	0.235194	1.34137	0.423702
Saro_1578	0.274009	0.203479	1.34662	0.429341
Saro_1579	0.330114	0.228507	1.44466	0.530729
Saro_1580	0.292729	0.213078	1.37381	0.45818
Saro_1581	0.312469	0.210453	1.48475	0.570218
Saro_1582	0.26519	0.210805	1.25799	0.331122
Saro_1583	0.315613	0.230508	1.36921	0.453343
Saro_1584	0.279875	0.185321	1.51022	0.594758
Saro_1585	0.299738	0.179731	1.6677	0.73786
Saro_1586	0.309562	0.210895	1.46785	0.553702
Saro_1587	0.300033	0.219786	1.36511	0.44902
Saro_1588	0.291499	0.177592	1.6414	0.714924
Saro_1589	0.273555	0.185851	1.47191	0.557686
Saro_1590	0.281054	0.219584	1.27994	0.356072
Saro_1591	0.321403	0.229827	1.39846	0.483836
Saro_1592	0.301262	0.192006	1.56902	0.649866
Saro_1593	0.263114	0.191785	1.37192	0.456193
Saro_1594	0.228592	0.197571	1.15701	0.210404
Saro_1595	0.259761	0.183101	1.41868	0.504545
Saro_1596	0.274511	0.224659	1.2219	0.289128
Saro_1597	0.304676	0.222006	1.37238	0.456678
Saro_1598	0.36303	0.273156	1.32902	0.410364
Saro_1599	0.263512	0.18138	1.45281	0.53885
Saro_1600	0.32262	0.218636	1.4756	0.561304
Saro_1601	0.297975	0.211529	1.40868	0.494341
Saro_1602	0.266036	0.185153	1.43685	0.522905
Saro_1603	0.306893	0.221426	1.38598	0.470909
Saro_1604	0.314365	0.199182	1.57828	0.658353
Saro_1605	0.285221	0.195019	1.46253	0.548465
Saro_1606	0.319837	0.239885	1.33329	0.414995
Saro_1607	0.294237	0.213009	1.38134	0.466064
Saro_1608	0.292421	0.213321	1.3708	0.455021
Saro_1609	0.289611	0.212291	1.36422	0.448075
Saro_1610	0.270287	0.224766	1.20253	0.266069
Saro_1611	0.0218965	0.0213523	1.02549	0.0363125
Saro_1612	0.370798	0.236242	1.56957	0.65037
Saro_1613	0.240484	0.180937	1.3291	0.410453
Saro_1614	0.368086	0.257135	1.43149	0.517521
Saro_1615	0.316871	0.233473	1.3572	0.440638
Saro_1616	0.285904	0.206399	1.3852	0.470096
Saro_1617	0.28617	0.231668	1.23526	0.304814
Saro_1618	0.265659	0.210104	1.26442	0.338475
Saro_1619	0.284975	0.203594	1.39972	0.485141
Saro_1620	0.296201	0.225227	1.31512	0.395194
Saro_1621	0.299704	0.236641	1.26649	0.340839
Saro_1622	0.301769	0.20691	1.45845	0.54444
Saro_1623	0.26689	0.183052	1.458	0.543989
Saro_1624	0.303921	0.206656	1.47066	0.556468
Saro_1625	0.319387	0.211353	1.51115	0.595649
Saro_1626	0.291636	0.21829	1.33601	0.417926
Saro_1627	0.33924	0.237952	1.42567	0.511635
Saro_1628	0.288746	0.20636	1.39924	0.484639
Saro_1629	0.270198	0.207186	1.30413	0.383092
Saro_1630	0.289867	0.211989	1.36737	0.451404
Saro_1631	0.29657	0.212479	1.39576	0.481049
Saro_1632	0.290807	0.224444	1.29567	0.373701
Saro_1633	0.28262	0.229473	1.2316	0.300537
Saro_1634	0.306899	0.1902	1.61356	0.690247
Saro_1635	0.323104	0.225687	1.43165	0.517676
Saro_1636	0.294794	0.203801	1.44648	0.532545
Saro_1637	0.273964	0.207762	1.31864	0.399055
Saro_1638	0.31394	0.23218	1.35214	0.435245
Saro_1639	0.297581	0.224016	1.32839	0.409681
Saro_1640	0.206759	0.164562	1.25642	0.329323
Saro_1641	0.328245	0.27078	1.21222	0.27765
Saro_1642	0.303147	0.193893	1.56348	0.644759
Saro_1643	0.290841	0.22308	1.30375	0.382671
Saro_1644	0.333928	0.226371	1.47514	0.560852
Saro_1645	0.274013	0.207806	1.3186	0.399012
Saro_1646	0.294419	0.197633	1.48973	0.575048
Saro_1647	0.294989	0.202353	1.45779	0.543783
Saro_1648	0.339297	0.232179	1.46136	0.547312
Saro_1649	0.26064	0.18192	1.43272	0.518757
Saro_1650	0.305545	0.240688	1.26947	0.344223
Saro_1651	0.335346	0.24777	1.35346	0.436649
Saro_1652	0.289889	0.220519	1.31458	0.3946
Saro_1653	0.302205	0.217243	1.39109	0.476218
Saro_1654	0.269206	0.209455	1.28527	0.362068
Saro_1655	0.300325	0.213039	1.40972	0.495404
Saro_1656	0.270258	0.195538	1.38212	0.466883
Saro_1657	0.297453	0.219696	1.35393	0.437155
Saro_1658	0.3092	0.21176	1.46014	0.546108
Saro_1659	0.260319	0.195278	1.33307	0.414749
Saro_1660	0.297362	0.21689	1.37103	0.455256
Saro_1661	0.333205	0.225459	1.4779	0.563545
Saro_1662	0.308691	0.207721	1.48609	0.571517
Saro_1663	0.341214	0.268676	1.26998	0.344811
Saro_1664	0.294808	0.215395	1.36868	0.452789
Saro_1665	0.257106	0.215053	1.19554	0.257666
Saro_1666	0.303539	0.192383	1.57778	0.657899
Saro_1667	0.319012	0.232693	1.37095	0.455181
Saro_1668	0.271213	0.191781	1.41418	0.499963
Saro_1669	0.246131	0.190902	1.28931	0.366594
Saro_1670	0.310948	0.207857	1.49597	0.581081
Saro_1671	0.288873	0.196052	1.47345	0.559198
Saro_1672	0.321404	0.221818	1.44895	0.535009
Saro_1673	0.288043	0.216088	1.33299	0.414666
Saro_1674	0.287129	0.196395	1.462	0.547942
Saro_1675	0.279783	0.197405	1.41731	0.503155
Saro_1676	0.302184	0.212704	1.42068	0.50658
Saro_1677	0.277465	0.189622	1.46325	0.549178
Saro_1678	0.226942	0.193576	1.17237	0.229425
Saro_1679	0.314343	0.202032	1.55591	0.637755
Saro_1680	0.302015	0.217824	1.38651	0.471458
Saro_1681	0.321308	0.228678	1.40507	0.490641
Saro_1682	0.269608	0.188252	1.43216	0.518196
Saro_1683	0.32561	0.230967	1.40977	0.495457
Saro_1684	0.301456	0.231276	1.30345	0.382335
Saro_1685	0.302166	0.217215	1.39109	0.476214
Saro_1686	0.270575	0.188859	1.43268	0.518719
Saro_1687	0.334297	0.235037	1.42231	0.508241
Saro_1688	0.320302	0.19499	1.64266	0.716034
Saro_1689	0.254008	0.186927	1.35886	0.442395
Saro_1690	0.324193	0.207308	1.56383	0.645081
Saro_1691	0.289014	0.205067	1.40936	0.49504
Saro_1692	0.31193	0.210964	1.47859	0.564221
Saro_1693	0.293466	0.216327	1.35659	0.439983
Saro_1694	0.271248	0.216863	1.25078	0.322832
Saro_1695	0.307881	0.210544	1.46231	0.54825
Saro_1696	0.335905	0.22538	1.4904	0.575695
Saro_1697	0.378041	0.28172	1.3419	0.424277
Saro_1698	0.281422	0.181998	1.54629	0.628807
Saro_1699	0.265264	0.189221	1.40187	0.487354
Saro_1700	0.354235	0.267273	1.32537	0.406396
Saro_1701	0.349502	0.24024	1.4548	0.540825
Saro_1702	0.273024	0.188752	1.44647	0.532534
Saro_1703	0.260072	0.194138	1.33963	0.421831
Saro_1704	0.306532	0.222696	1.37646	0.460965
Saro_1705	0.307987	0.228185	1.34973	0.432667
Saro_1706	0.296283	0.20911	1.41688	0.502715
Saro_1707	0.307932	0.221661	1.3892	0.474257
Saro_1708	0.292003	0.204213	1.42989	0.515906
Saro_1709	0.317732	0.235533	1.34899	0.431882
Saro_1710	0.275046	0.206454	1.33224	0.413852
Saro_1711	0.271243	0.175796	1.54294	0.625681
Saro_1712	0.273516	0.162154	1.68677	0.75426
Saro_1713	0.255816	0.161604	1.58299	0.662649
Saro_1714	0.316345	0.246004	1.28594	0.36282
Saro_1715	0.236369	0.178506	1.32415	0.405066
Saro_1716	0.286202	0.228361	1.25329	0.325719
Saro_1717	0.322423	0.276188	1.1674	0.223302
Saro_1718	0.306628	0.235866	1.30001	0.378523
Saro_1719	0.282543	0.199055	1.41943	0.505307
Saro_1720	0.300915	0.186542	1.61312	0.689856
Saro_1721	0.305329	0.256166	1.19192	0.253286
Saro_1722	0.302456	0.217471	1.39079	0.475901
Saro_1723	0.408551	0.300578	1.35922	0.44278
Saro_1724	0.256563	0.166171	1.54397	0.626641
Saro_1725	0.328623	0.23086	1.42347	0.509414
Saro_1726	0.29012	0.225339	1.28748	0.364549
Saro_1727	0.282131	0.19987	1.41157	0.497303
Saro_1728	0.309087	0.222782	1.3874	0.47238
Saro_1729	0.307172	0.221668	1.38573	0.470642
Saro_1730	0.283954	0.184808	1.53648	0.619629
Saro_1731	0.311849	0.216332	1.44153	0.527604
Saro_1732	0.315954	0.227452	1.3891	0.474155
Saro_1733	0.304153	0.210055	1.44797	0.534033
Saro_1734	0.270442	0.194283	1.392	0.477154
Saro_1735	0.255615	0.192218	1.32981	0.411223
Saro_1736	0.24234	0.131736	1.83958	0.879378
Saro_1737	0.256171	0.174156	1.47093	0.556724
Saro_1738	0.31503	0.207098	1.52116	0.605176
Saro_1739	0.320204	0.24116	1.32776	0.408999
Saro_1740	0.311593	0.201358	1.54746	0.629899
Saro_1741	0.266615	0.207267	1.28633	0.363265
Saro_1742	0.316567	0.212135	1.49229	0.577527
Saro_1743	0.241705	0.163847	1.47519	0.560899
Saro_1744	0.354316	0.26501	1.33699	0.418992
Saro_1745	0.291793	0.212728	1.37167	0.455935
Saro_1746	0.274779	0.194938	1.40957	0.495259
Saro_1747	0.272904	0.188054	1.4512	0.537248
Saro_1748	0.317869	0.201032	1.58118	0.661003
Saro_1749	0.295574	0.233484	1.26593	0.340197
Saro_1750	0.280045	0.201283	1.3913	0.476429
Saro_1751	0.295606	0.183357	1.61218	0.689017
Saro_1752	0.303109	0.196597	1.54178	0.624597
Saro_1753	0.278258	0.175563	1.58495	0.664435
Saro_1754	0.319962	0.190111	1.68302	0.751055
Saro_1755	0.251288	0.170827	1.47101	0.556806
Saro_1756	0.273248	0.20413	1.3386	0.420724
Saro_1757	0.29064	0.20626	1.4091	0.494772
Saro_1758	0.267462	0.191656	1.39554	0.480819
Saro_1759	0.287547	0.21819	1.31788	0.398215
Saro_1760	0.300475	0.229341	1.31017	0.389753
Saro_1761	0.354773	0.246673	1.43823	0.524292
Saro_1762	0.281984	0.203687	1.3844	0.469261
Saro_1763	0.259015	0.193058	1.34164	0.424002
Saro_1764	0.299846	0.238387	1.25781	0.330915
Saro_1765	0.281065	0.20615	1.3634	0.447208
Saro_1766	0.311311	0.212511	1.46491	0.550817
Saro_1767	0.357482	0.257628	1.38759	0.472585
Saro_1768	0.317491	0.215037	1.47645	0.562131
Saro_1769	0.32292	0.224713	1.43703	0.523092
Saro_1770	0.302369	0.206388	1.46505	0.550951
Saro_1771	0.274754	0.202554	1.35645	0.439833
Saro_1772	0.302463	0.219976	1.37498	0.459409
Saro_1773	0.284619	0.219636	1.29587	0.373919
Saro_1774	0.305488	0.205599	1.48585	0.571284
Saro_1775	0.327745	0.236469	1.386	0.470922
Saro_1776	0.319451	0.214401	1.48997	0.575283
Saro_1777	0.29678	0.223343	1.3288	0.410129
Saro_1778	0.306448	0.2315	1.32375	0.404631
Saro_1779	0.279036	0.167034	1.67053	0.740304
Saro_1780	0.290793	0.183253	1.58685	0.666161
Saro_1781	0.278037	0.201598	1.37917	0.463796
Saro_1782	0.323886	0.191897	1.68781	0.755156
Saro_1783	0.348776	0.245647	1.41983	0.505715
Saro_1784	0.289373	0.217982	1.32751	0.408718
Saro_1785	0.340266	0.220222	1.54511	0.627708
Saro_1786	0.276102	0.1997	1.38258	0.467366
Saro_1787	0.284975	0.16315	1.74671	0.804642
Saro_1788	0.329647	0.251403	1.31123	0.390919
Saro_1789	0.28808	0.232829	1.2373	0.307195
Saro_1790	0.3321	0.250432	1.32611	0.407199
Saro_1791	0.290302	0.222028	1.3075	0.386811
Saro_1792	0.299254	0.200102	1.4955	0.58063
Saro_1793	0.292509	0.191247	1.52948	0.613043
Saro_1794	0.29133	0.211724	1.37599	0.460469
Saro_1795	0.277839	0.201462	1.37911	0.463742
Saro_1796	0.30333	0.210505	1.44096	0.527033
Saro_1797	0.319876	0.240353	1.33086	0.412356
Saro_1798	0.301944	0.190631	1.58392	0.663497
Saro_1799	0.243351	0.172852	1.40785	0.493496
Saro_1800	0.320339	0.221268	1.44774	0.533807
Saro_1801	0.296436	0.202794	1.46176	0.547708
Saro_1802	0.313662	0.219934	1.42617	0.512144
Saro_1803	0.286746	0.218702	1.31113	0.390811
Saro_1804	0.275047	0.206103	1.33451	0.416314
Saro_1805	0.303659	0.21741	1.39671	0.482034
Saro_1806	0.282411	0.215833	1.30847	0.38788
Saro_1807	0.314005	0.182445	1.72109	0.783323
Saro_1808	0.299341	0.236105	1.26783	0.342364
Saro_1809	0.282647	0.181324	1.55879	0.640425
Saro_1810	0.254197	0.2023	1.25654	0.329455
Saro_1811	0.33381	0.25513	1.30839	0.387798
Saro_1812	0.293487	0.208803	1.40557	0.491156
Saro_1813	0.288734	0.222609	1.29705	0.375229
Saro_1814	0.281625	0.201239	1.39946	0.484866
Saro_1815	0.32509	0.236691	1.37348	0.457835
Saro_1816	0.299281	0.202752	1.47609	0.56178
Saro_1817	0.290022	0.201051	1.44253	0.528606
Saro_1818	0.352201	0.244464	1.4407	0.526775
Saro_1819	0.318768	0.245227	1.29989	0.378388
Saro_1820	0.257395	0.191169	1.34643	0.429137
Saro_1821	0.293476	0.22373	1.31174	0.391483
Saro_1822	0.339405	0.22321	1.52057	0.604608
Saro_1823	0.305763	0.222816	1.37227	0.456561
Saro_1824	0.323568	0.219026	1.47731	0.562971
Saro_1825	0.331186	0.219571	1.50833	0.592954
Saro_1826	0.279756	0.205122	1.36385	0.447689
Saro_1827	0.273944	0.178967	1.5307	0.61419
Saro_1828	0.217587	0.147845	1.47172	0.557507
Saro_1829	0.31607	0.234919	1.34544	0.428079
Saro_1830	0.324025	0.266314	1.21671	0.28298
Saro_1831	0.299095	0.166923	1.79181	0.841419
Saro_1832	0.315662	0.280122	1.12687	0.172323
Saro_1833	0.295507	0.264131	1.11879	0.161943
Saro_1834	0.299443	0.203948	1.46823	0.554082
Saro_1835	0.262968	0.201837	1.30288	0.3817
Saro_1836	0.338544	0.242879	1.39388	0.479107
Saro_1837	0.26792	0.201448	1.32997	0.411393
Saro_1838	0.313519	0.217878	1.43897	0.525033
Saro_1839	0.364271	0.240726	1.51322	0.597623
Saro_1840	0.343994	0.235169	1.46275	0.548686
Saro_1841	0.281803	0.17602	1.60097	0.678948
Saro_1842	0.259695	0.185489	1.40006	0.485484
Saro_1843	0.287624	0.194523	1.47861	0.564243
Saro_1844	0.312962	0.183944	1.7014	0.766723
Saro_1845	0.320271	0.25177	1.27208	0.347188
Saro_1846	0.35471	0.197094	1.79969	0.847751
Saro_1847	0.298036	0.233461	1.2766	0.352305
Saro_1848	0.295746	0.214967	1.37578	0.460246
Saro_1849	0.305875	0.20752	1.47396	0.559694
Saro_1850	0.30803	0.203968	1.51019	0.594732
Saro_1851	0.292306	0.223853	1.3058	0.38493
Saro_1852	0.251441	0.188284	1.33544	0.417312
Saro_1853	0.27578	0.200987	1.37213	0.456414
Saro_1854	0.315274	0.200442	1.57289	0.653419
Saro_1855	0.297407	0.194503	1.52906	0.612648
Saro_1856	0.293703	0.205532	1.42899	0.514995
Saro_1857	0.306608	0.223369	1.37265	0.456964
Saro_1858	0.346524	0.210661	1.64494	0.718031
Saro_1859	0.255903	0.181301	1.41148	0.497206
Saro_1860	0.275507	0.164508	1.67473	0.743927
Saro_1861	0.31473	0.231126	1.36173	0.445436
Saro_1862	0.302514	0.212138	1.42602	0.511996
Saro_1863	0.289178	0.204932	1.41109	0.496811
Saro_1864	0.294021	0.175054	1.6796	0.748119
Saro_1865	0.244317	0.201519	1.21238	0.277841
Saro_1866	0.252041	0.171552	1.46918	0.555016
Saro_1867	0.299308	0.200758	1.49089	0.576172
Saro_1868	0.321396	0.225799	1.42337	0.509314
Saro_1869	0.262613	0.194127	1.35279	0.435936
Saro_1870	0.301761	0.236685	1.27495	0.350436
Saro_1871	0.316097	0.227251	1.39096	0.47608
Saro_1872	0.283071	0.204623	1.38338	0.468197
Saro_1873	0.335028	0.251571	1.33174	0.413318
Saro_1874	0.290745	0.213942	1.35899	0.442534
Saro_1875	0.325039	0.239549	1.35688	0.440292
Saro_1876	0.30589	0.241457	1.26685	0.341249
Saro_1877	0.268989	0.223118	1.20559	0.26974
Saro_1878	0.266936	0.189761	1.4067	0.492311
Saro_1879	0.311732	0.235872	1.32161	0.402298
Saro_1880	0.284664	0.215579	1.32047	0.401048
Saro_1881	0.296718	0.220694	1.34448	0.427043
Saro_1882	0.267821	0.196049	1.36609	0.450053
Saro_1883	0.29608	0.202879	1.45939	0.545367
Saro_1884	0.283885	0.213126	1.332	0.413599
Saro_1885	0.303383	0.224213	1.3531	0.436272
Saro_1886	0.30746	0.222595	1.38126	0.465981
Saro_1887	0.286708	0.228955	1.25225	0.32452
Saro_1888	0.252508	0.184852	1.366	0.449957
Saro_1889	0.272979	0.194104	1.40636	0.491963
Saro_1890	0.291204	0.2045	1.42398	0.509932
Saro_1891	0.310849	0.220635	1.40888	0.494552
Saro_1892	0.28424	0.212161	1.33974	0.421951
Saro_1893	0.251947	0.18741	1.34436	0.426922
Saro_1894	0.24217	0.161777	1.49693	0.582008
Saro_1895	0.312141	0.214029	1.45841	0.544394
Saro_1896	0.30446	0.219977	1.38405	0.468897
Saro_1897	0.268564	0.168001	1.59858	0.676792
Saro_1898	0.302556	0.22614	1.33791	0.419984
Saro_1899	0.299264	0.214545	1.39488	0.480138
Saro_1900	0.33104	0.216967	1.52576	0.609532
Saro_1901	0.299983	0.225026	1.33311	0.414791
Saro_1902	0.297138	0.20636	1.4399	0.525971
Saro_1903	0.289255	0.209618	1.37992	0.464584
Saro_1904	0.331755	0.250639	1.32364	0.404511
Saro_1905	0.348529	0.212442	1.64059	0.714211
Saro_1906	0.250266	0.198365	1.26164	0.3353
Saro_1907	0.297464	0.22508	1.32159	0.402273
Saro_1908	0.287315	0.206904	1.38864	0.473672
Saro_1909	0.277587	0.200604	1.38375	0.468588
Saro_1910	0.30121	0.238375	1.2636	0.337536
Saro_1911	0.296719	0.213474	1.38996	0.475039
Saro_1912	0.260292	0.203206	1.28093	0.357189
Saro_1913	0.288461	0.195913	1.4724	0.558165
Saro_1914	0.255391	0.186878	1.36662	0.450609
Saro_1915	0.314673	0.222842	1.41209	0.497834
Saro_1916	0.334688	0.242299	1.3813	0.466027
Saro_1917	0.287243	0.238884	1.20243	0.265957
Saro_1918	0.329687	0.241617	1.3645	0.448371
Saro_1919	0.296195	0.204213	1.45042	0.536469
Saro_1920	0.327318	0.234828	1.39386	0.479085
Saro_1921	0.322619	0.235766	1.36839	0.452475
Saro_1922	0.324328	0.207255	1.56488	0.646048
Saro_1923	0.23794	0.166037	1.43306	0.519094
Saro_1924	0.271432	0.186109	1.45845	0.54444
Saro_1925	0.339154	0.233599	1.45186	0.537906
Saro_1926	0.302023	0.224323	1.34638	0.429082
Saro_1927	0.294337	0.208488	1.41177	0.497505
Saro_1928	0.305134	0.226876	1.34494	0.427538
Saro_1929	0.274405	0.201857	1.3594	0.442972
Saro_1930	0.282507	0.214119	1.31939	0.399872
Saro_1931	0.352999	0.249758	1.41336	0.49913
Saro_1932	0.29918	0.219278	1.36439	0.448254
Saro_1933	0.323541	0.23079	1.40189	0.487368
Saro_1936	0.13023	0.0795915	1.63623	0.710375
Saro_1937	0.250757	0.164577	1.52365	0.607528
Saro_1938	0.358651	0.243905	1.47046	0.556265
Saro_1939	0.274019	0.222337	1.23245	0.301528
Saro_1940	0.309636	0.195465	1.5841	0.66366
Saro_1941	0.352345	0.268482	1.31236	0.392166
Saro_1942	0.290411	0.221193	1.31293	0.392788
Saro_1943	0.252006	0.177771	1.41758	0.503435
Saro_1944	0.240398	0.17784	1.35177	0.434846
Saro_1945	0.322149	0.22579	1.42677	0.51275
Saro_1946	0.318105	0.230875	1.37782	0.462389
Saro_1947	0.266562	0.183317	1.4541	0.54013
Saro_1948	0.271213	0.176545	1.53622	0.619385
Saro_1949	0.317982	0.238406	1.33378	0.415524
Saro_1950	0.312241	0.221104	1.41219	0.497932
Saro_1951	0.26856	0.239994	1.11903	0.162246
Saro_1952	0.306774	0.229802	1.33495	0.416786
Saro_1953	0.318423	0.243676	1.30675	0.385984
Saro_1954	0.281045	0.235351	1.19415	0.255989
Saro_1955	0.286806	0.227778	1.25915	0.332449
Saro_1956	0.268061	0.184892	1.44983	0.53588
Saro_1957	0.290849	0.209475	1.38846	0.473488
Saro_1958	0.33068	0.226712	1.45859	0.544577
Saro_1959	0.285448	0.18728	1.52418	0.60803
Saro_1960	0.254043	0.201335	1.2618	0.335478
Saro_1961	0.284336	0.197005	1.4433	0.529368
Saro_1962	0.302202	0.232893	1.2976	0.375848
Saro_1963	0.325611	0.265561	1.22613	0.29411
Saro_1964	0.2489	0.175839	1.4155	0.501308
Saro_1965	0.296198	0.23136	1.28025	0.356422
Saro_1966	0.33801	0.205427	1.6454	0.718437
Saro_1967	0.317458	0.214419	1.48055	0.566137
Saro_1968	0.292192	0.221399	1.31975	0.400266
Saro_1969	0.255225	0.172258	1.48164	0.567196
Saro_1970	0.307187	0.231801	1.32522	0.40623
Saro_1971	0.339516	0.231426	1.46706	0.552929
Saro_1972	0.339811	0.239059	1.42145	0.507368
Saro_1973	0.303345	0.180568	1.67995	0.748415
Saro_1974	0.310392	0.218785	1.4187	0.504573
Saro_1975	0.345517	0.234099	1.47595	0.561641
Saro_1976	0.289802	0.212296	1.36509	0.448992
Saro_1977	0.297384	0.223264	1.33199	0.413581
Saro_1978	0.289602	0.216598	1.33705	0.419053
Saro_1979	0.303611	0.230585	1.3167	0.396924
Saro_1980	0.348453	0.251661	1.38461	0.469483
Saro_1981	0.381603	0.255602	1.49296	0.578174
Saro_1982	0.312991	0.210522	1.48674	0.57215
Saro_1983	0.313025	0.219974	1.42301	0.508945
Saro_1984	0.280815	0.225651	1.24447	0.315526
Saro_1985	0.258861	0.20446	1.26607	0.340357
Saro_1986	0.24516	0.179802	1.3635	0.44732
Saro_1987	0.289518	0.208369	1.38945	0.474511
Saro_1988	0.278724	0.205683	1.35511	0.438412
Saro_1989	0.307687	0.204849	1.50202	0.586908
Saro_1990	0.315198	0.224157	1.40615	0.491751
Saro_1991	0.311944	0.238125	1.31	0.38957
Saro_1993	0.307936	0.222088	1.38655	0.4715
Saro_1994	0.257673	0.176825	1.45722	0.543215
Saro_1995	0.281079	0.215036	1.30713	0.386398
Saro_1996	0.269874	0.207715	1.29925	0.377681
Saro_1997	0.283048	0.202034	1.40099	0.486451
Saro_1998	0.282506	0.164309	1.71936	0.78187
Saro_1999	0.324897	0.241029	1.34796	0.430776
Saro_2000	0.266572	0.197148	1.35214	0.435248
Saro_2001	0.327921	0.182163	1.80016	0.848121
Saro_2002	0.305381	0.196544	1.55375	0.635758
Saro_2003	0.309279	0.228838	1.35152	0.43458
Saro_2004	0.320587	0.230321	1.39191	0.477067
Saro_2005	0.308781	0.196675	1.57001	0.650769
[truncated: 1,982 more rows]

## Sheet: Outlier genes (>1) fold (AI-1)
Table:	Data of Log2-fold change in effective density for all the genes along with the list of 20 outlier genes with >1 fold change in AI-2 analysis.
columns definition
gene_name	Locus tags that are systematically applied to every gene in a genome
Average effective density (G)	Average of effective density per gene of replicates in Ground samples
Average effective density (I)	Average of effective density per gene of replicates in ISS samples
Ratio(G/I)	ratio of the average effective density in "Ground" to the average effective density in "ISS" per gene
Log2-fold change	logarithm of the ratio (G/I) per gene using base 2 (log2)
COG	Clusters of Orthologous Groups (COG) categories associated with important genes
Gene Product	Gene Product name providing information of gene function
gene_name	Average effective density (G)	Average effective density (I)	Ratio(G/I)	Log2-fold change	COG	Gene Product
Saro_0457	0.177476	0.0328947	5.39527	2.43169	[C] Energy production and conversion,Electron transfer flavoprotein, alpha subunit	electron transfer flavoprotein alpha subunit apoprotein
Saro_0603	0.298511	0.145106	2.05719	1.04067	hypothetical protein	hypothetical protein
Saro_0836	0.230176	0.114181	2.01589	1.01142	hypothetical protein	hypothetical protein
Saro_1327	0.305382	0.149509	2.04256	1.03038	hypothetical protein	hypothetical protein
Saro_1339	0.341579	0.162408	2.10321	1.0726	[I] Lipid transport and metabolism[Q] Secondary metabolites biosynthesis, transport and catabolismAcyl carrier protein	acyl carrier protein
Saro_1405	0.266255	0.130242	2.04431	1.03161	[J] Translation, ribosomal structure and biogenesisRibosomal protein S16	SSU ribosomal protein S16P
Saro_1481	0.264824	0.118279	2.23897	1.16284	[X] Mobilome: prophages, transposons	transposase
Saro_1485	0.239617	0.0548216	4.37084	2.12791	[X] Mobilome: prophages, transposonsTransposase (or an inactivated derivative)	transposase
Saro_1495	0.210064	0.0775205	2.70979	1.43818	[X] Mobilome: prophages, transposonsTransposase (or an inactivated derivative)	transposase
Saro_1529	0.287746	0.128741	2.23507	1.16032	[X] Mobilome: prophages, transposonsTransposase	transposase, IS5 family
Saro_2197	0.179711	0.0842348	2.13345	1.09319	hypothetical protein	hypothetical protein
Saro_2408	0.362048	0.170375	2.125	1.08746	hypothetical protein	hypothetical protein
Saro_3079	0.273492	0.131616	2.07795	1.05516	hypothetical protein	hypothetical protein
Saro_3105	0.213724	0.100626	2.12395	1.08675	[V] Defense mechanisms	Endoribonuclease L-PSP
Saro_3524	0.25897	0.0660549	3.92053	1.97105	[G] Carbohydrate transport and metabolismMannitol-1-phosphate/altronate dehydrogenases	Mannitol dehydrogenase, C-terminal domain
Saro_3678	0.249865	0.0357143	6.99623	2.80658	[G] Carbohydrate transport and metabolismMannitol-1-phosphate/altronate dehydrogenases	Mannitol dehydrogenase, C-terminal domain
Saro_3691	0.247963	0.05	4.95925	2.31012	[I] Lipid transport and metabolism	Acyl-CoA dehydrogenase, type 2, C-terminal domain
Saro_3748	0.267477	0.06	4.45794	2.15638	[I] Lipid transport and metabolism	Acyl-CoA dehydrogenase, type 2, C-terminal domain
Saro_3805	0.165875	0.046374	3.5769	1.83871	hypothetical protein	hypothetical protein
Saro_3928	0.478929	0.2	2.39465	1.25981	[A] RNA processing and modification	RNA-directed DNA polymerase (Reverse transcriptase)
Saro_3970	0.475405	0.142857	3.32784	1.73458	[L] Replication, recombination and repair	phage integrase family protein
Saro_R0030	0.256141	0.107934	2.37313	1.24679		tRNA-Arg-ACG

## Sheet: Log2fold change (AI-2)
Table:	Log2-fold Results Using the ratio of effective density per gene for AI-2 Dataset
columns definition
gene_name	Locus tags that are systematically applied to every gene in a genome
Average effective density (G)	Average of effective density per gene of replicates in Ground samples
Average effective density (I)	Average of effective density per gene of replicates in ISS samples
Ratio(G/I)	ratio of the average effective density in "Ground" to the average effective density in "ISS" per gene
Log2-fold change	logarithm of the ratio (G/I) per gene using base 2 (log2)
COG	Clusters of Orthologous Groups (COG) categories associated with important genes
Gene Product	Gene Product name providing information of gene function
gene_name	Average effective density (G)	Average effective density (I)	Ratio(G/I)	Log2-fold change
Saro_0001	0.273322	0.211961	1.28949	0.366804
Saro_0002	0.276156	0.203	1.36037	0.444003
Saro_0003	0.328016	0.258305	1.26988	0.344692
Saro_0004	0.246123	0.246432	0.998747	-0.00180927
Saro_0005	0.292874	0.225156	1.30076	0.379354
Saro_0006	0.271289	0.218389	1.24223	0.312932
Saro_0007	0.307442	0.193225	1.59111	0.67003
Saro_0008	0.294556	0.23153	1.27222	0.347346
Saro_0009	0.32938	0.234436	1.40499	0.49056
Saro_0010	0.290554	0.205708	1.41246	0.498209
Saro_0011	0.316268	0.242984	1.3016	0.380286
Saro_0012	0.303347	0.221149	1.37169	0.455952
Saro_0013	0.260005	0.226724	1.14679	0.197602
Saro_0014	0.314307	0.263565	1.19252	0.254014
Saro_0015	0.277851	0.208689	1.33141	0.412956
Saro_0016	0.278226	0.218245	1.27483	0.350308
Saro_0017	0.242356	0.203685	1.18986	0.250787
Saro_0018	0.312501	0.20615	1.5159	0.600171
Saro_0019	0.265967	0.19087	1.39344	0.478655
Saro_0020	0.233153	0.191613	1.21679	0.283083
Saro_0021	0.306158	0.233298	1.31231	0.392105
Saro_0022	0.281998	0.225058	1.25301	0.325392
Saro_0023	0.290076	0.228213	1.27108	0.346055
Saro_0024	0.298949	0.220026	1.3587	0.442225
Saro_0025	0.288183	0.219686	1.31179	0.391542
Saro_0026	0.348322	0.257049	1.35508	0.43838
Saro_0027	0.255902	0.219294	1.16693	0.222724
Saro_0028	0.319196	0.217671	1.46642	0.552295
Saro_0029	0.273891	0.214223	1.27853	0.354486
Saro_0030	0.295451	0.245848	1.20176	0.265153
Saro_0031	0.339009	0.262001	1.29392	0.371753
Saro_0032	0.351735	0.26051	1.35018	0.433153
Saro_0033	0.283717	0.228558	1.24133	0.311891
Saro_0034	0.279596	0.209511	1.33451	0.416315
Saro_0035	0.281676	0.225901	1.2469	0.318349
Saro_0036	0.263522	0.188455	1.39833	0.483708
Saro_0037	0.255042	0.231156	1.10334	0.141873
Saro_0038	0.278647	0.211336	1.3185	0.398899
Saro_0039	0.303966	0.225827	1.34601	0.428691
Saro_0040	0.279679	0.197004	1.41966	0.505548
Saro_0041	0.395211	0.306994	1.28736	0.364412
Saro_0042	0.297702	0.244662	1.21679	0.283077
Saro_0043	0.302199	0.200041	1.51069	0.595203
Saro_0044	0.338654	0.245883	1.3773	0.461838
Saro_0045	0.295018	0.251833	1.17148	0.228335
Saro_0046	0.309533	0.248067	1.24778	0.319362
Saro_0047	0.288167	0.253184	1.13817	0.186721
Saro_0048	0.259861	0.205729	1.26312	0.336992
Saro_0049	0.25463	0.207653	1.22623	0.294225
Saro_0050	0.320347	0.25772	1.24301	0.313834
Saro_0051	0.305927	0.248002	1.23357	0.302835
Saro_0052	0.259381	0.209172	1.24004	0.310382
Saro_0053	0.297064	0.213056	1.3943	0.479545
Saro_0054	0.302934	0.252219	1.20107	0.264325
Saro_0055	0.284755	0.214439	1.32791	0.409153
Saro_0056	0.212682	0.186637	1.13955	0.188462
Saro_0057	0.307527	0.255471	1.20376	0.267552
Saro_0058	0.336479	0.24954	1.34839	0.431242
Saro_0059	0.324643	0.269923	1.20273	0.266308
Saro_0060	0.297386	0.20635	1.44117	0.527245
Saro_0061	0.28109	0.224679	1.25107	0.323164
Saro_0062	0.30972	0.212568	1.45704	0.543041
Saro_0063	0.236609	0.162262	1.45819	0.544183
Saro_0064	0.303105	0.215918	1.4038	0.489335
Saro_0065	0.298614	0.166698	1.79134	0.84104
Saro_0066	0.277077	0.216151	1.28187	0.358249
Saro_0067	0.291001	0.183825	1.58303	0.662689
Saro_0068	0.290965	0.224972	1.29334	0.371102
Saro_0069	0.268267	0.209799	1.27868	0.354661
Saro_0070	0.320945	0.233351	1.37538	0.459828
Saro_0071	0.365381	0.307973	1.18641	0.246598
Saro_0072	0.226655	0.176504	1.28414	0.360798
Saro_0073	0.333388	0.259877	1.28287	0.359373
Saro_0074	0.265103	0.187512	1.41379	0.499568
Saro_0075	0.323388	0.251071	1.28804	0.365173
Saro_0076	0.299245	0.224996	1.33	0.411423
Saro_0077	0.277614	0.245533	1.13066	0.177167
Saro_0078	0.248271	0.191937	1.2935	0.371285
Saro_0079	0.289797	0.215475	1.34492	0.427525
Saro_0080	0.308934	0.23106	1.33703	0.419034
Saro_0081	0.266834	0.250581	1.06486	0.0906642
Saro_0082	0.242136	0.149985	1.6144	0.691002
Saro_0083	0.229297	0.176375	1.30005	0.378568
Saro_0084	0.299125	0.240112	1.24577	0.317041
Saro_0085	0.282597	0.193837	1.45791	0.543901
Saro_0086	0.313298	0.215857	1.45141	0.537456
Saro_0087	0.305884	0.226695	1.34932	0.432231
Saro_0088	0.271462	0.227096	1.19536	0.257447
Saro_0089	0.29566	0.255629	1.15659	0.209884
Saro_0090	0.323328	0.244211	1.32397	0.404867
Saro_0091	0.27948	0.217245	1.28647	0.363422
Saro_0092	0.2771	0.230188	1.2038	0.267591
Saro_0093	0.350244	0.259994	1.34712	0.429881
Saro_0094	0.307528	0.244588	1.25733	0.330363
Saro_0095	0.28796	0.248434	1.1591	0.213005
Saro_0096	0.308381	0.211023	1.46136	0.547316
Saro_0097	0.263467	0.202936	1.29827	0.376596
Saro_0098	0.294145	0.227771	1.29141	0.368944
Saro_0099	0.268359	0.228541	1.17423	0.231713
Saro_0100	0.27658	0.209897	1.3177	0.398018
Saro_0101	0.30708	0.227834	1.34783	0.430637
Saro_0102	0.341545	0.253223	1.34879	0.431668
Saro_0103	0.337962	0.266534	1.26799	0.342539
Saro_0104	0.285154	0.265376	1.07453	0.103705
Saro_0105	0.288241	0.219766	1.31158	0.391308
Saro_0106	0.312299	0.240766	1.2971	0.375295
Saro_0107	0.292649	0.232541	1.25848	0.331683
Saro_0108	0.311435	0.243548	1.27874	0.354721
Saro_0109	0.311602	0.280306	1.11165	0.152704
Saro_0110	0.30153	0.248656	1.21264	0.278149
Saro_0111	0.346418	0.259863	1.33308	0.414762
Saro_0112	0.29311	0.256945	1.14075	0.189984
Saro_0113	0.247296	0.210336	1.17572	0.233543
Saro_0114	0.320133	0.245453	1.30425	0.383222
Saro_0115	0.312657	0.234801	1.33158	0.413141
Saro_0116	0.326553	0.254282	1.28421	0.360884
Saro_0117	0.333438	0.261004	1.27752	0.353345
Saro_0118	0.282001	0.243429	1.15845	0.212197
Saro_0119	0.335194	0.294639	1.13764	0.186046
Saro_0120	0.301763	0.23394	1.28991	0.367275
Saro_0121	0.284986	0.235509	1.21009	0.275109
Saro_0122	0.277233	0.24896	1.11357	0.155188
Saro_0123	0.360036	0.255435	1.4095	0.495183
Saro_0124	0.345677	0.229732	1.5047	0.589476
Saro_0125	0.291342	0.231815	1.25679	0.32974
Saro_0126	0.305115	0.208341	1.4645	0.550409
Saro_0127	0.30124	0.235237	1.28058	0.356796
Saro_0128	0.276711	0.211123	1.31066	0.390295
Saro_0129	0.283719	0.234021	1.21237	0.277825
Saro_0130	0.267581	0.171379	1.56134	0.642783
Saro_0131	0.303734	0.247106	1.22917	0.297683
Saro_0132	0.297333	0.230704	1.28881	0.366037
Saro_0133	0.313496	0.219641	1.42731	0.513299
Saro_0134	0.303299	0.282751	1.07267	0.101208
Saro_0135	0.327024	0.286967	1.13959	0.18851
Saro_0136	0.291057	0.231308	1.25831	0.331487
Saro_0137	0.286182	0.204825	1.3972	0.482542
Saro_0138	0.315479	0.269588	1.17023	0.226787
Saro_0139	0.29433	0.271191	1.08533	0.118127
Saro_0140	0.337026	0.278169	1.21158	0.276896
Saro_0141	0.28991	0.179153	1.61823	0.694413
Saro_0142	0.298943	0.249943	1.19605	0.258273
Saro_0143	0.295611	0.249145	1.1865	0.246711
Saro_0144	0.279342	0.208863	1.33744	0.419472
Saro_0145	0.285871	0.19232	1.48643	0.571856
Saro_0146	0.335899	0.274322	1.22447	0.292153
Saro_0147	0.256898	0.19698	1.30418	0.383146
Saro_0148	0.300433	0.216155	1.3899	0.474979
Saro_0149	0.3274	0.252754	1.29533	0.37332
Saro_0150	0.312901	0.198765	1.57423	0.654644
Saro_0151	0.323206	0.202274	1.59786	0.676143
Saro_0152	0.295977	0.215982	1.37038	0.454573
Saro_0153	0.323713	0.267616	1.20962	0.274552
Saro_0154	0.320982	0.275798	1.16383	0.21888
Saro_0155	0.263716	0.229619	1.14849	0.199741
Saro_0156	0.316143	0.263007	1.20203	0.265474
Saro_0157	0.235196	0.181286	1.29737	0.375594
Saro_0158	0.302946	0.260666	1.1622	0.216856
Saro_0159	0.32843	0.248061	1.32399	0.404893
Saro_0160	0.282622	0.207087	1.36475	0.448637
Saro_0161	0.263925	0.195855	1.34755	0.430338
Saro_0162	0.271763	0.212853	1.27677	0.352495
Saro_0163	0.301656	0.247269	1.21995	0.286824
Saro_0164	0.326566	0.274249	1.19077	0.251891
Saro_0165	0.300674	0.189324	1.58815	0.667344
Saro_0166	0.282515	0.211554	1.33543	0.417302
Saro_0167	0.338755	0.275225	1.23083	0.29963
Saro_0168	0.303376	0.237127	1.27938	0.355443
Saro_0169	0.266106	0.203676	1.30652	0.385725
Saro_0170	0.304546	0.222166	1.3708	0.45502
Saro_0171	0.287205	0.219165	1.31045	0.390061
Saro_0172	0.285622	0.237159	1.20435	0.268256
Saro_0173	0.275572	0.210934	1.30644	0.385641
Saro_0174	0.323232	0.23949	1.34967	0.432604
Saro_0175	0.280311	0.218086	1.28532	0.36213
Saro_0176	0.303128	0.231274	1.31069	0.390326
Saro_0177	0.259827	0.16235	1.60042	0.678447
Saro_0178	0.296725	0.241914	1.22657	0.294629
Saro_0179	0.329723	0.242017	1.3624	0.446146
Saro_0180	0.256551	0.210348	1.21965	0.28647
Saro_0181	0.303075	0.255904	1.18433	0.244068
Saro_0182	0.320944	0.222623	1.44165	0.527717
Saro_0183	0.31398	0.228178	1.37603	0.460513
Saro_0184	0.258237	0.213477	1.20967	0.274615
Saro_0185	0.259514	0.19048	1.36242	0.446175
Saro_0186	0.291623	0.214035	1.3625	0.446253
Saro_0187	0.309868	0.248912	1.24489	0.316018
Saro_0188	0.286802	0.230013	1.24689	0.318335
Saro_0189	0.279838	0.242879	1.15217	0.204355
Saro_0190	0.0154387	0.0153666	1.00469	0.00675464
Saro_0191	0.271889	0.222071	1.22433	0.291991
Saro_0192	0.294584	0.220486	1.33606	0.41799
Saro_0193	0.256593	0.193166	1.32835	0.409638
Saro_0194	0.258186	0.183904	1.40391	0.489453
Saro_0195	0.267839	0.214631	1.2479	0.319507
Saro_0196	0.210572	0.175545	1.19953	0.262467
Saro_0197	0.307113	0.232633	1.32016	0.400716
Saro_0198	0.340695	0.246245	1.38356	0.468389
Saro_0199	0.282458	0.211063	1.33827	0.420367
Saro_0200	0.265925	0.218745	1.21568	0.281769
Saro_0201	0.285534	0.196744	1.4513	0.537344
Saro_0203	0.285286	0.23076	1.23629	0.306016
Saro_0204	0.301311	0.236494	1.27407	0.349447
Saro_0205	0.294149	0.244331	1.2039	0.267712
Saro_0206	0.346829	0.268723	1.29066	0.368106
Saro_0207	0.337225	0.285524	1.18107	0.240099
Saro_0208	0.302979	0.245501	1.23412	0.303488
Saro_0209	0.228068	0.191652	1.19001	0.250974
Saro_0210	0.288136	0.211297	1.36365	0.447477
Saro_0211	0.288832	0.222636	1.29732	0.37554
Saro_0212	0.344797	0.272143	1.26697	0.34138
Saro_0213	0.235658	0.209583	1.12441	0.16917
Saro_0214	0.304618	0.191708	1.58897	0.668087
Saro_0215	0.275902	0.195856	1.4087	0.494363
Saro_0216	0.295853	0.207673	1.42461	0.510565
Saro_0217	0.315338	0.246649	1.27849	0.354441
Saro_0218	0.33482	0.230907	1.45002	0.536075
Saro_0219	0.220196	0.19206	1.14649	0.197228
Saro_0220	0.298777	0.249516	1.19742	0.259934
Saro_0221	0.285203	0.214045	1.33244	0.414074
Saro_0222	0.306986	0.209406	1.46599	0.551873
Saro_0223	0.306817	0.196895	1.55828	0.639957
Saro_0224	0.261986	0.201454	1.30047	0.379038
Saro_0225	0.29272	0.249866	1.17151	0.228371
Saro_0226	0.262003	0.195291	1.3416	0.423956
Saro_0227	0.320556	0.238811	1.3423	0.42471
Saro_0228	0.332624	0.276274	1.20396	0.267792
Saro_0229	0.299536	0.206463	1.4508	0.536847
Saro_0230	0.288829	0.221704	1.30277	0.381585
Saro_0231	0.324639	0.244151	1.32966	0.411062
Saro_0232	0.287055	0.214862	1.336	0.41792
Saro_0233	0.281521	0.229077	1.22894	0.297409
Saro_0234	0.286853	0.197461	1.4527	0.53874
Saro_0235	0.268561	0.24252	1.10738	0.147147
Saro_0236	0.335986	0.259937	1.29257	0.370241
Saro_0237	0.282556	0.210108	1.34481	0.427407
Saro_0238	0.280527	0.207017	1.35509	0.43839
Saro_0239	0.269283	0.225564	1.19382	0.255584
Saro_0240	0.277681	0.185132	1.49991	0.584878
Saro_0241	0.337252	0.249245	1.35309	0.436263
Saro_0242	0.273018	0.198529	1.3752	0.459646
Saro_0243	0.364138	0.277553	1.31196	0.39172
Saro_0244	0.289418	0.214216	1.35106	0.43409
Saro_0245	0.301181	0.222746	1.35212	0.435227
Saro_0246	0.244449	0.16259	1.50346	0.588289
Saro_0247	0.270565	0.230149	1.17561	0.233408
Saro_0248	0.311435	0.224392	1.3879	0.472907
Saro_0249	0.293367	0.242991	1.20732	0.271803
Saro_0250	0.277306	0.23203	1.19513	0.257168
Saro_0251	0.307719	0.244536	1.25838	0.331563
Saro_0252	0.305636	0.233722	1.30769	0.387018
Saro_0253	0.293027	0.217694	1.34605	0.428728
Saro_0254	0.256695	0.225167	1.14002	0.18906
Saro_0255	0.295729	0.224176	1.31918	0.399646
Saro_0256	0.337155	0.269685	1.25018	0.322136
Saro_0257	0.362606	0.326604	1.11023	0.15086
Saro_0258	0.287623	0.243045	1.18341	0.242953
Saro_0259	0.337099	0.284822	1.18354	0.24311
Saro_0260	0.325392	0.269262	1.20846	0.273168
Saro_0261	0.285677	0.239019	1.1952	0.257255
Saro_0262	0.340451	0.297562	1.14413	0.194256
Saro_0263	0.300975	0.245314	1.2269	0.295013
Saro_0264	0.293761	0.238281	1.23283	0.301978
Saro_0265	0.267265	0.218392	1.22379	0.291355
Saro_0266	0.329133	0.262883	1.25201	0.32425
Saro_0267	0.246716	0.181747	1.35747	0.440916
Saro_0268	0.294464	0.204692	1.43857	0.524637
Saro_0269	0.318368	0.240833	1.32194	0.40266
Saro_0270	0.327314	0.284172	1.15182	0.20391
Saro_0271	0.330321	0.281257	1.17444	0.231977
Saro_0272	0.305064	0.232603	1.31152	0.391244
Saro_0273	0.325306	0.267303	1.21699	0.283321
Saro_0274	0.30369	0.229275	1.32457	0.405523
Saro_0275	0.222243	0.202387	1.09811	0.135022
Saro_0276	0.283607	0.210302	1.34857	0.431429
Saro_0277	0.288707	0.220444	1.30966	0.389193
Saro_0278	0.296952	0.220202	1.34854	0.431399
Saro_0279	0.298368	0.276383	1.07955	0.110426
Saro_0280	0.34775	0.250706	1.38708	0.472056
Saro_0281	0.270593	0.188202	1.43778	0.52384
Saro_0282	0.283963	0.210861	1.34668	0.429412
Saro_0283	0.28803	0.215498	1.33658	0.418542
Saro_0284	0.284151	0.204633	1.38859	0.473623
Saro_0285	0.257561	0.200402	1.28522	0.362017
Saro_0286	0.27945	0.201153	1.38924	0.474294
Saro_0287	0.269753	0.152967	1.76347	0.818417
Saro_0288	0.288275	0.214427	1.34439	0.426955
Saro_0289	0.303252	0.225213	1.34651	0.429227
Saro_0290	0.321477	0.249212	1.28997	0.36734
Saro_0291	0.331164	0.235236	1.40779	0.493436
Saro_0292	0.296225	0.259149	1.14307	0.192915
Saro_0293	0.282603	0.233967	1.20787	0.27247
Saro_0294	0.266563	0.203995	1.30671	0.385942
Saro_0295	0.350687	0.273198	1.28364	0.360238
Saro_0296	0.281089	0.226099	1.24322	0.314077
Saro_0297	0.293154	0.231868	1.26431	0.338355
Saro_0298	0.25757	0.19296	1.33483	0.416657
Saro_0299	0.302094	0.239766	1.25996	0.333373
Saro_0300	0.294381	0.207966	1.41553	0.501338
Saro_0301	0.297886	0.236323	1.2605	0.333995
Saro_0302	0.309854	0.226712	1.36673	0.450727
Saro_0303	0.3398	0.284745	1.19335	0.255017
Saro_0304	0.305752	0.245657	1.24463	0.315714
Saro_0305	0.342479	0.272757	1.25562	0.328399
Saro_0306	0.305232	0.240746	1.26786	0.342395
Saro_0307	0.269258	0.232685	1.15718	0.210609
Saro_0308	0.30369	0.263523	1.15242	0.20467
Saro_0309	0.276534	0.218576	1.26516	0.339322
Saro_0310	0.303542	0.25036	1.21242	0.277892
Saro_0311	0.287496	0.205893	1.39633	0.481644
Saro_0312	0.299745	0.212135	1.41299	0.498756
Saro_0313	0.266184	0.168289	1.58171	0.661482
Saro_0314	0.342514	0.266662	1.28445	0.36115
Saro_0315	0.288997	0.214361	1.34818	0.431014
Saro_0316	0.356613	0.219611	1.62384	0.699406
Saro_0317	0.28028	0.243699	1.15011	0.201769
Saro_0318	0.363083	0.242077	1.49986	0.58483
Saro_0319	0.30436	0.234764	1.29645	0.37457
Saro_0320	0.325321	0.257969	1.26109	0.334668
Saro_0321	0.350794	0.270144	1.29854	0.376894
Saro_0322	0.278607	0.245574	1.13451	0.182074
Saro_0323	0.294134	0.232861	1.26313	0.337001
Saro_0324	0.330226	0.262622	1.25742	0.330467
Saro_0325	0.307847	0.256082	1.20214	0.265611
Saro_0326	0.352191	0.293526	1.19986	0.262871
Saro_0327	0.236091	0.142592	1.65571	0.727453
Saro_0328	0.333362	0.259249	1.28587	0.362748
Saro_0329	0.252667	0.199921	1.26383	0.337804
Saro_0330	0.273791	0.239244	1.1444	0.194595
Saro_0331	0.316234	0.252512	1.25235	0.324642
Saro_0332	0.315342	0.25674	1.22825	0.296608
Saro_0333	0.309223	0.257051	1.20296	0.266589
Saro_0334	0.300042	0.233387	1.2856	0.362437
Saro_0335	0.308864	0.242815	1.27201	0.347111
Saro_0336	0.273535	0.215702	1.26812	0.342687
Saro_0337	0.282162	0.203701	1.38518	0.470071
Saro_0338	0.296506	0.229335	1.29289	0.370604
Saro_0339	0.251424	0.217439	1.1563	0.209514
Saro_0340	0.313548	0.218088	1.43771	0.523776
Saro_0341	0.301463	0.208655	1.4448	0.530865
Saro_0342	0.298843	0.220618	1.35457	0.437836
Saro_0343	0.299659	0.231419	1.29487	0.372811
Saro_0344	0.291309	0.252046	1.15578	0.208866
Saro_0345	0.282191	0.22877	1.23351	0.302771
Saro_0346	0.258936	0.209515	1.23588	0.305537
Saro_0347	0.270855	0.232167	1.16664	0.222359
Saro_0348	0.270081	0.212547	1.27069	0.345613
Saro_0349	0.268602	0.204096	1.31606	0.396222
Saro_0350	0.289532	0.228581	1.26665	0.341022
Saro_0351	0.331583	0.270557	1.22555	0.293435
Saro_0352	0.296431	0.227776	1.30141	0.380078
Saro_0353	0.30685	0.240744	1.27459	0.350034
Saro_0354	0.273391	0.215736	1.26725	0.341698
Saro_0355	0.305277	0.223181	1.36785	0.451905
Saro_0356	0.358807	0.261711	1.37101	0.455236
Saro_0357	0.3207	0.257037	1.24768	0.319248
Saro_0358	0.265664	0.223478	1.18877	0.249471
Saro_0359	0.287703	0.234463	1.22707	0.295219
Saro_0360	0.295658	0.238318	1.2406	0.311043
Saro_0361	0.312878	0.25528	1.22563	0.293523
Saro_0362	0.2535	0.177503	1.42814	0.514141
Saro_0363	0.333578	0.278992	1.19566	0.257801
Saro_0364	0.296089	0.24091	1.22904	0.297538
Saro_0365	0.300327	0.276057	1.08792	0.121568
Saro_0366	0.288623	0.218182	1.32286	0.403659
Saro_0367	0.376572	0.298092	1.26328	0.33717
Saro_0368	0.292785	0.284182	1.03027	0.0430254
Saro_0369	0.27239	0.187835	1.45015	0.536206
Saro_0370	0.340144	0.315334	1.07868	0.109266
Saro_0371	0.296446	0.231913	1.27826	0.354183
Saro_0372	0.339156	0.282732	1.19957	0.262515
Saro_0373	0.329846	0.273002	1.20822	0.27288
Saro_0374	0.308249	0.259506	1.18783	0.248329
Saro_0375	0.259926	0.238754	1.08868	0.122574
Saro_0376	0.347562	0.284636	1.22107	0.28815
Saro_0377	0.304643	0.23302	1.30737	0.386662
Saro_0378	0.254902	0.203113	1.25498	0.327664
Saro_0379	0.275837	0.202005	1.3655	0.449428
Saro_0380	0.288115	0.233973	1.2314	0.300303
Saro_0381	0.242123	0.211072	1.14711	0.198001
Saro_0382	0.244554	0.18313	1.33541	0.417288
Saro_0383	0.296933	0.230404	1.28875	0.36597
Saro_0384	0.316249	0.275092	1.14961	0.201147
Saro_0385	0.29754	0.242632	1.2263	0.294317
Saro_0386	0.282186	0.208397	1.35408	0.437315
Saro_0387	0.300668	0.211487	1.42169	0.507603
Saro_0388	0.299887	0.224525	1.33565	0.417545
Saro_0389	0.357087	0.315061	1.13339	0.180644
Saro_0390	0.284837	0.230581	1.2353	0.30486
Saro_0391	0.348219	0.256275	1.35877	0.4423
Saro_0392	0.235639	0.162655	1.44871	0.534764
Saro_0393	0.27112	0.211258	1.28336	0.359927
Saro_0394	0.381055	0.299185	1.27364	0.348963
Saro_0395	0.305063	0.249599	1.22221	0.289496
Saro_0396	0.297459	0.249783	1.19087	0.252014
Saro_0397	0.28598	0.253862	1.12652	0.171869
Saro_0398	0.320329	0.279806	1.14482	0.195127
Saro_0399	0.276747	0.23536	1.17585	0.233699
Saro_0400	0.293692	0.231256	1.26998	0.344809
Saro_0401	0.313016	0.238963	1.3099	0.389454
Saro_0402	0.306621	0.24755	1.23863	0.30874
Saro_0403	0.357816	0.275188	1.30026	0.3788
Saro_0404	0.267197	0.231205	1.15567	0.208732
Saro_0405	0.27466	0.246251	1.11537	0.157519
Saro_0406	0.294625	0.238466	1.2355	0.305095
Saro_0407	0.26957	0.203126	1.32711	0.408284
Saro_0408	0.360966	0.273149	1.32149	0.402171
Saro_0409	0.309816	0.22086	1.40277	0.488277
Saro_0410	0.264482	0.199446	1.32608	0.407171
Saro_0411	0.277283	0.202977	1.36608	0.450044
Saro_0412	0.219326	0.146418	1.49795	0.582985
Saro_0413	0.290075	0.209306	1.38589	0.470812
Saro_0414	0.221084	0.166676	1.32643	0.407549
Saro_0415	0.344888	0.293796	1.1739	0.231313
Saro_0416	0.264837	0.219755	1.20515	0.26921
Saro_0417	0.312452	0.236824	1.31935	0.399823
Saro_0418	0.268555	0.2136	1.25728	0.330308
Saro_0419	0.316446	0.25616	1.23534	0.304914
Saro_0420	0.307284	0.26568	1.15659	0.20988
Saro_0421	0.307633	0.256726	1.19829	0.260979
Saro_0422	0.345514	0.260387	1.32693	0.408087
Saro_0423	0.261995	0.200118	1.3092	0.388689
Saro_0424	0.295373	0.217309	1.35923	0.442792
Saro_0425	0.306999	0.233146	1.31677	0.396998
Saro_0426	0.270898	0.196684	1.37733	0.461871
Saro_0427	0.309137	0.246909	1.25203	0.324264
Saro_0428	0.320787	0.245602	1.30613	0.385295
Saro_0429	0.306642	0.189212	1.62062	0.69655
Saro_0430	0.297853	0.256348	1.16191	0.216501
Saro_0431	0.338559	0.264989	1.27763	0.353476
Saro_0432	0.270103	0.190742	1.41606	0.501887
Saro_0433	0.322313	0.246711	1.30644	0.385643
Saro_0434	0.305997	0.211379	1.44762	0.533687
Saro_0435	0.281762	0.218708	1.2883	0.365474
Saro_0436	0.293231	0.237687	1.23369	0.302979
Saro_0437	0.281768	0.221276	1.27338	0.348661
Saro_0438	0.25289	0.182532	1.38545	0.470357
Saro_0439	0.252998	0.187868	1.34668	0.429404
Saro_0440	0.323344	0.277182	1.16654	0.222235
Saro_0441	0.305789	0.23151	1.32085	0.401465
Saro_0442	0.283946	0.202666	1.40105	0.486512
Saro_0443	0.289744	0.223775	1.2948	0.372729
Saro_0444	0.336645	0.255016	1.32009	0.400641
Saro_0445	0.268003	0.208999	1.28232	0.358757
Saro_0446	0.26922	0.186265	1.44536	0.531428
Saro_0447	0.260034	0.178488	1.45687	0.542874
Saro_0448	0.331892	0.276188	1.20169	0.265066
Saro_0449	0.283227	0.218091	1.29867	0.377029
Saro_0450	0.315397	0.236262	1.33494	0.41678
Saro_0451	0.327444	0.229264	1.42824	0.514241
Saro_0452	0.293078	0.229759	1.27559	0.351162
Saro_0453	0.335012	0.264816	1.26508	0.339225
Saro_0454	0.272734	0.212818	1.28154	0.357874
Saro_0455	0.302147	0.262469	1.15117	0.203104
Saro_0457	0.177476	0.0263158	6.74408	2.75362
Saro_0458	0.324706	0.254448	1.27612	0.351763
Saro_0459	0.285654	0.220128	1.29767	0.375926
Saro_0460	0.285892	0.250648	1.14061	0.189808
Saro_0461	0.312268	0.220988	1.41306	0.498819
Saro_0462	0.311625	0.228022	1.36664	0.450637
Saro_0463	0.288357	0.22442	1.2849	0.361654
Saro_0464	0.258988	0.206914	1.25167	0.323852
Saro_0465	0.275411	0.217189	1.26807	0.342633
Saro_0466	0.29229	0.219863	1.32942	0.410794
Saro_0467	0.309153	0.260669	1.186	0.246104
Saro_0468	0.274192	0.177561	1.54421	0.626872
Saro_0469	0.334611	0.26541	1.26073	0.334264
Saro_0470	0.275185	0.197889	1.3906	0.475708
Saro_0471	0.302713	0.203432	1.48803	0.573408
Saro_0472	0.306033	0.255234	1.19903	0.261871
Saro_0473	0.311624	0.226492	1.37587	0.460348
Saro_0474	0.301876	0.236949	1.27401	0.349379
Saro_0475	0.322907	0.263498	1.22546	0.293327
Saro_0476	0.277348	0.205348	1.35062	0.433623
Saro_0477	0.307198	0.233082	1.31798	0.398331
Saro_0478	0.322154	0.209356	1.53879	0.621793
Saro_0479	0.259864	0.171029	1.51941	0.603513
Saro_0480	0.239719	0.206934	1.15843	0.212174
Saro_0481	0.301691	0.2142	1.40845	0.494113
Saro_0482	0.306098	0.218923	1.3982	0.483568
Saro_0483	0.325181	0.261466	1.24369	0.314622
Saro_0484	0.268458	0.219498	1.22305	0.290489
Saro_0485	0.280611	0.213017	1.31732	0.397605
Saro_0486	0.388531	0.272936	1.42352	0.509466
Saro_0487	0.287858	0.213188	1.35026	0.433233
Saro_0488	0.304835	0.259	1.17697	0.235077
Saro_0489	0.335189	0.293902	1.14048	0.18964
Saro_0490	0.205246	0.147673	1.38987	0.474951
Saro_0491	0.322	0.247893	1.29895	0.377342
Saro_0492	0.337071	0.259878	1.29704	0.375219
Saro_0493	0.322049	0.257743	1.2495	0.321349
Saro_0494	0.264708	0.239437	1.10554	0.144755
Saro_0495	0.269126	0.227199	1.18454	0.244327
Saro_0496	0.281954	0.201294	1.40071	0.486157
Saro_0497	0.314147	0.256361	1.22541	0.293265
Saro_0498	0.32817	0.230844	1.42161	0.507526
Saro_0499	0.321666	0.222538	1.44544	0.531513
Saro_0500	0.302104	0.2471	1.2226	0.289949
Saro_0501	0.311789	0.24533	1.2709	0.345846
Saro_0502	0.252355	0.183604	1.37445	0.458859
Saro_0503	0.285442	0.200829	1.42132	0.507229
Saro_0504	0.295377	0.243253	1.21428	0.280099
Saro_0505	0.318488	0.22683	1.40408	0.489627
Saro_0507	0.25865	0.160679	1.60973	0.686823
Saro_0509	0.28295	0.185597	1.52454	0.608378
Saro_0510	0.323071	0.257609	1.25411	0.326668
Saro_0511	0.289261	0.247171	1.17029	0.226861
Saro_0512	0.327765	0.259861	1.26131	0.334922
Saro_0513	0.235382	0.172869	1.36162	0.445326
Saro_0514	0.277743	0.23254	1.19439	0.25627
Saro_0515	0.232875	0.208666	1.11602	0.158361
Saro_0516	0.365781	0.289312	1.26431	0.338353
Saro_0517	0.306901	0.249156	1.23176	0.300722
Saro_0518	0.286418	0.235791	1.21471	0.280611
Saro_0519	0.294059	0.232423	1.26519	0.339352
Saro_0520	0.280052	0.238733	1.17307	0.230294
Saro_0521	0.337285	0.236302	1.42735	0.513336
Saro_0522	0.300427	0.198314	1.51491	0.599228
Saro_0523	0.289843	0.242391	1.19577	0.257938
Saro_0524	0.181446	0.16231	1.1179	0.160788
Saro_0525	0.271743	0.220451	1.23267	0.301782
Saro_0526	0.269382	0.235509	1.14383	0.193869
Saro_0527	0.299845	0.234594	1.27814	0.35405
Saro_0528	0.268042	0.19345	1.38558	0.470495
Saro_0529	0.324499	0.297564	1.09052	0.125011
Saro_0530	0.306768	0.248513	1.23442	0.303831
Saro_0531	0.286608	0.220419	1.30029	0.37883
Saro_0532	0.298329	0.244578	1.21977	0.28661
Saro_0533	0.30322	0.244944	1.23792	0.307914
Saro_0534	0.270066	0.204321	1.32178	0.402478
Saro_0535	0.325352	0.260837	1.24734	0.318854
Saro_0536	0.302935	0.246576	1.22856	0.296973
Saro_0537	0.290959	0.221295	1.31481	0.39485
Saro_0538	0.291335	0.221794	1.31354	0.393456
Saro_0539	0.256169	0.220419	1.16219	0.216849
Saro_0540	0.2684	0.173981	1.5427	0.625453
Saro_0541	0.262199	0.204816	1.28017	0.356332
Saro_0542	0.277878	0.226065	1.2292	0.297715
Saro_0543	0.302121	0.225762	1.33823	0.420325
Saro_0544	0.337068	0.231357	1.45692	0.542919
Saro_0545	0.289854	0.242056	1.19747	0.259986
Saro_0546	0.300967	0.234605	1.28287	0.359371
Saro_0547	0.258401	0.231478	1.11631	0.158735
Saro_0548	0.362797	0.304529	1.19134	0.252587
Saro_0549	0.306368	0.214476	1.42845	0.514453
Saro_0550	0.271094	0.226504	1.19686	0.259254
Saro_0551	0.255719	0.203403	1.2572	0.330217
Saro_0552	0.325726	0.285026	1.14279	0.192565
Saro_0553	0.361349	0.284287	1.27107	0.346042
Saro_0554	0.301537	0.251546	1.19874	0.261513
Saro_0555	0.29364	0.192647	1.52424	0.608088
Saro_0556	0.308521	0.233193	1.32303	0.403843
Saro_0557	0.393859	0.232473	1.69422	0.76062
Saro_0558	0.290376	0.241919	1.2003	0.263396
Saro_0559	0.255763	0.179895	1.42173	0.50765
Saro_0560	0.272511	0.222153	1.22668	0.29476
Saro_0561	0.286106	0.222417	1.28635	0.363281
Saro_0562	0.323108	0.275515	1.17274	0.229887
Saro_0563	0.283818	0.256621	1.10598	0.145329
Saro_0564	0.231769	0.188772	1.22777	0.296043
Saro_0565	0.287601	0.212306	1.35465	0.437925
Saro_0566	0.320404	0.282756	1.13315	0.180335
Saro_0567	0.274588	0.21036	1.30532	0.384408
Saro_0568	0.331438	0.256183	1.29375	0.371561
Saro_0569	0.29238	0.240326	1.2166	0.28285
Saro_0570	0.294164	0.211933	1.388	0.47301
Saro_0571	0.320752	0.264858	1.21104	0.276242
Saro_0572	0.258282	0.19367	1.33362	0.415347
Saro_0573	0.301014	0.196897	1.52879	0.612388
Saro_0574	0.278631	0.198079	1.40666	0.492279
Saro_0575	0.292455	0.193782	1.5092	0.593783
Saro_0576	0.343914	0.184376	1.86529	0.899399
Saro_0577	0.38732	0.315135	1.22906	0.297556
Saro_0578	0.248923	0.196589	1.26621	0.340517
Saro_0579	0.264361	0.206067	1.28289	0.359395
Saro_0580	0.278979	0.222276	1.2551	0.327804
Saro_0581	0.295978	0.216559	1.36673	0.45073
Saro_0582	0.220935	0.166444	1.32739	0.408587
Saro_0583	0.344864	0.274913	1.25444	0.327048
Saro_0584	0.308941	0.225465	1.37024	0.454426
Saro_0585	0.257405	0.17064	1.50847	0.593084
Saro_0586	0.366464	0.274967	1.33275	0.414411
Saro_0587	0.304036	0.219962	1.38222	0.466988
Saro_0588	0.324963	0.267321	1.21563	0.281699
Saro_0589	0.317894	0.25471	1.24807	0.319694
Saro_0590	0.332525	0.249216	1.33428	0.416067
Saro_0591	0.264219	0.180128	1.46684	0.552709
Saro_0592	0.285004	0.240681	1.18416	0.243863
Saro_0593	0.280848	0.208172	1.34911	0.43201
Saro_0594	0.302827	0.227626	1.33037	0.411828
Saro_0595	0.307102	0.225622	1.36114	0.444813
Saro_0596	0.234676	0.172493	1.3605	0.444134
Saro_0597	0.308838	0.250458	1.2331	0.302285
Saro_0598	0.257516	0.172595	1.49203	0.577272
Saro_0599	0.297975	0.238581	1.24895	0.32071
Saro_0600	0.289402	0.2629	1.1008	0.138558
Saro_0601	0.288932	0.235981	1.22439	0.292057
Saro_0602	0.288509	0.241292	1.19569	0.257839
Saro_0603	0.298511	0.156976	1.90163	0.92724
Saro_0604	0.318193	0.216925	1.46683	0.552704
Saro_0605	0.276629	0.217905	1.26949	0.34425
Saro_0606	0.28428	0.218535	1.30084	0.379445
Saro_0607	0.30516	0.261246	1.16809	0.224156
Saro_0608	0.310899	0.235132	1.32223	0.402977
Saro_0609	0.282542	0.211491	1.33595	0.417869
Saro_0610	0.316787	0.218755	1.44813	0.534196
Saro_0611	0.31918	0.268469	1.18889	0.249613
Saro_0612	0.267278	0.215448	1.24057	0.311
Saro_0613	0.320535	0.261658	1.22501	0.292799
Saro_0614	0.26381	0.210311	1.25438	0.326972
Saro_0615	0.279266	0.238353	1.17165	0.228541
Saro_0616	0.278116	0.219024	1.2698	0.344601
Saro_0617	0.271906	0.238673	1.13924	0.188075
Saro_0618	0.338293	0.255509	1.324	0.404899
Saro_0619	0.331824	0.246659	1.34528	0.427904
Saro_0620	0.293683	0.278666	1.05389	0.0757238
Saro_0621	0.264668	0.223155	1.18603	0.246141
Saro_0622	0.320488	0.252614	1.26868	0.343331
Saro_0623	0.297621	0.24739	1.20304	0.26669
Saro_0624	0.283192	0.250287	1.13147	0.178199
Saro_0625	0.280353	0.224034	1.25139	0.323527
Saro_0626	0.313224	0.2488	1.25894	0.332209
Saro_0627	0.314524	0.200349	1.56988	0.650658
Saro_0628	0.321544	0.203939	1.57667	0.656877
Saro_0629	0.268165	0.204037	1.3143	0.394289
Saro_0630	0.22728	0.202294	1.12351	0.168014
Saro_0631	0.316047	0.27293	1.15798	0.211608
Saro_0632	0.320917	0.255213	1.25745	0.330496
Saro_0633	0.269249	0.219011	1.22939	0.297937
Saro_0634	0.332198	0.265342	1.25196	0.32419
Saro_0635	0.342653	0.322756	1.06165	0.0863035
Saro_0636	0.279859	0.264255	1.05905	0.0827689
Saro_0637	0.268527	0.221497	1.21232	0.277776
Saro_0638	0.347031	0.262649	1.32127	0.401927
Saro_0639	0.291296	0.262576	1.10938	0.149755
Saro_0640	0.287803	0.215632	1.33469	0.416508
Saro_0641	0.29378	0.222943	1.31773	0.398059
Saro_0642	0.282125	0.238213	1.18434	0.24408
Saro_0643	0.237196	0.184629	1.28472	0.361452
Saro_0644	0.378166	0.294582	1.28374	0.36035
Saro_0645	0.21566	0.165952	1.29953	0.377993
Saro_0646	0.284246	0.227982	1.24679	0.318224
Saro_0647	0.300763	0.235545	1.27688	0.352621
Saro_0648	0.326702	0.267993	1.21907	0.285779
Saro_0649	0.311184	0.254784	1.22137	0.288497
Saro_0650	0.303319	0.270385	1.1218	0.165817
Saro_0651	0.218489	0.202755	1.0776	0.107822
Saro_0652	0.32506	0.281276	1.15566	0.208721
Saro_0653	0.328664	0.27653	1.18853	0.249176
Saro_0654	0.271631	0.237469	1.14386	0.193906
Saro_0655	0.288571	0.252401	1.14331	0.193212
Saro_0656	0.328592	0.225508	1.45712	0.543122
Saro_0657	0.304871	0.219563	1.38854	0.473565
Saro_0658	0.284868	0.226956	1.25517	0.327881
Saro_0659	0.27773	0.237438	1.16969	0.22613
Saro_0660	0.27389	0.240043	1.14101	0.190307
Saro_0661	0.230209	0.18958	1.21431	0.280139
Saro_0662	0.267654	0.201721	1.32685	0.408009
Saro_0663	0.278395	0.239036	1.16466	0.219905
Saro_0664	0.305471	0.261279	1.16914	0.225446
Saro_0665	0.326741	0.286162	1.1418	0.191315
Saro_0666	0.279737	0.237172	1.17947	0.238136
Saro_0667	0.309178	0.23926	1.29223	0.369859
Saro_0668	0.288212	0.233872	1.23235	0.301414
Saro_0669	0.310711	0.248729	1.24919	0.320998
Saro_0670	0.284626	0.216011	1.31765	0.397963
Saro_0671	0.249273	0.206593	1.20659	0.270937
Saro_0672	0.341057	0.291174	1.17132	0.228133
Saro_0673	0.266337	0.233032	1.14292	0.192726
Saro_0674	0.3182	0.227583	1.39817	0.483541
Saro_0675	0.302381	0.251056	1.20444	0.268357
Saro_0676	0.299671	0.197075	1.52059	0.604633
Saro_0677	0.235134	0.200162	1.17471	0.232311
Saro_0678	0.346147	0.275233	1.25765	0.330732
Saro_0679	0.35503	0.248148	1.43072	0.51674
Saro_0680	0.307058	0.249938	1.22854	0.29694
Saro_0681	0.296822	0.220173	1.34813	0.430961
Saro_0682	0.301642	0.207596	1.45302	0.539055
Saro_0683	0.295967	0.209367	1.41363	0.4994
Saro_0684	0.35456	0.275255	1.28811	0.36526
Saro_0685	0.284897	0.253005	1.12605	0.171274
Saro_0686	0.346829	0.257676	1.34599	0.428664
Saro_0687	0.26927	0.198686	1.35525	0.438561
Saro_0688	0.302312	0.277539	1.08926	0.123348
Saro_0689	0.22449	0.184354	1.21772	0.284178
Saro_0690	0.313722	0.237712	1.31975	0.400269
Saro_0691	0.267745	0.226575	1.1817	0.240869
Saro_0692	0.273449	0.21887	1.24936	0.321195
Saro_0693	0.338826	0.263582	1.28547	0.362293
Saro_0694	0.302993	0.253281	1.19627	0.258547
Saro_0695	0.339148	0.280719	1.20814	0.272786
Saro_0696	0.262911	0.20471	1.28431	0.360995
Saro_0697	0.268667	0.208405	1.28916	0.366428
Saro_0698	0.301438	0.234085	1.28773	0.36483
Saro_0699	0.296783	0.220801	1.34412	0.426661
Saro_0700	0.316881	0.234648	1.35045	0.433444
Saro_0701	0.309463	0.237474	1.30314	0.381994
Saro_0702	0.265598	0.216495	1.22681	0.294909
Saro_0703	0.30501	0.238075	1.28115	0.357437
Saro_0704	0.278382	0.212226	1.31172	0.39146
Saro_0705	0.306371	0.271429	1.12873	0.174704
Saro_0706	0.270575	0.235363	1.14961	0.201139
Saro_0707	0.315372	0.252804	1.2475	0.31904
Saro_0708	0.30052	0.205301	1.4638	0.549718
Saro_0709	0.301591	0.21176	1.42421	0.510166
Saro_0710	0.27913	0.220518	1.26579	0.34004
Saro_0711	0.288451	0.254177	1.13484	0.182493
Saro_0712	0.314117	0.264874	1.18591	0.245997
Saro_0713	0.313589	0.294392	1.06521	0.0911399
Saro_0714	0.27301	0.210337	1.29796	0.376251
Saro_0715	0.381195	0.285049	1.33729	0.419316
Saro_0716	0.301684	0.233823	1.29022	0.36762
Saro_0717	0.254159	0.221821	1.14578	0.196333
Saro_0718	0.31036	0.243868	1.27266	0.347845
Saro_0719	0.286459	0.204216	1.40272	0.488232
Saro_0720	0.306644	0.247764	1.23765	0.307599
Saro_0721	0.26301	0.244078	1.07756	0.107774
Saro_0722	0.222125	0.155797	1.42573	0.511706
Saro_0723	0.326543	0.261642	1.24806	0.319683
Saro_0724	0.282098	0.227422	1.24042	0.310826
Saro_0725	0.301965	0.229649	1.3149	0.394952
Saro_0726	0.263115	0.215809	1.2192	0.285941
Saro_0727	0.303682	0.25354	1.19777	0.260347
Saro_0728	0.28876	0.250581	1.15236	0.204595
Saro_0729	0.273062	0.222766	1.22578	0.293704
Saro_0730	0.29677	0.261477	1.13498	0.182662
Saro_0731	0.270488	0.218799	1.23624	0.305954
Saro_0732	0.323836	0.254013	1.27488	0.350359
Saro_0733	0.315751	0.239235	1.31984	0.400361
Saro_0734	0.253729	0.179247	1.41553	0.501343
Saro_0735	0.253235	0.193088	1.3115	0.391221
Saro_0736	0.272879	0.198658	1.37361	0.457973
Saro_0737	0.283846	0.205987	1.37798	0.462553
Saro_0738	0.35149	0.287675	1.22183	0.289045
Saro_0739	0.305028	0.265486	1.14894	0.200305
Saro_0740	0.310904	0.242214	1.28359	0.360187
Saro_0741	0.293351	0.233091	1.25852	0.33173
Saro_0742	0.275236	0.201863	1.36348	0.447292
Saro_0743	0.326985	0.2614	1.2509	0.322969
Saro_0744	0.306189	0.240619	1.2725	0.347669
Saro_0745	0.261867	0.223957	1.16927	0.22561
Saro_0746	0.32498	0.266497	1.21945	0.286231
Saro_0747	0.283875	0.232253	1.22227	0.28956
Saro_0748	0.321827	0.23098	1.39331	0.478516
Saro_0749	0.300795	0.268823	1.11893	0.162123
Saro_0750	0.321237	0.267941	1.19891	0.261723
Saro_0751	0.311986	0.230276	1.35484	0.43812
Saro_0752	0.27154	0.212772	1.2762	0.351856
Saro_0753	0.299626	0.215802	1.38843	0.473453
Saro_0754	0.283618	0.22656	1.25185	0.324058
Saro_0755	0.258329	0.223821	1.15418	0.206865
Saro_0756	0.257348	0.210879	1.22035	0.2873
Saro_0757	0.312814	0.251077	1.24589	0.317173
Saro_0758	0.266966	0.229863	1.16141	0.215883
Saro_0759	0.306546	0.245799	1.24714	0.318627
Saro_0760	0.294744	0.228654	1.28904	0.366299
Saro_0762	0.261759	0.234303	1.11718	0.159862
Saro_0763	0.304393	0.240274	1.26686	0.341252
Saro_0764	0.285314	0.240015	1.18874	0.249431
Saro_0765	0.282629	0.223567	1.26418	0.338203
Saro_0766	0.316236	0.251908	1.25536	0.328104
Saro_0767	0.284328	0.236212	1.2037	0.267473
Saro_0768	0.273858	0.233548	1.1726	0.229712
Saro_0769	0.35981	0.297345	1.21008	0.275098
Saro_0770	0.325522	0.265459	1.22626	0.294265
Saro_0771	0.264752	0.2414	1.09674	0.133216
Saro_0772	0.284901	0.255172	1.1165	0.15899
Saro_0773	0.275955	0.207901	1.32734	0.408534
Saro_0774	0.28674	0.219171	1.30829	0.387688
Saro_0775	0.326939	0.29015	1.12679	0.172225
Saro_0776	0.264791	0.212153	1.24811	0.319748
Saro_0777	0.309793	0.260346	1.18993	0.250871
Saro_0778	0.285692	0.204115	1.39966	0.485076
Saro_0779	0.276985	0.213789	1.2956	0.373625
Saro_0780	0.290332	0.221853	1.30867	0.388098
Saro_0781	0.304751	0.218475	1.3949	0.480163
Saro_0782	0.277703	0.237022	1.17163	0.228521
Saro_0784	0.331845	0.265967	1.24769	0.319262
Saro_0785	0.250973	0.205223	1.22293	0.290337
Saro_0786	0.325304	0.286229	1.13652	0.184618
Saro_0787	0.291147	0.224454	1.29713	0.375328
Saro_0788	0.321076	0.254901	1.25961	0.332976
Saro_0789	0.270022	0.208324	1.29616	0.374244
Saro_0790	0.40846	0.304057	1.34337	0.425854
Saro_0791	0.250405	0.181423	1.38023	0.464911
Saro_0792	0.304222	0.205053	1.48363	0.569129
Saro_0793	0.303445	0.240451	1.26198	0.335694
Saro_0794	0.290564	0.235745	1.23253	0.301628
Saro_0795	0.329598	0.256738	1.28379	0.36041
Saro_0796	0.301355	0.262488	1.14807	0.19921
Saro_0797	0.288627	0.205963	1.40135	0.486821
Saro_0798	0.320538	0.237951	1.34707	0.429829
Saro_0799	0.316178	0.27521	1.14886	0.200206
Saro_0800	0.31964	0.25559	1.2506	0.322618
Saro_0801	0.256919	0.176522	1.45545	0.541462
Saro_0802	0.25329	0.19306	1.31198	0.391742
Saro_0803	0.331602	0.258998	1.28033	0.356511
Saro_0804	0.326941	0.237779	1.37498	0.459406
Saro_0805	0.222426	0.16139	1.37819	0.462777
Saro_0806	0.223488	0.152082	1.46952	0.555347
Saro_0807	0.344986	0.249639	1.38194	0.466694
Saro_0808	0.244319	0.17738	1.37738	0.461922
Saro_0809	0.304677	0.209346	1.45538	0.541392
Saro_0810	0.322811	0.266414	1.21169	0.277024
Saro_0811	0.29244	0.213617	1.36899	0.453109
Saro_0812	0.311095	0.217986	1.42713	0.51312
Saro_0813	0.260283	0.19773	1.31635	0.396545
Saro_0814	0.27956	0.226721	1.23306	0.302243
Saro_0815	0.316821	0.233358	1.35766	0.441126
Saro_0816	0.287084	0.217151	1.32205	0.402777
Saro_0817	0.308111	0.202258	1.52336	0.607256
Saro_0818	0.250481	0.211953	1.18178	0.240957
Saro_0819	0.313548	0.268211	1.16904	0.22532
Saro_0820	0.31073	0.286267	1.08546	0.1183
Saro_0821	0.271266	0.214281	1.26594	0.340207
Saro_0822	0.217999	0.187829	1.16062	0.214901
Saro_0823	0.302845	0.205067	1.47681	0.562485
Saro_0824	0.276676	0.207796	1.33148	0.413028
Saro_0825	0.296945	0.275301	1.07862	0.109183
Saro_0826	0.315798	0.253347	1.24651	0.31789
Saro_0827	0.341412	0.250861	1.36096	0.444622
Saro_0828	0.17343	0.098654	1.75796	0.813902
Saro_0829	0.311157	0.25416	1.22426	0.291906
Saro_0830	0.308919	0.236477	1.30634	0.385529
Saro_0831	0.307434	0.25874	1.1882	0.248777
Saro_0832	0.306601	0.222434	1.37839	0.462987
Saro_0833	0.289007	0.259294	1.11459	0.156513
Saro_0834	0.355916	0.202992	1.75335	0.810116
Saro_0835	0.344215	0.250331	1.37504	0.459474
Saro_0836	0.230176	0.0980138	2.3484	1.23168
Saro_0837	0.277477	0.232279	1.19459	0.25651
Saro_0838	0.284963	0.204687	1.39219	0.477352
Saro_0839	0.339626	0.293236	1.1582	0.211884
Saro_0840	0.320643	0.257722	1.24414	0.315153
Saro_0841	0.26753	0.248228	1.07776	0.108035
Saro_0842	0.310011	0.244245	1.26926	0.343992
Saro_0843	0.337192	0.261738	1.28828	0.365448
Saro_0844	0.310392	0.239957	1.29353	0.371316
Saro_0845	0.283509	0.231378	1.22531	0.293147
Saro_0846	0.292862	0.228158	1.28359	0.360188
Saro_0847	0.281338	0.23555	1.19439	0.256276
Saro_0848	0.28294	0.221642	1.27657	0.352268
Saro_0849	0.216713	0.178795	1.21208	0.277481
Saro_0850	0.322985	0.244569	1.32063	0.401224
Saro_0851	0.304101	0.25956	1.1716	0.228485
Saro_0852	0.297643	0.214474	1.38778	0.472783
Saro_0853	0.356583	0.263797	1.35173	0.43481
Saro_0854	0.260715	0.194232	1.34229	0.424692
Saro_0855	0.318063	0.23536	1.35139	0.434444
Saro_0856	0.276673	0.209553	1.3203	0.400865
Saro_0857	0.33504	0.183931	1.82156	0.865171
Saro_0858	0.263852	0.18857	1.39923	0.48463
Saro_0859	0.29152	0.224616	1.29786	0.376132
Saro_0860	0.324479	0.248671	1.30485	0.383887
Saro_0861	0.328175	0.25169	1.30388	0.382814
Saro_0862	0.26923	0.204381	1.31729	0.397578
Saro_0863	0.309308	0.202298	1.52897	0.612558
Saro_0864	0.307032	0.243356	1.26166	0.335322
Saro_0865	0.294369	0.217775	1.35171	0.434785
Saro_0866	0.298471	0.240071	1.24326	0.314132
Saro_0867	0.282354	0.198566	1.42196	0.507886
Saro_0868	0.30244	0.247791	1.22055	0.287526
Saro_0869	0.29162	0.247362	1.17892	0.237462
Saro_0870	0.276877	0.218642	1.26635	0.340675
Saro_0871	0.194935	0.101232	1.92563	0.945328
Saro_0872	0.30736	0.206886	1.48565	0.57109
Saro_0873	0.31806	0.228493	1.39199	0.477146
Saro_0874	0.275671	0.21688	1.27108	0.346055
Saro_0875	0.292876	0.244106	1.19979	0.262779
Saro_0876	0.231574	0.162778	1.42264	0.508571
Saro_0877	0.324439	0.216051	1.50168	0.586575
Saro_0878	0.287422	0.219106	1.3118	0.391544
Saro_0879	0.338722	0.236818	1.43031	0.516324
Saro_0880	0.291479	0.241761	1.20565	0.269812
Saro_0881	0.263983	0.198177	1.33205	0.413654
Saro_0882	0.262094	0.190031	1.37922	0.463848
Saro_0883	0.307042	0.251892	1.21894	0.285632
Saro_0884	0.287746	0.208026	1.38322	0.468033
Saro_0885	0.297063	0.241772	1.22869	0.297123
Saro_0886	0.317967	0.227905	1.39517	0.480442
Saro_0887	0.257025	0.180726	1.42218	0.508105
Saro_0888	0.31845	0.218798	1.45545	0.541467
Saro_0889	0.304704	0.234113	1.30153	0.380204
Saro_0890	0.315448	0.25554	1.23443	0.30385
Saro_0891	0.285148	0.248407	1.14791	0.199004
Saro_0892	0.35682	0.23663	1.50793	0.592566
Saro_0893	0.230029	0.21299	1.08	0.11103
Saro_0894	0.319869	0.234501	1.36404	0.44789
Saro_0895	0.311629	0.249857	1.24723	0.318729
Saro_0896	0.35247	0.266988	1.32017	0.400725
Saro_0897	0.313098	0.216964	1.44309	0.529158
Saro_0898	0.342128	0.273847	1.24934	0.321166
Saro_0899	0.299533	0.233	1.28555	0.362383
Saro_0900	0.23311	0.182537	1.27705	0.352816
Saro_0901	0.335422	0.275187	1.21889	0.285564
Saro_0902	0.246007	0.183549	1.34028	0.422534
Saro_0903	0.315968	0.25977	1.21634	0.282544
Saro_0904	0.337498	0.245126	1.37683	0.461354
Saro_0905	0.364987	0.271275	1.34545	0.428088
Saro_0906	0.28489	0.216275	1.31726	0.397539
Saro_0907	0.278495	0.204626	1.361	0.444662
Saro_0908	0.304328	0.221543	1.37367	0.45804
Saro_0909	0.26766	0.193251	1.38504	0.469929
Saro_0910	0.260801	0.153405	1.70008	0.765604
Saro_0911	0.301944	0.203879	1.481	0.566568
Saro_0912	0.330538	0.242324	1.36403	0.44788
Saro_0913	0.28971	0.221345	1.30886	0.38831
Saro_0914	0.293818	0.229654	1.27939	0.355458
Saro_0915	0.253811	0.198116	1.28112	0.357409
Saro_0916	0.300137	0.200202	1.49917	0.584165
Saro_0917	0.294678	0.231808	1.27121	0.346208
Saro_0918	0.311465	0.240745	1.29375	0.371563
Saro_0919	0.25297	0.180472	1.40172	0.487194
Saro_0920	0.329746	0.313695	1.05117	0.0719928
Saro_0921	0.321431	0.239544	1.34185	0.424221
Saro_0922	0.28442	0.218065	1.30429	0.383263
Saro_0923	0.276969	0.252671	1.09617	0.132465
Saro_0924	0.321804	0.247591	1.29974	0.378228
Saro_0925	0.345443	0.253627	1.36201	0.44574
Saro_0926	0.328258	0.290453	1.13016	0.176526
Saro_0927	0.268975	0.216856	1.24034	0.310735
Saro_0928	0.274435	0.196939	1.3935	0.478715
Saro_0929	0.314325	0.231833	1.35582	0.439168
Saro_0930	0.360739	0.215453	1.67432	0.743579
Saro_0931	0.292683	0.218671	1.33846	0.420577
Saro_0932	0.32502	0.259866	1.25072	0.322758
Saro_0933	0.343698	0.302632	1.13569	0.183574
Saro_0934	0.312274	0.214536	1.45558	0.54159
Saro_0935	0.26473	0.205628	1.28742	0.364488
Saro_0936	0.337891	0.229708	1.47096	0.55676
Saro_0937	0.244927	0.168351	1.45486	0.540877
Saro_0938	0.292706	0.187734	1.55916	0.640766
Saro_0939	0.299284	0.241306	1.24027	0.310651
Saro_0940	0.337023	0.253415	1.32993	0.411346
Saro_0941	0.324626	0.228106	1.42314	0.509075
Saro_0942	0.30511	0.21815	1.39863	0.484011
Saro_0943	0.267357	0.159165	1.67975	0.748242
Saro_0944	0.262491	0.186041	1.41093	0.496646
Saro_0945	0.310263	0.260333	1.19179	0.253131
Saro_0946	0.297918	0.255559	1.16575	0.221258
Saro_0947	0.337682	0.264682	1.2758	0.351405
Saro_0948	0.293369	0.260879	1.12454	0.169332
Saro_0949	0.296437	0.245388	1.20803	0.27266
Saro_0950	0.309604	0.240739	1.28606	0.362954
Saro_0951	0.348621	0.260438	1.3386	0.42072
Saro_0952	0.294203	0.262398	1.12121	0.165057
Saro_0953	0.297739	0.239139	1.24505	0.3162
Saro_0954	0.29297	0.211414	1.38577	0.470684
Saro_0955	0.241077	0.173875	1.3865	0.471444
Saro_0956	0.292612	0.223055	1.31184	0.391591
Saro_0957	0.257561	0.136812	1.88258	0.912713
Saro_0958	0.284144	0.231609	1.22683	0.294932
Saro_0959	0.322094	0.234	1.37647	0.460974
Saro_0960	0.249447	0.222274	1.12225	0.16639
Saro_0961	0.264723	0.211211	1.25336	0.325797
Saro_0962	0.282077	0.18331	1.5388	0.621804
Saro_0963	0.258924	0.202674	1.27754	0.353371
Saro_0964	0.296406	0.217531	1.36259	0.446354
Saro_0965	0.295205	0.190226	1.55187	0.634005
Saro_0966	0.315897	0.244904	1.28988	0.367239
Saro_0967	0.298491	0.221702	1.34636	0.429063
Saro_0968	0.291827	0.227947	1.28024	0.356411
Saro_0969	0.323407	0.27554	1.17372	0.231091
Saro_0970	0.326499	0.264793	1.23304	0.302217
Saro_0971	0.311698	0.195008	1.59839	0.676618
Saro_0972	0.299505	0.230471	1.29954	0.377996
Saro_0973	0.248728	0.178549	1.39306	0.478254
Saro_0974	0.22515	0.188829	1.19235	0.253808
Saro_0975	0.328665	0.272456	1.20631	0.270596
Saro_0976	0.350293	0.300136	1.16712	0.222948
Saro_0977	0.276627	0.221015	1.25162	0.323801
Saro_0978	0.325625	0.252081	1.29175	0.369324
Saro_0979	0.353085	0.257819	1.36951	0.453655
Saro_0980	0.294475	0.219692	1.3404	0.422667
Saro_0981	0.263759	0.219564	1.20129	0.264581
Saro_0982	0.280594	0.221297	1.26795	0.342501
Saro_0983	0.315965	0.220043	1.43593	0.521984
Saro_0984	0.21967	0.163931	1.34002	0.42225
Saro_0985	0.332051	0.263408	1.26059	0.334104
Saro_0986	0.30952	0.216495	1.42968	0.515697
Saro_0987	0.295433	0.228332	1.29388	0.371699
Saro_0988	0.324163	0.225743	1.43598	0.522037
Saro_0989	0.325148	0.259567	1.25266	0.32499
Saro_0990	0.267481	0.198074	1.35041	0.433396
Saro_0991	0.295051	0.242344	1.21749	0.283906
Saro_0992	0.304535	0.203987	1.49291	0.578131
Saro_0993	0.25163	0.171825	1.46445	0.550362
Saro_0994	0.32242	0.259685	1.24158	0.31218
Saro_0995	0.293203	0.2069	1.41713	0.502968
Saro_0996	0.320093	0.24843	1.28847	0.365655
Saro_0997	0.312073	0.246052	1.26832	0.342918
Saro_0998	0.236536	0.176298	1.34168	0.424045
Saro_0999	0.295227	0.221456	1.33312	0.414805
Saro_1000	0.296913	0.226901	1.30856	0.387975
Saro_1001	0.292496	0.236666	1.2359	0.305567
Saro_1002	0.28864	0.216631	1.33241	0.414033
Saro_1003	0.299079	0.238464	1.25419	0.326758
Saro_1004	0.297161	0.219853	1.35163	0.434703
Saro_1005	0.312227	0.232153	1.34492	0.427517
Saro_1006	0.258597	0.234571	1.10243	0.140681
Saro_1007	0.334283	0.241176	1.38606	0.470985
Saro_1008	0.303648	0.2275	1.33472	0.416536
Saro_1009	0.322222	0.260048	1.23909	0.309276
Saro_1010	0.310078	0.214125	1.44811	0.534176
Saro_1011	0.300163	0.243417	1.23312	0.302315
Saro_1012	0.229476	0.173888	1.31968	0.400183
Saro_1013	0.288237	0.215705	1.33626	0.418199
Saro_1014	0.287456	0.20324	1.41436	0.500153
Saro_1015	0.293661	0.213049	1.37837	0.462961
Saro_1016	0.313338	0.224862	1.39347	0.478679
Saro_1017	0.302589	0.237095	1.27624	0.351895
Saro_1018	0.350014	0.274036	1.27726	0.353047
Saro_1019	0.343117	0.244989	1.40054	0.485981
Saro_1020	0.302314	0.235704	1.2826	0.359071
Saro_1021	0.26169	0.20584	1.27133	0.346336
Saro_1022	0.279949	0.220303	1.27074	0.345674
Saro_1023	0.308737	0.229309	1.34638	0.429087
Saro_1024	0.219951	0.137731	1.59696	0.675328
Saro_1025	0.335798	0.256605	1.30862	0.388044
Saro_1026	0.282785	0.219802	1.28655	0.363504
Saro_1027	0.372793	0.245161	1.52061	0.604648
Saro_1028	0.259683	0.192453	1.34933	0.432244
Saro_1029	0.290973	0.236061	1.23262	0.301723
Saro_1030	0.240055	0.22436	1.06995	0.0975481
Saro_1031	0.314371	0.245111	1.28257	0.359033
Saro_1032	0.322542	0.204703	1.57566	0.655959
Saro_1033	0.373244	0.281943	1.32383	0.404716
Saro_1034	0.343093	0.298061	1.15108	0.20299
Saro_1035	0.300065	0.226079	1.32726	0.408449
Saro_1036	0.112755	0.082656	1.36415	0.448
Saro_1037	0.292146	0.238576	1.22454	0.292241
Saro_1038	0.283321	0.219457	1.29101	0.368495
Saro_1039	0.116071	0.0948973	1.22312	0.290568
Saro_1040	0.314414	0.26714	1.17696	0.235071
Saro_1041	0.325215	0.266756	1.21915	0.285872
Saro_1042	0.217835	0.206892	1.0529	0.0743639
Saro_1043	0.267891	0.160573	1.66835	0.738421
Saro_1044	0.262662	0.206418	1.27248	0.34764
Saro_1045	0.296398	0.239767	1.23619	0.305906
Saro_1046	0.240099	0.204065	1.17658	0.234604
Saro_1047	0.329894	0.274383	1.20231	0.265813
Saro_1048	0.262963	0.180267	1.45874	0.544727
Saro_1049	0.315812	0.255373	1.23667	0.306457
Saro_1050	0.28415	0.198219	1.43351	0.519557
Saro_1051	0.265558	0.186848	1.42125	0.507157
Saro_1052	0.310828	0.267436	1.16226	0.216927
Saro_1053	0.288929	0.223213	1.29441	0.372297
Saro_1054	0.289712	0.218749	1.3244	0.405339
Saro_1055	0.343382	0.272631	1.25951	0.332864
Saro_1056	0.285342	0.221532	1.28804	0.36518
Saro_1057	0.332775	0.214262	1.55313	0.635174
Saro_1058	0.271483	0.228856	1.18626	0.246418
Saro_1059	0.277858	0.220284	1.26136	0.334983
Saro_1060	0.303506	0.233646	1.299	0.377396
Saro_1061	0.282035	0.231657	1.21747	0.283885
Saro_1062	0.289166	0.202254	1.42972	0.51573
Saro_1063	0.388123	0.242904	1.59784	0.676125
Saro_1064	0.286978	0.23381	1.2274	0.295601
Saro_1065	0.342782	0.27187	1.26083	0.334378
Saro_1066	0.321143	0.253609	1.26629	0.340609
Saro_1067	0.277844	0.213173	1.30337	0.38225
Saro_1068	0.233788	0.195965	1.19301	0.254603
Saro_1069	0.316275	0.25628	1.2341	0.303459
Saro_1070	0.256036	0.211893	1.20833	0.273015
Saro_1071	0.283624	0.193515	1.46564	0.551531
Saro_1072	0.316894	0.272988	1.16084	0.215164
Saro_1073	0.318987	0.211293	1.50969	0.594253
Saro_1074	0.316331	0.247245	1.27942	0.35549
Saro_1075	0.318452	0.240054	1.32658	0.407714
Saro_1076	0.334942	0.247178	1.35506	0.438361
Saro_1077	0.323323	0.247977	1.30384	0.382768
Saro_1078	0.298166	0.207338	1.43807	0.524135
Saro_1079	0.296931	0.235825	1.25911	0.332408
Saro_1080	0.301721	0.237305	1.27144	0.346468
Saro_1081	0.311838	0.267317	1.16655	0.222245
Saro_1082	0.297191	0.249261	1.19229	0.253732
Saro_1083	0.26027	0.205467	1.26672	0.341098
Saro_1084	0.333438	0.235338	1.41685	0.502684
Saro_1085	0.279737	0.259318	1.07874	0.109345
Saro_1086	0.250647	0.192992	1.29874	0.377115
Saro_1087	0.256457	0.180375	1.4218	0.507721
Saro_1088	0.284787	0.191736	1.48531	0.570763
Saro_1089	0.298078	0.241333	1.23513	0.304662
Saro_1090	0.309533	0.209745	1.47576	0.561456
Saro_1091	0.309811	0.208822	1.48361	0.569115
Saro_1092	0.32825	0.242	1.3564	0.439785
Saro_1093	0.264759	0.201679	1.31277	0.392615
Saro_1094	0.298711	0.200513	1.48973	0.575055
Saro_1095	0.238239	0.164247	1.45049	0.536542
Saro_1096	0.317457	0.266493	1.19124	0.252462
Saro_1097	0.276009	0.195434	1.41229	0.498037
Saro_1098	0.259813	0.191031	1.36006	0.443669
Saro_1099	0.381713	0.267066	1.42929	0.515294
Saro_1100	0.304114	0.248619	1.22322	0.29068
Saro_1101	0.322857	0.294999	1.09444	0.130188
Saro_1102	0.320321	0.230472	1.38985	0.474931
Saro_1103	0.269227	0.220113	1.22313	0.290575
Saro_1104	0.298313	0.231968	1.28601	0.362897
Saro_1105	0.410528	0.295253	1.39043	0.47553
Saro_1106	0.28504	0.202892	1.40489	0.490454
Saro_1107	0.304362	0.238892	1.27405	0.349427
Saro_1108	0.311364	0.250077	1.24507	0.31623
Saro_1109	0.340601	0.231567	1.47085	0.556654
Saro_1110	0.287292	0.205883	1.39541	0.48069
Saro_1111	0.308652	0.239308	1.28977	0.367112
Saro_1112	0.302822	0.224219	1.35056	0.433563
Saro_1113	0.26536	0.210927	1.25807	0.331207
Saro_1114	0.302687	0.235957	1.2828	0.359301
Saro_1115	0.258501	0.24862	1.03974	0.0562241
Saro_1116	0.293969	0.227417	1.29264	0.370323
Saro_1117	0.261276	0.207428	1.2596	0.332965
Saro_1118	0.280197	0.235869	1.18794	0.248458
Saro_1119	0.269464	0.193094	1.39551	0.480788
Saro_1120	0.280791	0.224649	1.24991	0.321823
Saro_1121	0.304979	0.276341	1.10363	0.142257
Saro_1122	0.260837	0.204695	1.27427	0.349677
Saro_1123	0.316175	0.217344	1.45472	0.540744
Saro_1124	0.311167	0.240558	1.29352	0.371301
Saro_1125	0.324942	0.248154	1.30944	0.388947
Saro_1126	0.27481	0.208564	1.31763	0.397948
Saro_1127	0.304502	0.234716	1.29732	0.375539
Saro_1128	0.293246	0.191451	1.5317	0.615135
Saro_1129	0.28194	0.206114	1.36788	0.451942
Saro_1130	0.310528	0.245615	1.26429	0.338329
Saro_1131	0.345885	0.273364	1.26529	0.339465
Saro_1132	0.305726	0.246112	1.24222	0.312925
Saro_1133	0.306269	0.239096	1.28095	0.357211
Saro_1134	0.32206	0.248479	1.29612	0.374204
Saro_1135	0.29221	0.20708	1.41109	0.496815
Saro_1136	0.278082	0.219789	1.26523	0.339395
Saro_1137	0.307693	0.242125	1.2708	0.345742
Saro_1138	0.28973	0.225894	1.28259	0.359064
Saro_1139	0.253166	0.228848	1.10626	0.145689
Saro_1140	0.24874	0.192238	1.29392	0.371744
Saro_1141	0.250008	0.194076	1.28819	0.36535
Saro_1142	0.261362	0.175999	1.48502	0.57048
Saro_1143	0.261771	0.2075	1.26154	0.335189
Saro_1144	0.307148	0.250795	1.2247	0.292425
Saro_1145	0.301967	0.239353	1.2616	0.335253
Saro_1146	0.296926	0.232424	1.27752	0.353342
Saro_1147	0.226677	0.20969	1.08101	0.112376
Saro_1148	0.283606	0.219323	1.2931	0.370831
Saro_1149	0.306423	0.244737	1.25205	0.324289
Saro_1150	0.281784	0.224392	1.25577	0.328567
Saro_1151	0.251119	0.173815	1.44475	0.530818
Saro_1152	0.330008	0.234276	1.40863	0.494289
Saro_1153	0.258562	0.185804	1.39159	0.47673
Saro_1154	0.294149	0.185262	1.58775	0.66698
Saro_1155	0.322768	0.271453	1.18904	0.249792
Saro_1156	0.295133	0.212441	1.38925	0.474305
Saro_1157	0.253889	0.214748	1.18226	0.24155
Saro_1158	0.288182	0.248575	1.15934	0.213301
Saro_1159	0.322335	0.246325	1.30858	0.387999
Saro_1160	0.291501	0.219486	1.3281	0.409368
Saro_1161	0.322359	0.179616	1.79471	0.843751
Saro_1162	0.327696	0.276045	1.18711	0.247456
Saro_1163	0.360053	0.294153	1.22403	0.291641
Saro_1164	0.251117	0.214306	1.17177	0.228686
Saro_1165	0.31263	0.195352	1.60034	0.678379
Saro_1166	0.301063	0.226259	1.33061	0.412086
Saro_1167	0.333935	0.221206	1.50961	0.594174
Saro_1168	0.310119	0.247982	1.25057	0.322586
Saro_1169	0.280351	0.204571	1.37044	0.454634
Saro_1170	0.305229	0.234094	1.30387	0.382804
Saro_1171	0.310847	0.21596	1.43937	0.525442
Saro_1172	0.263746	0.22169	1.18971	0.250604
Saro_1173	0.305122	0.225118	1.35539	0.438707
Saro_1174	0.237038	0.187208	1.26618	0.340483
Saro_1175	0.320515	0.267434	1.19848	0.261212
Saro_1176	0.250206	0.197081	1.26956	0.344331
Saro_1177	0.310712	0.294326	1.05567	0.0781598
Saro_1178	0.266262	0.2126	1.25241	0.324704
Saro_1179	0.249055	0.203908	1.22141	0.288544
Saro_1180	0.260372	0.185789	1.40144	0.486905
Saro_1181	0.326361	0.258672	1.26168	0.335346
Saro_1182	0.296026	0.222183	1.33235	0.413974
Saro_1183	0.316783	0.237358	1.33462	0.416429
Saro_1184	0.326684	0.265328	1.23124	0.300118
Saro_1185	0.255024	0.208902	1.22078	0.287802
Saro_1186	0.26248	0.192458	1.36383	0.447664
Saro_1187	0.243953	0.220403	1.10685	0.146464
Saro_1188	0.265034	0.218615	1.21233	0.277785
Saro_1189	0.216654	0.171082	1.26638	0.340709
Saro_1190	0.299333	0.207329	1.44376	0.529829
Saro_1191	0.240214	0.194665	1.23398	0.303323
Saro_1192	0.270333	0.205057	1.31833	0.398711
Saro_1193	0.228461	0.182527	1.25166	0.323838
Saro_1194	0.162103	0.155107	1.04511	0.0636512
Saro_1195	0.284242	0.220205	1.29081	0.368274
Saro_1196	0.278935	0.231496	1.20492	0.268938
Saro_1197	0.306541	0.23894	1.28292	0.359431
Saro_1198	0.295723	0.223232	1.32474	0.405704
Saro_1199	0.27942	0.219635	1.2722	0.347327
Saro_1200	0.261988	0.210424	1.24505	0.316202
Saro_1201	0.271577	0.203938	1.33167	0.413232
Saro_1202	0.292234	0.194813	1.50007	0.585032
Saro_1203	0.301254	0.216987	1.38835	0.473369
Saro_1204	0.238065	0.170686	1.39476	0.480015
Saro_1205	0.297415	0.236546	1.25732	0.330357
Saro_1206	0.355706	0.258292	1.37715	0.461681
Saro_1207	0.333931	0.241211	1.3844	0.469256
Saro_1208	0.269006	0.211465	1.27211	0.34722
Saro_1209	0.346154	0.25021	1.38345	0.468275
Saro_1210	0.237695	0.172462	1.37825	0.462833
Saro_1211	0.326216	0.271241	1.20268	0.266249
Saro_1212	0.299914	0.249737	1.20092	0.264138
Saro_1213	0.276394	0.18819	1.4687	0.554538
Saro_1214	0.273631	0.225288	1.21458	0.280459
Saro_1215	0.300478	0.181057	1.65957	0.730814
Saro_1216	0.333662	0.231894	1.43886	0.524923
Saro_1217	0.329987	0.254657	1.29581	0.373857
Saro_1218	0.329153	0.256345	1.28403	0.360674
Saro_1219	0.300446	0.232474	1.29238	0.370033
Saro_1220	0.262673	0.1767	1.48654	0.571963
Saro_1221	0.290445	0.233587	1.24341	0.314305
Saro_1222	0.292627	0.221399	1.32172	0.402413
Saro_1223	0.305136	0.219544	1.38986	0.474944
Saro_1224	0.285286	0.225422	1.26556	0.339779
Saro_1225	0.308949	0.240499	1.28462	0.361339
Saro_1226	0.294327	0.203042	1.44959	0.535641
Saro_1227	0.283397	0.208964	1.3562	0.43957
Saro_1228	0.239708	0.228194	1.05046	0.0710171
Saro_1229	0.259336	0.173422	1.49541	0.580537
Saro_1230	0.320351	0.233463	1.37217	0.456458
Saro_1231	0.344055	0.250128	1.37551	0.45997
Saro_1232	0.348111	0.248121	1.40299	0.488504
Saro_1233	0.29377	0.230027	1.27711	0.352884
Saro_1234	0.333937	0.28231	1.18287	0.242295
Saro_1235	0.308052	0.256667	1.2002	0.263275
Saro_1236	0.326878	0.237106	1.37861	0.463218
Saro_1237	0.282867	0.205336	1.37758	0.462138
Saro_1238	0.303755	0.233043	1.30343	0.382314
Saro_1239	0.324511	0.250732	1.29425	0.372118
Saro_1240	0.308349	0.240198	1.28373	0.360344
Saro_1241	0.303972	0.222297	1.36741	0.451448
Saro_1243	0.329527	0.2726	1.20883	0.27361
Saro_1244	0.32447	0.260384	1.24612	0.317444
Saro_1245	0.236393	0.181903	1.29955	0.378015
Saro_1246	0.316845	0.229954	1.37786	0.462431
Saro_1247	0.346652	0.278703	1.2438	0.31476
Saro_1248	0.293393	0.235894	1.24375	0.314694
Saro_1249	0.327114	0.228641	1.43069	0.516707
Saro_1250	0.341752	0.229271	1.4906	0.575895
Saro_1251	0.302594	0.240459	1.2584	0.331595
Saro_1252	0.349411	0.2644	1.32152	0.402201
Saro_1253	0.328675	0.262676	1.25126	0.32338
Saro_1254	0.329835	0.231255	1.42628	0.512261
Saro_1255	0.3056	0.206109	1.48271	0.568236
Saro_1256	0.303549	0.185374	1.63749	0.711488
Saro_1257	0.177346	0.126225	1.405	0.490567
Saro_1258	0.368357	0.296233	1.24347	0.314374
Saro_1259	0.309312	0.25831	1.19744	0.259958
Saro_1260	0.35102	0.245372	1.43056	0.516584
Saro_1261	0.276096	0.212393	1.29993	0.378436
Saro_1262	0.263723	0.219221	1.203	0.266634
Saro_1263	0.268207	0.209263	1.28167	0.358029
Saro_1264	0.295337	0.212073	1.39262	0.477799
Saro_1265	0.334124	0.25641	1.30308	0.381929
Saro_1266	0.34723	0.250921	1.38383	0.468662
Saro_1267	0.259628	0.206836	1.25524	0.32796
Saro_1268	0.301525	0.252015	1.19646	0.258768
Saro_1269	0.307025	0.225284	1.36283	0.446611
Saro_1270	0.352669	0.254451	1.386	0.470929
Saro_1271	0.326073	0.254836	1.27954	0.355627
Saro_1272	0.266558	0.224559	1.18703	0.247358
Saro_1273	0.325592	0.26619	1.22316	0.290608
Saro_1274	0.321524	0.25182	1.2768	0.352532
Saro_1275	0.321055	0.258316	1.24288	0.313685
Saro_1276	0.272716	0.206362	1.32154	0.402224
Saro_1277	0.277363	0.216561	1.28077	0.357007
Saro_1278	0.328991	0.256008	1.28508	0.361857
Saro_1279	0.278005	0.204364	1.36034	0.44397
Saro_1280	0.350087	0.307171	1.13971	0.188673
Saro_1281	0.293764	0.23643	1.2425	0.313249
Saro_1282	0.300933	0.23474	1.28199	0.35838
Saro_1283	0.26667	0.187502	1.42222	0.508148
Saro_1284	0.323975	0.202485	1.6	0.678072
Saro_1285	0.260639	0.186427	1.39807	0.483441
Saro_1286	0.267001	0.200447	1.33203	0.413626
Saro_1287	0.338098	0.277928	1.21649	0.28273
Saro_1288	0.323626	0.24164	1.33929	0.42147
Saro_1289	0.324013	0.261772	1.23777	0.307739
Saro_1290	0.282575	0.206177	1.37055	0.454753
Saro_1291	0.307069	0.240444	1.27709	0.35286
Saro_1292	0.287013	0.242075	1.18564	0.245664
Saro_1293	0.305575	0.235016	1.30023	0.378764
Saro_1294	0.249167	0.196599	1.26738	0.341852
Saro_1295	0.299131	0.197641	1.51351	0.597899
Saro_1296	0.286795	0.270154	1.0616	0.0862372
Saro_1297	0.28219	0.198093	1.42453	0.51049
Saro_1298	0.29933	0.236705	1.26457	0.338649
Saro_1299	0.266516	0.225296	1.18296	0.242402
Saro_1300	0.26914	0.216313	1.24421	0.315232
Saro_1301	0.283855	0.178862	1.587	0.666303
Saro_1302	0.246102	0.168198	1.46317	0.549095
Saro_1303	0.309966	0.216572	1.43124	0.517264
Saro_1304	0.300757	0.185802	1.61869	0.694827
Saro_1305	0.285021	0.216744	1.31501	0.395076
Saro_1306	0.258389	0.217245	1.18939	0.25022
Saro_1307	0.26279	0.208293	1.26163	0.335293
Saro_1308	0.331568	0.287514	1.15322	0.205668
Saro_1309	0.333673	0.265289	1.25777	0.330867
Saro_1310	0.292523	0.214765	1.36206	0.445795
Saro_1311	0.334124	0.239213	1.39676	0.482086
Saro_1312	0.29449	0.21008	1.4018	0.487279
Saro_1313	0.323448	0.307373	1.0523	0.073544
Saro_1314	0.280415	0.220702	1.27056	0.345462
Saro_1315	0.322201	0.251137	1.28297	0.359488
Saro_1316	0.275264	0.193292	1.42408	0.510032
Saro_1317	0.34718	0.194815	1.7821	0.83358
Saro_1318	0.292757	0.191198	1.53117	0.614639
Saro_1319	0.318404	0.224623	1.4175	0.503352
Saro_1320	0.323767	0.219269	1.47657	0.562252
Saro_1321	0.296613	0.234607	1.2643	0.338339
Saro_1322	0.297526	0.22034	1.3503	0.43328
Saro_1323	0.243726	0.192254	1.26773	0.342246
Saro_1324	0.283961	0.153011	1.85582	0.892058
Saro_1325	0.31455	0.300003	1.04849	0.0683146
Saro_1326	0.288188	0.193713	1.4877	0.573088
Saro_1327	0.305382	0.156053	1.95691	0.968579
Saro_1328	0.308601	0.222933	1.38428	0.469131
Saro_1329	0.272588	0.183261	1.48743	0.572823
Saro_1330	0.29228	0.232753	1.25575	0.328553
Saro_1331	0.33305	0.27353	1.2176	0.284037
Saro_1332	0.276286	0.234922	1.17608	0.23398
Saro_1333	0.330288	0.243938	1.35398	0.437208
Saro_1334	0.318479	0.248041	1.28398	0.360624
Saro_1335	0.298003	0.26299	1.13314	0.180322
Saro_1336	0.332325	0.23283	1.42733	0.513316
Saro_1337	0.29346	0.221177	1.32681	0.407965
Saro_1338	0.292135	0.232346	1.25733	0.330361
Saro_1339	0.341579	0.164805	2.07262	1.05146
Saro_1340	0.318206	0.22431	1.4186	0.504464
Saro_1341	0.316054	0.262476	1.20412	0.267984
Saro_1342	0.280365	0.243822	1.14988	0.201479
Saro_1343	0.276314	0.24402	1.13234	0.179313
Saro_1344	0.282314	0.225283	1.25315	0.325563
Saro_1345	0.27155	0.245638	1.10549	0.144682
Saro_1346	0.276563	0.241591	1.14476	0.195041
Saro_1347	0.293568	0.231912	1.26586	0.34012
Saro_1348	0.265622	0.180545	1.47123	0.55702
Saro_1349	0.322039	0.260085	1.23821	0.30825
Saro_1350	0.229543	0.183632	1.25002	0.321947
Saro_1351	0.364483	0.309992	1.17578	0.23362
Saro_1352	0.340626	0.231636	1.47052	0.55633
Saro_1353	0.310424	0.234767	1.32226	0.40301
Saro_1354	0.252635	0.171962	1.46913	0.554963
Saro_1355	0.269768	0.202046	1.33518	0.417032
Saro_1356	0.266765	0.183527	1.45355	0.539578
Saro_1357	0.316112	0.233764	1.35227	0.435382
Saro_1358	0.293356	0.205384	1.42833	0.514326
Saro_1359	0.322355	0.250296	1.28789	0.365011
Saro_1360	0.288312	0.219696	1.31232	0.39212
Saro_1361	0.297973	0.236311	1.26094	0.334495
Saro_1362	0.29406	0.156676	1.87686	0.908321
Saro_1363	0.366449	0.282221	1.29844	0.376785
Saro_1364	0.270127	0.225317	1.19888	0.261684
Saro_1365	0.264408	0.215315	1.228	0.296315
Saro_1366	0.291544	0.216743	1.34511	0.427726
Saro_1367	0.272014	0.216452	1.25669	0.32963
Saro_1368	0.327613	0.235445	1.39147	0.476605
Saro_1369	0.263302	0.177375	1.48444	0.569914
Saro_1370	0.313391	0.227862	1.37536	0.459805
Saro_1371	0.271068	0.215675	1.25684	0.329796
Saro_1372	0.313443	0.227667	1.37676	0.461278
Saro_1373	0.29288	0.222876	1.3141	0.394071
Saro_1374	0.307466	0.230055	1.33649	0.418451
Saro_1375	0.338919	0.24326	1.39324	0.478443
Saro_1376	0.339624	0.262821	1.29223	0.369861
Saro_1377	0.304208	0.228155	1.33334	0.415045
Saro_1378	0.325209	0.253341	1.28368	0.360285
Saro_1379	0.318797	0.236642	1.34717	0.429932
Saro_1380	0.280921	0.237687	1.1819	0.241102
Saro_1381	0.299104	0.174614	1.71295	0.776482
Saro_1382	0.268234	0.203614	1.31737	0.39766
Saro_1383	0.317268	0.25457	1.24629	0.31764
Saro_1384	0.254585	0.167715	1.51796	0.602134
Saro_1385	0.311915	0.243963	1.27853	0.354491
Saro_1386	0.329128	0.239178	1.37608	0.460559
Saro_1387	0.297036	0.200072	1.48465	0.570118
Saro_1388	0.332227	0.215178	1.54397	0.626642
Saro_1389	0.232477	0.199826	1.1634	0.218341
Saro_1390	0.297833	0.236092	1.26151	0.335156
Saro_1391	0.341251	0.263145	1.29682	0.374974
Saro_1392	0.29162	0.244719	1.19165	0.252959
Saro_1393	0.313606	0.209602	1.4962	0.581301
Saro_1394	0.299586	0.248456	1.20579	0.269977
Saro_1395	0.310915	0.261303	1.18986	0.250796
Saro_1396	0.323304	0.245218	1.31843	0.398825
Saro_1397	0.404314	0.301819	1.33959	0.421791
Saro_1398	0.309268	0.262946	1.17617	0.234095
Saro_1399	0.299893	0.246784	1.21521	0.2812
Saro_1400	0.308368	0.224127	1.37586	0.460335
Saro_1401	0.279164	0.215494	1.29546	0.373469
Saro_1402	0.266386	0.2152	1.23785	0.307841
Saro_1403	0.285055	0.219793	1.29692	0.375092
Saro_1404	0.308716	0.248584	1.2419	0.312551
Saro_1405	0.266255	0.134548	1.97888	0.984681
Saro_1406	0.366889	0.285097	1.28689	0.36389
Saro_1407	0.313506	0.247225	1.2681	0.342665
Saro_1408	0.297855	0.217861	1.36718	0.451205
Saro_1409	0.268949	0.219027	1.22792	0.296221
Saro_1410	0.33625	0.264579	1.27089	0.345835
Saro_1411	0.288176	0.221388	1.30168	0.380372
Saro_1412	0.267492	0.237754	1.12508	0.170025
Saro_1413	0.318133	0.258464	1.23086	0.299666
Saro_1414	0.301277	0.203351	1.48156	0.567119
Saro_1415	0.282956	0.203136	1.39294	0.478131
Saro_1416	0.329096	0.236754	1.39003	0.475116
Saro_1417	0.277015	0.237689	1.16545	0.220891
Saro_1418	0.307398	0.210999	1.45687	0.542874
Saro_1419	0.329251	0.244081	1.34894	0.431826
Saro_1420	0.317709	0.297174	1.0691	0.0964012
Saro_1421	0.309989	0.228628	1.35587	0.439215
Saro_1422	0.296504	0.238629	1.24253	0.31328
Saro_1423	0.293503	0.256551	1.14403	0.194129
Saro_1424	0.259695	0.19846	1.30856	0.387975
Saro_1425	0.266631	0.206018	1.29421	0.37207
Saro_1426	0.285992	0.201022	1.42269	0.508624
Saro_1427	0.282783	0.195169	1.44892	0.534975
Saro_1428	0.321697	0.24107	1.33445	0.41625
Saro_1429	0.309051	0.235125	1.31441	0.394418
Saro_1430	0.286411	0.239724	1.19475	0.256713
Saro_1431	0.312577	0.255952	1.22123	0.288338
Saro_1432	0.278977	0.226874	1.22966	0.298257
Saro_1433	0.336628	0.253431	1.32828	0.409564
Saro_1434	0.300319	0.222411	1.35029	0.433266
Saro_1435	0.293656	0.228721	1.2839	0.360538
Saro_1436	0.278517	0.220372	1.26385	0.337827
Saro_1437	0.290049	0.235941	1.22933	0.29787
Saro_1438	0.31657	0.24079	1.31471	0.394748
Saro_1439	0.266791	0.24502	1.08886	0.122814
Saro_1440	0.298513	0.267496	1.11595	0.158276
Saro_1441	0.274618	0.195569	1.4042	0.48975
Saro_1442	0.288073	0.221259	1.30198	0.380702
Saro_1443	0.281	0.22393	1.25486	0.327524
Saro_1444	0.327207	0.240507	1.36049	0.444125
Saro_1445	0.330029	0.270016	1.22226	0.289548
Saro_1446	0.285422	0.2237	1.27591	0.351529
Saro_1447	0.311932	0.248669	1.2544	0.327001
Saro_1448	0.329633	0.290356	1.13527	0.183039
Saro_1449	0.311107	0.245648	1.26647	0.340818
Saro_1450	0.329975	0.256514	1.28638	0.363315
Saro_1451	0.368822	0.261858	1.40848	0.494142
Saro_1452	0.333157	0.244929	1.36022	0.443838
Saro_1453	0.299721	0.17748	1.68876	0.755965
Saro_1454	0.277212	0.201093	1.37853	0.463126
Saro_1456	0.262099	0.208265	1.25849	0.331689
Saro_1457	0.286252	0.242428	1.18077	0.23973
Saro_1458	0.209161	0.124889	1.67478	0.743968
Saro_1459	0.282057	0.192676	1.46389	0.549808
Saro_1460	0.272743	0.190101	1.43473	0.520778
Saro_1461	0.311694	0.245051	1.27195	0.347047
Saro_1462	0.358903	0.242437	1.4804	0.565988
Saro_1463	0.312424	0.212169	1.47252	0.558288
Saro_1464	0.327019	0.227583	1.43692	0.522979
Saro_1465	0.33751	0.272093	1.24042	0.31083
Saro_1466	0.301089	0.230928	1.30382	0.382747
Saro_1467	0.27868	0.252806	1.10235	0.140578
Saro_1468	0.222385	0.154493	1.43945	0.525516
Saro_1469	0.310902	0.259832	1.19655	0.258878
Saro_1470	0.277085	0.210158	1.31846	0.398857
Saro_1471	0.297599	0.255753	1.16362	0.218619
Saro_1472	0.336541	0.267891	1.25626	0.329133
Saro_1473	0.286002	0.230784	1.23926	0.309481
Saro_1474	0.286051	0.236328	1.2104	0.275482
Saro_1475	0.280249	0.25704	1.09029	0.124716
Saro_1476	0.262412	0.192294	1.36464	0.448525
Saro_1477	0.292648	0.285489	1.02508	0.0357304
Saro_1478	0.308292	0.240289	1.283	0.359525
Saro_1479	0.306173	0.23416	1.30754	0.386853
Saro_1480	0.292403	0.246998	1.18383	0.243459
Saro_1481	0.264824	0.1195	2.2161	1.14802
Saro_1482	0.294098	0.212377	1.38479	0.469668
Saro_1483	0.323536	0.282565	1.145	0.195342
Saro_1484	0.310042	0.242448	1.2788	0.354791
Saro_1485	0.239617	0.0607498	3.94432	1.97978
Saro_1487	0.300211	0.250552	1.1982	0.260864
Saro_1488	0.252442	0.210406	1.19978	0.262771
Saro_1489	0.298403	0.24212	1.23246	0.301541
Saro_1490	0.266442	0.220859	1.20639	0.270691
Saro_1491	0.256319	0.223781	1.1454	0.195855
Saro_1492	0.279067	0.222289	1.25543	0.328178
Saro_1493	0.312481	0.262585	1.19002	0.250982
Saro_1494	0.269634	0.224912	1.19884	0.261637
Saro_1495	0.210064	0.0808017	2.59975	1.37837
Saro_1497	0.325069	0.273766	1.18739	0.247799
Saro_1498	0.298376	0.238992	1.24848	0.320169
Saro_1499	0.310577	0.243753	1.27415	0.34953
Saro_1500	0.280509	0.237852	1.17934	0.237982
Saro_1501	0.30932	0.255051	1.21278	0.278317
Saro_1502	0.288491	0.236882	1.21787	0.284356
Saro_1503	0.280035	0.184709	1.51609	0.600353
Saro_1504	0.273044	0.20175	1.35338	0.436569
Saro_1505	0.332103	0.254167	1.30663	0.385851
Saro_1506	0.351744	0.254669	1.38118	0.465902
Saro_1507	0.298715	0.289365	1.03231	0.0458787
Saro_1508	0.231684	0.196277	1.18039	0.239269
Saro_1509	0.312131	0.257808	1.21071	0.275858
Saro_1510	0.296074	0.259713	1.14	0.189038
Saro_1511	0.292621	0.232247	1.25996	0.333373
Saro_1512	0.270701	0.220613	1.22704	0.295185
Saro_1513	0.254746	0.227311	1.12069	0.164392
Saro_1514	0.280743	0.248333	1.13051	0.176973
Saro_1515	0.323213	0.266507	1.21277	0.278308
Saro_1516	0.311365	0.256555	1.21364	0.279338
Saro_1517	0.294631	0.273025	1.07914	0.109881
Saro_1518	0.324649	0.258874	1.25408	0.326634
Saro_1519	0.290246	0.250046	1.16077	0.215083
Saro_1520	0.358655	0.300427	1.19382	0.255584
Saro_1521	0.323711	0.25695	1.25982	0.333217
Saro_1522	0.29345	0.235303	1.24711	0.318592
Saro_1523	0.355697	0.260557	1.36514	0.449052
Saro_1524	0.234663	0.200909	1.16801	0.224048
Saro_1525	0.281404	0.208278	1.3511	0.434131
Saro_1526	0.320312	0.236669	1.35342	0.436606
Saro_1527	0.277189	0.23964	1.15669	0.210004
Saro_1529	0.287746	0.125921	2.28514	1.19228
Saro_1530	0.305895	0.255356	1.19791	0.260525
Saro_1531	0.26977	0.215437	1.2522	0.324465
Saro_1532	0.24536	0.182531	1.34421	0.426754
Saro_1533	0.311712	0.266787	1.1684	0.224529
Saro_1534	0.276798	0.232864	1.18867	0.249343
Saro_1535	0.297504	0.23576	1.26189	0.335588
Saro_1536	0.309038	0.234413	1.31834	0.398728
Saro_1537	0.32531	0.24433	1.33144	0.412986
Saro_1538	0.292392	0.249495	1.17193	0.228891
Saro_1539	0.276868	0.215186	1.28665	0.363616
Saro_1540	0.299255	0.206981	1.44581	0.531878
Saro_1541	0.34632	0.219246	1.5796	0.659556
Saro_1542	0.319765	0.245315	1.30349	0.382378
Saro_1543	0.328144	0.257076	1.27645	0.352133
Saro_1545	0.327195	0.252048	1.29814	0.37645
Saro_1546	0.310125	0.256212	1.21042	0.27551
Saro_1547	0.252572	0.208229	1.21295	0.278524
Saro_1548	0.285475	0.22736	1.25561	0.328383
Saro_1549	0.29018	0.254222	1.14144	0.19086
Saro_1550	0.299868	0.204478	1.46651	0.552386
Saro_1551	0.32558	0.26913	1.20975	0.274709
Saro_1552	0.296583	0.231683	1.28012	0.356284
Saro_1553	0.264541	0.188943	1.40011	0.485544
Saro_1554	0.307071	0.255664	1.20107	0.26432
Saro_1555	0.284082	0.234619	1.21082	0.275985
Saro_1556	0.319807	0.250709	1.27561	0.351189
Saro_1557	0.327343	0.286193	1.14378	0.193815
Saro_1558	0.279316	0.218008	1.28122	0.357518
Saro_1559	0.287864	0.230347	1.2497	0.321577
Saro_1560	0.225087	0.192898	1.16687	0.222648
Saro_1561	0.285874	0.23627	1.20995	0.274942
Saro_1562	0.277409	0.23394	1.18581	0.245871
Saro_1563	0.295357	0.243177	1.21458	0.280455
Saro_1564	0.285464	0.208283	1.37056	0.454761
Saro_1565	0.307306	0.231459	1.32769	0.40892
Saro_1566	0.29655	0.245458	1.20815	0.272799
Saro_1567	0.330435	0.239367	1.38045	0.465142
Saro_1568	0.334556	0.264505	1.26484	0.338951
Saro_1569	0.305101	0.217155	1.40499	0.490558
Saro_1570	0.337342	0.263974	1.27794	0.353817
Saro_1571	0.31632	0.254357	1.24361	0.314531
Saro_1572	0.275313	0.191812	1.43533	0.521379
Saro_1573	0.311825	0.309682	1.00692	0.00994852
Saro_1574	0.275806	0.235177	1.17276	0.229907
Saro_1575	0.258507	0.190166	1.35937	0.442943
Saro_1576	0.321667	0.248325	1.29535	0.373336
Saro_1577	0.315481	0.254412	1.24004	0.310386
Saro_1578	0.274009	0.221403	1.2376	0.307551
Saro_1579	0.330114	0.248397	1.32898	0.410316
Saro_1580	0.292729	0.227801	1.28502	0.36179
Saro_1581	0.312469	0.22149	1.41076	0.496471
Saro_1582	0.26519	0.225348	1.17681	0.234876
Saro_1583	0.315613	0.245634	1.28489	0.361647
Saro_1584	0.279875	0.195904	1.42863	0.514634
Saro_1585	0.299738	0.190905	1.57009	0.650844
Saro_1586	0.309562	0.231047	1.33982	0.422042
Saro_1587	0.300033	0.237925	1.26104	0.334611
Saro_1588	0.291499	0.190685	1.52869	0.612295
Saro_1589	0.273555	0.195531	1.39903	0.484432
Saro_1590	0.281054	0.253646	1.10805	0.148027
Saro_1591	0.321403	0.241113	1.333	0.414673
Saro_1592	0.301262	0.202756	1.48583	0.571272
Saro_1593	0.263114	0.201711	1.30441	0.383395
Saro_1594	0.228592	0.220659	1.03595	0.0509564
Saro_1595	0.259761	0.191223	1.35842	0.441925
Saro_1596	0.274511	0.240116	1.14325	0.193137
Saro_1597	0.304676	0.233634	1.30408	0.383028
Saro_1598	0.36303	0.305037	1.19012	0.251105
Saro_1599	0.263512	0.185792	1.41832	0.504183
Saro_1600	0.32262	0.240797	1.3398	0.422019
Saro_1601	0.297975	0.228521	1.30393	0.382864
Saro_1602	0.266036	0.191031	1.39263	0.477816
Saro_1603	0.306893	0.244364	1.25588	0.328703
Saro_1604	0.314365	0.20578	1.52767	0.611334
Saro_1605	0.285221	0.209139	1.36378	0.447615
Saro_1606	0.319837	0.260806	1.22634	0.294358
Saro_1607	0.294237	0.22946	1.2823	0.358733
Saro_1608	0.292421	0.221323	1.32124	0.401892
Saro_1609	0.289611	0.225496	1.28433	0.361011
Saro_1610	0.270287	0.235401	1.1482	0.199371
Saro_1611	0.0218965	0.0158956	1.37752	0.462074
Saro_1612	0.370798	0.253517	1.46262	0.548555
Saro_1613	0.240484	0.196759	1.22223	0.289517
Saro_1614	0.368086	0.270218	1.36218	0.445921
Saro_1615	0.316871	0.254785	1.24368	0.314614
Saro_1616	0.285904	0.226067	1.26468	0.338778
Saro_1617	0.28617	0.243946	1.17309	0.23031
Saro_1618	0.265659	0.225605	1.17754	0.235778
Saro_1619	0.284975	0.21861	1.30358	0.382477
Saro_1620	0.296201	0.245171	1.20814	0.272789
Saro_1621	0.299704	0.265495	1.12885	0.174851
Saro_1622	0.301769	0.225399	1.33882	0.420962
Saro_1623	0.26689	0.193879	1.37658	0.461086
Saro_1624	0.303921	0.227155	1.33795	0.420022
Saro_1625	0.319387	0.227479	1.40403	0.489571
Saro_1626	0.291636	0.237238	1.2293	0.297834
Saro_1627	0.33924	0.248475	1.36529	0.449205
Saro_1628	0.288746	0.228006	1.2664	0.34073
Saro_1629	0.270198	0.219163	1.23286	0.302009
Saro_1630	0.289867	0.231057	1.25453	0.327146
Saro_1631	0.29657	0.224233	1.32259	0.403368
Saro_1632	0.290807	0.233266	1.24667	0.318081
Saro_1633	0.28262	0.260875	1.08335	0.115502
Saro_1634	0.306899	0.195509	1.56974	0.650529
Saro_1635	0.323104	0.247077	1.30771	0.387041
Saro_1636	0.294794	0.217937	1.35266	0.435794
Saro_1637	0.273964	0.226048	1.21197	0.277357
Saro_1638	0.31394	0.255799	1.22729	0.295476
Saro_1639	0.297581	0.247557	1.20207	0.265521
Saro_1640	0.206759	0.168568	1.22656	0.294623
Saro_1641	0.328245	0.291737	1.12514	0.170104
Saro_1642	0.303147	0.205643	1.47414	0.559877
Saro_1643	0.290841	0.239063	1.21659	0.282838
Saro_1644	0.333928	0.249542	1.33816	0.420255
Saro_1645	0.274013	0.219367	1.24911	0.3209
Saro_1646	0.294419	0.212364	1.38639	0.471332
Saro_1647	0.294989	0.219836	1.34186	0.424233
Saro_1648	0.339297	0.262098	1.29454	0.372442
Saro_1649	0.26064	0.191213	1.36309	0.446879
Saro_1650	0.305545	0.248226	1.23092	0.299732
Saro_1651	0.335346	0.267458	1.25382	0.326336
Saro_1652	0.289889	0.240224	1.20675	0.271121
Saro_1653	0.302205	0.243089	1.24319	0.314045
Saro_1654	0.269206	0.220279	1.22211	0.289379
Saro_1655	0.300325	0.230216	1.30453	0.383533
Saro_1656	0.270258	0.209008	1.29305	0.370774
Saro_1657	0.297453	0.2355	1.26307	0.336932
Saro_1658	0.3092	0.226584	1.36462	0.448496
Saro_1659	0.260319	0.205404	1.26735	0.341817
Saro_1660	0.297362	0.238359	1.24754	0.319086
Saro_1661	0.333205	0.256525	1.29892	0.377312
Saro_1662	0.308691	0.220132	1.40229	0.487789
Saro_1663	0.341214	0.275417	1.2389	0.30906
Saro_1664	0.294808	0.231878	1.27139	0.346406
Saro_1665	0.257106	0.223823	1.1487	0.200005
Saro_1666	0.303539	0.193453	1.56906	0.649898
Saro_1667	0.319012	0.255596	1.24811	0.319743
Saro_1668	0.271213	0.206137	1.31569	0.395824
Saro_1669	0.246131	0.197526	1.24607	0.317384
Saro_1670	0.310948	0.216382	1.43703	0.523089
Saro_1671	0.288873	0.200852	1.43824	0.524305
Saro_1672	0.321404	0.241682	1.32986	0.411277
Saro_1673	0.288043	0.230163	1.25147	0.323627
Saro_1674	0.287129	0.213175	1.34692	0.429661
Saro_1675	0.279783	0.205024	1.36464	0.44852
Saro_1676	0.302184	0.23291	1.29742	0.375651
Saro_1677	0.277465	0.2132	1.30143	0.380098
Saro_1678	0.226942	0.208623	1.08781	0.121425
Saro_1679	0.314343	0.222732	1.41131	0.497033
Saro_1680	0.302015	0.233821	1.29165	0.369218
Saro_1681	0.321308	0.253262	1.26868	0.343325
Saro_1682	0.269608	0.198833	1.35595	0.439308
Saro_1683	0.32561	0.257839	1.26284	0.336672
Saro_1684	0.301456	0.244093	1.23501	0.304517
Saro_1685	0.302166	0.237885	1.27022	0.345074
Saro_1686	0.270575	0.192958	1.40225	0.487741
Saro_1687	0.334297	0.257843	1.29651	0.374636
Saro_1688	0.320302	0.209372	1.52982	0.613366
Saro_1689	0.254008	0.199089	1.27585	0.351458
Saro_1690	0.324193	0.229623	1.41185	0.497589
Saro_1691	0.289014	0.22269	1.29783	0.376103
Saro_1692	0.31193	0.224142	1.39166	0.476809
Saro_1693	0.293466	0.226854	1.29364	0.371433
Saro_1694	0.271248	0.235341	1.15258	0.204863
Saro_1695	0.307881	0.231418	1.33041	0.411873
Saro_1696	0.335905	0.245642	1.36746	0.451495
Saro_1697	0.378041	0.309793	1.2203	0.287238
Saro_1698	0.281422	0.202869	1.38721	0.472182
Saro_1699	0.265264	0.20058	1.32249	0.403253
Saro_1700	0.354235	0.299652	1.18216	0.241422
Saro_1701	0.349502	0.273406	1.27832	0.354253
Saro_1702	0.273024	0.207308	1.31699	0.39725
Saro_1703	0.260072	0.208977	1.2445	0.31557
Saro_1704	0.306532	0.236945	1.29369	0.371488
Saro_1705	0.307987	0.238045	1.29382	0.371633
Saro_1706	0.296283	0.228797	1.29496	0.372906
Saro_1707	0.307932	0.203122	1.516	0.600267
Saro_1708	0.292003	0.218832	1.33437	0.41616
Saro_1709	0.317732	0.256555	1.23845	0.308538
Saro_1710	0.275046	0.21054	1.30639	0.385582
Saro_1711	0.271243	0.18794	1.44324	0.529313
Saro_1712	0.273516	0.177413	1.5417	0.624518
Saro_1713	0.255816	0.175273	1.45953	0.545504
Saro_1714	0.316345	0.268235	1.17936	0.238002
Saro_1715	0.236369	0.188815	1.25185	0.324067
Saro_1716	0.286202	0.252716	1.13251	0.179519
Saro_1717	0.322423	0.286268	1.1263	0.17159
Saro_1718	0.306628	0.258186	1.18763	0.248082
Saro_1719	0.282543	0.214837	1.31515	0.395233
Saro_1720	0.300915	0.193446	1.55555	0.637427
Saro_1721	0.305329	0.289058	1.05629	0.0790056
Saro_1722	0.302456	0.23834	1.26901	0.343701
Saro_1723	0.408551	0.329359	1.24044	0.310855
Saro_1724	0.256563	0.184665	1.38934	0.474404
Saro_1725	0.328623	0.259371	1.267	0.341416
Saro_1726	0.29012	0.244594	1.18613	0.246259
Saro_1727	0.282131	0.210637	1.33942	0.421606
Saro_1728	0.309087	0.234173	1.31991	0.40044
Saro_1729	0.307172	0.235939	1.30191	0.380631
Saro_1730	0.283954	0.204086	1.39134	0.476479
Saro_1731	0.311849	0.234152	1.33182	0.413405
Saro_1732	0.315954	0.2429	1.30076	0.379355
Saro_1733	0.304153	0.229037	1.32797	0.40922
Saro_1734	0.270442	0.210047	1.28753	0.364601
Saro_1735	0.255615	0.209602	1.21953	0.286319
Saro_1736	0.24234	0.133765	1.81168	0.857328
Saro_1737	0.256171	0.185822	1.37858	0.463185
Saro_1738	0.31503	0.225534	1.39682	0.482146
Saro_1739	0.320204	0.261016	1.22676	0.294855
Saro_1740	0.311593	0.228906	1.36122	0.444904
Saro_1741	0.266615	0.215206	1.23888	0.309036
Saro_1742	0.316567	0.234551	1.34967	0.432608
Saro_1743	0.241705	0.182446	1.32481	0.405782
Saro_1744	0.354316	0.292226	1.21247	0.277953
Saro_1745	0.291793	0.212078	1.37588	0.460351
Saro_1746	0.274779	0.209728	1.31017	0.389751
Saro_1747	0.272904	0.1988	1.37276	0.457075
Saro_1748	0.317869	0.208272	1.52622	0.609963
Saro_1749	0.295574	0.256725	1.15133	0.203295
Saro_1750	0.280045	0.216999	1.29054	0.367971
Saro_1751	0.295606	0.198234	1.49119	0.576466
Saro_1752	0.303109	0.208016	1.45715	0.543147
Saro_1753	0.278258	0.187325	1.48543	0.570882
Saro_1754	0.319962	0.20705	1.54533	0.627917
Saro_1755	0.251288	0.169272	1.48452	0.569998
Saro_1756	0.273248	0.226777	1.20492	0.268937
Saro_1757	0.29064	0.221514	1.31206	0.391837
Saro_1758	0.267462	0.210889	1.26826	0.342848
Saro_1759	0.287547	0.233801	1.22988	0.298522
Saro_1760	0.300475	0.244191	1.23049	0.299234
Saro_1761	0.354773	0.273611	1.29663	0.374766
Saro_1762	0.281984	0.223976	1.25899	0.332271
Saro_1763	0.259015	0.208165	1.24428	0.315306
Saro_1764	0.299846	0.256988	1.16677	0.222519
Saro_1765	0.281065	0.217725	1.29092	0.368395
Saro_1766	0.311311	0.217592	1.43071	0.516728
Saro_1767	0.357482	0.280007	1.27669	0.352407
Saro_1768	0.317491	0.231674	1.37042	0.454621
Saro_1769	0.32292	0.246105	1.31213	0.391906
Saro_1770	0.302369	0.226263	1.33636	0.418308
Saro_1771	0.274754	0.212643	1.29209	0.369709
Saro_1772	0.302463	0.246608	1.22649	0.294536
Saro_1773	0.284619	0.236404	1.20395	0.267777
Saro_1774	0.305488	0.218082	1.40079	0.486241
Saro_1775	0.327745	0.256692	1.2768	0.352536
Saro_1776	0.319451	0.226375	1.41116	0.496884
Saro_1777	0.29678	0.244431	1.21416	0.279964
Saro_1778	0.306448	0.248568	1.23285	0.301997
Saro_1779	0.279036	0.183138	1.52364	0.607518
Saro_1780	0.290793	0.202655	1.43492	0.520971
Saro_1781	0.278037	0.2187	1.27132	0.346322
Saro_1782	0.323886	0.214572	1.50945	0.594025
Saro_1783	0.348776	0.263823	1.32201	0.402731
Saro_1784	0.289373	0.229848	1.25897	0.332248
Saro_1785	0.340266	0.247642	1.37402	0.458407
Saro_1786	0.276102	0.22143	1.2469	0.318349
Saro_1787	0.284975	0.174817	1.63013	0.704989
Saro_1788	0.329647	0.255467	1.29037	0.367786
Saro_1789	0.28808	0.247041	1.16612	0.221716
Saro_1790	0.3321	0.276053	1.20303	0.266669
Saro_1791	0.290302	0.22415	1.29512	0.373087
Saro_1792	0.299254	0.215006	1.39184	0.476993
Saro_1793	0.292509	0.20653	1.4163	0.50213
Saro_1794	0.29133	0.227382	1.28123	0.357531
Saro_1795	0.277839	0.227608	1.22069	0.287701
Saro_1796	0.30333	0.222393	1.36394	0.447778
Saro_1797	0.319876	0.262497	1.21859	0.28521
Saro_1798	0.301944	0.211997	1.42428	0.510235
Saro_1799	0.243351	0.19489	1.24866	0.320378
Saro_1800	0.320339	0.229804	1.39397	0.479199
Saro_1801	0.296436	0.212607	1.39429	0.479535
Saro_1802	0.313662	0.225099	1.39344	0.478655
Saro_1803	0.286746	0.232371	1.234	0.303344
Saro_1804	0.275047	0.219083	1.25545	0.328202
Saro_1805	0.303659	0.242369	1.25288	0.325246
Saro_1806	0.282411	0.225533	1.2522	0.324462
Saro_1807	0.314005	0.192751	1.62907	0.704048
Saro_1808	0.299341	0.261628	1.14415	0.194273
Saro_1809	0.282647	0.193466	1.46096	0.546918
Saro_1810	0.254197	0.213414	1.1911	0.252294
Saro_1811	0.33381	0.272085	1.22686	0.294969
Saro_1812	0.293487	0.220635	1.3302	0.41164
Saro_1813	0.288734	0.244041	1.18314	0.242617
Saro_1814	0.281625	0.212902	1.3228	0.40359
Saro_1815	0.32509	0.257162	1.26415	0.338164
Saro_1816	0.299281	0.21321	1.40369	0.48922
Saro_1817	0.290022	0.222597	1.3029	0.381731
Saro_1818	0.352201	0.265478	1.32667	0.407807
Saro_1819	0.318768	0.267741	1.19058	0.251666
Saro_1820	0.257395	0.20385	1.26267	0.336478
Saro_1821	0.293476	0.23947	1.22552	0.293399
Saro_1822	0.339405	0.242105	1.40189	0.487375
Saro_1823	0.305763	0.236283	1.29405	0.371898
Saro_1824	0.323568	0.24046	1.34562	0.428276
Saro_1825	0.331186	0.244421	1.35498	0.438274
Saro_1826	0.279756	0.220074	1.27119	0.346181
Saro_1827	0.273944	0.198179	1.38231	0.467081
Saro_1828	0.217587	0.142509	1.52683	0.610543
Saro_1829	0.31607	0.258069	1.22475	0.29249
Saro_1830	0.324025	0.296543	1.09267	0.127862
Saro_1831	0.299095	0.172984	1.72903	0.789964
Saro_1832	0.315662	0.305647	1.03277	0.0465151
Saro_1833	0.295507	0.277625	1.06441	0.0900567
Saro_1834	0.299443	0.235887	1.26944	0.344187
Saro_1835	0.262968	0.205841	1.27753	0.353361
Saro_1836	0.338544	0.269053	1.25828	0.331454
Saro_1837	0.26792	0.214575	1.24861	0.320321
Saro_1838	0.313519	0.242516	1.29277	0.37047
Saro_1839	0.364271	0.25897	1.40662	0.492231
Saro_1840	0.343994	0.26218	1.31205	0.391828
Saro_1841	0.281803	0.189495	1.48713	0.572528
Saro_1842	0.259695	0.194055	1.33825	0.420348
Saro_1843	0.287624	0.195696	1.46975	0.555571
Saro_1844	0.312962	0.199389	1.5696	0.650399
Saro_1845	0.320271	0.267692	1.19642	0.258719
Saro_1846	0.35471	0.195094	1.81815	0.862471
Saro_1847	0.298036	0.243098	1.22599	0.29395
Saro_1848	0.295746	0.231965	1.27496	0.350453
Saro_1849	0.305875	0.231382	1.32195	0.402668
Saro_1850	0.30803	0.217275	1.4177	0.50355
Saro_1851	0.292306	0.24308	1.20251	0.266049
Saro_1852	0.251441	0.196444	1.27996	0.356103
Saro_1853	0.27578	0.218994	1.25931	0.332628
Saro_1854	0.315274	0.217262	1.45112	0.537171
Saro_1855	0.297407	0.188301	1.57942	0.659398
Saro_1856	0.293703	0.225957	1.29982	0.378308
Saro_1857	0.306608	0.242553	1.26409	0.338095
Saro_1858	0.346524	0.233838	1.4819	0.567446
Saro_1859	0.255903	0.187916	1.3618	0.44551
Saro_1860	0.275507	0.181412	1.51868	0.602819
Saro_1861	0.31473	0.246605	1.27625	0.351911
Saro_1862	0.302514	0.224289	1.34877	0.431644
Saro_1863	0.289178	0.222682	1.29861	0.376969
Saro_1864	0.294021	0.189838	1.5488	0.63115
Saro_1865	0.244317	0.209671	1.16524	0.220623
Saro_1866	0.252041	0.16908	1.49066	0.575954
Saro_1867	0.299308	0.2212	1.35311	0.436278
Saro_1868	0.321396	0.249245	1.28948	0.366789
Saro_1869	0.262613	0.215872	1.21652	0.282762
Saro_1870	0.301761	0.247586	1.21881	0.285475
Saro_1871	0.316097	0.236983	1.33384	0.415583
Saro_1872	0.283071	0.214398	1.32031	0.400876
Saro_1873	0.335028	0.275989	1.21392	0.279671
Saro_1874	0.290745	0.222231	1.30831	0.387699
Saro_1875	0.325039	0.258004	1.25982	0.333221
Saro_1876	0.30589	0.259777	1.17751	0.235739
Saro_1877	0.268989	0.240774	1.11718	0.159863
Saro_1878	0.266936	0.196832	1.35616	0.439525
Saro_1879	0.311732	0.266526	1.16961	0.226026
Saro_1880	0.284664	0.225984	1.25967	0.333042
Saro_1881	0.296718	0.231993	1.279	0.355011
Saro_1882	0.267821	0.209401	1.27898	0.354998
Saro_1883	0.29608	0.218545	1.35478	0.438057
Saro_1884	0.283885	0.224977	1.26184	0.335532
Saro_1885	0.303383	0.253054	1.19889	0.261694
Saro_1886	0.30746	0.240018	1.28099	0.357255
Saro_1887	0.286708	0.243319	1.17832	0.236736
Saro_1888	0.252508	0.196038	1.28806	0.365195
Saro_1889	0.272979	0.210841	1.29471	0.372631
Saro_1890	0.291204	0.217871	1.33659	0.418556
Saro_1891	0.310849	0.239561	1.29758	0.375819
Saro_1892	0.28424	0.228143	1.24589	0.317175
Saro_1893	0.251947	0.201462	1.25059	0.322613
Saro_1894	0.24217	0.168869	1.43407	0.520116
Saro_1895	0.312141	0.229499	1.3601	0.44371
Saro_1896	0.30446	0.236867	1.28536	0.362174
Saro_1897	0.268564	0.176121	1.52488	0.608698
Saro_1898	0.302556	0.239948	1.26092	0.334482
Saro_1899	0.299264	0.231859	1.29072	0.368175
Saro_1900	0.33104	0.237453	1.39413	0.479363
Saro_1901	0.299983	0.24624	1.21825	0.284813
Saro_1902	0.297138	0.219887	1.35133	0.434375
Saro_1903	0.289255	0.221649	1.30502	0.384069
Saro_1904	0.331755	0.265768	1.24829	0.319953
Saro_1905	0.348529	0.244532	1.42529	0.511253
Saro_1906	0.250266	0.203691	1.22866	0.297081
Saro_1907	0.297464	0.252415	1.17847	0.236916
Saro_1908	0.287315	0.221005	1.30004	0.378554
Saro_1909	0.277587	0.214173	1.29609	0.374164
Saro_1910	0.30121	0.241544	1.24702	0.318487
Saro_1911	0.296719	0.237167	1.2511	0.323196
Saro_1912	0.260292	0.213215	1.2208	0.287822
Saro_1913	0.288461	0.209226	1.3787	0.463312
Saro_1914	0.255391	0.196163	1.30193	0.380657
Saro_1915	0.314673	0.242866	1.29566	0.37369
Saro_1916	0.334688	0.270166	1.23882	0.308971
Saro_1917	0.287243	0.263158	1.09152	0.126339
Saro_1918	0.329687	0.261749	1.25955	0.33291
Saro_1919	0.296195	0.219441	1.34977	0.432713
Saro_1920	0.327318	0.256391	1.27664	0.352348
Saro_1921	0.322619	0.256666	1.25696	0.329938
Saro_1922	0.324328	0.230782	1.40534	0.490924
Saro_1923	0.23794	0.168476	1.4123	0.498051
Saro_1924	0.271432	0.20392	1.33107	0.412585
Saro_1925	0.339154	0.255751	1.32611	0.407201
Saro_1926	0.302023	0.243644	1.23961	0.309884
Saro_1927	0.294337	0.221806	1.327	0.408167
Saro_1928	0.305134	0.251436	1.21357	0.279254
Saro_1929	0.274405	0.204783	1.33998	0.422206
Saro_1930	0.282507	0.230428	1.22601	0.29397
Saro_1931	0.352999	0.275005	1.28361	0.360206
Saro_1932	0.29918	0.228445	1.30964	0.389167
Saro_1933	0.323541	0.253659	1.27549	0.351056
Saro_1936	0.13023	0.0585029	2.22604	1.15448
Saro_1937	0.250757	0.167748	1.49485	0.579997
Saro_1938	0.358651	0.26671	1.34472	0.427308
Saro_1939	0.274019	0.242009	1.13226	0.179211
Saro_1940	0.309636	0.206244	1.50131	0.586219
Saro_1941	0.352345	0.287658	1.22488	0.292637
Saro_1942	0.290411	0.240445	1.2078	0.272387
Saro_1943	0.252006	0.186119	1.35401	0.437234
Saro_1944	0.240398	0.178676	1.34544	0.428075
Saro_1945	0.322149	0.245909	1.31003	0.389603
Saro_1946	0.318105	0.244527	1.3009	0.379509
Saro_1947	0.266562	0.193053	1.38077	0.465471
Saro_1948	0.271213	0.175418	1.5461	0.628631
Saro_1949	0.317982	0.261308	1.21688	0.283192
Saro_1950	0.312241	0.234726	1.33024	0.411682
Saro_1951	0.26856	0.256309	1.0478	0.0673615
Saro_1952	0.306774	0.249156	1.23125	0.300127
Saro_1953	0.318423	0.266204	1.19616	0.258412
Saro_1954	0.281045	0.243381	1.15475	0.207583
Saro_1955	0.286806	0.243785	1.17647	0.234467
Saro_1956	0.268061	0.187894	1.42666	0.512641
Saro_1957	0.290849	0.21551	1.34958	0.43251
Saro_1958	0.33068	0.23838	1.3872	0.472175
Saro_1959	0.285448	0.205026	1.39225	0.477423
Saro_1960	0.254043	0.209263	1.21399	0.279756
Saro_1961	0.284336	0.214664	1.32457	0.405519
Saro_1962	0.302202	0.262102	1.153	0.205387
Saro_1963	0.325611	0.286222	1.13762	0.186016
Saro_1964	0.2489	0.199661	1.24662	0.318018
Saro_1965	0.296198	0.249453	1.18739	0.247792
Saro_1966	0.33801	0.222701	1.51777	0.601955
Saro_1967	0.317458	0.225818	1.40582	0.491407
Saro_1968	0.292192	0.247023	1.18285	0.242267
Saro_1969	0.255225	0.190196	1.3419	0.42428
Saro_1970	0.307187	0.236859	1.29692	0.375086
Saro_1971	0.339516	0.239096	1.42	0.505892
Saro_1972	0.339811	0.263525	1.28948	0.366795
Saro_1973	0.303345	0.192306	1.57741	0.657557
Saro_1974	0.310392	0.238373	1.30213	0.380869
Saro_1975	0.345517	0.254272	1.35885	0.442387
Saro_1976	0.289802	0.225328	1.28614	0.363044
Saro_1977	0.297384	0.244436	1.21661	0.282872
Saro_1978	0.289602	0.230526	1.25627	0.329145
Saro_1979	0.303611	0.247034	1.22903	0.297515
Saro_1980	0.348453	0.264741	1.3162	0.396384
Saro_1981	0.381603	0.278434	1.37053	0.454738
Saro_1982	0.312991	0.223194	1.40233	0.487826
Saro_1983	0.313025	0.243106	1.28761	0.364692
Saro_1984	0.280815	0.237568	1.18204	0.241279
Saro_1985	0.258861	0.227416	1.13827	0.186844
Saro_1986	0.24516	0.180107	1.36119	0.444871
Saro_1987	0.289518	0.219432	1.3194	0.399879
Saro_1988	0.278724	0.220976	1.26133	0.334943
Saro_1989	0.307687	0.227863	1.35032	0.433298
Saro_1990	0.315198	0.24282	1.29808	0.376375
Saro_1991	0.311944	0.254574	1.22536	0.293204
Saro_1993	0.307936	0.245965	1.25195	0.324181
Saro_1994	0.257673	0.184884	1.3937	0.478924
Saro_1995	0.281079	0.232856	1.20709	0.271534
Saro_1996	0.269874	0.220287	1.2251	0.292902
Saro_1997	0.283048	0.214803	1.31771	0.398035
Saro_1998	0.282506	0.173537	1.62793	0.703037
Saro_1999	0.324897	0.247793	1.31116	0.390848
Saro_2000	0.266572	0.219583	1.21399	0.279758
Saro_2001	0.327921	0.211962	1.54707	0.629539
Saro_2002	0.305381	0.217686	1.40285	0.488362
Saro_2003	0.309279	0.242992	1.2728	0.348001
Saro_2004	0.320587	0.251913	1.27261	0.347788
Saro_2005	0.308781	0.20125	1.53432	0.617595
[truncated: 1,982 more rows]

## Sheet: Outlier genes (>1) fold (AI-2)
Table:	Data of Log2-fold change in effective density for all the genes along with the list of 20 outlier genes with >1 fold change in AI-2 analysis.
columns definition
gene_name	Locus tags that are systematically applied to every gene in a genome
Average effective density (G)	Average of effective density per gene of replicates in Ground samples
Average effective density (I)	Average of effective density per gene of replicates in ISS samples
Ratio(G/I)	ratio of the average effective density in "Ground" to the average effective density in "ISS" per gene
Log2-fold change	logarithm of the ratio (G/I) per gene using base 2 (log2)
COG	Clusters of Orthologous Groups (COG) categories associated with important genes
Gene Product	Gene Product name providing information of gene function
gene_name	average effective density (G)	average effective density (I)	ratio(G/I)	log2-fold change	COG	Gene Product
Saro_0457	0.177476	0.0263158	6.74408	2.75362	[C] Energy production and conversion	electron transfer flavoprotein alpha subunit apoprotein
Saro_0836	0.230176	0.0980138	2.3484	1.23168	hypothetical protein	hypothetical protein
Saro_1339	0.341579	0.164805	2.07262	1.05146	[I] Lipid transport and metabolism [Q] Secondary metabolites biosynthesis, transport and catabolism	acyl carrier protein
Saro_1481	0.264824	0.1195	2.2161	1.14802	[X] Mobilome: prophages, transposons	transposase
Saro_1485	0.239617	0.0607498	3.94432	1.97978	[X] Mobilome: prophages, transposons	transposase
Saro_1495	0.210064	0.0808017	2.59975	1.37837	[X] Mobilome: prophages, transposons	transposase
Saro_1529	0.287746	0.125921	2.28514	1.19228	[X] Mobilome: prophages, transposons	transposase, IS5 family
Saro_1936	0.13023	0.0585029	2.22604	1.15448	hypothetical protein	hypothetical protein
Saro_2197	0.179711	0.0724357	2.48097	1.3109	hypothetical protein	hypothetical protein
Saro_3079	0.273492	0.102727	2.66231	1.41268	hypothetical protein	hypothetical protein
Saro_3105	0.213724	0.100181	2.13339	1.09314	[V] Defense mechanisms	Endoribonuclease L-PSP
Saro_3524	0.25897	0.0510362	5.07425	2.34319	[G] Carbohydrate transport and metabolism	Mannitol dehydrogenase, C-terminal domain
Saro_3678	0.249865	0.0380952	6.55896	2.71347	[G] Carbohydrate transport and metabolism	Mannitol dehydrogenase, C-terminal domain
Saro_3691	0.247963	0.05	4.95925	2.31012	[I] Lipid transport and metabolism	Acyl-CoA dehydrogenase, type 2, C-terminal domain
Saro_3748	0.267477	0.0533333	5.01518	2.3263	[I] Lipid transport and metabolism	Acyl-CoA dehydrogenase, type 2, C-terminal domain
Saro_3805	0.165875	0.0484286	3.42515	1.77617	hypothetical protein	hypothetical protein
Saro_3878	0.158845	0.0781898	2.03152	1.02256	hypothetical protein	hypothetical protein
Saro_3928	0.478929	0.2	2.39465	1.25981	[A] RNA processing and modification	RNA-directed DNA polymerase (Reverse transcriptase)
Saro_3970	0.475405	0.142857	3.32784	1.73458	[L] Replication, recombination and repair	phage integrase family protein
Saro_R0030	0.256141	0.107934	2.37313	1.24679		tRNA-Arg-ACG
