# Supplementary material for: Whole genome-scale assessment of gene fitness of Novosphingobium aromaticavorans during spaceflight
Source: BMC Genomics. 2023 Dec 16;24:782. doi: 10.1186/s12864-023-09799-z (PMC10725011; doi:10.1186/s12864-023-09799-z)
Supplement: Supplementary file 6 — Supplementary Material 6 [file 12864_2023_9799_MOESM6_ESM.xlsx]

## Sheet: Common genes bet.. AI-1 and A2
Table: Includes the list of common outlier genes between AI-1 and AI-2 identified by Log2 fold change
column definitions
gene_name	Locus tags that are systematically applied to every gene in a genome
Log2-fold change	logarithm of the ratio (G/I) per gene using base 2 (log2)
COG	Clusters of Orthologous Groups (COG) categories associated with important genes
Gene Product	Gene Product name providing information of gene function
gene_name	Log2-fold change	COG	Gene Product
Saro_0457	2.75362	[C] Energy production and conversion	electron transfer flavoprotein alpha subunit apoprotein
Saro_0836	1.23168	hypothetical protein	hypothetical protein
Saro_1339	1.05146	[I] Lipid transport and metabolism [Q] Secondary metabolites biosynthesis, transport and catabolism	acyl carrier protein
Saro_1481	1.14802	[X] Mobilome: prophages, transposons	transposase
Saro_1485	1.97978	[X] Mobilome: prophages, transposons	transposase
Saro_1495	1.37837	[X] Mobilome: prophages, transposons	transposase
Saro_1529	1.19228	[X] Mobilome: prophages, transposons	transposase, IS5 family
Saro_2197	1.3109	hypothetical protein	hypothetical protein
Saro_3079	1.41268	hypothetical protein	hypothetical protein
Saro_3105	1.09314	[V] Defense mechanisms	Endoribonuclease L-PSP
Saro_3524	2.34319	[G] Carbohydrate transport and metabolism	Mannitol dehydrogenase, C-terminal domain
Saro_3678	2.71347	[G] Carbohydrate transport and metabolism	Mannitol dehydrogenase, C-terminal domain
Saro_3691	2.31012	[I] Lipid transport and metabolism	Acyl-CoA dehydrogenase, type 2, C-terminal domain
Saro_3748	2.3263	[I] Lipid transport and metabolism	Acyl-CoA dehydrogenase, type 2, C-terminal domain
Saro_3805	1.77617	hypothetical protein	hypothetical protein
Saro_3928	1.25981	[A] RNA processing and modification	RNA-directed DNA polymerase (Reverse transcriptase)
Saro_3970	1.73458	[L] Replication, recombination and repair	phage integrase family protein
Saro_R0030	1.24679		tRNA-Arg-ACG
