# Supplementary material for: Whole genome-scale assessment of gene fitness of Novosphingobium aromaticavorans during spaceflight
Source: BMC Genomics. 2023 Dec 16;24:782. doi: 10.1186/s12864-023-09799-z (PMC10725011; doi:10.1186/s12864-023-09799-z)
Supplement: Supplementary file 8 — Supplementary Material 8 [file 12864_2023_9799_MOESM8_ESM.xlsx]

## Sheet: Sheet1
Table:	The list of 159 common influential genes with Cook’s distance values more the 4/n (where n is the number of genes in the data) between AI-1 and AI-2 analysis.
columns definition
gene_name	Locus tags that are systematically applied to every gene in a genome
influential	Influence of a gene's effective density when performing a least-squares regression analysis quantified through cooks distance. Genes that have a cook's distance of more than 4/n (n=number of genes in the data set) are considered influential
COG	Clusters of Orthologous Groups (COG) categories associated with important genes
Gene Product	Gene Product name providing information of gene function
gene_name	Influential (>4/n cook's distance)	COG	Gene Product
Saro_0004	Yes	[E] Amino acid transport and metabolismDihydrodipicolinate reductase	dihydrodipicolinate reductase (EC 1.3.1.26)
Saro_0082	Yes	[S] Function unknown	protein of unknown function DUF465
Saro_0190	Yes	[K] Transcription [T] Signal transduction mechanismsDNA-binding response regulator, LytR/AlgR family	two component transcriptional regulator, LytTR family
Saro_0257	Yes	hypothetical protein	hypothetical protein
Saro_0316	Yes	[U] Intracellular trafficking, secretion, and vesicular transportType IV secretory pathway, TrbD component	conjugal transfer protein TrbD
Saro_0318	Yes	[U] Intracellular trafficking, secretion, and vesicular transport[W] Extracellular structuresPilus assembly protein, ATPase of CpaF family	type II secretion system protein E
Saro_0327	Yes	[G] Carbohydrate transport and metabolism, Broad specificity phosphatase PhoE	phosphoglycerate/bisphosphoglycerate mutase
Saro_0370	Yes	hypothetical protein	hypothetical protein
Saro_0389	Yes	hypothetical protein	hypothetical protein
Saro_0412	Yes	hypothetical protein	hypothetical protein
Saro_0457	Yes	[C] Energy production and conversion,Electron transfer flavoprotein, alpha subunit	electron transfer flavoprotein alpha subunit apoprotein
Saro_0557	Yes	nuclease (SNase-like)	nuclease (SNase-like)
Saro_0576	Yes	[J] Translation, ribosomal structure and biogenesisRNase P protein component	ribonuclease P protein component
Saro_0603	Yes	hypothetical protein	hypothetical protein
Saro_0635	Yes	hypothetical protein	hypothetical protein
Saro_0651	Yes	hypothetical protein	hypothetical protein
Saro_0828	Yes	transcriptional regulator, AsnC family	transcriptional regulator, AsnC family
Saro_0834	Yes	[J] Translation, ribosomal structure and biogenesisRibosomal protein L1	LSU ribosomal protein L1P
Saro_0836	Yes	hypothetical protein	hypothetical protein
Saro_0857	Yes	hypothetical protein	hypothetical protein
Saro_0871	Yes	hypothetical protein	hypothetical protein
Saro_0892	Yes	[L] Replication, recombination and repairDNA polymerase III, chi subunit	DNA polymerase III, chi subunit (EC 2.7.7.7)
Saro_0893	Yes	[L] Replication, recombination and repairPredicted endonuclease, GIY-YIG superfamily	Excinuclease ABC, C subunit-like
Saro_0920	Yes	[O] Posttranslational modification, protein turnover, chaperonesCytochrome oxidase assembly protein ShyY1	surfeit locus 1 family protein
Saro_0930	Yes	[J] Translation, ribosomal structure and biogenesisRibosomal protein L27	LSU ribosomal protein L27P
Saro_0933	Yes	transcriptional regulator, TetR family	transcriptional regulator, TetR family
Saro_0957	Yes	[L] Replication, recombination and repair	Excinuclease ABC, C subunit-like
Saro_1024	Yes	[I] Lipid transport and metabolism	acetyltransferase-like
Saro_1027	Yes	hypothetical protein	hypothetical protein
Saro_1030	Yes	hypothetical protein	hypothetical protein
Saro_1042	Yes	hypothetical protein	hypothetical protein
Saro_1063	Yes	hypothetical protein	hypothetical protein
Saro_1228	Yes	[Q] Secondary metabolites biosynthesis, transport and catabolism	thioesterase superfamily
Saro_1313	Yes	hypothetical protein	hypothetical protein
Saro_1317	Yes	ATP synthase F0 subcomplex C subunit	ATP synthase F0 subcomplex C subunit
Saro_1324	Yes	[F] Nucleotide transport and metabolismCytidylate kinase	cytidylate kinase (EC 2.7.4.14)
Saro_1327	Yes	hypothetical protein	hypothetical protein
Saro_1339	Yes	[I] Lipid transport and metabolism[Q] Secondary metabolites biosynthesis, transport and catabolismAcyl carrier protein	acyl carrier protein
Saro_1405	Yes	[J] Translation, ribosomal structure and biogenesisRibosomal protein S16	SSU ribosomal protein S16P
Saro_1458	Yes	[L] Replication, recombination and repairDNA replication protein DnaC	IstB transposition helper protein
Saro_1481	Yes	[X] Mobilome: prophages, transposons	transposase
Saro_1485	Yes	[X] Mobilome: prophages, transposons	transposase
Saro_1495	Yes	[X] Mobilome: prophages, transposonsTransposase (or an inactivated derivative)	transposase
Saro_1529	Yes	[X] Mobilome: prophages, transposonsTransposase	transposase, IS5 family
Saro_1573	Yes	[S] Function unknownUncharacterized protein/domain, possibly involved in tellurite resistance	Uncharacterized protein/domain possibly involved in tellurite resistance-like
Saro_1594	Yes	hypothetical protein	hypothetical protein
Saro_1611	Yes	[G] Carbohydrate transport and metabolism	exo-1,4-beta-glucosidase (EC 3.2.1.74)
Saro_1723	Yes	[C] Energy production and conversionCytochrome c2	cytochrome c, class I
Saro_1736	Yes	[L] Replication, recombination and repairDNA repair ATPase RecN	DNA replication and repair protein RecN
Saro_1832	Yes	hypothetical protein	hypothetical protein
Saro_1846	Yes	hypothetical protein	hypothetical protein
Saro_1936	Yes	hypothetical protein	hypothetical protein
Saro_2006	Yes	hypothetical protein	hypothetical protein
Saro_2014	Yes	[O] Posttranslational modification, protein turnover, chaperonesMolecular chaperone IbpA, HSP20 family	heat shock protein Hsp20
Saro_2033	Yes	hypothetical protein	hypothetical protein
Saro_2052	Yes	[C] Energy production and conversionCytochrome b	cytochrome B561
Saro_2064	Yes	[L] Replication, recombination and repair Site-specific recombinase XerD	phage integrase
Saro_2150	Yes	hypothetical protein	hypothetical protein
Saro_2197	Yes	hypothetical protein	hypothetical protein
Saro_2228	Yes	hypothetical protein	hypothetical protein
Saro_2232	Yes	[S] Function unknown	GatB/Yqey
Saro_2246	Yes	hypothetical protein	hypothetical protein
Saro_2408	Yes	hypothetical protein	hypothetical protein
Saro_2427	Yes	L-rhamnose mutarotase	L-rhamnose mutarotase
Saro_2520	Yes	[T] Signal transduction mechanismsStress-induced morphogen (activity unknown)	transcriptional regulator, BolA protein family
Saro_2559	Yes	Uncharacterised conserved protein UCP030820	Uncharacterised conserved protein UCP030820
Saro_2667	Yes	hypothetical protein	hypothetical protein
Saro_2696	Yes	hypothetical protein	hypothetical protein
Saro_2725	Yes	hypothetical protein	hypothetical protein
Saro_2730	Yes	hypothetical protein	hypothetical protein
Saro_2743	Yes	hypothetical protein	hypothetical protein
Saro_2747	Yes	hypothetical protein	hypothetical protein
Saro_2754	Yes	hypothetical protein	hypothetical protein
Saro_2759	Yes	[X] Mobilome: prophages, transposons	transposase, IS5 family
Saro_2760	Yes	hypothetical protein	hypothetical protein
Saro_2788	Yes	hypothetical protein	hypothetical protein
Saro_2796	Yes	[C] Energy production and conversionFerredoxin	ferredoxin
Saro_2840	Yes	hypothetical protein	hypothetical protein
Saro_2857	Yes	[H] Coenzyme transport and metabolism Pyrimidine deaminase domain of riboflavin biosynthesis protein RibD	5-amino-6-(5-phosphoribosylamino)uracil reductase (EC 1.1.1.193)/diaminohydroxyphosphoribosylaminopyrimidine deaminase (EC 3.5.4.26)
Saro_2874	Yes	Twin-arginine translocation pathway signal	Twin-arginine translocation pathway signal
Saro_2928	Yes	[K] Transcription	sigma-24 (FecI-like)
Saro_2978	Yes	hypothetical protein	hypothetical protein
Saro_2985	Yes	protein of unknown function DUF847	protein of unknown function DUF847
Saro_3000	Yes	hypothetical protein	hypothetical protein
Saro_3043	Yes	Monofunctional biosynthetic peptidoglycan transglycosylase	Monofunctional biosynthetic peptidoglycan transglycosylase
Saro_3058	Yes	hypothetical protein	hypothetical protein
Saro_3062	Yes	[F] Nucleotide transport and metabolismDihydroorotase or related cyclic amidohydrolase	dihydroorotase (EC 3.5.2.3)
Saro_3076	Yes	hypothetical protein	hypothetical protein
Saro_3077	Yes	hypothetical protein	hypothetical protein
Saro_3079	Yes	hypothetical protein	hypothetical protein
Saro_3105	Yes	[V] Defense mechanisms	Endoribonuclease L-PSP
Saro_3117	Yes	hypothetical protein	hypothetical protein
Saro_3132	Yes	hypothetical protein	hypothetical protein
Saro_3134	Yes	[M] Cell wall/membrane/envelope biogenesis Outer membrane protein OmpA and related peptidoglycan-associated (lipo)proteins	OmpA/MotB
Saro_3138	Yes	hypothetical protein	hypothetical protein
Saro_3165	Yes	Twin-arginine translocation pathway signal	Twin-arginine translocation pathway signal
Saro_3220	Yes	[M] Cell wall/membrane/envelope biogenesis	GDP-mannose 6-dehydrogenase
Saro_3229	Yes	phage-related hypothetical protein	phage-related hypothetical protein
Saro_3272	Yes	[H] Coenzyme transport and metabolism	HAD-superfamily hydrolase subfamily IA, variant 3
Saro_3273	Yes	LSU ribosomal protein L36P	LSU ribosomal protein L36P
Saro_3289	Yes	hypothetical protein	hypothetical protein
Saro_3426	Yes	[Q] Secondary metabolites biosynthesis, transport and catabolism	Glyoxalase/bleomycin resistance protein/dioxygenase
Saro_3444	Yes	hypothetical protein	hypothetical protein
Saro_3450	Yes	[R] General function prediction only	phosphoribosyltransferase
Saro_3509	Yes	transcriptional regulator, TetR family	transcriptional regulator, TetR family
Saro_3518	Yes	[G] Carbohydrate transport and metabolismMannose-6-phosphate isomerase, cupin superfamily	Cupin 2, conserved barrel domain protein
Saro_3524	Yes	[G] Carbohydrate transport and metabolismMannitol-1-phosphate/altronate dehydrogenases	Mannitol dehydrogenase, C-terminal domain
Saro_3556	Yes	[I] Lipid transport and metabolism	Acetyl-CoA acetyltransferase-like protein
Saro_3600	Yes	[I] Lipid transport and metabolism	short-chain dehydrogenase/reductase SDR
Saro_3614	Yes	[K] Transcription	transcriptional regulator, AsnC family
Saro_3623	Yes	[K] Transcription	transcriptional regulator, LysR family
Saro_3672	Yes	[L] Replication, recombination and repair	Excinuclease ABC, C subunit domain protein
Saro_3673	Yes	[G] Carbohydrate transport and metabolismSugar or nucleoside kinase, ribokinase family	2-keto-3-deoxygluconate kinase (EC 2.7.1.45)
Saro_3678	Yes	[G] Carbohydrate transport and metabolism	Mannitol dehydrogenase, C-terminal domain
Saro_3681	Yes	[C] Energy production and conversionFerredoxin	ferredoxin
Saro_3691	Yes	[I] Lipid transport and metabolism	Acyl-CoA dehydrogenase, type 2, C-terminal domain
Saro_3715	Yes	[P] Inorganic ion transport and metabolismAlkylhydroperoxidase family enzyme, contains CxxC motif	hypothetical protein
Saro_3746	Yes	hypothetical protein	hypothetical protein
Saro_3748	Yes	[I] Lipid transport and metabolism	Acyl-CoA dehydrogenase, type 2, C-terminal domain
Saro_3770	Yes	regulatory protein, LuxR	regulatory protein, LuxR
Saro_3805	Yes	hypothetical protein	hypothetical protein
Saro_3878	Yes	hypothetical protein	hypothetical protein
Saro_3890	Yes	[I] Lipid transport and metabolism Fatty acid desaturase	fatty acid desaturase
Saro_3895	Yes	[E] Amino acid transport and metabolism[C] Energy production and conversionIsocitrate/isopropylmalate dehydrogenase	tartrate dehydrogenase
Saro_3907	Yes	[H] Coenzyme transport and metabolism [R] General function prediction only	alpha/beta hydrolase fold
Saro_3913	Yes	hypothetical protein	hypothetical protein
Saro_3916	Yes	WGR domain protein	WGR domain protein
Saro_3928	Yes	[A] RNA processing and modification	RNA-directed DNA polymerase (Reverse transcriptase)
Saro_3931	Yes	phage integrase family protein	phage integrase family protein
Saro_3936	Yes	hypothetical protein	hypothetical protein
Saro_3949	Yes	hypothetical protein	hypothetical protein
Saro_3959	Yes	hypothetical protein	hypothetical protein
Saro_3970	Yes	[L] Replication, recombination and repair	phage integrase family protein
Saro_3971	Yes	transcriptional regulator, AbrB family	transcriptional regulator, AbrB family
Saro_3996	Yes	hypothetical protein	conjugal transfer pilus assembly protein TraF
Saro_4001	Yes	hypothetical protein	hypothetical protein
Saro_4008	Yes	hypothetical protein	thiol:disulfide interchange protein DsbC
Saro_R0001	Yes
Saro_R0003	Yes
Saro_R0005	Yes
Saro_R0009	Yes
Saro_R0010	Yes
Saro_R0011	Yes
Saro_R0012	Yes
Saro_R0014	Yes
Saro_R0016	Yes
Saro_R0017	Yes
Saro_R0018	Yes
Saro_R0023	Yes
Saro_R0029	Yes
Saro_R0030	Yes
Saro_R0033	Yes
Saro_R0037	Yes
Saro_R0044	Yes
Saro_R0045	Yes
Saro_R0046	Yes
Saro_R0067	Yes
Saro_R0068	Yes
Saro_R0071	Yes
