# Supplementary material for: Whole genome-scale assessment of gene fitness of Novosphingobium aromaticavorans during spaceflight
Source: BMC Genomics. 2023 Dec 16;24:782. doi: 10.1186/s12864-023-09799-z (PMC10725011; doi:10.1186/s12864-023-09799-z)
Supplement: Supplementary file 9 — Supplementary Material 9 [file 12864_2023_9799_MOESM9_ESM.xlsx]

## Sheet: Significant genes (0.05) (AI-1)
Table:	The list of 1096 significant genes at p ≤ 0.05 in AI-1 analysis.
columns definition
gene_name	Locus tags that are systematically applied to every gene in a genome
p-value	p-value generated by performing a Welch's t-test to compare the mean effective density of genes between Ground and ISS across the entire genome
COG	Clusters of Orthologous Groups (COG) categories associated with important genes
Gene Product	Gene Product name providing information of gene function
gene_name	p-value	COG	Gene Product
Saro_0003	0.0450027	[O] Posttranslational modification, protein turnover, chaperones	Silent information regulator protein Sir2
Saro_0005	0.00930581	[O] Posttranslational modification, protein turnover, chaperonesZn-dependent protease with chaperone function	peptidase M48, Ste24p
Saro_0011	0.0272476	[P] Inorganic ion transport and metabolism	hypothetical protein
Saro_0025	0.0468981	hypothetical protein	hypothetical protein
Saro_0026	0.0346741	hypothetical protein	hypothetical protein
Saro_0029	0.0334849	[J] Translation, ribosomal structure and biogenesis	LSU ribosomal protein L10P
Saro_0033	0.0253485	[V] Defense mechanisms	MATE efflux family protein
Saro_0037	0.0056595	[O] Posttranslational modification, protein turnover, chaperones, [J] Translation, ribosomal structure and biogenesis	GCN5-related N-acetyltransferase
Saro_0040	0.0119024	[V] Defense mechanisms_x000D_ [M] Cell wall/membrane/ envelope biogenesis	secretion protein HlyD
Saro_0044	0.0213544	hypothetical protein	hypothetical protein
Saro_0045	0.0229804	[V] Defense mechanisms	beta-lactamase
Saro_0046	0.0346065	[R] General function prediction only	Phenazine biosynthesis PhzC/PhzF protein
Saro_0049	0.0238589	[O] Posttranslational modification, protein turnover, chaperones	heat shock protein DnaJ-like
Saro_0050	0.00950654	[S] Function unknownUncharacterized membrane protein, BrkB/YihY/UPF0761 family (not an RNase)	ribonuclease BN
Saro_0059	0.0467772	[H] Coenzyme transport and metabolism	Nicotinate-nucleotide adenylyltransferase
Saro_0060	0.042074	[E] Amino acid transport and metabolism	glutamate-5-semialdehyde dehydrogenase (EC 1.2.1.41)
Saro_0061	0.0101682	peptidase M23B	peptidase M23B
Saro_0064	0.00293329	[R] General function prediction only_x000D_ [C] Energy production and conversion	alcohol dehydrogenase superfamily, zinc-containing
Saro_0070	0.0491384	[S] Function unknown	protein of unknown function DUF1275
Saro_0074	0.0186731	[M] Cell wall/membrane/envelope biogenesis	peptidase M23B
Saro_0075	0.0431373	hypothetical protein	hypothetical protein
Saro_0078	0.0340607	[R] General function prediction only	hypothetical protein
Saro_0084	0.0498721	[C] Energy production and conversion	glycerol kinase (EC 2.7.1.30)
Saro_0090	0.0116712	Threonine/homoserine efflux transporter RhtA	protein of unknown function DUF6, transmembrane
Saro_0094	0.0391926	[H] Coenzyme transport and metabolismLipoate-protein ligase B	lipoate-protein ligase B
Saro_0098	0.0259937	[M] Cell wall/membrane/envelope biogenesis	Membrane protein involved in the export of O-antigen and teichoic acid-like
Saro_0115	0.0405659	[E] Amino acid transport and metabolism	shikimate dehydrogenase (EC 1.1.1.25)
Saro_0116	0.0348274	[Q] Secondary metabolites biosynthesis, transport and catabolismPredicted house-cleaning NTP pyrophosphatase, Maf/HAM1 superfamily	Maf-like protein
Saro_0123	0.0155339	[F] Nucleotide transport and metabolismNAD-dependent dihydropyrimidine dehydrogenase, PreA subunit	4Fe-4S ferredoxin, iron-sulfur binding
Saro_0124	0.013179	[K] TranscriptionRNA polymerase-interacting regulator, CarD/CdnL/TRCF family	transcriptional regulator, CarD family
Saro_0136	0.0403289	[J] Translation, ribosomal structure and biogenesis	glucose inhibited division protein A
Saro_0143	0.0204597	[S] Function unknown	hypothetical protein
Saro_0146	0.019831	[F] Nucleotide transport and metabolismDeoxycytidine triphosphate deaminase	dCTP deaminase (EC 3.5.4.13)
Saro_0148	0.0112226	[C] Energy production and conversionHemoglobin-like flavoprotein	globin
Saro_0149	0.0282667	[K] Transcription	transcriptional regulator, BadM/Rrf2 family
Saro_0152	0.0472834	[E] Amino acid transport and metabolism	aminopeptidase P (EC:3.4.11.9). Metallo peptidase. MEROPS family M24B
Saro_0153	0.0103963	putative signal-transduction protein with CBS domains	putative signal-transduction protein with CBS domains
Saro_0156	0.0290763	[L] Replication, recombination and repair	Exodeoxyribonuclease III (EC 3.1.11.2)
Saro_0159	0.00492169	[P] Inorganic ion transport and metabolism	transcriptional regulator
Saro_0170	0.0360156	[S] Function unknownUncharacterized protein	hypothetical protein
Saro_0171	0.0382421	[L] Replication, recombination and repair	Exodeoxyribonuclease VII large subunit (EC 3.1.11.6)
Saro_0185	0.0419162	hypothetical protein	hypothetical protein
Saro_0191	0.0287788	[I] Lipid transport and metabolism	AMP-dependent synthetase and ligase
Saro_0198	0.035501	SufBD	SufBD
Saro_0199	0.0446828	[E] Amino acid transport and metabolism	cysteine desulfurase (EC 2.8.1.7)
Saro_0200	0.0398882	[O] Posttranslational modification, protein turnover, chaperones	protein of unknown function DUF59
Saro_0205	0.0291359	[Q] Secondary metabolites biosynthesis, transport and catabolism	short-chain dehydrogenase/reductase SDR
Saro_0206	0.023221	hypothetical protein	hypothetical protein
Saro_0208	0.0476509	alpha/beta hydrolase	alpha/beta hydrolase
Saro_0217	0.0198549	[J] Translation, ribosomal structure and biogenesisEpoxyqueuosine reductase QueG (queuosine biosynthesis)	4Fe-4S ferredoxin, iron-sulfur binding
Saro_0222	0.000399375	[Q] Secondary metabolites biosynthesis, transport and catabolism_x000D_ [V] Defense mechanisms	LSU ribosomal protein L28P
Saro_0224	0.019161	[J] Translation, ribosomal structure and biogenesis	ribonuclease T2
Saro_0228	0.031554	histidine kinase internal region	histidine kinase internal region
Saro_0231	0.0218892	[I] Lipid transport and metabolismAcetyl esterase/lipase	Esterase/lipase/thioesterase
Saro_0233	0.0226219	[G] Carbohydrate transport and metabolism, Citrate lyase beta subunit	HpcH/HpaI aldolase
Saro_0236	0.0126739	[I] Lipid transport and metabolismSterol desaturase/sphingolipid hydroxylase, fatty acid hydroxylase superfamily	C-5 sterol desaturase (EC 1.3.3.-)
Saro_0243	0.0402023	hypothetical protein	hypothetical protein
Saro_0244	0.0224651	[U] Intracellular trafficking, secretion, and vesicular transportABC-type protease/lipase transport system, ATPase and permease components	Type I secretion system ATPase, PrtD
Saro_0252	0.0294333	[R] General function prediction only	short-chain dehydrogenase/reductase SDR
Saro_0258	0.0334238	hypothetical protein	hypothetical protein
Saro_0259	0.0279425	[O] Posttranslational modification, protein turnover, chaperonesADP-ribosylglycohydrolase	ADP-ribosyl-(dinitrogen reductase) hydrolase
Saro_0260	0.0377277	protein of unknown function DUF1524 RloF	protein of unknown function DUF1524 RloF
Saro_0262	0.0477584	hypothetical protein	hypothetical protein
Saro_0264	0.0339772	[L] Replication, recombination and repair_x000D_ [K] Transcription	hypothetical protein
Saro_0267	0.00522699	[S] Function unknownUncharacterized protein, similar to the N-terminal domain of Lon protease	peptidase S16, lon-like
Saro_0272	0.00889809	[S] Function unknownUncharacterized protein	hypothetical protein
Saro_0276	0.0153333	[O] Posttranslational modification, protein turnover, chaperones	Mg chelatase-related protein
Saro_0280	0.0133037	[V] Defense mechanisms	Beta-lactamase
Saro_0281	0.0253326	[R] General function prediction only	aminoglycoside phosphotransferase
Saro_0288	0.0104509	[J] Translation, ribosomal structure and biogenesisProtein chain release factor A	bacterial peptide chain release factor 1 (bRF-1)
Saro_0294	0.0196459	[R] General function prediction onlyPredicted Zn-dependent protease or its inactivated homolog	microcin-processing peptidase 1. Unknown type peptidase. MEROPS family U62
Saro_0295	0.0389847	hypothetical protein	hypothetical protein
Saro_0296	0.0233763	[M] Cell wall/membrane/envelope biogenesisABC-type lipopolysaccharide export system, ATPase component	ABC transporter related
Saro_0299	0.00947	hypothetical protein	hypothetical protein
Saro_0303	0.0457626	[K] Transcription_x000D_ [T] Signal transduction mechanisms	two component transcriptional regulator, winged helix family
Saro_0309	0.0364687	[U] Intracellular trafficking, secretion, and vesicular transportType IV secretory pathway, VirB10 components	conjugation TrbI-like protein
Saro_0310	0.047003	[U] Intracellular trafficking, secretion, and vesicular transport	Conjugal transfer protein TrbG/VirB9/CagX
Saro_0319	0.027685	hypothetical protein	hypothetical protein
Saro_0321	0.0472346	hypothetical protein	hypothetical protein
Saro_0324	0.0117068	[H] Coenzyme transport and metabolismCobalamin biosynthesis protein CobD/CbiB	adenosylcobinamide-phosphate synthase (EC 6.3.1.10)
Saro_0325	0.0468587	[E] Amino acid transport and metabolismHistidinol-phosphate/aromatic aminotransferase or cobyric acid decarboxylase	L-threonine O-3-phosphate decarboxylase (EC 4.1.1.81)
Saro_0326	0.0217535	[H] Coenzyme transport and metabolismCobalamin synthase	cobalamin-5'-phosphate synthase (EC 2.7.8.26)
Saro_0328	0.0064431	[H] Coenzyme transport and metabolismNaMN:DMB phosphoribosyltransferase	nicotinate-nucleotide-dimethylbenzimidazole phosphoribosyltransferase (EC 2.4.2.21)
Saro_0331	0.00167094	[H] Coenzyme transport and metabolismATP:corrinoid adenosyltransferase	cob(I)yrinic acid a,c-diamide adenosyltransferase (EC 2.5.1.17)
Saro_0333	0.0403959	[H] Coenzyme transport and metabolism	cobyrinate a,c-diamide synthase (EC 6.3.5.11)/hydrogenobyrinic acid a,c-diamide synthase (glutamine-hydrolysing) (EC 6.3.5.9)
Saro_0334	0.0154898	[H] Coenzyme transport and metabolismCobyrinic acid a,c-diamide synthase	precorrin-4 C11-methyltransferase (EC 2.1.1.133)
Saro_0335	0.0403846	precorrin methylase	precorrin methylase
Saro_0337	0.00143595	[H] Coenzyme transport and metabolismPrecorrin-6x reductase	precorrin-6A reductase (EC 1.3.1.54)
Saro_0338	0.026298	[H] Coenzyme transport and metabolism	precorrin-3 methyltransferase (EC 2.1.1.131)
Saro_0341	0.0393035	[P] Inorganic ion transport and metabolism	Precorrin-3B synthase
Saro_0348	0.0270614	hypothetical protein	hypothetical protein
Saro_0350	0.0395197	McrBC 5-methylcytosine restriction system component-like	McrBC 5-methylcytosine restriction system component-like
Saro_0351	0.015274	[K] TranscriptionPredicted DNA-binding transcriptional regulator YafY, contains an HTH and WYL domains	hypothetical protein
Saro_0359	0.0116528	[U] Intracellular trafficking, secretion, and vesicular transportType IV secretory pathway, VirD2 components (relaxase)	hypothetical protein
Saro_0361	0.0209938	[S] Function unknown	protein of unknown function DUF736
Saro_0367	0.0329806	hypothetical protein	hypothetical protein
Saro_0371	0.0391729	hypothetical protein	hypothetical protein
Saro_0372	0.0319697	hypothetical protein	hypothetical protein
Saro_0376	0.0494589	hypothetical protein	hypothetical protein
Saro_0385	0.0295592	[V] Defense mechanisms	beta-lactamase class A
Saro_0391	0.000794951	[U] Intracellular trafficking, secretion, and vesicular transport,Biopolymer transport protein ExbD	Cell division and transport-associated protein TolR (TC 2.C.1.2.1)
Saro_0396	0.0193654	[T] Signal transduction mechanismsNucleotide-binding universal stress protein, UspA family	UspA
Saro_0399	0.0400767	[P] Inorganic ion transport and metabolism	ATPase, E1-E2 type
Saro_0406	0.0397789	hypothetical protein	hypothetical protein
Saro_0408	0.0206106	[S] Function unknown	protein of unknown function DUF81
Saro_0417	0.0318949	[I] Lipid transport and metabolism	4-hydroxy-3-methylbut-2-en-1-yl diphosphate synthase (EC 1.17.4.3)
Saro_0418	0.011094	hypothetical protein	hypothetical protein
Saro_0419	0.0370502	[J] Translation, ribosomal structure and biogenesis_x000D_ [K] Transcription	protein of unknown function DUF28
Saro_0421	0.0466502	[L] Replication, recombination and repair	Holliday junction endonuclease RuvC (EC 3.1.22.4)
Saro_0423	0.018928	[L] Replication, recombination and repairHolliday junction resolvasome RuvABC, ATP-dependent DNA helicase subunit	Holliday junction DNA helicase subunit RuvB
Saro_0428	0.00416821	Twin-arginine translocation pathway signal	Twin-arginine translocation pathway signal
Saro_0431	0.0122174	[S] Function unknownUncharacterized protein	protein of unknown function DUF1244
Saro_0432	0.00706927	[G] Carbohydrate transport and metabolismPyruvate kinase	pyruvate kinase (EC 2.7.1.40)
Saro_0433	0.0119977	[R] General function prediction onlyUncharacterized pyridoxal phosphate-containing protein, affects Ilv metabolism, UPF0001 family	Protein of unknown function UPF0001
Saro_0442	0.0337313	[T] Signal transduction mechanisms	periplasmic sensor signal transduction histidine kinase
Saro_0450	0.0180094	[M] Cell wall/membrane/envelope biogenesisUTP-glucose-1-phosphate uridylyltransferase	UDP-glucose pyrophosphorylase (EC 2.7.7.9)
Saro_0453	0.0178768	[G] Carbohydrate transport and metabolism,Sugar phosphate isomerase/epimerase	Xylose isomerase-like TIM barrel
Saro_0459	0.0225253	GCN5-related N-acetyltransferase	GCN5-related N-acetyltransferase
Saro_0466	0.00679265	hypothetical protein	hypothetical protein
Saro_0469	0.040158	[K] Transcription	transcriptional regulator, HxlR family
Saro_0473	0.0231703	Ppx/GppA phosphatase	Ppx/GppA phosphatase
Saro_0478	0.00138028	[O] Posttranslational modification, protein turnover, chaperones[J] Translation, ribosomal structure and biogenesisProtein N-acetyltransferase, RimJ/RimL family	GCN5-related N-acetyltransferase
Saro_0485	0.00514859	[K] Transcription,DNA-directed RNA polymerase specialized sigma subunit, sigma24 family	sigma-24 (FecI-like)
Saro_0486	0.0125323	hypothetical protein	hypothetical protein
Saro_0487	0.0395335	[T] Signal transduction mechanisms	signal transduction histidine kinase (EC 2.7.13.3)
Saro_0491	0.0182096	response regulator receiver domain protein (CheY-like)	response regulator receiver domain protein (CheY-like)
Saro_0493	0.0158896	[I] Lipid transport and metabolism, Fatty acid desaturase	fatty acid desaturase
Saro_0502	0.00436549	[I] Lipid transport and metabolism	Enoyl-CoA hydratase/isomerase
Saro_0510	0.0235742	[P] Inorganic ion transport and metabolism	Cyclohexanone monooxygenase
Saro_0516	0.0339386	[K] Transcription	transcriptional regulator, TetR family
Saro_0523	0.0431523	[P] Inorganic ion transport and metabolism	TonB-dependent receptor
Saro_0527	0.0328347	[D] Cell cycle control, cell division, chromosome partitioning	ParB family protein
Saro_0535	0.0266392	TonB-dependent receptor	TonB-dependent receptor
Saro_0539	0.0169454	[Q] Secondary metabolites biosynthesis, transport and catabolism	2-chlorobenzoate 1,2-dioxygenase
Saro_0541	0.0151627	[K] Transcription	transcriptional regulator, LysR family
Saro_0544	0.0237783	[G] Carbohydrate transport and metabolism	galactokinase (EC 2.7.1.6)
Saro_0545	0.0325409	Outer membrane autotransporter barrel protein	Outer membrane autotransporter barrel protein
Saro_0549	0.0250364	[J] Translation, ribosomal structure and biogenesis	GCN5-related N-acetyltransferase
Saro_0551	0.0394154	glutamyl-tRNA synthetase, class Ic	glutamyl-tRNA synthetase, class Ic
Saro_0553	0.0271655	[H] Coenzyme transport and metabolismCob(I)alamin adenosyltransferase	ATP:cob(I)alamin adenosyltransferase
Saro_0557	0.00615548	nuclease (SNase-like)	nuclease (SNase-like)
Saro_0561	0.0165585	phospholipid/glycerol acyltransferase	phospholipid/glycerol acyltransferase
Saro_0562	0.0362475	hypothetical protein	hypothetical protein
Saro_0568	0.0210231	[I] Lipid transport and metabolism	3-oxoacid CoA-transferase, subunit A
Saro_0569	0.0314819	[K] Transcription	transcriptional regulator, LysR family
Saro_0571	0.0447157	[T] Signal transduction mechanisms	UspA
Saro_0572	0.0261242	membrane protein-like	membrane protein-like
Saro_0578	0.0299631	[M] Cell wall/membrane/envelope biogenesisMembrane protein insertase Oxa1/YidC/SpoIIIJ, required for the localization of integral membrane proteins	protein translocase subunit yidC
Saro_0581	0.0104246	[E] Amino acid transport and metabolism	succinyldiaminopimelate desuccinylase (EC 3.5.1.18)
Saro_0583	0.0424095	[M] Cell wall/membrane/envelope biogenesis	MltA
Saro_0584	0.0293845	[I] Lipid transport and metabolism	import inner membrane translocase, subunit Tim44
Saro_0587	0.000376185	[M] Cell wall/membrane/envelope biogenesisPeptidoglycan biosynthesis protein MviN/MurJ, putative lipid II flippase	integral membrane protein MviN
Saro_0588	0.0438896	[J] Translation, ribosomal structure and biogenesis	tryptophanyl-tRNA synthetase (EC 6.1.1.2)
Saro_0594	0.0417727	[H] Coenzyme transport and metabolism_x000D_ [T] Signal transduction mechanisms	2-octaprenylphenol hydroxylase (EC 1.14.13.-)
Saro_0601	0.0155865	sulfotransferase	sulfotransferase
Saro_0602	0.00843698	hypothetical protein	hypothetical protein
Saro_0605	0.0348179	[J] Translation, ribosomal structure and biogenesis	Amidase
Saro_0606	0.038811	[I] Lipid transport and metabolism [E] Amino acid transport and metabolism	Allophanate hydrolase subunit 2
Saro_0613	0.018274	[P] Inorganic ion transport and metabolism	TonB-dependent receptor
Saro_0615	0.0289893	[I] Lipid transport and metabolism	Sterol desaturase-like
Saro_0618	0.0289379	hypothetical protein	hypothetical protein
Saro_0619	0.0364805	hypothetical protein	hypothetical protein
Saro_0621	0.0385875	hypothetical protein	hypothetical protein
Saro_0622	0.0179455	hypothetical protein	hypothetical protein
Saro_0632	0.0105313	hypothetical protein	hypothetical protein
Saro_0640	0.0439618	hypothetical protein	hypothetical protein
Saro_0644	0.0367367	HNH endonuclease	HNH endonuclease
Saro_0653	0.0303653	[X] Mobilome: prophages, transposonsBacteriophage head-tail adaptor	Phage head-tail adaptor, putative
Saro_0655	0.0316136	hypothetical protein	hypothetical protein
Saro_0660	0.0383855	hypothetical protein	hypothetical protein
Saro_0663	0.0499325	hypothetical protein	hypothetical protein
Saro_0669	0.0462542	hypothetical protein	hypothetical protein
Saro_0675	0.0198723	[F] Nucleotide transport and metabolismAdenine/guanine phosphoribosyltransferase or related PRPP-binding protein	adenine phosphoribosyltransferase (EC 2.4.2.7)
Saro_0678	0.0464549	[C] Energy production and conversion	Ubiquinol-cytochrome c reductase, iron-sulfur subunit
Saro_0680	0.0205788	[M] Cell wall/membrane/envelope biogenesisProlipoprotein diacylglyceryltransferase	prolipoprotein diacylglyceryl transferase
Saro_0686	0.0325981	[J] Translation, ribosomal structure and biogenesis	LSU ribosomal protein L20P
Saro_0687	0.0100364	transcriptional regulator, AraC family	transcriptional regulator, AraC family
Saro_0689	0.000486949	[J] Translation, ribosomal structure and biogenesisPhenylalanyl-tRNA synthetase beta subunit	phenylalanyl-tRNA synthetase beta subunit (EC 6.1.1.20)
Saro_0692	0.0417077	[R] General function prediction only	Endonuclease/exonuclease/phosphatase
Saro_0694	0.0235985	[P] Inorganic ion transport and metabolism	ammonium transporter (TC 1.A.11)
Saro_0700	0.0125091	[D] Cell cycle control, cell division, chromosome partitioningCell division protein FtsX	protein of unknown function DUF214
Saro_0701	0.0402775	[D] Cell cycle control, cell division, chromosome partitioning	ABC transporter related
Saro_0707	0.0255744	[P] Inorganic ion transport and metabolism[R] General function prediction onlyPhenylpropionate dioxygenase or related ring-hydroxylating dioxygenase, large terminal subunit	Rieske (2Fe-2S) protein
Saro_0708	0.00107247	[R] General function prediction only	hypothetical protein
Saro_0716	0.0114194	[E] Amino acid transport and metabolismKynurenine formamidase	putative cyclase
Saro_0723	0.0103349	hypothetical protein	hypothetical protein
Saro_0728	0.0355069	[M] Cell wall/membrane/envelope biogenesis	polysaccharide export protein
Saro_0731	0.00618022	Capsule polysaccharide biosynthesis	Capsule polysaccharide biosynthesis
Saro_0736	0.0142086	formate dehydrogenase subunit delta	formate dehydrogenase subunit delta
Saro_0744	0.00497532	[M] Cell wall/membrane/envelope biogenesis	glycosyl transferase, group 1
Saro_0750	0.0272479	[M] Cell wall/membrane/envelope biogenesis	glycosyl transferase, group 1
Saro_0755	0.0328459	[K] Transcription	transcriptional regulator, LacI family
Saro_0757	0.0319813	[G] Carbohydrate transport and metabolismXylose isomerase	D-xylose isomerase (EC 5.3.1.5)
Saro_0766	0.0162608	hypothetical protein	hypothetical protein
Saro_0769	0.0389881	hypothetical protein	hypothetical protein
Saro_0770	0.0332393	hypothetical protein	hypothetical protein
Saro_0776	0.00399842	[R] General function prediction only	oxidoreductase-like
Saro_0780	0.0408023	[G] Carbohydrate transport and metabolism	Xylose isomerase-like TIM barrel
Saro_0781	0.0220005	hypothetical protein	hypothetical protein
Saro_0784	0.0392729	[K] Transcription	transcriptional regulator, TetR family
Saro_0793	0.0261255	[C] Energy production and conversion	short-chain dehydrogenase/reductase SDR
Saro_0794	0.0306708	[C] Energy production and conversion	short-chain dehydrogenase/reductase SDR
Saro_0798	0.0137699	hypothetical protein	hypothetical protein
Saro_0800	0.0464069	major facilitator superfamily MFS_1	major facilitator superfamily MFS_1
Saro_0807	0.0293444	[R] General function prediction only	transcriptional regulator, XRE family
Saro_0812	0.00917444	hypothetical protein	hypothetical protein
Saro_0821	0.0259707	[Q] Secondary metabolites biosynthesis, transport and catabolism_x000D_ [I] Lipid transport and metabolism	AMP-dependent synthetase and ligase
Saro_0826	0.0149944	[O] Posttranslational modification, protein turnover, chaperones	Leucyltransferase
Saro_0827	0.00656926	[K] Transcription	GreA/GreB family elongation factor
Saro_0840	0.0398835	[P] Inorganic ion transport and metabolism	flavin-containing monooxygenase FMO
Saro_0842	0.0214546	[S] Function unknown	protein of unknown function DUF47
Saro_0843	0.0250716	[P] Inorganic ion transport and metabolism	phosphate transporter
Saro_0846	0.00772636	[J] Translation, ribosomal structure and biogenesis	SSU ribosomal protein S12P methylthiotransferase (EC 2.-.-.-)
Saro_0850	0.0256164	[J] Translation, ribosomal structure and biogenesis	seryl-tRNA synthetase (EC 6.1.1.11)
Saro_0856	0.012093	hypothetical protein	hypothetical protein
Saro_0860	0.0407813	[I] Lipid transport and metabolism	short chain enoyl-CoA hydratase (EC 4.2.1.17)
Saro_0862	0.00526064	CHAP	CHAP
Saro_0868	0.0246882	[Q] Secondary metabolites biosynthesis, transport and catabolism_x000D_ [I] Lipid transport and metabolism	AMP-dependent synthetase and ligase
Saro_0875	0.0290591	[I] Lipid transport and metabolism_x000D_ [Q] Secondary metabolites biosynthesis, transport and catabolism_x000D_ [R] General function prediction only	short-chain dehydrogenase/reductase SDR
Saro_0880	0.0381768	[M] Cell wall/membrane/envelope biogenesis	large conductance mechanosensitive channel protein
Saro_0883	0.0285012	[E] Amino acid transport and metabolism	arginine succinyltransferase (EC 2.3.1.109)
Saro_0885	0.0204683	[C] Energy production and conversion	malate synthase (EC 2.3.3.9)
Saro_0894	0.013153	[F] Nucleotide transport and metabolismNucleoside diphosphate kinase	nucleoside diphosphate kinase (EC 2.7.4.6)
Saro_0896	0.0373321	hypothetical protein	hypothetical protein
Saro_0901	0.0372599	ATPase	ATPase
Saro_0902	0.0108454	[E] Amino acid transport and metabolism	serine O-acetyltransferase (EC 2.3.1.30)
Saro_0904	0.0323974	[Q] Secondary metabolites biosynthesis, transport and catabolism	Phenylacetic acid degradation-related protein
Saro_0905	0.0137075	[Q] Secondary metabolites biosynthesis, transport and catabolism	Phenylacetic acid degradation-related protein
Saro_0913	0.00689618	[C] Energy production and conversionHeme/copper-type cytochrome/quinol oxidase, subunit 2	Cytochrome-c oxidase
Saro_0914	0.0204392	[C] Energy production and conversion	Cytochrome-c oxidase
Saro_0915	0.0214526	[C] Energy production and conversionHeme/copper-type cytochrome/quinol oxidase, subunit 1	protoheme IX farnesyltransferase
Saro_0916	0.00424491	hypothetical protein	hypothetical protein
Saro_0921	0.0136328	[E] Amino acid transport and metabolismThreonine synthase	L-threonine synthase (EC 4.2.3.1)
Saro_0924	0.0109524	[I] Lipid transport and metabolism_x000D_ [Q] Secondary metabolites biosynthesis, transport and catabolism_x000D_ [R] General function prediction only	short-chain dehydrogenase/reductase SDR
Saro_0925	0.00780379	[H] Coenzyme transport and metabolismMolybdenum cofactor biosynthesis enzyme MoaA	cyclic pyranopterin monophosphate synthase subunit MoaA (EC 4.1.99.18)
Saro_0927	0.0391379	[H] Coenzyme transport and metabolism	molybdopterin synthase subunit MoaE (EC 2.8.1.12)
Saro_0937	0.0064418	17 kDa surface antigen	17 kDa surface antigen
Saro_0938	0.0101058	hypothetical protein	hypothetical protein
Saro_0939	0.0319864	[C] Energy production and conversion	succinylglutamic semialdehyde dehydrogenase (EC 1.2.1.71)
Saro_0941	0.0139448	[H] Coenzyme transport and metabolism_x000D_ [R] General function prediction only	alpha/beta hydrolase
Saro_0943	0.0182653	[S] Function unknownUncharacterized protein	hypothetical protein
Saro_0946	0.0368442	hypothetical protein	hypothetical protein
Saro_0948	0.0393039	[C] Energy production and conversion	Antibiotic biosynthesis monooxygenase
Saro_0955	0.0118069	[D] Cell cycle control, cell division, chromosome partitioningChromosome segregation ATPase	condensin subunit Smc
Saro_0956	0.011196	[O] Posttranslational modification, protein turnover, chaperonesProtein-disulfide isomerase	protein-disulfide isomerase
Saro_0958	0.0390253	[O] Posttranslational modification, protein turnover, chaperones	protein-disulfide isomerase
Saro_0962	0.00634157	[F] Nucleotide transport and metabolismNADH pyrophosphatase NudC, Nudix superfamily	NUDIX hydrolase
Saro_0966	0.0493151	[O] Posttranslational modification, protein turnover, chaperones	peptidyl-prolyl cis-trans isomerase, cyclophilin type
Saro_0967	0.0462495	[J] Translation, ribosomal structure and biogenesis	glutamate--tRNA(Gln) ligase (EC 6.1.1.24)/glutamyl-tRNA synthetase (EC 6.1.1.17)
Saro_0968	0.0363551	hypothetical protein	hypothetical protein
Saro_0976	0.0369858	[R] General function prediction only	hypothetical protein
Saro_0978	0.0100344	[K] Transcription	transcriptional regulator, LysR family
Saro_0979	0.0162186	CBS	CBS
Saro_0980	0.0197848	[J] Translation, ribosomal structure and biogenesisssRNA-specific RNase YbeY, 16S rRNA maturation enzyme	protein of unknown function UPF0054
Saro_0981	0.0191211	[T] Signal transduction mechanismsPhosphate starvation-inducible protein PhoH, predicted ATPase	PhoH-like protein
Saro_0996	0.041817	[I] Lipid transport and metabolism	acyl-CoA dehydrogenase-like
Saro_1005	0.0145677	[S] Function unknown	protein of unknown function DUF1321
Saro_1007	0.0134281	[E] Amino acid transport and metabolism	imidazole glycerol phosphate synthase subunit hisH (EC 2.4.2.-)
Saro_1008	0.0363255	[G] Carbohydrate transport and metabolism	hypothetical protein
Saro_1014	0.0360209	[U] Intracellular trafficking, secretion, and vesicular transport	Cell division and transport-associated protein TolQ (TC 2.C.1.2.1)
Saro_1015	0.00754293	[U] Intracellular trafficking, secretion, and vesicular transport	Cell division and transport-associated protein TolR (TC 2.C.1.2.1)
Saro_1016	0.0136085	hypothetical protein	Cell division and transport-associated protein TolA (TC 2.C.1.2.1)
Saro_1018	0.00784245	[M] Cell wall/membrane/envelope biogenesis	OmpA/MotB
Saro_1021	0.0469451	[J] Translation, ribosomal structure and biogenesis	Polynucleotide adenylyltransferase region
Saro_1022	0.0477864	NUDIX hydrolase	NUDIX hydrolase
Saro_1029	0.041416	[C] Energy production and conversion	isocitrate lyase (EC 4.1.3.1)
Saro_1033	0.0421815	[F] Nucleotide transport and metabolism	phosphoribosylformylglycinamidine synthetase PurS
Saro_1035	0.000533674	[V] Defense mechanisms	secretion protein HlyD
Saro_1045	0.0230309	[C] Energy production and conversion	branched-chain alpha-keto acid dehydrogenase E1 component (EC 1.2.4.4)
Saro_1046	0.0126655	[I] Lipid transport and metabolism	acyl-carrier domain protein
Saro_1057	0.0346335	[Q] Secondary metabolites biosynthesis, transport and catabolism	maf protein
Saro_1059	0.027668	[P] Inorganic ion transport and metabolism	TonB-dependent receptor
Saro_1061	0.0332939	[E] Amino acid transport and metabolism	Pyridoxal-5'-phosphate-dependent enzyme, beta subunit
Saro_1062	0.0115441	hypothetical protein	hypothetical protein
Saro_1063	0.00285542	hypothetical protein	hypothetical protein
Saro_1069	0.0218921	[I] Lipid transport and metabolism	Acetyl-CoA C-acetyltransferase
Saro_1073	0.0383035	[K] Transcription	transcriptional regulator, MarR family
Saro_1076	0.0384223	[U] Intracellular trafficking, secretion, and vesicular transport_x000D_ [W] Extracellular structures	type II secretion system protein
Saro_1077	0.0464856	[W] Extracellular structures_x000D_ [U] Intracellular trafficking, secretion, and vesicular transport	response regulator receiver domain protein (CheY-like)
Saro_1083	0.0413659	[E] Amino acid transport and metabolism	FAD dependent oxidoreductase
Saro_1094	0.00111822	[U] Intracellular trafficking, secretion, and vesicular transport	twin-arginine translocation protein, TatA/E family
Saro_1098	0.0338472	[I] Lipid transport and metabolism	3-hydroxyisobutyrate dehydrogenase
Saro_1105	0.0182187	hypothetical protein	hypothetical protein
Saro_1108	0.0421044	[E] Amino acid transport and metabolism	L-glutamine synthetase (EC 6.3.1.2)
Saro_1111	0.0379895	hypothetical protein	hypothetical protein
Saro_1113	0.04099	hypothetical protein	hypothetical protein
Saro_1114	0.0342752	[E] Amino acid transport and metabolism	N-acetyl-gamma-glutamyl-phosphate reductase (EC 1.2.1.38)
Saro_1120	0.0370125	[O] Posttranslational modification, protein turnover, chaperones	cytochrome c-type biogenesis protein CcmB
Saro_1123	0.00648127	hypothetical protein	hypothetical protein
Saro_1125	0.0213922	[J] Translation, ribosomal structure and biogenesis16S rRNA C1402 N4-methylase RsmH	methyltransferase
Saro_1127	0.0374983	[M] Cell wall/membrane/envelope biogenesis_x000D_ [D] Cell cycle control, cell division, chromosome partitioning	Peptidoglycan glycosyltransferase
Saro_1131	0.0243481	[M] Cell wall/membrane/envelope biogenesis	UDP-N-acetylmuramoylalanine--D-glutamate ligase (EC 6.3.2.9)
Saro_1136	0.0449232	[M] Cell wall/membrane/envelope biogenesis_x000D_ [R] General function prediction only	D-alanine--D-alanine ligase (EC 6.3.2.4)
Saro_1140	0.0447802	[W] Extracellular structures_x000D_ [U] Intracellular trafficking, secretion, and vesicular transport	hypothetical protein
Saro_1144	0.0194199	hypothetical protein	hypothetical protein
Saro_1145	0.0361262	[D] Cell cycle control, cell division, chromosome partitioning_x000D_ [L] Replication, recombination and repair	Small GTP-binding protein domain
Saro_1146	0.032489	[E] Amino acid transport and metabolism	glutamate 5-kinase (EC 2.7.2.11)
Saro_1148	0.0065608	[S] Function unknown	protein of unknown function DUF805
Saro_1150	0.0352268	[Q] Secondary metabolites biosynthesis, transport and catabolismPredicted ABC-type transport system involved in lysophospholipase L1 biosynthesis, permease component	protein of unknown function DUF214
Saro_1152	0.0464328	[E] Amino acid transport and metabolism	lipolytic enzyme, G-D-S-L
Saro_1159	0.0174425	hypothetical protein	hypothetical protein
Saro_1161	0.016926	hypothetical protein	hypothetical protein
Saro_1164	0.019554	[O] Posttranslational modification, protein turnover, chaperonesSulfur transfer protein SufE, Fe-S center assembly	Fe-S metabolism associated SufE
Saro_1168	0.0212204	Carotene hydroxylase	Carotene hydroxylase
Saro_1170	0.0188648	[E] Amino acid transport and metabolism	3-isopropylmalate dehydratase, large subunit (EC 4.2.1.33)
Saro_1176	0.0269596	[R] General function prediction only	2-nitropropane dioxygenase, NPD
Saro_1179	0.0125802	[C] Energy production and conversion	2-oxoglutarate dehydrogenase E2 component (EC 2.3.1.61)
Saro_1183	0.0449359	hypothetical protein	hypothetical protein
Saro_1184	0.0289029	[S] Function unknown	endo alpha-1,4 polygalactosaminidase, putative
Saro_1190	0.0277697	hypothetical protein	hypothetical protein
Saro_1191	0.00519387	hypothetical protein	hypothetical protein
Saro_1196	0.0207911	[P] Inorganic ion transport and metabolism_x000D_ [R] General function prediction only	Rieske (2Fe-2S) protein
Saro_1199	0.0318068	[M] Cell wall/membrane/envelope biogenesis	UDP-N-acetylglucosamine pyrophosphorylase (EC 2.7.7.23)/glucosamine-1-phosphate N-acetyltransferase (EC 2.3.1.157)
Saro_1200	0.0480641	CopG-like DNA-binding protein	CopG-like DNA-binding protein
Saro_1205	0.0252641	[R] General function prediction only	beta-lactamase-like
Saro_1210	0.0482659	metal-dependent phosphohydrolase, HD subdomain	metal-dependent phosphohydrolase, HD subdomain
Saro_1211	0.0386294	[Q] Secondary metabolites biosynthesis, transport and catabolism_x000D_ [I] Lipid transport and metabolism	AMP-dependent synthetase and ligase
Saro_1217	0.0471665	[L] Replication, recombination and repair	histone-like DNA-binding protein
Saro_1218	0.0415201	[V] Defense mechanisms_x000D_ [M] Cell wall/membrane/envelope biogenesis	secretion protein HlyD
Saro_1230	0.0365524	[H] Coenzyme transport and metabolism	GTP cyclohydrolase I (EC 3.5.4.16)
Saro_1231	0.0169995	transcriptional regulator, LuxR family	transcriptional regulator, LuxR family
Saro_1232	0.0482326	[T] Signal transduction mechanisms	signal transduction histidine kinase (EC 2.7.13.3)
Saro_1235	0.0316872	hypothetical protein	hypothetical protein
Saro_1237	0.0201807	putative signal transduction histidine kinase	putative signal transduction histidine kinase
Saro_1247	0.0362301	[J] Translation, ribosomal structure and biogenesis	translation elongation factor 1A (EF-1A/EF-Tu)
Saro_1260	0.0288131	[J] Translation, ribosomal structure and biogenesis	LSU ribosomal protein L24P
Saro_1265	0.0448997	[J] Translation, ribosomal structure and biogenesis	LSU ribosomal protein L18P
Saro_1266	0.0162471	[J] Translation, ribosomal structure and biogenesis	SSU ribosomal protein S5P
Saro_1267	0.0376925	[J] Translation, ribosomal structure and biogenesis	LSU ribosomal protein L30P
Saro_1272	0.0275192	[E] Amino acid transport and metabolism	glutamate dehydrogenase (NADP) (EC 1.4.1.4)
Saro_1274	0.00978138	response regulator receiver domain protein (CheY-like)	response regulator receiver domain protein (CheY-like)
Saro_1275	0.00913352	[L] Replication, recombination and repair	recA protein
Saro_1287	0.0149357	response regulator receiver domain protein (CheY-like)	response regulator receiver domain protein (CheY-like)
Saro_1288	0.0137285	[E] Amino acid transport and metabolism	N-formylglutamate amidohydrolase
Saro_1297	0.00859664	[J] Translation, ribosomal structure and biogenesis	Pseudouridine synthase, Rsu
Saro_1303	0.0131059	[M] Cell wall/membrane/envelope biogenesis	outer membrane immunogenic protein
Saro_1307	0.0224845	[F] Nucleotide transport and metabolism	orotidine-5'-phosphate decarboxylase (EC 4.1.1.23)
Saro_1310	0.0335393	[M] Cell wall/membrane/envelope biogenesis	acyltransferase 3
Saro_1321	0.0208808	[R] General function prediction only	Hydroxyacylglutathione hydrolase
Saro_1326	0.00477274	[E] Amino acid transport and metabolism	3-phosphoshikimate 1-carboxyvinyltransferase (EC 2.5.1.19)
Saro_1330	0.01259	[Q] Secondary metabolites biosynthesis, transport and catabolism	2OG-Fe(II) oxygenase
Saro_1331	0.0484883	[R] General function prediction only	protein of unknown function DUF589
Saro_1339	0.0431402	[I] Lipid transport and metabolism_x000D_ [Q] Secondary metabolites biosynthesis, transport and catabolism	acyl carrier protein
Saro_1342	0.0420838	hypothetical protein	hypothetical protein
Saro_1344	0.00346566	hypothetical protein	hypothetical protein
Saro_1347	0.0172465	[C] Energy production and conversion	Twin-arginine translocation pathway signal
Saro_1349	0.0227862	hypothetical protein	hypothetical protein
Saro_1355	0.0218854	[J] Translation, ribosomal structure and biogenesisHrpA-like RNA helicase	ATP-dependent helicase HrpB
Saro_1363	0.0494423	hypothetical protein	hypothetical protein
Saro_1364	0.0160927	[J] Translation, ribosomal structure and biogenesis	RNA methyltransferase TrmH, group 3
Saro_1366	0.0202989	[I] Lipid transport and metabolismPhosphatidylserine decarboxylase	Phosphatidylserine decarboxylase-related protein
Saro_1374	0.00813077	[I] Lipid transport and metabolismCDP-diglyceride synthetase	phosphatidate cytidylyltransferase
Saro_1375	0.00617537	[I] Lipid transport and metabolism1-deoxy-D-xylulose 5-phosphate reductoisomerase	1-deoxy-D-xylulose 5-phosphate reductoisomerase (EC 1.1.1.267)
Saro_1388	0.0101314	hypothetical protein	hypothetical protein
Saro_1394	0.0426106	[P] Inorganic ion transport and metabolism	K+ potassium transporter
Saro_1395	0.0487811	[T] Signal transduction mechanisms	signal transduction histidine kinase (EC 2.7.13.3)
Saro_1396	0.0199876	[T] Signal transduction mechanismsCheY chemotaxis protein or a CheY-like REC (receiver) domain	response regulator receiver domain protein (CheY-like)
Saro_1397	0.0165769	outer membrane protein	outer membrane protein
Saro_1399	0.0210514	[D] Cell cycle control, cell division, chromosome partitioningIntracellular septation protein A	Intracellular septation protein A
Saro_1400	0.0184327	[U] Intracellular trafficking, secretion, and vesicular transportSignal recognition particle GTPase	signal recognition particle-docking protein FtsY
Saro_1402	0.0241657	[E] Amino acid transport and metabolismDiaminopimelate epimerase	diaminopimelate epimerase (EC 5.1.1.7)
Saro_1404	0.0327574	[U] Intracellular trafficking, secretion, and vesicular transport	signal recognition particle subunit FFH/SRP54 (srp54)
Saro_1410	0.0225481	[E] Amino acid transport and metabolismAspartate-semialdehyde dehydrogenase	aspartate semialdehyde dehydrogenase (EC 1.2.1.11)
Saro_1411	0.0109194	[H] Coenzyme transport and metabolism_x000D_ [R] General function prediction only	alpha/beta hydrolase
Saro_1415	0.00676339	[J] Translation, ribosomal structure and biogenesisRibosomal protein S18	SSU ribosomal protein S18P
Saro_1416	0.0200459	[J] Translation, ribosomal structure and biogenesis	SSU ribosomal protein S6P
Saro_1424	0.0171361	GCN5-related N-acetyltransferase	GCN5-related N-acetyltransferase
Saro_1429	0.0315916	[L] Replication, recombination and repair	DNA polymerase III, beta subunit (EC 2.7.7.7)
Saro_1433	0.0112105	[E] Amino acid transport and metabolism[R] General function prediction onlyNADPH-dependent glutamate synthase beta chain or related oxidoreductase	FAD-dependent pyridine nucleotide-disulphide oxidoreductase
Saro_1442	0.0295578	[M] Cell wall/membrane/envelope biogenesis	Lytic transglycosylase, catalytic
Saro_1446	0.0133602	[T] Signal transduction mechanisms	multi-sensor hybrid histidine kinase (EC 2.7.13.3)
Saro_1447	0.0427537	hypothetical protein	hypothetical protein
Saro_1449	0.0141395	[L] Replication, recombination and repair	Resolvase-like
Saro_1461	0.0115127	hypothetical protein	hypothetical protein
Saro_1466	0.0442952	hypothetical protein	hypothetical protein
Saro_1472	0.0460252	hypothetical protein	hypothetical protein
Saro_1479	0.0350329	transcriptional regulator, MerR family	transcriptional regulator, MerR family
Saro_1483	0.040096	Phytanoyl-CoA dioxygenase	Phytanoyl-CoA dioxygenase
Saro_1494	0.0342941	transcriptional regulator, Fis family	DNA-binding protein Fis
Saro_1501	0.0196008	[K] Transcription	transcriptional regulator, LysR family
Saro_1515	0.0363246	[U] Intracellular trafficking, secretion, and vesicular transport_x000D_ [W] Extracellular structures	Flp pilus assembly CpaB
Saro_1516	0.0366158	[U] Intracellular trafficking, secretion, and vesicular transport_x000D_ [W] Extracellular structures	type II and III secretion system protein
Saro_1518	0.0233403	[U] Intracellular trafficking, secretion, and vesicular transport [W] Extracellular structuresFlp pilus assembly protein TadG	hypothetical protein
Saro_1519	0.0475266	TadE-like protein	TadE-like
Saro_1520	0.0205975	TadE-like	TadE-like
Saro_1523	0.0117063	[U] Intracellular trafficking, secretion, and vesicular transport_x000D_ [W] Extracellular structures	type II secretion system protein
Saro_1526	0.0217383	[O] Posttranslational modification, protein turnover, chaperones_x000D_ [T] Signal transduction mechanisms	peptidase A24A, prepilin type IV
Saro_1530	0.0480199	[P] Inorganic ion transport and metabolism	flavin-containing monooxygenase FMO
Saro_1537	0.0408868	[L] Replication, recombination and repair	protein ImuB
Saro_1538	0.0425132	[L] Replication, recombination and repair	error-prone DNA polymerase, DnaE-like (EC 2.7.7.7)
Saro_1548	0.0224256	[P] Inorganic ion transport and metabolism	TonB-dependent receptor
Saro_1561	0.0319836	[I] Lipid transport and metabolism_x000D_ [Q] Secondary metabolites biosynthesis, transport and catabolism_x000D_ [R] General function prediction only	short-chain dehydrogenase/reductase SDR
Saro_1563	0.0404841	[Q] Secondary metabolites biosynthesis, transport and catabolism_x000D_ [I] Lipid transport and metabolism	AMP-dependent synthetase and ligase
Saro_1564	0.00889582	[I] Lipid transport and metabolism_x000D_ [Q] Secondary metabolites biosynthesis, transport and catabolism_x000D_ [R] General function prediction only	short-chain dehydrogenase/reductase SDR
Saro_1571	0.0425723	[I] Lipid transport and metabolism	hypothetical protein
Saro_1578	0.0451278	[T] Signal transduction mechanisms_x000D_ [K] Transcription	two component transcriptional regulator, LuxR family
Saro_1582	0.0350463	[H] Coenzyme transport and metabolism, 3,4-dihydroxy-2-butanone 4-phosphate synthase, GTP cyclohydrolase II	3,4-dihydroxy-2-butanone 4-phosphate synthase (EC 4.1.99.12)/GTP cyclohydrolase II (EC 3.5.4.25)
Saro_1587	0.0191347	[K] Transcription, DNA-binding transcriptional regulator, AcrR family	transcriptional regulator, TetR family
Saro_1603	0.043836	TonB dependent receptor	TonB-dependent receptor
Saro_1606	0.0289591	hypothetical protein	hypothetical protein
Saro_1610	0.0385295	major facilitator superfamily MFS_1	major facilitator superfamily MFS_1
Saro_1612	0.00300281	hypothetical protein	hypothetical protein
Saro_1614	0.00273983	[T] Signal transduction mechanisms_x000D_ [K] Transcription	two component transcriptional regulator, LuxR family
Saro_1616	0.0340059	[T] Signal transduction mechanisms_x000D_ [K] Transcription	two component transcriptional regulator, LuxR family
Saro_1620	0.0357659	[S] Function unknownUncharacterized membrane protein	membrane protein-like
Saro_1622	0.0213862	Tetratricopeptide TPR_4	Tetratricopeptide TPR_4
Saro_1625	0.00915768	HEAT	HEAT
Saro_1626	0.0403498	[M] Cell wall/membrane/envelope biogenesis	glycosyl transferase, group 1
Saro_1629	0.0417642	[P] Inorganic ion transport and metabolism	TonB-dependent receptor
Saro_1630	0.0237498	[S] Function unknownUncharacterized iron-regulated membrane protein	hypothetical protein
Saro_1631	0.011882	[K] Transcription_x000D_ [T] Signal transduction mechanisms	two component transcriptional regulator, winged helix family
Saro_1642	0.0438614	[I] Lipid transport and metabolism	Carbamoyl-phosphate synthase L chain, ATP-binding
Saro_1644	0.0299729	[V] Defense mechanisms	putative esterase
Saro_1646	0.016296	[K] Transcription	transcriptional regulator, LysR family
Saro_1651	0.0498972	hypothetical protein	hypothetical protein
Saro_1654	0.0486652	[G] Carbohydrate transport and metabolism	Isoamylase
Saro_1657	0.0137898	[G] Carbohydrate transport and metabolismADP-glucose pyrophosphorylase	Glucose-1-phosphate adenylyltransferase
Saro_1659	0.021127	[G] Carbohydrate transport and metabolism	glycogen phosphorylase
Saro_1661	0.0361508	[C] Energy production and conversion	cytochrome B561
Saro_1662	0.0232811	[P] Inorganic ion transport and metabolismOuter membrane receptor for ferrienterochelin and colicins	TonB-dependent receptor
Saro_1663	0.00151974	hypothetical protein	hypothetical protein
Saro_1665	0.0245639	two component transcriptional regulator, LuxR family	two component transcriptional regulator, LuxR family
Saro_1667	0.0292218	[R] General function prediction only_x000D_ [C] Energy production and conversion	alcohol dehydrogenase superfamily, zinc-containing
Saro_1668	0.0467138	[C] Energy production and conversion	vanillin dehydrogenase (EC 1.2.1.67)
Saro_1672	0.0229963	[P] Inorganic ion transport and metabolism_x000D_ [R] General function prediction only	Rieske (2Fe-2S) protein
Saro_1676	0.0221064	[P] Inorganic ion transport and metabolism	TonB-dependent receptor
Saro_1677	0.0367496	[H] Coenzyme transport and metabolism	ketopantoate reductase (EC 1.1.1.169)
Saro_1683	0.043382	[K] Transcription	transcriptional regulator, AsnC family
Saro_1684	0.0208433	[K] Transcription	transcriptional regulator, TetR family
Saro_1689	0.0175055	cytochrome c, class I	cytochrome c, class I
Saro_1696	0.0106734	[C] Energy production and conversionFumarate hydratase class II	fumarase, class II (EC 4.2.1.2)
Saro_1699	0.00566238	hypothetical protein	hypothetical protein
Saro_1702	0.0464976	[C] Energy production and conversion	Twin-arginine translocation pathway signal
Saro_1706	0.0461559	[R] General function prediction only	aminoglycoside phosphotransferase
Saro_1709	0.0328983	[S] Function unknownUncharacterized conserved protein, AIM24 family	protein of unknown function DUF124
Saro_1710	0.0404108	putative transcriptional regulator, TetR family	transcriptional regulator, TetR family
Saro_1722	0.0283597	[K] Transcription	transcriptional regulator, MarR family
Saro_1723	0.0432188	[C] Energy production and conversion	cytochrome c, class I
Saro_1724	0.0394142	[I] Lipid transport and metabolism_x000D_ [Q] Secondary metabolites biosynthesis, transport and catabolism_x000D_ [R] General function prediction only [G] Carbohydrate transport and metabolism	short-chain dehydrogenase/reductase SDR
Saro_1725	0.0410199	hypothetical protein	hypothetical protein
Saro_1728	0.00317681	[K] Transcription	transcriptional regulator, LacI family
Saro_1732	0.0253916	[M] Cell wall/membrane/envelope biogenesis	Beta-barrel assembly machine subunit BamD
Saro_1733	0.0484502	[M] Cell wall/membrane/envelope biogenesis	protein of unknown function DUF481
Saro_1734	0.0173769	[M] Cell wall/membrane/envelope biogenesisGlycosyltransferase involved in cell wall bisynthesis	glycosyl transferase, group 1
Saro_1740	0.025952	[H] Coenzyme transport and metabolism	competence/damage-inducible protein cinA
Saro_1742	0.0219509	[J] Translation, ribosomal structure and biogenesisRibosomal protein L11 methylase PrmA	[LSU ribosomal protein L11P]-lysine N-methyltransferase (EC 2.1.1.-)
Saro_1743	0.0258242	beta-lactamase-like	beta-lactamase-like
Saro_1746	0.0342992	[C] Energy production and conversion	succinate dehydrogenase subunit A (EC 1.3.5.1)
Saro_1750	0.0252559	[I] Lipid transport and metabolism_x000D_ [Q] Secondary metabolites biosynthesis, transport and catabolism_x000D_ [R] General function prediction only	3-hydroxybutyrate dehydrogenase
Saro_1755	0.0162945	[F] Nucleotide transport and metabolism	NUDIX hydrolase
Saro_1757	0.0177791	[C] Energy production and conversion	pyruvate flavodoxin/ferredoxin oxidoreductase-like
Saro_1760	0.0354651	[I] Lipid transport and metabolism	Cyclopropane-fatty-acyl-phospholipid synthase
Saro_1761	0.0388965	hypothetical protein	hypothetical protein
Saro_1767	0.0190864	hypothetical protein	hypothetical protein
Saro_1768	0.00744787	hypothetical protein	hypothetical protein
Saro_1780	0.0121439	DNA polymerase	DNA polymerase
Saro_1785	0.0216977	hypothetical protein	hypothetical protein
Saro_1786	0.037616	[F] Nucleotide transport and metabolismNAD(P)H-hydrate repair enzyme Nnr, NAD(P)H-hydrate epimerase domain, [F] Nucleotide transport and metabolism, NAD(P)H-hydrate repair enzyme Nnr, NAD(P)H-hydrate dehydratase domain	YjeF-related protein-like
Saro_1789	0.0387744	hypothetical protein	hypothetical protein
Saro_1797	0.0383321	[H] Coenzyme transport and metabolism7-keto-8-aminopelargonate synthetase or related enzyme	5-aminolevulinate synthase (EC 2.3.1.37)
Saro_1801	0.0486832	[L] Replication, recombination and repair	DNA protecting protein DprA
Saro_1802	0.00173986	hypothetical protein	hypothetical protein
Saro_1803	0.0283448	[L] Replication, recombination and repair	DNA topoisomerase I (EC 5.99.1.2)
Saro_1806	0.0038054	[J] Translation, ribosomal structure and biogenesis	GTP-binding protein Era
Saro_1811	0.0154761	[M] Cell wall/membrane/envelope biogenesis_x000D_ [I] Lipid transport and metabolism	short-chain dehydrogenase/reductase SDR
Saro_1815	0.0412501	[R] General function prediction only	conserved hypothetical protein 730
Saro_1821	0.0220422	[Q] Secondary metabolites biosynthesis, transport and catabolism_x000D_ [V] Defense mechanisms	cytochrome P450
Saro_1822	0.00580852	hypothetical protein	hypothetical protein
Saro_1823	0.0127545	[P] Inorganic ion transport and metabolismOuter membrane receptor for ferric coprogen and ferric-rhodotorulic acid	TonB-dependent siderophore receptor
Saro_1825	0.0305511	[S] Function unknown	glutathione-dependent formaldehyde-activating, GFA
Saro_1826	0.0268893	hypothetical protein	hypothetical protein
Saro_1828	0.0179443	hypothetical protein	hypothetical protein
Saro_1835	0.0089926	[E] Amino acid transport and metabolismTetrahydrodipicolinate N-succinyltransferase	2,3,4,5-tetrahydropyridine-2,6-dicarboxylate N-succinyltransferase (EC 2.3.1.117)
Saro_1836	0.0477022	[H] Coenzyme transport and metabolism	Pyrimidine 5-nucleotidase
Saro_1837	0.0193673	[O] Posttranslational modification, protein turnover, chaperones	peptidase S8 and S53, subtilisin, kexin, sedolisin
Saro_1838	0.0309014	[G] Carbohydrate transport and metabolism	glucose sorbosone dehydrogenase
Saro_1839	0.0368124	[L] Replication, recombination and repair	RNase HII (EC 3.1.26.4)
Saro_1848	0.0205027	[F] Nucleotide transport and metabolism	Deoxyguanosinetriphosphate triphosphohydrolase
Saro_1849	0.0279781	[R] General function prediction only	NAD-dependent epimerase/dehydratase
Saro_1851	0.0479794	[E] Amino acid transport and metabolism	glycine cleavage system H protein
Saro_1853	0.0252489	[E] Amino acid transport and metabolism	glycine dehydrogenase (decarboxylating) beta subunit (EC 1.4.4.2)
Saro_1861	0.0133678	[I] Lipid transport and metabolism_x000D_ [H] Coenzyme transport and metabolism	biotin carboxyl carrier protein
Saro_1862	0.00372267	[S] Function unknownUncharacterized protein, UPF0261 family	hypothetical protein
Saro_1864	0.0429598	[R] General function prediction only_x000D_ [C] Energy production and conversion	alcohol dehydrogenase superfamily, zinc-containing
Saro_1867	0.0204661	transcriptional regulator, AraC family	transcriptional regulator, AraC family
Saro_1868	0.0399265	TonB dependent receptor	TonB-dependent receptor
Saro_1870	0.00847796	2,4'-dihydroxyacetophenone dioxygenase	2,4'-dihydroxyacetophenone dioxygenase
Saro_1871	0.00581409	hypothetical protein	hypothetical protein
Saro_1873	0.0457387	[I] Lipid transport and metabolism_x000D_ [Q] Secondary metabolites biosynthesis, transport and catabolism_x000D_ [R] General function prediction only	short-chain dehydrogenase/reductase SDR
Saro_1874	0.0123088	[R] General function prediction only_x000D_ [E] Amino acid transport and metabolism	GroES-related
Saro_1875	0.028606	[C] Energy production and conversion	short-chain dehydrogenase/reductase SDR
Saro_1876	0.0369464	[Q] Secondary metabolites biosynthesis, transport and catabolism	intradiol ring-cleavage dioxygenase
Saro_1886	0.021363	[G] Carbohydrate transport and metabolism	major facilitator superfamily MFS_1
Saro_1887	0.0232062	[K] Transcription	transcriptional regulator, LacI family
Saro_1890	0.00636367	[G] Carbohydrate transport and metabolism	alpha amylase, catalytic region
Saro_1892	0.0271001	alpha-glucosidase	alpha-glucosidase
Saro_1896	0.0334962	[G] Carbohydrate transport and metabolism	glucokinase (EC 2.7.1.2)
Saro_1900	0.0482322	[E] Amino acid transport and metabolism	shikimate kinase (EC 2.7.1.71)
Saro_1903	0.0216124	[I] Lipid transport and metabolism	acetyl-CoA carboxylase carboxyltransferase subunit alpha
Saro_1905	0.0238418	[W] Extracellular structures_x000D_ [U] Intracellular trafficking, secretion, and vesicular transport	Flp/Fap pilin component
Saro_1913	0.0483883	hypothetical protein	phytoene synthase
Saro_1921	0.0263521	[H] Coenzyme transport and metabolism	lipoic acid synthetase
Saro_1922	0.0150496	[J] Translation, ribosomal structure and biogenesis	cyclase/dehydrase
Saro_1925	0.0139159	[I] Lipid transport and metabolism	2-C-methyl-D-erythritol 2,4-cyclodiphosphate synthase (EC 4.6.1.12)/2-C-methyl-D-erythritol 4-phosphate cytidylyltransferase (EC 2.7.7.60)
Saro_1926	0.0280148	[J] Translation, ribosomal structure and biogenesis	tRNA-U20-dihydrouridine synthase
Saro_1931	0.0319917	[T] Signal transduction mechanisms	RNA-binding protein Hfq
Saro_1938	0.0173615	[N] Cell motility	TatD-related deoxyribonuclease
Saro_1946	0.00587345	[C] Energy production and conversion	Dihydrolipoamide acetyltransferase, long form
Saro_1947	0.0115864	UspA	UspA
Saro_1953	0.0418881	[G] Carbohydrate transport and metabolism	General substrate transporter
Saro_1956	0.0454631	[O] Posttranslational modification, protein turnover, chaperones	DNA repair protein RadA
Saro_1958	0.0417087	[J] Translation, ribosomal structure and biogenesis	translation elongation factor P (EF-P)
Saro_1959	0.0172325	hypothetical protein	hypothetical protein
Saro_1972	0.0429867	hypothetical protein	hypothetical protein
Saro_1974	0.0149839	[C] Energy production and conversion	branched-chain alpha-keto acid dehydrogenase E2 component (EC 2.3.1.168)
Saro_1975	0.0131085	[C] Energy production and conversion	branched-chain alpha-keto acid dehydrogenase E1 component (EC 1.2.4.4)
Saro_1977	0.0386527	[F] Nucleotide transport and metabolismThymidylate synthase	thymidylate synthase (EC 2.1.1.45)
Saro_1988	0.0412177	hypothetical protein	hypothetical protein
Saro_1989	0.0458634	[U] Intracellular trafficking, secretion, and vesicular transport	Hemolysin activation/secretion protein-like
Saro_1999	0.0143105	Nucleotidyl transferase	Nucleotidyl transferase
Saro_2001	0.0284963	[J] Translation, ribosomal structure and biogenesis	protein of unknown function UPF0079
Saro_2002	0.0220404	PAS/PAC sensor signal transduction histidine kinase	PAS/PAC sensor signal transduction histidine kinase (EC 2.7.13.3)
Saro_2003	0.010611	[H] Coenzyme transport and metabolismS-adenosylhomocysteine hydrolase	adenosylhomocysteinase (EC 3.3.1.1)
Saro_2006	0.00214101	hypothetical protein	hypothetical protein
Saro_2007	0.00171603	[H] Coenzyme transport and metabolism	GTP cyclohydrolase I (EC 3.5.4.16)
Saro_2008	0.0110229	[I] Lipid transport and metabolism	phospholipase D/Transphosphatidylase
Saro_2012	0.0370048	[R] General function prediction only	Nitrilase/cyanide hydratase and apolipoprotein N-acyltransferase
Saro_2014	0.0182096	[O] Posttranslational modification, protein turnover, chaperonesMolecular chaperone IbpA, HSP20 family	heat shock protein Hsp20
Saro_2018	0.00869042	[U] Intracellular trafficking, secretion, and vesicular transportPreprotein translocase subunit SecG	protein translocase subunit secG
Saro_2019	0.0262935	[G] Carbohydrate transport and metabolismTriosephosphate isomerase	triosephosphate isomerase (EC 5.3.1.1)
Saro_2026	0.0216856	hypothetical protein	hypothetical protein
Saro_2032	0.0276333	[C] Energy production and conversion	citrate synthase (EC 2.3.3.1)
Saro_2033	0.0314592	hypothetical protein	hypothetical protein
Saro_2034	0.0274086	[T] Signal transduction mechanisms	histidine kinase (EC 2.7.13.3)
Saro_2038	0.00546222	hypothetical protein	hypothetical protein
Saro_2039	0.0268101	[L] Replication, recombination and repairUracil-DNA glycosylase	Uracil-DNA glycosylase superfamily
Saro_2041	0.0308803	general stress protein	general stress protein
Saro_2045	0.0383397	[I] Lipid transport and metabolismCrotonobetainyl-CoA:carnitine CoA-transferase CaiB and related acyl-CoA transferases	L-carnitine dehydratase/bile acid-inducible protein F
Saro_2047	0.0444891	[T] Signal transduction mechanisms	two component, sigma54 specific, transcriptional regulator, Fis family
Saro_2057	0.0468337	hypothetical protein	hypothetical protein
Saro_2060	0.0238787	[K] TranscriptionTranscriptional regulator of heat shock response	heat-inducible transcription repressor HrcA
Saro_2064	0.00748519	[L] Replication, recombination and repair	phage integrase
Saro_2067	0.0412726	hypothetical protein	hypothetical protein
Saro_2071	0.0352857	[M] Cell wall/membrane/envelope biogenesis	glycosyl transferase, group 1
Saro_2079	0.0164449	[I] Lipid transport and metabolism	biotin carboxylase (EC 6.3.4.14)/acetyl-CoA carboxylase carboxyltransferase subunit alpha
Saro_2081	0.0208631	[H] Coenzyme transport and metabolism_x000D_ [J] Translation, ribosomal structure and biogenesis	glutathione synthase (EC 6.3.2.3)
Saro_2084	0.0422848	[J] Translation, ribosomal structure and biogenesis	Protein of unknown function UPF0011
Saro_2088	0.0288961	putative transcriptional regulators, CopG/Arc/MetJ DNA-binding domain	putative transcriptional regulators, CopG/Arc/MetJ DNA-binding domain
Saro_2096	0.0076403	Twin-arginine translocation pathway signal	Twin-arginine translocation pathway signal
Saro_2099	0.0299249	hypothetical protein	hypothetical protein
Saro_2100	0.0319909	[J] Translation, ribosomal structure and biogenesis	tyrosyl-tRNA synthetase (EC 6.1.1.1)
Saro_2103	0.0338364	[E] Amino acid transport and metabolism	cysteine synthase (EC 2.5.1.47)
Saro_2105	0.0415541	[I] Lipid transport and metabolism	acyl-CoA dehydrogenase-like
Saro_2107	0.0357152	[E] Amino acid transport and metabolism	phosphoribosyl-AMP cyclohydrolase (EC 3.5.4.19)
Saro_2108	0.00878055	[R] General function prediction onlyPredicted amidophosphoribosyltransferases	phosphoribosyltransferase
Saro_2112	0.0281254	[J] Translation, ribosomal structure and biogenesis	glycyl-tRNA synthetase alpha chain (EC 6.1.1.14)
Saro_2113	0.0128081	[S] Function unknown	GumN
Saro_2115	0.0392357	[J] Translation, ribosomal structure and biogenesisRibosomal protein L25 (general stress protein Ctc)	LSU ribosomal protein L25P
Saro_2116	0.0296845	[J] Translation, ribosomal structure and biogenesisPeptidyl-tRNA hydrolase	peptidyl-tRNA hydrolase (EC 3.1.1.29)
Saro_2118	0.0402655	[N] Cell motility_x000D_ [W] Extracellular structures	TPR repeat protein
Saro_2120	0.00805913	TPR repeat protein	TPR repeat protein
Saro_2125	0.0131318	MaoC-like dehydratase	MaoC-like dehydratase
Saro_2126	0.0160198	hypothetical protein	hypothetical protein
Saro_2127	0.0331336	[L] Replication, recombination and repair	DNA mismatch repair protein MutL
Saro_2128	0.0197783	[D] Cell cycle control, cell division, chromosome partitioning	rod shape-determining protein MreB
Saro_2129	0.0374975	[D] Cell cycle control, cell division, chromosome partitioningCell shape-determining protein MreC	rod shape-determining protein MreC
Saro_2134	0.0393435	hypothetical protein	hypothetical protein
Saro_2135	0.0343517	[P] Inorganic ion transport and metabolism	copper resistance B precursor
Saro_2136	0.0115339	[D] Cell cycle control, cell division, chromosome partitioning_x000D_ [P] Inorganic ion transport and metabolism_x000D_ [M] Cell wall/membrane/envelope biogenesis	Copper-resistance protein CopA
Saro_2139	0.0242244	hypothetical protein	hypothetical protein
Saro_2143	0.0173509	hypothetical protein	hypothetical protein
Saro_2144	0.036203	[K] TranscriptionDNA-binding transcriptional regulator, MerR family	transcriptional regulator, MerR family
Saro_2151	0.0258478	[P] Inorganic ion transport and metabolismCo/Zn/Cd efflux system component	cation efflux protein
Saro_2152	0.0384451	[K] Transcription	transcriptional regulator, MerR family
Saro_2155	0.0368372	hypothetical protein	hypothetical protein
Saro_2157	0.0348987	TraE protein	TraE
Saro_2162	0.0401181		ATPase
Saro_2167	0.0343392	hypothetical protein	conjugal transfer pilus assembly protein TraF
Saro_2172	0.0198059	helicase-like	helicase-like
Saro_2176	0.0365733	hypothetical protein	hypothetical protein
Saro_2185	0.00391027	hypothetical protein	hypothetical protein
Saro_2190	0.0425109	[L] Replication, recombination and repairSingle-stranded DNA-binding protein	single-strand binding protein
Saro_2191	0.0497135	hypothetical protein	hypothetical protein
Saro_2206	0.0422096	hypothetical protein	hypothetical protein
Saro_2207	0.021562	hypothetical protein	hypothetical protein
Saro_2212	0.0118944	[S] Function unknown, Uncharacterized conserved protein YndB, AHSA1/START domain	hypothetical protein
Saro_2219	0.0216308	hypothetical protein	hypothetical protein
Saro_2221	0.00855487	hypothetical protein	hypothetical protein
Saro_2236	0.0142608	Methyltransferase FkbM	Methyltransferase FkbM
Saro_2237	0.040208	hypothetical protein	hypothetical protein
Saro_2239	0.0350524	[G] Carbohydrate transport and metabolism	ribose-5-phosphate isomerase (EC 5.3.1.6)
Saro_2242	0.0246087	[K] TranscriptionTranscriptional regulator NrdR, contains Zn-ribbon and ATP-cone domains	Protein of unknown function DUF193
Saro_2246	0.0103432	hypothetical protein	hypothetical protein
Saro_2247	0.0170079	[J] Translation, ribosomal structure and biogenesisQueuine/archaeosine tRNA-ribosyltransferase	tRNA-guanine transglycosylase (EC 2.4.2.29)
Saro_2256	0.0276424	[F] Nucleotide transport and metabolism	phosphoribosylformylglycinamidine synthase subunit II (EC 6.3.5.3)
Saro_2260	0.0232699	[J] Translation, ribosomal structure and biogenesis	tRNA delta(2)-isopentenylpyrophosphate transferase
Saro_2266	0.01541	[H] Coenzyme transport and metabolism_x000D_ [R] General function prediction only	Epoxide hydrolase-like
Saro_2270	0.00676327	hypothetical protein	hypothetical protein
Saro_2273	0.0386272	hypothetical protein	hypothetical protein
Saro_2274	0.0015082	[L] Replication, recombination and repairSingle-stranded DNA-specific exonuclease, DHH superfamily, may be involved in archaeal DNA replication intiation	exonuclease RecJ (EC 3.1.-.-)
Saro_2275	0.0113501	histidine kinase (EC 2.7.13.3)	histidine kinase (EC 2.7.13.3)
Saro_2281	0.0485718	[K] Transcription_x000D_ [T] Signal transduction mechanisms	two component transcriptional regulator, winged helix family
Saro_2283	0.00573269	[S] Function unknownPredicted secreted protein	hypothetical protein
Saro_2284	0.0457959	[J] Translation, ribosomal structure and biogenesis	beta-lactamase-like
Saro_2288	0.00233496	[C] Energy production and conversion	NADH dehydrogenase subunit M (EC 1.6.5.3)
Saro_2290	0.0184181	[C] Energy production and conversion	NADH dehydrogenase subunit K (EC 1.6.5.3)
Saro_2292	0.018023	[C] Energy production and conversionFormate hydrogenlyase subunit 6/NADH:ubiquinone oxidoreductase 23 kD subunit (chain I)	NADH dehydrogenase subunit I (EC 1.6.5.3)
Saro_2300	0.0288784	[C] Energy production and conversion	NADH dehydrogenase subunit D (EC 1.6.5.3)
Saro_2301	0.0320687	[C] Energy production and conversion	NADH dehydrogenase subunit C (EC 1.6.5.3)
Saro_2302	0.0212597	[C] Energy production and conversionNADH:ubiquinone oxidoreductase 20 kD subunit (chhain B) or related Fe-S oxidoreductase	NADH dehydrogenase subunit B (EC 1.6.5.3)
Saro_2308	0.0253193	[C] Energy production and conversion[H] Coenzyme transport and metabolism[R] General function prediction onlyLactate dehydrogenase or related 2-hydroxyacid dehydrogenase	Glycolate reductase
Saro_2311	0.0105176	hypothetical protein	hypothetical protein
Saro_2316	0.039329	[M] Cell wall/membrane/envelope biogenesisMembrane carboxypeptidase/penicillin-binding protein	Peptidoglycan glycosyltransferase
Saro_2319	0.0200542	generic methyltransferase	generic methyltransferase
Saro_2322	0.0424479	[C] Energy production and conversionSuccinate dehydrogenase/fumarate reductase, Fe-S protein subunit	succinate dehydrogenase subunit B (EC 1.3.5.1)
Saro_2326	0.0288933	[T] Signal transduction mechanisms	diguanylate phosphodiesterase
Saro_2334	0.0207514	[D] Cell cycle control, cell division, chromosome partitioningChromosome partitioning ATPase, Mrp family, contains Fe-S cluster	putative exopolysaccharide biosynthesis protein
Saro_2340	0.0152147	hypothetical protein	hypothetical protein
Saro_2349	0.0249275	[I] Lipid transport and metabolism	Acetyl-CoA C-acetyltransferase
Saro_2352	0.018122	hypothetical protein	hypothetical protein
Saro_2360	0.0459576	[J] Translation, ribosomal structure and biogenesis	lysyl-tRNA synthetase, class I (EC 6.1.1.6)
Saro_2376	0.0406657	hypothetical protein	hypothetical protein
Saro_2378	0.0480165	[C] Energy production and conversion	aldehyde dehydrogenase
Saro_2386	0.0239717	[T] Signal transduction mechanisms	adenylate/guanylate cyclase
Saro_2393	0.0336187	[L] Replication, recombination and repair	replication restart DNA helicase PriA
Saro_2398	0.0402846	peptidase S1 and S6, chymotrypsin/Hap	peptidase S1 and S6, chymotrypsin/Hap
Saro_2411	0.0361518	Twin-arginine translocation pathway signal	Twin-arginine translocation pathway signal
Saro_2414	0.0399866	[G] Carbohydrate transport and metabolism	N-acetylglucosamine 6-phosphate deacetylase (EC 3.5.1.25)
Saro_2419	0.0172793	[G] Carbohydrate transport and metabolismPeriplasmic beta-glucosidase and related glycosidases	Beta-glucosidase
Saro_2423	0.0293536	[G] Carbohydrate transport and metabolism	Twin-arginine translocation pathway signal
Saro_2424	0.0174313	beta-galactosidase (EC:3.2.1.23)	beta-galactosidase (EC:3.2.1.23)
Saro_2429	0.00719258	[I] Lipid transport and metabolism_x000D_ [Q] Secondary metabolites biosynthesis, transport and catabolism_x000D_ [R] General function prediction only	short-chain dehydrogenase/reductase SDR
Saro_2433	0.0245503	[R] General function prediction only	aldo/keto reductase
Saro_2439	0.0446721	hypothetical protein	hypothetical protein
Saro_2444	0.0483881	[R] General function prediction only	aldo/keto reductase
Saro_2449	0.0275622	[S] Function unknown	conserved hypothetical protein 698
Saro_2452	0.0201889	[P] Inorganic ion transport and metabolism	Cyclohexanone monooxygenase
Saro_2453	0.0395762	[Q] Secondary metabolites biosynthesis, transport and catabolism_x000D_ [I] Lipid transport and metabolism	AMP-dependent synthetase and ligase
Saro_2457	0.0183532	[R] General function prediction only	beta-lactamase-like
Saro_2462	0.0247771	[P] Inorganic ion transport and metabolismPredicted Fe2+/Mn2+ transporter, VIT1/CCC1 family	protein of unknown function DUF125, transmembrane
Saro_2463	0.0308561	[Q] Secondary metabolites biosynthesis, transport and catabolism	fumarylacetoacetate hydrolase (EC 3.7.1.2)
Saro_2465	0.0221525	[K] Transcription	transcriptional regulator, LysR family
Saro_2482	0.0224614	[J] Translation, ribosomal structure and biogenesis	Polyribonucleotide nucleotidyltransferase
Saro_2485	0.0354634	[O] Posttranslational modification, protein turnover, chaperones	peptidase M50
Saro_2487	0.0310967	[F] Nucleotide transport and metabolism	thymidine kinase (EC 2.7.1.21)
Saro_2495	0.0245255	[K] Transcription_x000D_ [T] Signal transduction mechanisms	phage shock protein C (PspC) family protein
Saro_2497	0.016758	TadE-like	TadE-like
Saro_2498	0.0375831	[U] Intracellular trafficking, secretion, and vesicular transport_x000D_ [W] Extracellular structures	TadE-like
Saro_2500	0.00270132	[G] Carbohydrate transport and metabolism	TM1410 hypothetical-related protein
Saro_2502	0.00624908	acetyl-CoA C-acetyltransferase	acetyl-CoA C-acetyltransferase
Saro_2504	0.0296488	[R] General function prediction only	alcohol dehydrogenase, zinc-containing
Saro_2505	0.030552	hypothetical protein	hypothetical protein
Saro_2507	0.0235479	[K] Transcription	transcriptional regulator, LysR family
Saro_2509	0.0467577	[P] Inorganic ion transport and metabolism	TonB-dependent receptor
Saro_2511	0.0185935	[I] Lipid transport and metabolism	acyl-CoA dehydrogenase-like
Saro_2514	0.00849112	[K] TranscriptionDNA-binding transcriptional regulator ModE (molybdenum-dependent)	putative transcriptional regulator, ModE family
Saro_2516	0.0371668	hypothetical protein	hypothetical protein
Saro_2519	0.0360267	[O] Posttranslational modification, protein turnover, chaperonesGlutaredoxin-related protein	Glutaredoxin-related protein
Saro_2521	0.0159038	[S] Function unknownUncharacterized protein	protein of unknown function DUF1476
Saro_2522	0.0237209	hypothetical protein	hypothetical protein
Saro_2525	0.0307447	[E] Amino acid transport and metabolism	prolyl oligopeptidase (EC:3.4.21.26). Serine peptidase. MEROPS family S09A
Saro_2529	0.0321412	[J] Translation, ribosomal structure and biogenesis	SSU ribosomal protein S13P
Saro_2530	0.0480804	transferase hexapeptide repeat protein	transferase hexapeptide repeat protein
Saro_2534	0.0162019	hypothetical protein	hypothetical protein
Saro_2544	0.0168308	[M] Cell wall/membrane/envelope biogenesis	glycosyl transferase, group 1
Saro_2546	0.0384566	[K] Transcription	transcriptional regulator, PadR family
Saro_2551	0.0141885	[J] Translation, ribosomal structure and biogenesisNADPH-dependent 7-cyano-7-deazaguanine reductase QueF, C-terminal domain, T-fold superfamily	GTP cyclohydrolase I
Saro_2552	0.0411977	hypothetical protein	hypothetical protein
Saro_2555	0.033539	MscS Mechanosensitive ion channel	MscS Mechanosensitive ion channel
Saro_2556	0.0388734	[H] Coenzyme transport and metabolism	uroporphyrinogen-III C-methyltransferase (EC 2.1.1.107)
Saro_2557	0.0343241	hypothetical protein	hypothetical protein
Saro_2560	0.0261127	[H] Coenzyme transport and metabolism_x000D_ [E] Amino acid transport and metabolism	phosphoadenylylsulfate reductase (thioredoxin) (EC 1.8.4.8)
Saro_2561	0.0254038	[G] Carbohydrate transport and metabolism	anion transporter
Saro_2563	0.0245785	hypothetical protein	hypothetical protein
Saro_2579	0.0416066	[M] Cell wall/membrane/envelope biogenesis	OmpW
Saro_2582	0.0456326	[C] Energy production and conversion	flavin reductase-like, FMN-binding
Saro_2584	0.00467485	[L] Replication, recombination and repair	DEAD/DEAH box helicase-like
Saro_2585	0.0134935	[J] Translation, ribosomal structure and biogenesis	bacterial translation initiation factor 1 (bIF-1)
Saro_2586	0.0354616	[K] Transcription	cold-shock DNA-binding protein family
Saro_2588	0.0141214	[P] Inorganic ion transport and metabolism	phosphate-selective porin O and P
Saro_2589	0.00380814	hypothetical protein	hypothetical protein
Saro_2595	0.0279003	[O] Posttranslational modification, protein turnover, chaperones	glutathione S-transferase-like
Saro_2602	0.0338959	[E] Amino acid transport and metabolism	4-aminobutyrate aminotransferase apoenzyme (EC 2.6.1.19)
Saro_2610	0.017209	[C] Energy production and conversion	Betaine-aldehyde dehydrogenase
Saro_2613	0.0127976	[H] Coenzyme transport and metabolism_x000D_ [R] General function prediction only	alpha/beta hydrolase
Saro_2634	0.0458409	[O] Posttranslational modification, protein turnover, chaperones	heat shock protein HslVU, ATPase subunit HslU
Saro_2636	0.0213134	[M] Cell wall/membrane/envelope biogenesis	Beta-barrel assembly machine subunit BamE
Saro_2641	0.0247453	hypothetical protein	hypothetical protein
Saro_2657	0.0253941	[G] Carbohydrate transport and metabolism	Drug resistance transporter Bcr/CflA subfamily
Saro_2659	0.0364406	[K] Transcription	transcriptional regulator, LysR family
Saro_2664	0.00252459	glycosyl transferase, family 39	glycosyl transferase, family 39
Saro_2673	0.0294336	[I] Lipid transport and metabolism_x000D_ [Q] Secondary metabolites biosynthesis, transport and catabolism_x000D_ [R] General function prediction only	short-chain dehydrogenase/reductase SDR
Saro_2676	0.0451748	hypothetical protein	hypothetical protein
Saro_2678	0.0117957	[O] Posttranslational modification, protein turnover, chaperones	thioredoxin family protein
Saro_2682	0.0246777	Esterase/lipase/thioesterase	Esterase/lipase/thioesterase
Saro_2693	0.0393902	hypothetical protein	hypothetical protein
Saro_2694	0.0191151	hypothetical protein	hypothetical protein
Saro_2697	0.0381986	[S] Function unknown	hypothetical protein
Saro_2705	0.0494301	hypothetical protein	hypothetical protein
Saro_2712	0.0199102	hypothetical protein	plasmid and phage replicative helicase
Saro_2713	0.023288	hypothetical protein	hypothetical protein
Saro_2715	0.0328631	[X] Mobilome: prophages, transposons	Terminase small subunit
Saro_2718	0.0452707	[S] Function unknown	hypothetical protein
Saro_2719	0.0383004	hypothetical protein	hypothetical protein
Saro_2725	0.0018031	hypothetical protein	hypothetical protein
Saro_2732	0.0443437	hypothetical protein	hypothetical protein
Saro_2740	0.0447069	PE-PGRS family protein	PE-PGRS family protein
Saro_2742	0.0152714	hypothetical protein	hypothetical protein
Saro_2744	0.0252862	hypothetical protein	hypothetical protein
Saro_2750	0.00684352	Methyltransferase FkbM	Methyltransferase FkbM
Saro_2751	0.0319136	hypothetical protein	hypothetical protein
Saro_2761	0.0235682	hypothetical protein	hypothetical protein
Saro_2762	0.0279008	[O] Posttranslational modification, protein turnover, chaperonesGlutathione S-transferase	glutathione S-transferase-like
Saro_2763	0.0386098	[C] Energy production and conversion [R] General function prediction only	oxidoreductase FAD/NAD(P)-binding
Saro_2765	0.0388268	[K] Transcription, DNA-binding transcriptional regulator, LysR family	transcriptional regulator, LysR family
Saro_2767	0.0152789	[I] Lipid transport and metabolism_x000D_ [Q] Secondary metabolites biosynthesis, transport and catabolism_x000D_ [R] General function prediction onlyNAD(P)-dependent dehydrogenase, short-chain alcohol dehydrogenase family	short-chain dehydrogenase/reductase SDR
Saro_2768	0.024974	[R] General function prediction only_x000D_ [C] Energy production and conversion, NADPH:quinone reductase or related Zn-dependent oxidoreductase	alcohol dehydrogenase superfamily, zinc-containing
Saro_2770	0.0177575	[S] Function unknownUncharacterized conserved protein	Extensin-like
Saro_2775	0.0324596	[S] Function unknownUncharacterized conserved protein, circularly permuted ATPgrasp superfamily	protein of unknown function DUF404
Saro_2776	0.0294829	[C] Energy production and conversion	molydopterin dinucleotide-binding region
Saro_2779	0.0392584	hypothetical protein	hypothetical protein
Saro_2784	0.049398	[C] Energy production and conversion	Glycerol-3-phosphate dehydrogenase (NAD(P)+)
Saro_2785	0.0111505	[J] Translation, ribosomal structure and biogenesistRNA A37 threonylcarbamoyltransferase TsaD	O-sialoglycoprotein endopeptidase (EC 3.4.24.57)
Saro_2787	0.00986755	[H] Coenzyme transport and metabolismUroporphyrinogen-III synthase	uroporphyrinogen-III synthase
Saro_2789	0.0236976	[C] Energy production and conversion_x000D_ [H] Coenzyme transport and metabolism	2-octaprenyl-3-methyl-6-methoxy-1,4-benzoquinol hydroxylase (EC 1.14.13.-)
Saro_2791	0.0315835	[O] Posttranslational modification, protein turnover, chaperones	cytochrome c biogenesis protein, transmembrane region
Saro_2794	0.0229072	hypothetical protein	hypothetical protein
Saro_2797	0.0433934	[E] Amino acid transport and metabolism	aminotransferase, class V
Saro_2798	0.00141397	[E] Amino acid transport and metabolism	aminotransferase, class V
Saro_2800	0.00596429	[C] Energy production and conversion	short-chain dehydrogenase/reductase SDR
Saro_2801	0.0183115	[C] Energy production and conversion	aldehyde dehydrogenase
Saro_2805	0.0342238	hypothetical protein	hypothetical protein
Saro_2806	0.0128359	[Q] Secondary metabolites biosynthesis, transport and catabolism	dienelactone hydrolase
Saro_2808	0.0353713	[R] General function prediction only	NmrA-like
Saro_2809	0.0450762	[Q] Secondary metabolites biosynthesis, transport and catabolism	Carotenoid oxygenase
Saro_2817	0.0270086	[J] Translation, ribosomal structure and biogenesis	4-carboxy-4-hydroxy-2-oxoadipate aldolase (EC 4.1.3.-)
Saro_2819	0.0111322	[R] General function prediction only	2-pyrone-4,6-dicarboxylate hydrolase (EC 3.1.1.57)
Saro_2822	0.0108658	TonB-like	TonB-like
Saro_2823	0.0309178	[Q] Secondary metabolites biosynthesis, transport and catabolism	amidohydrolase
Saro_2825	0.0459006	[O] Posttranslational modification, protein turnover, chaperones	peptidase M28
Saro_2826	0.0274964	[R] General function prediction only	peptidase M16-like
Saro_2829	0.0289966	hypothetical protein	hypothetical protein
Saro_2831	0.00389613	[J] Translation, ribosomal structure and biogenesisAsp-tRNAAsn/Glu-tRNAGln amidotransferase B subunit	aspartyl/glutamyl-tRNA(Asn/Gln) amidotransferase subunit B (EC 6.3.5.-)
Saro_2832	0.0456672	[J] Translation, ribosomal structure and biogenesis	aspartyl/glutamyl-tRNA(Asn/Gln) amidotransferase subunit A (EC 6.3.5.-)
Saro_2835	0.0350814	ribosomal protein S21	SSU ribosomal protein S21P
Saro_2839	0.0491983	[C] Energy production and conversion	HAD-superfamily hydrolase, subfamily IA, variant 1
Saro_2853	0.0491619	[O] Posttranslational modification, protein turnover, chaperones	electron transport protein SCO1/SenC
Saro_2854	0.0344063	[S] Function unknown	Uncharacterised conserved protein UCP006173
Saro_2856	0.0383236	hypothetical protein	hypothetical protein
Saro_2858	0.023094	[H] Coenzyme transport and metabolism	riboflavin synthase alpha chain (EC 2.5.1.9)
Saro_2859	0.040132	hypothetical protein	hypothetical protein
Saro_2861	0.0443604	[E] Amino acid transport and metabolism	aminomethyltransferase (EC 2.1.2.10)
Saro_2862	0.023398	[F] Nucleotide transport and metabolism	formyltetrahydrofolate deformylase (EC 3.5.1.10)
Saro_2863	0.021941	[G] Carbohydrate transport and metabolism	Glyoxalase/bleomycin resistance protein/dioxygenase
Saro_2866	0.0262493	[I] Lipid transport and metabolism_x000D_ [Q] Secondary metabolites biosynthesis, transport and catabolism_x000D_ [R] General function prediction only	short-chain dehydrogenase/reductase SDR
Saro_2868	0.0394214	[R] General function prediction only	amidohydrolase 2
Saro_2874	0.00168673	Twin-arginine translocation pathway signal	Twin-arginine translocation pathway signal
Saro_2875	0.00876367	hypothetical protein	hypothetical protein
Saro_2876	0.0418689	[C] Energy production and conversion	FAD linked oxidase-like
Saro_2878	0.0375961	[G] Carbohydrate transport and metabolism	Pyrrolo-quinoline quinone
Saro_2882	0.0125435	[I] Lipid transport and metabolism_x000D_ [Q] Secondary metabolites biosynthesis, transport and catabolism_x000D_ [R] General function prediction only	short-chain dehydrogenase/reductase SDR
Saro_2885	0.0108428	cyclic nucleotide-binding domain (cNMP-BD) protein	cyclic nucleotide-binding domain (cNMP-BD) protein
Saro_2886	0.0312392	hypothetical protein	hypothetical protein
Saro_2887	0.0382352	[O] Posttranslational modification, protein turnover, chaperones	glutathione S-transferase-like
Saro_2890	0.0255483	[O] Posttranslational modification, protein turnover, chaperones	glutathione S-transferase-like
Saro_2892	0.0309299	[R] General function prediction only_x000D_ [C] Energy production and conversion	putative NADH oxidoreductase
Saro_2899	0.0138485	hypothetical protein	hypothetical protein
Saro_2902	0.000925329	[G] Carbohydrate transport and metabolism[T] Signal transduction mechanismsPhosphotransferase system, HPr and related phosphotransfer proteins	HPrNtr
Saro_2904	0.013933	[T] Signal transduction mechanisms	Uncharacterised P-loop ATPase protein UPF0042
Saro_2907	0.0387218	[K] Transcription_x000D_ [T] Signal transduction mechanisms	two component transcriptional regulator, winged helix family
Saro_2913	0.0256228	[R] General function prediction only	Pirin-like
Saro_2915	0.0167671	[J] Translation, ribosomal structure and biogenesis	protein of unknown function DUF519
Saro_2917	0.0218627	[H] Coenzyme transport and metabolism_x000D_ [R] General function prediction only	alpha/beta hydrolase
Saro_2931	0.0435072	[P] Inorganic ion transport and metabolism	Uncharacterized protein involved in copper resistance-like
Saro_2932	0.0275396	[R] General function prediction only	Peptidase M20D, amidohydrolase
Saro_2933	0.0440161	[K] Transcription	transcriptional regulator, AsnC family
Saro_2934	0.0495988	[H] Coenzyme transport and metabolism	aminotransferase class-III
Saro_2936	0.0264965	[C] Energy production and conversion	succinate semialdehyde dehydrogenase (EC 1.2.1.16)
Saro_2938	0.00227929	[C] Energy production and conversion	aldehyde dehydrogenase
Saro_2940	0.0303164	[I] Lipid transport and metabolism	BFD-like (2Fe-2S)-binding protein
Saro_2941	0.00779483	hypothetical protein	hypothetical protein
Saro_2947	0.0374202	[H] Coenzyme transport and metabolism	haloacid dehalogenase, type II
Saro_2948	0.0107118	[R] General function prediction only[H] Coenzyme transport and metabolismPhosphoglycerate dehydrogenase or related dehydrogenase	D-isomer specific 2-hydroxyacid dehydrogenase, NAD-binding
Saro_2951	0.0230223	[S] Function unknownUncharacterized membrane protein	protein of unknown function DUF1624
Saro_2957	0.0114595	hypothetical protein	hypothetical protein
Saro_2965	0.0448054	[H] Coenzyme transport and metabolism	uroporphyrinogen-III C-methyltransferase (EC 2.1.1.107)
Saro_2967	0.0106701	[P] Inorganic ion transport and metabolism_x000D_ [Q] Secondary metabolites biosynthesis, transport and catabolism	assimilatory nitrite reductase (NAD(P)H) small subunit (EC 1.7.1.4)
Saro_2970	0.039177	[P] Inorganic ion transport and metabolismNitrate/nitrite transporter NarK	major facilitator superfamily MFS_1
Saro_2974	0.00897525	[F] Nucleotide transport and metabolismGMP synthase - Glutamine amidotransferase domain	glutamine amidotransferase class-I
Saro_2984	0.0131628	hypothetical protein	hypothetical protein
Saro_2987	0.0334752	hypothetical protein	hypothetical protein
Saro_3001	0.0290941	hypothetical protein	hypothetical protein
Saro_3004	0.0284168	[S] Function unknown	Phage uncharacterized protein-like
Saro_3005	0.0229025	conserved hypothetical protein, putative phage associated protein	conserved hypothetical protein, putative phage associated protein
Saro_3008	0.024764	[L] Replication, recombination and repairHolliday junction resolvase RusA (prophage-encoded endonuclease)	endodeoxyribonuclease RusA
Saro_3009	0.0270341	hypothetical protein	hypothetical protein
Saro_3010	0.0411235	hypothetical protein	hypothetical protein
Saro_3013	0.0128864	hypothetical protein	hypothetical protein
Saro_3018	0.0428648	hypothetical protein	hypothetical protein
Saro_3019	0.0167281	hypothetical protein	hypothetical protein
Saro_3020	0.0311186	hypothetical protein	hypothetical protein
Saro_3022	0.0108063	conserved hypothetical protein, putative phage associated protein	conserved hypothetical protein, putative phage associated protein
Saro_3023	0.00269672	hypothetical protein	hypothetical protein
Saro_3027	0.00950942	hypothetical protein	hypothetical protein
Saro_3033	0.0220757	[V] Defense mechanisms	ABC transporter related
Saro_3038	0.0167354	[S] Function unknown	protein of unknown function DUF541
Saro_3044	0.0062693	hypothetical protein	hypothetical protein
Saro_3046	0.0355344	[J] Translation, ribosomal structure and biogenesis	ribosomal large subunit pseudouridine synthase D (EC 5.4.99.-)
Saro_3048	0.0395879	[N] Cell motility_x000D_ [T] Signal transduction mechanisms	methyl-accepting chemotaxis sensory transducer
Saro_3063	0.0315936	Tetratricopeptide TPR_4	Tetratricopeptide TPR_4
Saro_3066	0.0257531	Sel1-like repeat protein	Sel1-like repeat protein
Saro_3069	0.0438523	[M] Cell wall/membrane/envelope biogenesis	glycosyl transferase, group 1
Saro_3073	0.0141605	[R] General function prediction only	2-nitropropane dioxygenase precursor (EC 1.13.11.32)
Saro_3077	0.00961835	hypothetical protein	hypothetical protein
Saro_3081	0.0146467	[R] General function prediction onlyUncharacterized conserved protein YbjT, contains NAD(P)-binding and DUF2867 domains	NAD-dependent epimerase/dehydratase
Saro_3083	0.00606477	[I] Lipid transport and metabolism_x000D_ [Q] Secondary metabolites biosynthesis, transport and catabolism_x000D_ [R] General function prediction only	short-chain dehydrogenase/reductase SDR
Saro_3087	0.0431414	[Q] Secondary metabolites biosynthesis, transport and catabolism	Taurine catabolism dioxygenase TauD/TfdA
Saro_3090	0.0374543	[V] Defense mechanisms	Endoribonuclease L-PSP
Saro_3091	0.0440115	hypothetical protein	hypothetical protein
Saro_3092	0.0460317	[H] Coenzyme transport and metabolism	2-amino-4-hydroxy-6- hydroxymethyldihydropteridine pyrophosphokinase
Saro_3093	0.0465635	Protein of unknown function (DUF1674)	Nitrilase/cyanide hydratase and apolipoprotein N-acyltransferase
Saro_3097	0.00912836	protein of unknown function DUF1674	protein of unknown function DUF1674
Saro_3103	0.0266533	[R] General function prediction only	protein of unknown function DUF482
Saro_3109	0.0417334	hypothetical protein	hypothetical protein
Saro_3110	0.0322581	[I] Lipid transport and metabolism_x000D_ [Q] Secondary metabolites biosynthesis, transport and catabolism	hypothetical protein
Saro_3118	0.023942	[X] Mobilome: prophages, transposons	protein of unknown function DUF264
Saro_3126	0.0143924	hypothetical protein	hypothetical protein
Saro_3128	0.0172885	hypothetical protein	hypothetical protein
Saro_3129	0.00474824	[S] Function unknownUncharacterized protein	hypothetical protein
Saro_3139	0.018458	[O] Posttranslational modification, protein turnover, chaperonesRedox-regulated molecular chaperone, HSP33 family	Hsp33 protein
Saro_3149	0.0347658	[M] Cell wall/membrane/envelope biogenesis	UDP-N-Acetylglucosamine 2-epimerase (EC 5.1.3.14)
Saro_3151	0.0430413	[M] Cell wall/membrane/envelope biogenesis	NAD-dependent epimerase/dehydratase
Saro_3152	0.0254007	hypothetical protein	hypothetical protein
Saro_3156	0.0234963	[S] Function unknownUncharacterized conserved protein, contains ferritin-like DUF455 domain	protein of unknown function DUF455
Saro_3174	0.00652181	[R] General function prediction onlyHemolysin or related protein, contains CBS domains	protein of unknown function DUF21
Saro_3177	0.0249776	hypothetical protein	hypothetical protein
Saro_3180	0.00738993	[I] Lipid transport and metabolism	MaoC-like dehydratase
Saro_3181	0.0289598	hypothetical protein	hypothetical protein
Saro_3185	0.00835765	hypothetical protein	Transglycosylase-associated protein
Saro_3192	0.00496669	hypothetical protein	hypothetical protein
Saro_3193	0.0194176	hypothetical protein	hypothetical protein
Saro_3196	0.0252612	hypothetical protein	hypothetical protein
Saro_3201	0.00847501	hypothetical protein	hypothetical protein
Saro_3204	0.0245958	hypothetical protein	hypothetical protein
Saro_3205	0.00865173	hypothetical protein	hypothetical protein
Saro_3211	0.00594645	hypothetical protein	hypothetical protein
Saro_3212	0.0473172	[I] Lipid transport and metabolism_x000D_ [Q] Secondary metabolites biosynthesis, transport and catabolism_x000D_ [R] General function prediction only	3-oxoacyl-[acyl-carrier-protein] reductase (EC 1.1.1.100)/acetoacetyl-CoA reductase (EC 1.1.1.36)
Saro_3215	0.0358638	[J] Translation, ribosomal structure and biogenesis	leucyl-tRNA synthetase (EC 6.1.1.4)
Saro_3216	0.0479032	[S] Function unknown	LPS-assembly lipoprotein
Saro_3217	0.0428733	[L] Replication, recombination and repair	DNA polymerase III, delta subunit (EC 2.7.7.7)
Saro_3219	0.0301376	peptidase M48, Ste24p	peptidase M48, Ste24p
Saro_3221	0.0298672	[M] Cell wall/membrane/envelope biogenesis	glycosyl transferase, group 1
Saro_3223	0.0313675	[M] Cell wall/membrane/envelope biogenesis, Periplasmic protein involved in polysaccharide export, contains SLBB domain of the beta-grasp fold	polysaccharide export protein
Saro_3224	0.0307204	[M] Cell wall/membrane/envelope biogenesis [D] Cell cycle control, cell division, chromosome partitioning	Protein-tyrosine kinase
Saro_3228	0.0221294	hypothetical protein	hypothetical protein
Saro_3230	0.0248918	hypothetical protein	hypothetical protein
Saro_3232	0.0014202	hypothetical protein	hypothetical protein
Saro_3258	0.0133413	[M] Cell wall/membrane/envelope biogenesis[U] Intracellular trafficking, secretion, and vesicular transportLipoprotein signal peptidase	signal peptidase II (EC:3.4.23.36). Aspartic peptidase. MEROPS family A08
Saro_3264	0.0464241	[F] Nucleotide transport and metabolism	5-(carboxyamino)imidazole ribonucleotide mutase
Saro_3265	0.0115446	[G] Carbohydrate transport and metabolismPhosphoglycerate mutase (BPG-dependent)	phosphoglycerate mutase (EC 5.4.2.1)
Saro_3269	0.0192952	[M] Cell wall/membrane/envelope biogenesis	NAD-dependent epimerase/dehydratase
Saro_3271	0.00332424	[P] Inorganic ion transport and metabolismCopper oxidase (laccase) domain	protein of unknown function DUF152
Saro_3276	0.0179393	hypothetical protein	hypothetical protein
Saro_3279	0.0419241	[P] Inorganic ion transport and metabolism	arsenate reductase
Saro_3289	0.0235408	hypothetical protein	hypothetical protein
Saro_3290	0.0166896	[H] Coenzyme transport and metabolismThiamin biosynthesis thiazole synthase ThiGH, ThiG subunit, [H] Coenzyme transport and metabolismSulfur carrier protein ThiS (thiamine biosynthesis)	thiazole-phosphate synthase
Saro_3291	0.0163677	[C] Energy production and conversionPhosphotransacetylase, [C] Energy production and conversionMalic enzyme	allosteric NADP-dependent malic enzyme (EC 1.1.1.40)
Saro_3293	0.0145477	[L] Replication, recombination and repairDNA mismatch repair ATPase MutS	DNA mismatch repair protein MutS
Saro_3295	0.0230725	[F] Nucleotide transport and metabolismNucleoside permease NupC	Na+ dependent nucleoside transporter-like
Saro_3298	0.040012	hypothetical protein	hypothetical protein
Saro_3307	0.0212609	[G] Carbohydrate transport and metabolism	major facilitator superfamily MFS_1
Saro_3315	0.0291051	transport-associated	transport-associated
Saro_3316	0.0112604	[G] Carbohydrate transport and metabolism	phosphomannomutase (EC 5.4.2.8)
Saro_3320	0.0120604	[S] Function unknown	hypothetical protein
Saro_3324	0.00289907	hypothetical protein	hypothetical protein
Saro_3327	0.0126556	hypothetical protein	hypothetical protein
Saro_3328	0.0142978	[O] Posttranslational modification, protein turnover, chaperonesPeptide methionine sulfoxide reductase MsrB	Protein-methionine-S-oxide reductase
Saro_3333	0.00158171	[O] Posttranslational modification, protein turnover, chaperones	protease FtsH subunit HflK
Saro_3334	0.0108137	[D] Cell cycle control, cell division, chromosome partitioning	ATPase
Saro_3335	0.0176634	[S] Function unknown	Twin-arginine translocation pathway signal
Saro_3337	0.0174444	[Q] Secondary metabolites biosynthesis, transport and catabolism_x000D_ [V] Defense mechanisms	cytochrome P450
Saro_3338	0.031437	[J] Translation, ribosomal structure and biogenesis	SSU ribosomal protein S20P
Saro_3407	0.020542	[J] Translation, ribosomal structure and biogenesis	ybaK/ebsC protein
Saro_3409	0.00595793	[G] Carbohydrate transport and metabolism2-methylcitrate dehydratase PrpD	MmgE/PrpD family protein
Saro_3410	0.0323837	hypothetical protein	hypothetical protein
Saro_3413	0.0198981	[C] Energy production and conversion_x000D_ [H] Coenzyme transport and metabolism	monooxygenase, FAD-binding
Saro_3417	0.0112869	[I] Lipid transport and metabolism	Esterase/lipase-like protein
Saro_3418	0.0112272	[R] General function prediction onlyPredicted sulfurtransferase	Rhodanese domain protein
Saro_3419	0.0390093	[I] Lipid transport and metabolism	acyl-CoA dehydrogenase domain protein
Saro_3423	0.0445874	[E] Amino acid transport and metabolism	histidinol dehydrogenase (EC 1.1.1.23)
Saro_3426	0.00676116	[Q] Secondary metabolites biosynthesis, transport and catabolism	Glyoxalase/bleomycin resistance protein/dioxygenase
Saro_3431	0.0400782	[Q] Secondary metabolites biosynthesis, transport and catabolism	amine oxidase
Saro_3434	0.0245424	[K] Transcription	transcriptional regulator, LysR family
Saro_3436	0.0498442	[P] Inorganic ion transport and metabolism	sulfatase
Saro_3439	0.0100362	[I] Lipid transport and metabolism_x000D_ [Q] Secondary metabolites biosynthesis, transport and catabolism_x000D_ [R] General function prediction only	short-chain dehydrogenase/reductase SDR
Saro_3444	0.0129798	hypothetical protein	hypothetical protein
Saro_3445	0.0213551	[G] Carbohydrate transport and metabolism	TrkA-C domain protein
Saro_3446	0.0215941	hypothetical protein	hypothetical protein
Saro_3452	0.0144021	[P] Inorganic ion transport and metabolism	ATPase, P-type (transporting), HAD superfamily, subfamily IC
Saro_3455	0.016406	[R] General function prediction only_x000D_ [C] Energy production and conversion	Alcohol dehydrogenase, zinc-binding domain protein
Saro_3460	0.0329651	[I] Lipid transport and metabolism_x000D_ [Q] Secondary metabolites biosynthesis, transport and catabolism_x000D_ [R] General function prediction only	short-chain dehydrogenase/reductase SDR
Saro_3461	0.0379872	hypothetical protein	hypothetical protein
Saro_3463	0.0401096	[G] Carbohydrate transport and metabolism	Alcohol dehydrogenase GroES domain protein
Saro_3468	0.02928	[K] Transcription	transcriptional regulator, ArsR family
Saro_3469	0.0452722	[P] Inorganic ion transport and metabolism	TonB-dependent receptor
Saro_3470	0.0203406	[Q] Secondary metabolites biosynthesis, transport and catabolism_x000D_ [R] General function prediction only	Alcohol dehydrogenase, zinc-binding domain protein
Saro_3475	0.037963	[I] Lipid transport and metabolism_x000D_ [Q] Secondary metabolites biosynthesis, transport and catabolism_x000D_ [R] General function prediction only	short-chain dehydrogenase/reductase SDR
Saro_3477	0.0137346	hypothetical protein	hypothetical protein
Saro_3479	0.016446	[C] Energy production and conversion	4-cresol dehydrogenase (hydroxylating) (EC 1.17.99.1)
Saro_3483	0.0304287	[P] Inorganic ion transport and metabolism_x000D_ [R] General function prediction only	Rieske (2Fe-2S) domain protein
Saro_3485	0.0336639	[R] General function prediction onlyPredicted dioxygenase of extradiol dioxygenase family	Glyoxalase/bleomycin resistance protein/dioxygenase
Saro_3486	0.0119545	[I] Lipid transport and metabolism_x000D_ [Q] Secondary metabolites biosynthesis, transport and catabolism_x000D_ [R] General function prediction only	short-chain dehydrogenase/reductase SDR
Saro_3495	0.0107277	hypothetical protein	hypothetical protein
Saro_3497	0.0264364	hypothetical protein	hypothetical protein
Saro_3498	0.0144644	[M] Cell wall/membrane/envelope biogenesis	RND efflux system, outer membrane lipoprotein, NodT family
Saro_3499	0.0312392	[V] Defense mechanisms	secretion protein HlyD family protein
Saro_3501	0.0478982	[S] Function unknown	Fusaric acid resistance protein conserved region
Saro_3502	0.0324775	[K] Transcription	transcriptional regulator, LysR family
Saro_3504	0.0126178	[P] Inorganic ion transport and metabolismCation transport ATPase	heavy metal translocating P-type ATPase
Saro_3507	0.0271314	[I] Lipid transport and metabolism_x000D_ [Q] Secondary metabolites biosynthesis, transport and catabolism_x000D_ [R] General function prediction only	short-chain dehydrogenase/reductase SDR
Saro_3510	0.039824	[G] Carbohydrate transport and metabolism	major facilitator superfamily MFS_1
Saro_3514	0.0143529	[G] Carbohydrate transport and metabolism	Ribose/galactose isomerase
Saro_3516	0.00399211	[G] Carbohydrate transport and metabolism	PfkB domain protein
Saro_3522	0.0437057	[G] Carbohydrate transport and metabolism	glycoside hydrolase, family 43
Saro_3527	0.0388921	hypothetical protein	hypothetical protein
Saro_3531	0.00955692	hypothetical protein	hypothetical protein
Saro_3542	0.00450647	[I] Lipid transport and metabolism_x000D_ [Q] Secondary metabolites biosynthesis, transport and catabolism_x000D_ [R] General function prediction only	short-chain dehydrogenase/reductase SDR
Saro_3543	0.0418509	[I] Lipid transport and metabolism_x000D_ [Q] Secondary metabolites biosynthesis, transport and catabolism_x000D_ [R] General function prediction only	short-chain dehydrogenase/reductase SDR
Saro_3544	0.011279	[I] Lipid transport and metabolism_x000D_ [Q] Secondary metabolites biosynthesis, transport and catabolism_x000D_ [R] General function prediction only	short-chain dehydrogenase/reductase SDR
Saro_3546	0.01724	Rieske (2Fe-2S) domain protein	Rieske (2Fe-2S) domain protein
Saro_3549	0.04169	[K] Transcription	regulatory protein, LuxR
Saro_3551	0.0369923	[I] Lipid transport and metabolismPoly(3-hydroxyalkanoate) synthetase	alpha/beta hydrolase fold
Saro_3554	0.0135176	[I] Lipid transport and metabolism_x000D_ [R] General function prediction only	glucose-methanol-choline oxidoreductase
Saro_3558	0.00786239	[C] Energy production and conversion	dehydrogenase, E1 component
Saro_3559	0.0234182	[C] Energy production and conversion	Transketolase, central region
Saro_3561	0.0181393	hypothetical protein	hypothetical protein
Saro_3571	0.0326099	hypothetical protein	hypothetical protein
Saro_3573	0.0384669	protein of unknown function DUF1080	protein of unknown function DUF1080
Saro_3575	0.0183071	[G] Carbohydrate transport and metabolism	Xylose isomerase domain protein TIM barrel
Saro_3579	0.0455699	transcriptional regulator, TetR family	transcriptional regulator, TetR family
Saro_3580	0.0156399	[Q] Secondary metabolites biosynthesis, transport and catabolism	Carotenoid oxygenase
Saro_3581	0.0130362	[F] Nucleotide transport and metabolismThymidine phosphorylase	putative thymidine phosphorylase
Saro_3582	0.0289885	[E] Amino acid transport and metabolism_x000D_ [F] Nucleotide transport and metabolism	ribose-phosphate pyrophosphokinase
Saro_3584	0.0421943	protein of unknown function DUF214	protein of unknown function DUF214
Saro_3585	0.0402948	efflux transporter, RND family, MFP subunit	efflux transporter, RND family, MFP subunit
Saro_3588	0.0342047	hypothetical protein	hypothetical protein
Saro_3589	0.0482843	[X] Mobilome: prophages, transposons_x000D_ [S] Function unknown	Plasmid replication initiator protein-like protein
Saro_3592	0.0359805	methyl-accepting chemotaxis sensory transducer	methyl-accepting chemotaxis sensory transducer with Pas/Pac sensor
Saro_3595	0.0132381	[K] Transcription	transcriptional regulator, LuxR family
Saro_3600	0.00552927	[R] General function prediction only	short-chain dehydrogenase/reductase SDR
Saro_3607	0.041303	[I] Lipid transport and metabolism_x000D_ [Q] Secondary metabolites biosynthesis, transport and catabolism_x000D_ [R] General function prediction only	short-chain dehydrogenase/reductase SDR
Saro_3608	0.0170752	[I] Lipid transport and metabolism_x000D_ [Q] Secondary metabolites biosynthesis, transport and catabolism_x000D_ [R] General function prediction only	short-chain dehydrogenase/reductase SDR
Saro_3609	0.00265784	[I] Lipid transport and metabolism_x000D_ [Q] Secondary metabolites biosynthesis, transport and catabolism_x000D_ [R] General function prediction only	short-chain dehydrogenase/reductase SDR
Saro_3616	0.0223631	[C] Energy production and conversion	NADH:flavin oxidoreductase/NADH oxidase
Saro_3617	0.0337637	[Q] Secondary metabolites biosynthesis, transport and catabolism_x000D_ [I] Lipid transport and metabolism	AMP-dependent synthetase and ligase
Saro_3619	0.0452878	[R] General function prediction only	short-chain dehydrogenase/reductase SDR
Saro_3626	0.0300173	[C] Energy production and conversion	fumarate reductase/succinate dehydrogenase flavoprotein domain protein
Saro_3630	0.0380458	[H] Coenzyme transport and metabolism	Uncharacterized protein involved in ubiquinone biosynthesis-like protein
Saro_3633	0.0145895	[I] Lipid transport and metabolism_x000D_ [Q] Secondary metabolites biosynthesis, transport and catabolism_x000D_ [R] General function prediction only	short-chain dehydrogenase/reductase SDR
Saro_3636	0.0455004	[G] Carbohydrate transport and metabolism	major facilitator superfamily MFS_1
Saro_3639	0.0406221	[R] General function prediction only	oxidoreductase domain protein
Saro_3641	0.0475275	hypothetical protein	hypothetical protein
Saro_3642	0.0282963	hypothetical protein	hypothetical protein
Saro_3643	0.013675	[R] General function prediction only_x000D_ [E] Amino acid transport and metabolism	Alcohol dehydrogenase, zinc-binding domain protein
Saro_3647	0.0186138	Glyoxalase/bleomycin resistance protein/dioxygenase	Glyoxalase/bleomycin resistance protein/dioxygenase
Saro_3651	0.0175917	[I] Lipid transport and metabolism[R] General function prediction onlyCholine dehydrogenase or related flavoprotein	glucose-methanol-choline oxidoreductase
Saro_3654	0.0171367	[M] Cell wall/membrane/envelope biogenesis	NAD-dependent epimerase/dehydratase
Saro_3656	0.0364116	hypothetical protein	hypothetical protein
Saro_3661	0.0137504	[K] Transcription	transcriptional regulator, AraC family
Saro_3664	0.0207957	hypothetical protein	hypothetical protein
Saro_3665	0.0268995	[K] Transcription	transcriptional regulator, LysR family
Saro_3666	0.0203862	Rieske (2Fe-2S) domain protein	Rieske (2Fe-2S) domain protein
Saro_3667	0.0195195	[I] Lipid transport and metabolism_x000D_ [Q] Secondary metabolites biosynthesis, transport and catabolism_x000D_ [R] General function prediction only	short-chain dehydrogenase/reductase SDR
Saro_3668	0.0308865	[P] Inorganic ion transport and metabolism	TonB-dependent receptor
Saro_3670	0.010583	[G] Carbohydrate transport and metabolism	major facilitator superfamily MFS_1
Saro_3671	0.0141048	hypothetical protein	hypothetical protein
Saro_3673	0.00814205	[G] Carbohydrate transport and metabolism	2-keto-3-deoxygluconate kinase (EC 2.7.1.45)
Saro_3680	0.0394222	[I] Lipid transport and metabolism_x000D_ [R] General function prediction only	glucose-methanol-choline oxidoreductase
Saro_3682	0.0234802	[Q] Secondary metabolites biosynthesis, transport and catabolism_x000D_ [V] Defense mechanisms	cytochrome P450
Saro_3686	0.0282629	[C] Energy production and conversion	fumarate reductase/succinate dehydrogenase flavoprotein domain protein
Saro_3687	0.00943755	[E] Amino acid transport and metabolism	4-hydroxy-2-oxovalerate aldolase (EC 4.1.3.39)
Saro_3694	0.0104191	[K] Transcription	transcriptional regulator, TetR family
Saro_3696	0.019788	[S] Function unknown	membrane protein-like protein
Saro_3707	0.0312436	[I] Lipid transport and metabolism_x000D_ [Q] Secondary metabolites biosynthesis, transport and catabolism_x000D_ [R] General function prediction only	short-chain dehydrogenase/reductase SDR
Saro_3709	0.0107119	[K] Transcription	transcriptional regulator, TetR family
Saro_3712	0.0437856	hypothetical protein	hypothetical protein
Saro_3713	0.0138075	[P] Inorganic ion transport and metabolism	TonB-dependent receptor
Saro_3717	0.0384151	[I] Lipid transport and metabolism_x000D_ [Q] Secondary metabolites biosynthesis, transport and catabolism_x000D_ [R] General function prediction only	short-chain dehydrogenase/reductase SDR
Saro_3718	0.00304415	[I] Lipid transport and metabolism_x000D_ [Q] Secondary metabolites biosynthesis, transport and catabolism_x000D_ [R] General function prediction only	short-chain dehydrogenase/reductase SDR
Saro_3724	0.0287359	[G] Carbohydrate transport and metabolism	major facilitator superfamily MFS_1
Saro_3726	0.0201243	[I] Lipid transport and metabolism_x000D_ [Q] Secondary metabolites biosynthesis, transport and catabolism_x000D_ [R] General function prediction only	short-chain dehydrogenase/reductase SDR
Saro_3727	0.0342008	hypothetical protein	hypothetical protein
Saro_3731	0.00361429	[R] General function prediction only	short-chain dehydrogenase/reductase SDR
Saro_3734	0.0160643	[K] Transcription	transcriptional regulator, AsnC family
Saro_3735	0.0257216	[K] Transcription	transcriptional regulator, AsnC family
Saro_3737	0.0253578	hypothetical protein	hypothetical protein
Saro_3740	0.0460303	[C] Energy production and conversion	NADH:flavin oxidoreductase/NADH oxidase
Saro_3744	0.0415432	[P] Inorganic ion transport and metabolismOuter membrane receptor proteins, mostly Fe transport	TonB-dependent receptor
Saro_3746	0.0351314	hypothetical protein	hypothetical protein
Saro_3751	0.00664654	[I] Lipid transport and metabolism	coenzyme A transferase
Saro_3753	0.018313	[I] Lipid transport and metabolism	Enoyl-CoA hydratase/isomerase
Saro_3754	0.0459711	[R] General function prediction only	2-nitropropane dioxygenase, NPD
Saro_3757	0.00810244	[E] Amino acid transport and metabolism_x000D_ [I] Lipid transport and metabolism	acyl-CoA dehydrogenase domain protein
Saro_3758	0.0317501	[I] Lipid transport and metabolism	acetyl-CoA acetyltransferase
Saro_3766	0.0219605	[I] Lipid transport and metabolism	acetyl-CoA acetyltransferase
Saro_3767	0.030987	[Q] Secondary metabolites biosynthesis, transport and catabolism_x000D_ [I] Lipid transport and metabolism	AMP-dependent synthetase and ligase
Saro_3770	0.00756471	regulatory protein, LuxR	regulatory protein, LuxR
Saro_3772	0.0433243	[I] Lipid transport and metabolism_x000D_ [Q] Secondary metabolites biosynthesis, transport and catabolism_x000D_ [R] General function prediction only	short-chain dehydrogenase/reductase SDR
Saro_3773	0.0324786	hypothetical protein	hypothetical protein
Saro_3777	0.0430496	[S] Function unknownUncharacterized conserved protein, DUF2236 family	hypothetical protein
Saro_3779	0.0323785	[K] Transcription	regulatory protein, LuxR
Saro_3781	0.0154216	[T] Signal transduction mechanisms	diguanylate phosphodiesterase
Saro_3795	0.0262802	[I] Lipid transport and metabolism	(2S)-methylsuccinyl-CoA dehydrogenase
Saro_3799	0.0468832	hypothetical protein	hypothetical protein
Saro_3800	0.00726103	hypothetical protein	hypothetical protein
Saro_3807	0.0199415	[I] Lipid transport and metabolism_x000D_ [Q] Secondary metabolites biosynthesis, transport and catabolism_x000D_ [R] General function prediction only	short-chain dehydrogenase/reductase SDR
Saro_3817	0.017655	[C] Energy production and conversion	cytochrome c, class I
Saro_3822	0.00872419	hypothetical protein	hypothetical protein
Saro_3824	0.0133965	[I] Lipid transport and metabolism	3-oxoacid CoA-transferase, B subunit
Saro_3827	0.0373241	[K] Transcription	transcriptional regulator, LysR family
Saro_3829	0.0305159	[Q] Secondary metabolites biosynthesis, transport and catabolismMuconolactone delta-isomerase	muconolactone delta-isomerase (EC 5.3.3.4)
Saro_3830	0.00660279	[Q] Secondary metabolites biosynthesis, transport and catabolism	intradiol ring-cleavage dioxygenase
Saro_3832	0.0461836	[Q] Secondary metabolites biosynthesis, transport and catabolism_x000D_ [V] Defense mechanisms	cytochrome P450
Saro_3835	0.0160261	[P] Inorganic ion transport and metabolism_x000D_ [R] General function prediction only	Rieske (2Fe-2S) domain protein
Saro_3837	0.0304851	[I] Lipid transport and metabolism_x000D_ [Q] Secondary metabolites biosynthesis, transport and catabolism_x000D_ [R] General function prediction only	short-chain dehydrogenase/reductase SDR
Saro_3839	0.0279664	sigma54 specific transcriptional regulator, Fis family	sigma54 specific transcriptional regulator, Fis family
Saro_3841	0.03629	[Q] Secondary metabolites biosynthesis, transport and catabolism	aromatic-ring-hydroxylating dioxygenase, beta subunit
Saro_3843	0.00522708	[Q] Secondary metabolites biosynthesis, transport and catabolism	aromatic-ring-hydroxylating dioxygenase, beta subunit
Saro_3845	0.0158082	xylene monooxygenase subunit 1 (EC 1.14.15.-)	xylene monooxygenase subunit 1 (EC 1.14.15.-)
Saro_3846	0.0344756	[C] Energy production and conversion_x000D_ [H] Coenzyme transport and metabolism	xylene monooxygenase electron transfer component (EC 1.14.15.-)
Saro_3848	0.0319043	[C] Energy production and conversion	aldehyde dehydrogenase (acceptor) (EC 1.2.99.3)
Saro_3852	0.00243079	[E] Amino acid transport and metabolismIsopropylmalate/homocitrate/citramalate synthases	4-hydroxy-2-oxovalerate aldolase (EC 4.1.3.39)
Saro_3853	0.0444997	[Q] Secondary metabolites biosynthesis, transport and catabolism	acetaldehyde dehydrogenase (EC 1.2.1.10)
Saro_3854	0.0156843	[Q] Secondary metabolites biosynthesis, transport and catabolism2-keto-4-pentenoate hydratase	Hydratase/decarboxylase
Saro_3855	0.0314429	[C] Energy production and conversion	2-hydroxymuconate semialdehyde dehydrogenase (EC 1.2.1.32)
Saro_3864	0.0363617	[P] Inorganic ion transport and metabolism_x000D_ [R] General function prediction only	benzoate 1,2-dioxygenase, alpha subunit
Saro_3866	0.0150685	[P] Inorganic ion transport and metabolism_x000D_ [Q] Secondary metabolites biosynthesis, transport and catabolism	Rieske (2Fe-2S) domain protein
Saro_3874	0.0319725	hypothetical protein	hypothetical protein
Saro_3875	0.0453408	[C] Energy production and conversion	4-cresol dehydrogenase (hydroxylating) (EC 1.17.99.1)
Saro_3877	0.0148657	[H] Coenzyme transport and metabolism3-polyprenyl-4-hydroxybenzoate decarboxylase	UbiD family decarboxylase
Saro_3879	0.00863622	[C] Energy production and conversion	4-cresol dehydrogenase (hydroxylating) (EC 1.17.99.1)
Saro_3880	0.032837	hypothetical protein	hypothetical protein
Saro_3883	0.00382756	[S] Function unknownUncharacterized protein	hypothetical protein
Saro_3884	0.0351246	[H] Coenzyme transport and metabolism_x000D_ [R] General function prediction only	alpha/beta hydrolase fold
Saro_3885	0.00595914	[Q] Secondary metabolites biosynthesis, transport and catabolism	2-oxohept-3-enedioate hydratase (EC 4.2.1.-)
Saro_3887	0.0112404	[I] Lipid transport and metabolism	L-carnitine dehydratase/bile acid-inducible protein F
Saro_3888	0.000894569	[G] Carbohydrate transport and metabolism	major facilitator superfamily MFS_1
Saro_3889	0.0379424	[K] Transcription	transcriptional regulator, IclR family
Saro_3891	0.0436334	[H] Coenzyme transport and metabolism_x000D_ [R] General function prediction only	Coenzyme F420-dependent N5 N10-methylene tetrahydromethanopterin reductase and related flavin-dependent oxidoreductase-like protein
Saro_3893	0.0403223	BphX family protein	BphX family protein
Saro_3900	0.036754	[Q] Secondary metabolites biosynthesis, transport and catabolism	phthalate 3,4-dioxygenase, beta subunit
Saro_3901	0.0281179	ring hydroxylating dioxygenase, alpha subunit	ring hydroxylating dioxygenase, alpha subunit
Saro_3908	0.0128229	[K] Transcription	transcriptional regulator, TrmB
Saro_3914	0.0339232	Resolvase, N-terminal domain	Resolvase, N-terminal domain
Saro_3915	0.0116034	hypothetical protein	hypothetical protein
Saro_3917	0.0265171	[D] Cell cycle control, cell division, chromosome partitioning	parB-like partition protein
Saro_3918	0.0209264	[N] Cell motility	Cobyrinic acid a,c-diamide synthase
Saro_3919	0.0389717	plasmid encoded RepA protein	plasmid encoded RepA protein
Saro_3920	0.0249119	TOPRIM domain protein	TOPRIM domain protein
Saro_3924	0.020746	DNA binding domain, excisionase family	DNA binding domain, excisionase family
Saro_3932	0.0293423	[L] Replication, recombination and repair	domain of unknown function DUF1738
Saro_3937	0.0496697	[A] RNA processing and modification	RNA-directed DNA polymerase (Reverse transcriptase)
Saro_3938	0.0190608	hypothetical protein	hypothetical protein
Saro_3939	0.0238937	hypothetical protein	hypothetical protein
Saro_3940	0.0140774	hypothetical protein	hypothetical protein
Saro_3945	0.00573689	hypothetical protein	hypothetical protein
Saro_3946	0.0262041	[R] General function prediction only	Radical SAM domain protein
Saro_3947	0.00494324	Molecular chaperone HSP90 family-like protein	Molecular chaperone HSP90 family-like protein
Saro_3948	0.00632198	hypothetical protein	hypothetical protein
Saro_3951	0.00788817	hypothetical protein	hypothetical protein
Saro_3955	0.0325103	hypothetical protein	hypothetical protein
Saro_3956	0.00351051	hypothetical protein	hypothetical protein
Saro_3963	0.0103458	hypothetical protein	hypothetical protein
Saro_3966	0.0358205	single-strand binding protein/Primosomal replication protein n	single-strand binding protein/Primosomal replication protein n
Saro_3971	0.0198977	transcriptional regulator, AbrB family	transcriptional regulator, AbrB family
Saro_3977	0.0344502	hypothetical protein	hypothetical protein
Saro_3978	0.0222874	hypothetical protein	hypothetical protein
Saro_3979	0.00386783	hypothetical protein	hypothetical protein
Saro_3982	0.0358268	[U] Intracellular trafficking, secretion, and vesicular transport	Type IV secretory pathway VirD4 components-like protein
Saro_3990	0.0171995	[K] Transcription	transcriptional regulator, GntR family
Saro_3997	0.0252066	hypothetical protein	hypothetical protein
Saro_3998	0.0488573	Mating pair stabilisation TraN	Mating pair stabilisation TraN
Saro_4000	0.0138928	TraU family protein	TraU family protein
Saro_4002	0.0193718	hypothetical protein	conjugal transfer pilus assembly protein TraW
Saro_4005	0.020731	hypothetical protein	hypothetical protein
Saro_4009	0.0181324	TraB pilus assembly family protein	TraB pilus assembly family protein
Saro_4010	0.0149197	conjugal transfer pilus assembly protein TraK	conjugal transfer pilus assembly protein TraK
Saro_4011	0.0131019	TraE family protein	TraE family protein
Saro_4013	0.00352756	hypothetical protein	hypothetical protein
Saro_4016	0.0176701	[M] Cell wall/membrane/envelope biogenesis	Lytic transglycosylase, catalytic
Saro_4017	0.0156333	[J] Translation, ribosomal structure and biogenesisRegulator of RNase E activity RraA	Dimethylmenaquinone methyltransferase

## Sheet: Significant genes (0.01) (AI-1)
Table:	The list of 152 significant genes at p ≤ 0.01 in AI-1 analysis.
columns definition
gene_name	Locus tags that are systematically applied to every gene in a genome
p-value	p-value generated by performing a Welch's t-test to compare the mean effective density of genes between Ground and ISS across the entire genome
COG	Clusters of Orthologous Groups (COG) categories associated with important genes
Gene Product	Gene Product name providing information of gene function
gene_name	p-value	COG	Gene Product
Saro_0005	0.00930581	[O] Posttranslational modification, protein turnover, chaperonesZn-dependent protease with chaperone function	peptidase M48, Ste24p
Saro_0037	0.0056595	[O] Posttranslational modification, protein turnover, chaperones, [J] Translation, ribosomal structure and biogenesis	GCN5-related N-acetyltransferase
Saro_0050	0.00950654	[S] Function unknownUncharacterized membrane protein, BrkB/YihY/UPF0761 family (not an RNase)	ribonuclease BN
Saro_0064	0.00293329	[R] General function prediction only [C] Energy production and conversion	alcohol dehydrogenase superfamily, zinc-containing
Saro_0159	0.00492169	[P] Inorganic ion transport and metabolism	transcriptional regulator
Saro_0222	0.000399375	[Q] Secondary metabolites biosynthesis, transport and catabolism [V] Defense mechanisms	LSU ribosomal protein L28P
Saro_0267	0.00522699	[S] Function unknownUncharacterized protein, similar to the N-terminal domain of Lon protease	peptidase S16, lon-like
Saro_0272	0.00889809	[S] Function unknownUncharacterized protein	hypothetical protein
Saro_0299	0.00947	hypothetical protein	hypothetical protein
Saro_0328	0.0064431	[H] Coenzyme transport and metabolismNaMN:DMB phosphoribosyltransferase	nicotinate-nucleotide-dimethylbenzimidazole phosphoribosyltransferase (EC 2.4.2.21)
Saro_0331	0.00167094	[H] Coenzyme transport and metabolismATP:corrinoid adenosyltransferase	cob(I)yrinic acid a,c-diamide adenosyltransferase (EC 2.5.1.17)
Saro_0337	0.00143595	[H] Coenzyme transport and metabolismPrecorrin-6x reductase	precorrin-6A reductase (EC 1.3.1.54)
Saro_0391	0.000794951	[U] Intracellular trafficking, secretion, and vesicular transport,Biopolymer transport protein ExbD	Cell division and transport-associated protein TolR (TC 2.C.1.2.1)
Saro_0428	0.00416821	Twin-arginine translocation pathway signal	Twin-arginine translocation pathway signal
Saro_0432	0.00706927	[G] Carbohydrate transport and metabolismPyruvate kinase	pyruvate kinase (EC 2.7.1.40)
Saro_0466	0.00679265	hypothetical protein	hypothetical protein
Saro_0478	0.00138028	[O] Posttranslational modification, protein turnover, chaperones[J] Translation, ribosomal structure and biogenesisProtein N-acetyltransferase, RimJ/RimL family	GCN5-related N-acetyltransferase
Saro_0485	0.00514859	[K] Transcription,DNA-directed RNA polymerase specialized sigma subunit, sigma24 family	sigma-24 (FecI-like)
Saro_0502	0.00436549	[I] Lipid transport and metabolism	Enoyl-CoA hydratase/isomerase
Saro_0557	0.00615548	nuclease (SNase-like)	nuclease (SNase-like)
Saro_0587	0.000376185	[M] Cell wall/membrane/envelope biogenesisPeptidoglycan biosynthesis protein MviN/MurJ, putative lipid II flippase	integral membrane protein MviN
Saro_0602	0.00843698	hypothetical protein	hypothetical protein
Saro_0689	0.000486949	[J] Translation, ribosomal structure and biogenesisPhenylalanyl-tRNA synthetase beta subunit	phenylalanyl-tRNA synthetase beta subunit (EC 6.1.1.20)
Saro_0708	0.00107247	[R] General function prediction only	hypothetical protein
Saro_0731	0.00618022	Capsule polysaccharide biosynthesis	Capsule polysaccharide biosynthesis
Saro_0744	0.00497532	[M] Cell wall/membrane/envelope biogenesis	glycosyl transferase, group 1
Saro_0776	0.00399842	[R] General function prediction only	oxidoreductase-like
Saro_0812	0.00917444	hypothetical protein	hypothetical protein
Saro_0827	0.00656926	[K] Transcription	GreA/GreB family elongation factor
Saro_0846	0.00772636	[J] Translation, ribosomal structure and biogenesis	SSU ribosomal protein S12P methylthiotransferase (EC 2.-.-.-)
Saro_0862	0.00526064	CHAP	CHAP
Saro_0913	0.00689618	[C] Energy production and conversionHeme/copper-type cytochrome/quinol oxidase, subunit 2	Cytochrome-c oxidase
Saro_0916	0.00424491	hypothetical protein	hypothetical protein
Saro_0925	0.00780379	[H] Coenzyme transport and metabolismMolybdenum cofactor biosynthesis enzyme MoaA	cyclic pyranopterin monophosphate synthase subunit MoaA (EC 4.1.99.18)
Saro_0937	0.0064418	17 kDa surface antigen	17 kDa surface antigen
Saro_0962	0.00634157	[F] Nucleotide transport and metabolismNADH pyrophosphatase NudC, Nudix superfamily	NUDIX hydrolase
Saro_1015	0.00754293	[U] Intracellular trafficking, secretion, and vesicular transport	Cell division and transport-associated protein TolR (TC 2.C.1.2.1)
Saro_1018	0.00784245	[M] Cell wall/membrane/envelope biogenesis	OmpA/MotB
Saro_1035	0.000533674	[V] Defense mechanisms	secretion protein HlyD
Saro_1063	0.00285542	hypothetical protein	hypothetical protein
Saro_1094	0.00111822	[U] Intracellular trafficking, secretion, and vesicular transport	twin-arginine translocation protein, TatA/E family
Saro_1123	0.00648127	hypothetical protein	hypothetical protein
Saro_1148	0.0065608	[S] Function unknown	protein of unknown function DUF805
Saro_1191	0.00519387	hypothetical protein	hypothetical protein
Saro_1274	0.00978138	[T] Signal transduction mechanisms	response regulator receiver domain protein (CheY-like)
Saro_1275	0.00913352	[L] Replication, recombination and repair	recA protein
Saro_1297	0.00859664	[J] Translation, ribosomal structure and biogenesis	Pseudouridine synthase, Rsu
Saro_1326	0.00477274	[E] Amino acid transport and metabolism	3-phosphoshikimate 1-carboxyvinyltransferase (EC 2.5.1.19)
Saro_1344	0.00346566	hypothetical protein	hypothetical protein
Saro_1374	0.00813077	[I] Lipid transport and metabolismCDP-diglyceride synthetase	phosphatidate cytidylyltransferase
Saro_1375	0.00617537	[I] Lipid transport and metabolism1-deoxy-D-xylulose 5-phosphate reductoisomerase	1-deoxy-D-xylulose 5-phosphate reductoisomerase (EC 1.1.1.267)
Saro_1415	0.00676339	[J] Translation, ribosomal structure and biogenesisRibosomal protein S18	SSU ribosomal protein S18P
Saro_1564	0.00889582	[I] Lipid transport and metabolism [Q] Secondary metabolites biosynthesis, transport and catabolism [R] General function prediction only	short-chain dehydrogenase/reductase SDR
Saro_1612	0.00300281	hypothetical protein	hypothetical protein
Saro_1614	0.00273983	[T] Signal transduction mechanisms [K] Transcription	two component transcriptional regulator, LuxR family
Saro_1625	0.00915768	HEAT	HEAT
Saro_1663	0.00151974	hypothetical protein	hypothetical protein
Saro_1699	0.00566238	hypothetical protein	hypothetical protein
Saro_1728	0.00317681	[K] Transcription	transcriptional regulator, LacI family
Saro_1768	0.00744787	hypothetical protein	hypothetical protein
Saro_1802	0.00173986	hypothetical protein	hypothetical protein
Saro_1806	0.0038054	[J] Translation, ribosomal structure and biogenesis	GTP-binding protein Era
Saro_1822	0.00580852	hypothetical protein	hypothetical protein
Saro_1835	0.0089926	[E] Amino acid transport and metabolismTetrahydrodipicolinate N-succinyltransferase	2,3,4,5-tetrahydropyridine-2,6-dicarboxylate N-succinyltransferase (EC 2.3.1.117)
Saro_1862	0.00372267	[S] Function unknownUncharacterized protein, UPF0261 family	hypothetical protein
Saro_1870	0.00847796	2,4'-dihydroxyacetophenone dioxygenase	2,4'-dihydroxyacetophenone dioxygenase
Saro_1871	0.00581409	hypothetical protein	hypothetical protein
Saro_1890	0.00636367	[G] Carbohydrate transport and metabolism	alpha amylase, catalytic region
Saro_1946	0.00587345	[C] Energy production and conversion	Dihydrolipoamide acetyltransferase, long form
Saro_2006	0.00214101	hypothetical protein	hypothetical protein
Saro_2007	0.00171603	[H] Coenzyme transport and metabolism	GTP cyclohydrolase I (EC 3.5.4.16)
Saro_2018	0.00869042	[U] Intracellular trafficking, secretion, and vesicular transportPreprotein translocase subunit SecG	protein translocase subunit secG
Saro_2038	0.00546222	hypothetical protein	hypothetical protein
Saro_2064	0.00748519	[L] Replication, recombination and repair	phage integrase
Saro_2096	0.0076403	Twin-arginine translocation pathway signal	Twin-arginine translocation pathway signal
Saro_2108	0.00878055	[R] General function prediction onlyPredicted amidophosphoribosyltransferases	phosphoribosyltransferase
Saro_2120	0.00805913	TPR repeat protein	TPR repeat protein
Saro_2185	0.00391027	hypothetical protein	hypothetical protein
Saro_2221	0.00855487	hypothetical protein	hypothetical protein
Saro_2270	0.00676327	hypothetical protein	hypothetical protein
Saro_2274	0.0015082	[L] Replication, recombination and repairSingle-stranded DNA-specific exonuclease, DHH superfamily, may be involved in archaeal DNA replication intiation	exonuclease RecJ (EC 3.1.-.-)
Saro_2283	0.00573269	[S] Function unknownPredicted secreted protein	hypothetical protein
Saro_2288	0.00233496	[C] Energy production and conversion	NADH dehydrogenase subunit M (EC 1.6.5.3)
Saro_2429	0.00719258	[I] Lipid transport and metabolism [Q] Secondary metabolites biosynthesis, transport and catabolism [R] General function prediction only	short-chain dehydrogenase/reductase SDR
Saro_2500	0.00270132	[G] Carbohydrate transport and metabolism	TM1410 hypothetical-related protein
Saro_2502	0.00624908	acetyl-CoA C-acetyltransferase	acetyl-CoA C-acetyltransferase
Saro_2514	0.00849112	[K] Transcription DNA-binding transcriptional regulator ModE (molybdenum-dependent)	putative transcriptional regulator, ModE family
Saro_2584	0.00467485	[L] Replication, recombination and repair	DEAD/DEAH box helicase-like
Saro_2589	0.00380814	hypothetical protein	hypothetical protein
Saro_2664	0.00252459	glycosyl transferase, family 39	glycosyl transferase, family 39
Saro_2725	0.0018031	hypothetical protein	hypothetical protein
Saro_2750	0.00684352	[H] Coenzyme transport and metabolism	Methyltransferase FkbM
Saro_2787	0.00986755	[H] Coenzyme transport and metabolismUroporphyrinogen-III synthase	uroporphyrinogen-III synthase
Saro_2798	0.00141397	[E] Amino acid transport and metabolism	aminotransferase, class V
Saro_2800	0.00596429	[C] Energy production and conversion	short-chain dehydrogenase/reductase SDR
Saro_2831	0.00389613	[J] Translation, ribosomal structure and biogenesisAsp-tRNAAsn/Glu-tRNAGln amidotransferase B subunit	aspartyl/glutamyl-tRNA(Asn/Gln) amidotransferase subunit B (EC 6.3.5.-)
Saro_2874	0.00168673	[Q] Secondary metabolites biosynthesis, transport and catabolism [U] Intracellular trafficking, secretion, and vesicular transport	Twin-arginine translocation pathway signal
Saro_2875	0.00876367	hypothetical protein	hypothetical protein
Saro_2902	0.000925329	[G] Carbohydrate transport and metabolism[T] Signal transduction mechanismsPhosphotransferase system, HPr and related phosphotransfer proteins	HPrNtr
Saro_2938	0.00227929	[C] Energy production and conversion	aldehyde dehydrogenase
Saro_2941	0.00779483	hypothetical protein	hypothetical protein
Saro_2974	0.00897525	[F] Nucleotide transport and metabolismGMP synthase - Glutamine amidotransferase domain	glutamine amidotransferase class-I
Saro_3023	0.00269672	hypothetical protein	hypothetical protein
Saro_3027	0.00950942	hypothetical protein	hypothetical protein
Saro_3044	0.0062693	hypothetical protein	hypothetical protein
Saro_3077	0.00961835	hypothetical protein	hypothetical protein
Saro_3083	0.00606477	[I] Lipid transport and metabolism [Q] Secondary metabolites biosynthesis, transport and catabolism [R] General function prediction only	short-chain dehydrogenase/reductase SDR
Saro_3097	0.00912836	protein of unknown function DUF1674	protein of unknown function DUF1674
Saro_3129	0.00474824	[S] Function unknownUncharacterized protein	hypothetical protein
Saro_3174	0.00652181	[R] General function prediction onlyHemolysin or related protein, contains CBS domains	protein of unknown function DUF21
Saro_3180	0.00738993	[I] Lipid transport and metabolism	MaoC-like dehydratase
Saro_3185	0.00835765	hypothetical protein	Transglycosylase-associated protein
Saro_3192	0.00496669	hypothetical protein	hypothetical protein
Saro_3201	0.00847501	hypothetical protein	hypothetical protein
Saro_3205	0.00865173	hypothetical protein	hypothetical protein
Saro_3211	0.00594645	hypothetical protein	hypothetical protein
Saro_3232	0.0014202	hypothetical protein	hypothetical protein
Saro_3271	0.00332424	[P] Inorganic ion transport and metabolismCopper oxidase (laccase) domain	protein of unknown function DUF152
Saro_3324	0.00289907	hypothetical protein	hypothetical protein
Saro_3333	0.00158171	[O] Posttranslational modification, protein turnover, chaperones	protease FtsH subunit HflK
Saro_3409	0.00595793	[G] Carbohydrate transport and metabolism2-methylcitrate dehydratase PrpD	MmgE/PrpD family protein
Saro_3426	0.00676116	[Q] Secondary metabolites biosynthesis, transport and catabolism	Glyoxalase/bleomycin resistance protein/dioxygenase
Saro_3516	0.00399211	[G] Carbohydrate transport and metabolism	PfkB domain protein
Saro_3531	0.00955692	hypothetical protein	hypothetical protein
Saro_3542	0.00450647	[I] Lipid transport and metabolism [Q] Secondary metabolites biosynthesis, transport and catabolism [R] General function prediction only	short-chain dehydrogenase/reductase SDR
Saro_3558	0.00786239	[C] Energy production and conversion	dehydrogenase, E1 component
Saro_3600	0.00552927	[R] General function prediction only	short-chain dehydrogenase/reductase SDR
Saro_3609	0.00265784	[I] Lipid transport and metabolism [Q] Secondary metabolites biosynthesis, transport and catabolism [R] General function prediction only	short-chain dehydrogenase/reductase SDR
Saro_3673	0.00814205	[G] Carbohydrate transport and metabolism	2-keto-3-deoxygluconate kinase (EC 2.7.1.45)
Saro_3687	0.00943755	[E] Amino acid transport and metabolism	4-hydroxy-2-oxovalerate aldolase (EC 4.1.3.39)
Saro_3718	0.00304415	[I] Lipid transport and metabolism [Q] Secondary metabolites biosynthesis, transport and catabolism [R] General function prediction only	short-chain dehydrogenase/reductase SDR
Saro_3731	0.00361429	[R] General function prediction only	short-chain dehydrogenase/reductase SDR
Saro_3751	0.00664654	[I] Lipid transport and metabolism	coenzyme A transferase
Saro_3757	0.00810244	[E] Amino acid transport and metabolism [I] Lipid transport and metabolism	acyl-CoA dehydrogenase domain protein
Saro_3770	0.00756471	regulatory protein, LuxR	regulatory protein, LuxR
Saro_3800	0.00726103	hypothetical protein	hypothetical protein
Saro_3822	0.00872419	hypothetical protein	hypothetical protein
Saro_3830	0.00660279	[Q] Secondary metabolites biosynthesis, transport and catabolism	intradiol ring-cleavage dioxygenase
Saro_3843	0.00522708	[Q] Secondary metabolites biosynthesis, transport and catabolism	aromatic-ring-hydroxylating dioxygenase, beta subunit
Saro_3852	0.00243079	[E] Amino acid transport and metabolismIsopropylmalate/homocitrate/citramalate synthases	4-hydroxy-2-oxovalerate aldolase (EC 4.1.3.39)
Saro_3879	0.00863622	[C] Energy production and conversion	4-cresol dehydrogenase (hydroxylating) (EC 1.17.99.1)
Saro_3883	0.00382756	[S] Function unknownUncharacterized protein	hypothetical protein
Saro_3885	0.00595914	[Q] Secondary metabolites biosynthesis, transport and catabolism	2-oxohept-3-enedioate hydratase (EC 4.2.1.-)
Saro_3888	0.000894569	[G] Carbohydrate transport and metabolism	major facilitator superfamily MFS_1
Saro_3945	0.00573689	hypothetical protein	hypothetical protein
Saro_3947	0.00494324	Molecular chaperone HSP90 family-like protein	Molecular chaperone HSP90 family-like protein
Saro_3948	0.00632198	hypothetical protein	hypothetical protein
Saro_3951	0.00788817	hypothetical protein	hypothetical protein
Saro_3956	0.00351051	hypothetical protein	hypothetical protein
Saro_3979	0.00386783	hypothetical protein	hypothetical protein
Saro_4013	0.00352756	hypothetical protein	hypothetical protein
Saro_R0005	0.000177563	NA	tRNA-Gly-GCC
