# Supplementary material for: Whole genome-scale assessment of gene fitness of Novosphingobium aromaticavorans during spaceflight
Source: BMC Genomics. 2023 Dec 16;24:782. doi: 10.1186/s12864-023-09799-z (PMC10725011; doi:10.1186/s12864-023-09799-z)
Supplement: Supplementary file 10 — Supplementary Material 10 [file 12864_2023_9799_MOESM10_ESM.xlsx]

## Sheet: Significant (0.05) genes (AI-2)
Table:	The list of 652 significant genes at p ≤ 0.05 in AI-2 analysis.
columns definition
gene_name	Locus tags that are systematically applied to every gene in a genome
p-value	p-value generated by performing a Welch's t-test to compare the mean effective density of genes between Ground and ISS across the entire genome
COG	Clusters of Orthologous Groups (COG) categories associated with important genes
Gene Product	Gene Product name providing information of gene function
gene_name	p-value	COG	Gene Product
Saro_0005	0.0231884	[O] Posttranslational modification, protein turnover, chaperonesZn-dependent protease with chaperone function	peptidase M48, Ste24p
Saro_0037	0.0184615	[O] Posttranslational modification, protein turnover, chaperones, [J] Translation, ribosomal structure and biogenesis	GCN5-related N-acetyltransferase
Saro_0040	0.00335581	[V] Defense mechanisms_x000D_ [M] Cell wall/membrane/ envelope biogenesis	secretion protein HlyD
Saro_0044	0.00764206	hypothetical protein	hypothetical protein
Saro_0045	0.0324132	[V] Defense mechanisms	beta-lactamase
Saro_0050	0.0326605	[S] Function unknownUncharacterized membrane protein, BrkB/YihY/UPF0761 family (not an RNase)	ribonuclease BN
Saro_0061	0.0110394	peptidase M23B	peptidase M23B
Saro_0064	0.0133438	[R] General function prediction only_x000D_ [C] Energy production and conversion	alcohol dehydrogenase superfamily, zinc-containing
Saro_0090	0.0232201	Threonine/homoserine efflux transporter RhtA	protein of unknown function DUF6, transmembrane
Saro_0094	0.00481673	[H] Coenzyme transport and metabolismLipoate-protein ligase B	lipoate-protein ligase B
Saro_0112	0.00919411	[J] Translation, ribosomal structure and biogenesis	SSU ribosomal protein S30P/sigma 54 modulation protein
Saro_0116	0.0111084	[Q] Secondary metabolites biosynthesis, transport and catabolismPredicted house-cleaning NTP pyrophosphatase, Maf/HAM1 superfamily	Maf-like protein
Saro_0123	0.0311259	[F] Nucleotide transport and metabolismNAD-dependent dihydropyrimidine dehydrogenase, PreA subunit	4Fe-4S ferredoxin, iron-sulfur binding
Saro_0124	0.0273912	[K] TranscriptionRNA polymerase-interacting regulator, CarD/CdnL/TRCF family	transcriptional regulator, CarD family
Saro_0135	0.00304362	[J] Translation, ribosomal structure and biogenesis	16S rRNA m(7)G-527 methyltransferase (EC 2.1.1.170)
Saro_0143	0.024445	[S] Function unknownUncharacterized protein, UPF0262 family	hypothetical protein
Saro_0146	0.0143338	[F] Nucleotide transport and metabolismDeoxycytidine triphosphate deaminase	dCTP deaminase (EC 3.5.4.13)
Saro_0148	0.0205031	[C] Energy production and conversionHemoglobin-like flavoprotein	globin
Saro_0153	0.0120347	putative signal-transduction protein with CBS domains	putative signal-transduction protein with CBS domains
Saro_0156	0.00939745	[L] Replication, recombination and repair	Exodeoxyribonuclease III (EC 3.1.11.2)
Saro_0159	0.0093757	[P] Inorganic ion transport and metabolism	transcriptional regulator
Saro_0170	0.038296	[S] Function unknownUncharacterized protein	hypothetical protein
Saro_0185	0.0440778	hypothetical protein	hypothetical protein
Saro_0206	0.0146824	hypothetical protein	hypothetical protein
Saro_0207	0.0336043	[K] Transcription	transcriptional regulator, XRE family
Saro_0217	0.02013	[J] Translation, ribosomal structure and biogenesisEpoxyqueuosine reductase QueG (queuosine biosynthesis)	4Fe-4S ferredoxin, iron-sulfur binding
Saro_0222	0.00690315	[Q] Secondary metabolites biosynthesis, transport and catabolism_x000D_ [V] Defense mechanisms	LSU ribosomal protein L28P
Saro_0228	0.0108067	histidine kinase internal region	histidine kinase internal region
Saro_0231	0.00641056	[I] Lipid transport and metabolismAcetyl esterase/lipase	Esterase/lipase/thioesterase
Saro_0233	0.0325928	[G] Carbohydrate transport and metabolism, Citrate lyase beta subunit	HpcH/HpaI aldolase
Saro_0236	0.0127371	[I] Lipid transport and metabolismSterol desaturase/sphingolipid hydroxylase, fatty acid hydroxylase superfamily	C-5 sterol desaturase (EC 1.3.3.-)
Saro_0244	0.045337	[U] Intracellular trafficking, secretion, and vesicular transportABC-type protease/lipase transport system, ATPase and permease components	Type I secretion system ATPase, PrtD
Saro_0254	0.0477342	[E] Amino acid transport and metabolism	FAD dependent oxidoreductase
Saro_0259	0.0266605	[O] Posttranslational modification, protein turnover, chaperonesADP-ribosylglycohydrolase	ADP-ribosyl-(dinitrogen reductase) hydrolase
Saro_0262	0.0177654	hypothetical protein	hypothetical protein
Saro_0267	0.0370464	[S] Function unknownUncharacterized protein, similar to the N-terminal domain of Lon protease	peptidase S16, lon-like
Saro_0272	0.0462891	[S] Function unknownUncharacterized protein	hypothetical protein
Saro_0288	0.0176971	[J] Translation, ribosomal structure and biogenesisProtein chain release factor A	bacterial peptide chain release factor 1 (bRF-1)
Saro_0294	0.00894415	[R] General function prediction onlyPredicted Zn-dependent protease or its inactivated homolog	microcin-processing peptidase 1. Unknown type peptidase. MEROPS family U62
Saro_0295	0.0394903	hypothetical protein	hypothetical protein
Saro_0296	0.00509879	[M] Cell wall/membrane/envelope biogenesisABC-type lipopolysaccharide export system, ATPase component	ABC transporter related
Saro_0299	0.0299461	hypothetical protein	hypothetical protein
Saro_0303	0.0406782	[K] Transcription_x000D_ [T] Signal transduction mechanisms	two component transcriptional regulator, winged helix family
Saro_0309	0.0017771	[U] Intracellular trafficking, secretion, and vesicular transportType IV secretory pathway, VirB10 components	conjugation TrbI-like protein
Saro_0319	0.00267518	hypothetical protein	hypothetical protein
Saro_0324	0.00316608	[H] Coenzyme transport and metabolism Cobalamin biosynthesis protein CobD/CbiB	adenosylcobinamide-phosphate synthase (EC 6.3.1.10)
Saro_0325	0.0183046	[E] Amino acid transport and metabolismHistidinol-phosphate/aromatic aminotransferase or cobyric acid decarboxylase	L-threonine O-3-phosphate decarboxylase (EC 4.1.1.81)
Saro_0326	0.0127923	[H] Coenzyme transport and metabolismCobalamin synthase	cobalamin-5'-phosphate synthase (EC 2.7.8.26)
Saro_0328	0.000235478	[H] Coenzyme transport and metabolismNaMN:DMB phosphoribosyltransferase	nicotinate-nucleotide-dimethylbenzimidazole phosphoribosyltransferase (EC 2.4.2.21)
Saro_0331	0.00244072	[H] Coenzyme transport and metabolismATP:corrinoid adenosyltransferase	cob(I)yrinic acid a,c-diamide adenosyltransferase (EC 2.5.1.17)
Saro_0334	0.00103221	[H] Coenzyme transport and metabolismCobyrinic acid a,c-diamide synthase	precorrin-4 C11-methyltransferase (EC 2.1.1.133)
Saro_0335	0.0200953	precorrin methylase	precorrin methylase
Saro_0337	0.0056822	[H] Coenzyme transport and metabolismPrecorrin-6x reductase	precorrin-6A reductase (EC 1.3.1.54)
Saro_0348	0.0427893	hypothetical protein	hypothetical protein
Saro_0351	0.0051015	[K] TranscriptionPredicted DNA-binding transcriptional regulator YafY, contains an HTH and WYL domains	hypothetical protein
Saro_0359	0.0124351	[U] Intracellular trafficking, secretion, and vesicular transportType IV secretory pathway, VirD2 components (relaxase)	hypothetical protein
Saro_0384	0.033803	[P] Inorganic ion transport and metabolism	sodium/calcium exchanger membrane region
Saro_0391	0.00505477	[U] Intracellular trafficking, secretion, and vesicular transport,Biopolymer transport protein ExbD	Cell division and transport-associated protein TolR (TC 2.C.1.2.1)
Saro_0396	0.0314357	[T] Signal transduction mechanismsNucleotide-binding universal stress protein, UspA family	UspA
Saro_0408	0.00545748	[S] Function unknown	protein of unknown function DUF81
Saro_0418	0.0223863	hypothetical protein	hypothetical protein
Saro_0420	0.0462739	hypothetical protein	hypothetical protein
Saro_0423	0.0367529	[L] Replication, recombination and repairHolliday junction resolvasome RuvABC, ATP-dependent DNA helicase subunit	Holliday junction DNA helicase subunit RuvB
Saro_0428	0.00081289	Twin-arginine translocation pathway signal	Twin-arginine translocation pathway signal
Saro_0431	0.0260712	[S] Function unknownUncharacterized protein	protein of unknown function DUF1244
Saro_0432	0.018037	[G] Carbohydrate transport and metabolismPyruvate kinase	pyruvate kinase (EC 2.7.1.40)
Saro_0433	0.00701354	[R] General function prediction onlyUncharacterized pyridoxal phosphate-containing protein, affects Ilv metabolism, UPF0001 family	Protein of unknown function UPF0001
Saro_0450	0.0222292	[M] Cell wall/membrane/envelope biogenesisUTP-glucose-1-phosphate uridylyltransferase	UDP-glucose pyrophosphorylase (EC 2.7.7.9)
Saro_0453	0.00804773	[G] Carbohydrate transport and metabolism,Sugar phosphate isomerase/epimerase	Xylose isomerase-like TIM barrel
Saro_0459	0.0115999	GCN5-related N-acetyltransferase	GCN5-related N-acetyltransferase
Saro_0466	0.0121599	hypothetical protein	hypothetical protein
Saro_0478	0.00680444	[O] Posttranslational modification, protein turnover, chaperones[J] Translation, ribosomal structure and biogenesisProtein N-acetyltransferase, RimJ/RimL family	GCN5-related N-acetyltransferase
Saro_0485	0.00862045	[K] Transcription,DNA-directed RNA polymerase specialized sigma subunit, sigma24 family	sigma-24 (FecI-like)
Saro_0491	0.0485201	response regulator receiver domain protein (CheY-like)	response regulator receiver domain protein (CheY-like)
Saro_0493	0.0340334	[I] Lipid transport and metabolism, Fatty acid desaturase	fatty acid desaturase
Saro_0502	0.0265661	[I] Lipid transport and metabolism	Enoyl-CoA hydratase/isomerase
Saro_0518	0.0146791	[I] Lipid transport and metabolism	Enoyl-CoA hydratase/isomerase
Saro_0527	0.0389847	[D] Cell cycle control, cell division, chromosome partitioning	ParB family protein
Saro_0539	0.0236043	[Q] Secondary metabolites biosynthesis, transport and catabolism	2-chlorobenzoate 1,2-dioxygenase
Saro_0541	0.0171838	[K] Transcription	transcriptional regulator, LysR family
Saro_0553	0.0440372	[H] Coenzyme transport and metabolismCob(I)alamin adenosyltransferase	ATP:cob(I)alamin adenosyltransferase
Saro_0557	0.00213106	nuclease (SNase-like)	nuclease (SNase-like)
Saro_0561	0.0303115	phospholipid/glycerol acyltransferase	phospholipid/glycerol acyltransferase
Saro_0566	0.000935226	[I] Lipid transport and metabolism	3-oxoacid CoA-transferase, subunit B
Saro_0567	0.00618168	hypothetical protein	hypothetical protein
Saro_0572	0.0237206	membrane protein-like	membrane protein-like
Saro_0578	0.0359167	[M] Cell wall/membrane/envelope biogenesisMembrane protein insertase Oxa1/YidC/SpoIIIJ, required for the localization of integral membrane proteins	protein translocase subunit yidC
Saro_0587	0.000300977	[M] Cell wall/membrane/envelope biogenesisPeptidoglycan biosynthesis protein MviN/MurJ, putative lipid II flippase	integral membrane protein MviN
Saro_0618	0.0213461	hypothetical protein	hypothetical protein
Saro_0621	0.043847	hypothetical protein	hypothetical protein
Saro_0622	0.00893368	hypothetical protein	hypothetical protein
Saro_0632	0.0156957	hypothetical protein	hypothetical protein
Saro_0639	0.0460088	[L] Replication, recombination and repair	DNA polymerase III beta subunit family protein
Saro_0653	0.00954632	[X] Mobilome: prophages, transposonsBacteriophage head-tail adaptor	Phage head-tail adaptor, putative
Saro_0660	0.0200236	hypothetical protein	hypothetical protein
Saro_0663	0.0245244	hypothetical protein	hypothetical protein
Saro_0672	0.00080452	[S] Function unknown	hypothetical protein
Saro_0675	0.0402477	[F] Nucleotide transport and metabolismAdenine/guanine phosphoribosyltransferase or related PRPP-binding protein	adenine phosphoribosyltransferase (EC 2.4.2.7)
Saro_0680	0.0273288	[M] Cell wall/membrane/envelope biogenesisProlipoprotein diacylglyceryltransferase	prolipoprotein diacylglyceryl transferase
Saro_0687	0.013566	transcriptional regulator, AraC family	transcriptional regulator, AraC family
Saro_0689	0.00250719	[J] Translation, ribosomal structure and biogenesisPhenylalanyl-tRNA synthetase beta subunit	phenylalanyl-tRNA synthetase beta subunit (EC 6.1.1.20)
Saro_0700	0.0107762	[D] Cell cycle control, cell division, chromosome partitioningCell division protein FtsX	protein of unknown function DUF214
Saro_0706	0.0299199	[K] Transcription	transcriptional regulator, TetR family
Saro_0707	0.0233014	[P] Inorganic ion transport and metabolism[R] General function prediction onlyPhenylpropionate dioxygenase or related ring-hydroxylating dioxygenase, large terminal subunit	Rieske (2Fe-2S) protein
Saro_0708	0.00177899	[R] General function prediction only	hypothetical protein
Saro_0712	0.0029744	[C] Energy production and conversion_x000D_ [H] Coenzyme transport and metabolism	monooxygenase, FAD-binding
Saro_0716	0.0239623	[E] Amino acid transport and metabolismKynurenine formamidase	putative cyclase
Saro_0723	0.0150947	hypothetical protein	hypothetical protein
Saro_0731	0.0197776	Capsule polysaccharide biosynthesis	Capsule polysaccharide biosynthesis
Saro_0736	0.0294712	formate dehydrogenase subunit delta	formate dehydrogenase subunit delta
Saro_0738	0.0314823	response regulator receiver domain protein (CheY-like)	response regulator receiver domain protein (CheY-like)
Saro_0744	0.00469575	[M] Cell wall/membrane/envelope biogenesis	glycosyl transferase, group 1
Saro_0749	0.00679169	hypothetical protein	hypothetical protein
Saro_0750	0.025821	[M] Cell wall/membrane/envelope biogenesis	glycosyl transferase, group 1
Saro_0755	0.0386949	[K] Transcription	transcriptional regulator, LacI family
Saro_0757	0.0232217	[G] Carbohydrate transport and metabolismXylose isomerase	D-xylose isomerase (EC 5.3.1.5)
Saro_0766	0.00699078	hypothetical protein	hypothetical protein
Saro_0769	0.00853344	hypothetical protein	hypothetical protein
Saro_0776	0.0299161	[R] General function prediction only	oxidoreductase-like
Saro_0781	0.0407554	hypothetical protein	hypothetical protein
Saro_0794	0.0340588	[C] Energy production and conversion	short-chain dehydrogenase/reductase SDR
Saro_0796	0.00168567	hypothetical protein	carotenoid cleavage dioxygenase
Saro_0798	0.00352672	hypothetical protein	hypothetical protein
Saro_0812	0.0282758	hypothetical protein	hypothetical protein
Saro_0821	0.0475468	[Q] Secondary metabolites biosynthesis, transport and catabolism_x000D_ [I] Lipid transport and metabolism	AMP-dependent synthetase and ligase
Saro_0826	0.0403352	[O] Posttranslational modification, protein turnover, chaperones	Leucyltransferase
Saro_0827	0.0169159	[K] Transcription	GreA/GreB family elongation factor
Saro_0842	0.0455221	[S] Function unknown	protein of unknown function DUF47
Saro_0846	0.0326319	[J] Translation, ribosomal structure and biogenesis	SSU ribosomal protein S12P methylthiotransferase (EC 2.-.-.-)
Saro_0856	0.0207127	hypothetical protein	hypothetical protein
Saro_0862	0.00326084	CHAP	CHAP
Saro_0880	0.0283001	[M] Cell wall/membrane/envelope biogenesis	large conductance mechanosensitive channel protein
Saro_0883	0.0145622	[E] Amino acid transport and metabolism	arginine succinyltransferase (EC 2.3.1.109)
Saro_0894	0.0255106	[F] Nucleotide transport and metabolismNucleoside diphosphate kinase	nucleoside diphosphate kinase (EC 2.7.4.6)
Saro_0896	0.0424622	hypothetical protein	hypothetical protein
Saro_0901	0.0120369	ATPase	ATPase
Saro_0904	0.00203956	[Q] Secondary metabolites biosynthesis, transport and catabolism	Phenylacetic acid degradation-related protein
Saro_0913	0.00712993	[C] Energy production and conversionHeme/copper-type cytochrome/quinol oxidase, subunit 2	Cytochrome-c oxidase
Saro_0915	0.0191331	[C] Energy production and conversionHeme/copper-type cytochrome/quinol oxidase, subunit 1	protoheme IX farnesyltransferase
Saro_0916	0.0186477	hypothetical protein	hypothetical protein
Saro_0921	0.00908825	[E] Amino acid transport and metabolismThreonine synthase	L-threonine synthase (EC 4.2.3.1)
Saro_0924	0.0301608	[I] Lipid transport and metabolism_x000D_ [Q] Secondary metabolites biosynthesis, transport and catabolism_x000D_ [R] General function prediction only	short-chain dehydrogenase/reductase SDR
Saro_0925	0.000438399	[H] Coenzyme transport and metabolismMolybdenum cofactor biosynthesis enzyme MoaA	cyclic pyranopterin monophosphate synthase subunit MoaA (EC 4.1.99.18)
Saro_0926	0.0401066	[H] Coenzyme transport and metabolism	molybdopterin synthase subunit MoaD (EC 2.8.1.12)
Saro_0931	0.0460685	[O] Posttranslational modification, protein turnover, chaperones_x000D_ [J] Translation, ribosomal structure and biogenesis	GCN5-related N-acetyltransferase
Saro_0937	0.0181918	17 kDa surface antigen	17 kDa surface antigen
Saro_0941	0.0286557	[H] Coenzyme transport and metabolism_x000D_ [R] General function prediction only	alpha/beta hydrolase
Saro_0943	0.0139331	[S] Function unknownUncharacterized protein	hypothetical protein
Saro_0948	0.0481167	[C] Energy production and conversion	Antibiotic biosynthesis monooxygenase
Saro_0955	0.0301658	[D] Cell cycle control, cell division, chromosome partitioningChromosome segregation ATPase	condensin subunit Smc
Saro_0956	0.000737931	[O] Posttranslational modification, protein turnover, chaperonesProtein-disulfide isomerase	protein-disulfide isomerase
Saro_0958	0.00636603	[O] Posttranslational modification, protein turnover, chaperones	protein-disulfide isomerase
Saro_0962	0.00739148	[F] Nucleotide transport and metabolismNADH pyrophosphatase NudC, Nudix superfamily	NUDIX hydrolase
Saro_0969	0.0306348	hypothetical protein	hypothetical protein
Saro_0974	0.00552606	[K] Transcription	transcriptional regulator, AraC family
Saro_0978	0.0242547	[K] Transcription	transcriptional regulator, LysR family
Saro_0980	0.0160252	[J] Translation, ribosomal structure and biogenesisssRNA-specific RNase YbeY, 16S rRNA maturation enzyme	protein of unknown function UPF0054
Saro_0981	0.0351057	[T] Signal transduction mechanismsPhosphate starvation-inducible protein PhoH, predicted ATPase	PhoH-like protein
Saro_1015	0.0062651	[U] Intracellular trafficking, secretion, and vesicular transport	Cell division and transport-associated protein TolR (TC 2.C.1.2.1)
Saro_1016	0.00548136	hypothetical protein	Cell division and transport-associated protein TolA (TC 2.C.1.2.1)
Saro_1018	0.00857167	[M] Cell wall/membrane/envelope biogenesis	OmpA/MotB
Saro_1029	0.0028248	[C] Energy production and conversion	isocitrate lyase (EC 4.1.3.1)
Saro_1035	0.00168198	[V] Defense mechanisms	secretion protein HlyD
Saro_1046	0.00939618	[I] Lipid transport and metabolism	acyl-carrier domain protein
Saro_1052	0.0394796	regulatory protein, LuxR	regulatory protein, LuxR
Saro_1055	0.0231311	protein of unknown function DUF329	protein of unknown function DUF329
Saro_1056	0.0325709	ribonuclease	ribonuclease
Saro_1059	0.0131078	[P] Inorganic ion transport and metabolism	TonB-dependent receptor
Saro_1062	0.0283737	hypothetical protein	hypothetical protein
Saro_1063	0.00820558	hypothetical protein	hypothetical protein
Saro_1073	0.0253123	[K] Transcription	transcriptional regulator, MarR family
Saro_1083	0.0248448	[E] Amino acid transport and metabolism	FAD dependent oxidoreductase
Saro_1094	0.00575836	[U] Intracellular trafficking, secretion, and vesicular transport	twin-arginine translocation protein, TatA/E family
Saro_1100	0.00305633	[E] Amino acid transport and metabolism	L-threonine ammonia-lyase (EC 4.3.1.19)
Saro_1105	0.00356507	hypothetical protein	hypothetical protein
Saro_1123	0.0137911	hypothetical protein	hypothetical protein
Saro_1125	0.0210762	[J] Translation, ribosomal structure and biogenesis16S rRNA C1402 N4-methylase RsmH	methyltransferase
Saro_1131	0.0275278	[M] Cell wall/membrane/envelope biogenesis	UDP-N-acetylmuramoylalanine--D-glutamate ligase (EC 6.3.2.9)
Saro_1144	0.038501	hypothetical protein	hypothetical protein
Saro_1145	0.00407693	[D] Cell cycle control, cell division, chromosome partitioning_x000D_ [L] Replication, recombination and repair	Small GTP-binding protein domain
Saro_1148	0.00862906	[S] Function unknown	protein of unknown function DUF805
Saro_1150	0.00961297	[Q] Secondary metabolites biosynthesis, transport and catabolismPredicted ABC-type transport system involved in lysophospholipase L1 biosynthesis, permease component	protein of unknown function DUF214
Saro_1159	0.0225586	hypothetical protein	hypothetical protein
Saro_1163	0.00994192	hypothetical protein	hypothetical protein
Saro_1164	0.0168662	[O] Posttranslational modification, protein turnover, chaperonesSulfur transfer protein SufE, Fe-S center assembly	Fe-S metabolism associated SufE
Saro_1170	0.0132843	[E] Amino acid transport and metabolism	3-isopropylmalate dehydratase, large subunit (EC 4.2.1.33)
Saro_1176	0.00234188	[R] General function prediction only	2-nitropropane dioxygenase, NPD
Saro_1179	0.0338578	[C] Energy production and conversion	2-oxoglutarate dehydrogenase E2 component (EC 2.3.1.61)
Saro_1191	0.0121495	hypothetical protein	hypothetical protein
Saro_1196	0.0396332	[P] Inorganic ion transport and metabolism_x000D_ [R] General function prediction only	Rieske (2Fe-2S) protein
Saro_1205	0.000613629	[R] General function prediction only	beta-lactamase-like
Saro_1210	0.0429347	metal-dependent phosphohydrolase, HD subdomain	metal-dependent phosphohydrolase, HD subdomain
Saro_1221	0.00776713	[I] Lipid transport and metabolism	acyl-CoA dehydrogenase-like
Saro_1231	0.0193679	transcriptional regulator, LuxR family	transcriptional regulator, LuxR family
Saro_1235	0.0130501	hypothetical protein	hypothetical protein
Saro_1243	0.0242543	hypothetical protein	hypothetical protein
Saro_1257	0.0422093	[J] Translation, ribosomal structure and biogenesis	LSU ribosomal protein L29P
Saro_1265	0.00284777	[J] Translation, ribosomal structure and biogenesis	LSU ribosomal protein L18P
Saro_1266	0.0235908	[J] Translation, ribosomal structure and biogenesis	SSU ribosomal protein S5P
Saro_1274	0.0191056	response regulator receiver domain protein (CheY-like)	response regulator receiver domain protein (CheY-like)
Saro_1287	0.00511811	response regulator receiver domain protein (CheY-like)	response regulator receiver domain protein (CheY-like)
Saro_1288	0.0110875	[E] Amino acid transport and metabolism	N-formylglutamate amidohydrolase
Saro_1297	0.0133102	[J] Translation, ribosomal structure and biogenesis	Pseudouridine synthase, Rsu
Saro_1303	0.0308041	[M] Cell wall/membrane/envelope biogenesis	outer membrane immunogenic protein
Saro_1321	0.0279818	[R] General function prediction only	Hydroxyacylglutathione hydrolase
Saro_1326	0.000635848	[E] Amino acid transport and metabolism	3-phosphoshikimate 1-carboxyvinyltransferase (EC 2.5.1.19)
Saro_1330	0.0213204	[Q] Secondary metabolites biosynthesis, transport and catabolism	2OG-Fe(II) oxygenase
Saro_1339	0.0290673	[I] Lipid transport and metabolism_x000D_ [Q] Secondary metabolites biosynthesis, transport and catabolism	acyl carrier protein
Saro_1344	0.0115966	hypothetical protein	hypothetical protein
Saro_1349	0.0379577	hypothetical protein	hypothetical protein
Saro_1351	0.0184215	[K] Transcription	transcriptional regulator, AsnC family
Saro_1355	0.0124589	[J] Translation, ribosomal structure and biogenesisHrpA-like RNA helicase	ATP-dependent helicase HrpB
Saro_1364	0.0256699	[J] Translation, ribosomal structure and biogenesis	RNA methyltransferase TrmH, group 3
Saro_1366	0.0133769	[I] Lipid transport and metabolismPhosphatidylserine decarboxylase	Phosphatidylserine decarboxylase-related protein
Saro_1374	0.02505	[I] Lipid transport and metabolismCDP-diglyceride synthetase	phosphatidate cytidylyltransferase
Saro_1375	0.00333953	[I] Lipid transport and metabolism1-deoxy-D-xylulose 5-phosphate reductoisomerase	1-deoxy-D-xylulose 5-phosphate reductoisomerase (EC 1.1.1.267)
Saro_1388	0.0139798	hypothetical protein	hypothetical protein
Saro_1396	0.0156509	[T] Signal transduction mechanismsCheY chemotaxis protein or a CheY-like REC (receiver) domain	response regulator receiver domain protein (CheY-like)
Saro_1397	0.0162665	outer membrane protein	outer membrane protein
Saro_1399	0.00615258	[D] Cell cycle control, cell division, chromosome partitioningIntracellular septation protein A	Intracellular septation protein A
Saro_1400	0.0378104	[U] Intracellular trafficking, secretion, and vesicular transportSignal recognition particle GTPase	signal recognition particle-docking protein FtsY
Saro_1402	0.0249239	[E] Amino acid transport and metabolismDiaminopimelate epimerase	diaminopimelate epimerase (EC 5.1.1.7)
Saro_1410	0.0398567	[E] Amino acid transport and metabolismAspartate-semialdehyde dehydrogenase	aspartate semialdehyde dehydrogenase (EC 1.2.1.11)
Saro_1411	0.00910899	[H] Coenzyme transport and metabolism_x000D_ [R] General function prediction only	alpha/beta hydrolase
Saro_1412	0.0170456	hypothetical protein	hypothetical protein
Saro_1415	0.0416163	[J] Translation, ribosomal structure and biogenesisRibosomal protein S18	SSU ribosomal protein S18P
Saro_1424	0.03387	GCN5-related N-acetyltransferase	GCN5-related N-acetyltransferase
Saro_1433	0.00422519	[E] Amino acid transport and metabolism[R] General function prediction onlyNADPH-dependent glutamate synthase beta chain or related oxidoreductase	FAD-dependent pyridine nucleotide-disulphide oxidoreductase
Saro_1461	0.0251583	hypothetical protein	hypothetical protein
Saro_1466	0.0261548	hypothetical protein	hypothetical protein
Saro_1469	0.0148232	[H] Coenzyme transport and metabolism_x000D_ [R] General function prediction only	luciferase-like
Saro_1471	0.0157893	[K] Transcription	transcriptional regulator, TetR family
Saro_1483	0.00325125	Phytanoyl-CoA dioxygenase	Phytanoyl-CoA dioxygenase
Saro_1487	0.0218633	[P] Inorganic ion transport and metabolism_x000D_ [R] General function prediction only	Rieske (2Fe-2S) protein
Saro_1501	0.00657076	[K] Transcription	transcriptional regulator, LysR family
Saro_1515	0.0118363	[U] Intracellular trafficking, secretion, and vesicular transport_x000D_ [W] Extracellular structures	Flp pilus assembly CpaB
Saro_1516	0.0454315	[U] Intracellular trafficking, secretion, and vesicular transport_x000D_ [W] Extracellular structures	type II and III secretion system protein
Saro_1518	0.00635966	[U] Intracellular trafficking, secretion, and vesicular transport [W] Extracellular structuresFlp pilus assembly protein TadG	hypothetical protein
Saro_1520	0.0323201	TadE-like	TadE-like
Saro_1523	0.00515197	[U] Intracellular trafficking, secretion, and vesicular transport_x000D_ [W] Extracellular structures	type II secretion system protein
Saro_1530	0.00234174	[P] Inorganic ion transport and metabolism	flavin-containing monooxygenase FMO
Saro_1554	0.0146161	pyridoxamine 5'-phosphate oxidase-related, FMN-binding	pyridoxamine 5'-phosphate oxidase-related, FMN-binding
Saro_1564	0.0153556	[I] Lipid transport and metabolism_x000D_ [Q] Secondary metabolites biosynthesis, transport and catabolism_x000D_ [R] General function prediction only	short-chain dehydrogenase/reductase SDR
Saro_1582	0.0178266	[H] Coenzyme transport and metabolism, 3,4-dihydroxy-2-butanone 4-phosphate synthase, GTP cyclohydrolase II	3,4-dihydroxy-2-butanone 4-phosphate synthase (EC 4.1.99.12)/GTP cyclohydrolase II (EC 3.5.4.25)
Saro_1587	0.021068	[K] Transcription, DNA-binding transcriptional regulator, AcrR family	transcriptional regulator, TetR family
Saro_1606	0.0186725	hypothetical protein	hypothetical protein
Saro_1612	0.00929306	hypothetical protein	hypothetical protein
Saro_1614	0.000305973	[T] Signal transduction mechanisms_x000D_ [K] Transcription	two component transcriptional regulator, LuxR family
Saro_1620	0.017492	[S] Function unknownUncharacterized membrane protein	membrane protein-like
Saro_1621	0.0295779	[G] Carbohydrate transport and metabolism	putative signal peptide protein
Saro_1625	0.0144344	HEAT	HEAT
Saro_1630	0.0309474	[S] Function unknownUncharacterized iron-regulated membrane protein	hypothetical protein
Saro_1657	0.0118821	[G] Carbohydrate transport and metabolismADP-glucose pyrophosphorylase	Glucose-1-phosphate adenylyltransferase
Saro_1662	0.0453092	[P] Inorganic ion transport and metabolismOuter membrane receptor for ferrienterochelin and colicins	TonB-dependent receptor
Saro_1663	0.00249604	hypothetical protein	hypothetical protein
Saro_1667	0.022857	[R] General function prediction only_x000D_ [C] Energy production and conversion	alcohol dehydrogenase superfamily, zinc-containing
Saro_1677	0.0461589	[H] Coenzyme transport and metabolism	ketopantoate reductase (EC 1.1.1.169)
Saro_1683	0.0494056	[K] Transcription	transcriptional regulator, AsnC family
Saro_1684	0.047915	[K] Transcription	transcriptional regulator, TetR family
Saro_1689	0.0368726	cytochrome c, class I	cytochrome c, class I
Saro_1696	0.0118867	[C] Energy production and conversionFumarate hydratase class II	fumarase, class II (EC 4.2.1.2)
Saro_1699	0.000838239	hypothetical protein	hypothetical protein
Saro_1700	0.0460691	[H] Coenzyme transport and metabolism	molybdenum cofactor cytidylyltransferase
Saro_1709	0.0186151	[S] Function unknownUncharacterized conserved protein, AIM24 family	protein of unknown function DUF124
Saro_1722	0.0240775	[K] Transcription	transcriptional regulator, MarR family
Saro_1728	0.0223413	[K] Transcription	transcriptional regulator, LacI family
Saro_1734	0.00496119	[M] Cell wall/membrane/envelope biogenesisGlycosyltransferase involved in cell wall bisynthesis	glycosyl transferase, group 1
Saro_1742	0.0313204	[J] Translation, ribosomal structure and biogenesisRibosomal protein L11 methylase PrmA	[LSU ribosomal protein L11P]-lysine N-methyltransferase (EC 2.1.1.-)
Saro_1743	0.0160958	beta-lactamase-like	beta-lactamase-like
Saro_1755	0.0241558	[F] Nucleotide transport and metabolism	NUDIX hydrolase
Saro_1756	0.0318281	[I] Lipid transport and metabolism	lipolytic enzyme
Saro_1767	0.0247527	hypothetical protein	hypothetical protein
Saro_1768	0.0103894	hypothetical protein	hypothetical protein
Saro_1780	0.0131844	DNA polymerase	DNA polymerase
Saro_1785	0.00643818	hypothetical protein	hypothetical protein
Saro_1786	0.00491229	[F] Nucleotide transport and metabolismNAD(P)H-hydrate repair enzyme Nnr, NAD(P)H-hydrate epimerase domain, [F] Nucleotide transport and metabolism, NAD(P)H-hydrate repair enzyme Nnr, NAD(P)H-hydrate dehydratase domain	YjeF-related protein-like
Saro_1797	0.0111977	[H] Coenzyme transport and metabolism7-keto-8-aminopelargonate synthetase or related enzyme	5-aminolevulinate synthase (EC 2.3.1.37)
Saro_1802	0.0102598	hypothetical protein	hypothetical protein
Saro_1806	0.0312747	[J] Translation, ribosomal structure and biogenesisGTPase Era, involved in 16S rRNA processing	GTP-binding protein Era
Saro_1813	0.015204	[P] Inorganic ion transport and metabolism	cytochrome B561
Saro_1822	0.0332533	hypothetical protein	hypothetical protein
Saro_1823	0.0255038	[P] Inorganic ion transport and metabolismOuter membrane receptor for ferric coprogen and ferric-rhodotorulic acid	TonB-dependent siderophore receptor
Saro_1834	0.0163237	hypothetical protein	hypothetical protein
Saro_1835	0.0330413	[E] Amino acid transport and metabolismTetrahydrodipicolinate N-succinyltransferase	2,3,4,5-tetrahydropyridine-2,6-dicarboxylate N-succinyltransferase (EC 2.3.1.117)
Saro_1837	0.0255166	[O] Posttranslational modification, protein turnover, chaperones	peptidase S8 and S53, subtilisin, kexin, sedolisin
Saro_1838	0.00365472	[G] Carbohydrate transport and metabolism	glucose sorbosone dehydrogenase
Saro_1849	0.011885	[R] General function prediction only	NAD-dependent epimerase/dehydratase
Saro_1853	0.00153852	[E] Amino acid transport and metabolism	glycine dehydrogenase (decarboxylating) beta subunit (EC 1.4.4.2)
Saro_1862	0.00312516	[S] Function unknownUncharacterized protein, UPF0261 family	hypothetical protein
Saro_1870	0.000588626	2,4'-dihydroxyacetophenone dioxygenase	2,4'-dihydroxyacetophenone dioxygenase
Saro_1871	0.0196887	hypothetical protein	hypothetical protein
Saro_1874	0.0315929	[R] General function prediction only_x000D_ [E] Amino acid transport and metabolism	GroES-related
Saro_1876	0.00923954	[Q] Secondary metabolites biosynthesis, transport and catabolism	intradiol ring-cleavage dioxygenase
Saro_1890	0.00252855	[G] Carbohydrate transport and metabolism	alpha amylase, catalytic region
Saro_1892	0.0458009	alpha-glucosidase	alpha-glucosidase
Saro_1903	0.0422115	[I] Lipid transport and metabolism	acetyl-CoA carboxylase carboxyltransferase subunit alpha
Saro_1905	0.00216759	[W] Extracellular structures_x000D_ [U] Intracellular trafficking, secretion, and vesicular transport	Flp/Fap pilin component
Saro_1921	0.00939544	[H] Coenzyme transport and metabolism	lipoic acid synthetase
Saro_1922	0.0136463	[J] Translation, ribosomal structure and biogenesis	cyclase/dehydrase
Saro_1925	0.0338439	[I] Lipid transport and metabolism	2-C-methyl-D-erythritol 2,4-cyclodiphosphate synthase (EC 4.6.1.12)/2-C-methyl-D-erythritol 4-phosphate cytidylyltransferase (EC 2.7.7.60)
Saro_1928	0.0265279	[T] Signal transduction mechanisms	two component, sigma54 specific, transcriptional regulator, Fis family
Saro_1931	0.0448033	[T] Signal transduction mechanisms	RNA-binding protein Hfq
Saro_1938	0.0295237	[N] Cell motility	TatD-related deoxyribonuclease
Saro_1939	0.0175929	[J] Translation, ribosomal structure and biogenesis	methionyl-tRNA synthetase (EC 6.1.1.10)
Saro_1946	0.0167469	[C] Energy production and conversion	Dihydrolipoamide acetyltransferase, long form
Saro_1947	0.0388622	UspA	UspA
Saro_1959	0.0335661	hypothetical protein	hypothetical protein
Saro_1962	0.028449	[H] Coenzyme transport and metabolism	thiamine-phosphate diphosphorylase
Saro_1974	0.0174337	[C] Energy production and conversion	branched-chain alpha-keto acid dehydrogenase E2 component (EC 2.3.1.168)
Saro_1975	0.0098011	[C] Energy production and conversion	branched-chain alpha-keto acid dehydrogenase E1 component (EC 1.2.4.4)
Saro_1977	0.00641379	[F] Nucleotide transport and metabolismThymidylate synthase	thymidylate synthase (EC 2.1.1.45)
Saro_2003	0.033982	[H] Coenzyme transport and metabolismS-adenosylhomocysteine hydrolase	adenosylhomocysteinase (EC 3.3.1.1)
Saro_2006	0.00596764	hypothetical protein	hypothetical protein
Saro_2007	0.00149281	[H] Coenzyme transport and metabolism	GTP cyclohydrolase I (EC 3.5.4.16)
Saro_2008	0.0207562	[I] Lipid transport and metabolism	phospholipase D/Transphosphatidylase
Saro_2012	0.0372777	[R] General function prediction only	Nitrilase/cyanide hydratase and apolipoprotein N-acyltransferase
Saro_2014	0.0380281	[O] Posttranslational modification, protein turnover, chaperonesMolecular chaperone IbpA, HSP20 family	heat shock protein Hsp20
Saro_2018	0.0321608	[U] Intracellular trafficking, secretion, and vesicular transportPreprotein translocase subunit SecG	protein translocase subunit secG
Saro_2019	0.0497138	[G] Carbohydrate transport and metabolismTriosephosphate isomerase	triosephosphate isomerase (EC 5.3.1.1)
Saro_2022	0.00846748	[H] Coenzyme transport and metabolism_x000D_ [E] Amino acid transport and metabolism	anthranilate synthase, component II (EC 4.1.3.27)
Saro_2033	0.0290245	hypothetical protein	hypothetical protein
Saro_2038	0.0232341	hypothetical protein	hypothetical protein
Saro_2039	0.0272541	[L] Replication, recombination and repairUracil-DNA glycosylase	Uracil-DNA glycosylase superfamily
Saro_2041	0.00447088	general stress protein	general stress protein
Saro_2045	0.0451637	[I] Lipid transport and metabolismCrotonobetainyl-CoA:carnitine CoA-transferase CaiB and related acyl-CoA transferases	L-carnitine dehydratase/bile acid-inducible protein F
Saro_2055	0.0154462	[P] Inorganic ion transport and metabolism	protein of unknown function DUF461
Saro_2060	0.00690097	[K] TranscriptionTranscriptional regulator of heat shock response	heat-inducible transcription repressor HrcA
Saro_2071	0.0265741	[M] Cell wall/membrane/envelope biogenesis	glycosyl transferase, group 1
Saro_2080	0.0435514	[S] Function unknown	DedA
Saro_2088	0.0150193	putative transcriptional regulators, CopG/Arc/MetJ DNA-binding domain	putative transcriptional regulators, CopG/Arc/MetJ DNA-binding domain
Saro_2095	0.0100175	Twin-arginine translocation pathway signal	hypothetical protein
Saro_2096	0.00994147	Twin-arginine translocation pathway signal	Twin-arginine translocation pathway signal
Saro_2099	0.0456889	hypothetical protein	hypothetical protein
Saro_2108	0.0114607	[R] General function prediction onlyPredicted amidophosphoribosyltransferases	phosphoribosyltransferase
Saro_2115	0.00725806	[J] Translation, ribosomal structure and biogenesisRibosomal protein L25 (general stress protein Ctc)	LSU ribosomal protein L25P
Saro_2116	0.00627902	[J] Translation, ribosomal structure and biogenesisPeptidyl-tRNA hydrolase	peptidyl-tRNA hydrolase (EC 3.1.1.29)
Saro_2120	0.0386021	TPR repeat protein	TPR repeat protein
Saro_2125	0.00276436	MaoC-like dehydratase	MaoC-like dehydratase
Saro_2126	0.031592	hypothetical protein	hypothetical protein
Saro_2129	0.0173321	[D] Cell cycle control, cell division, chromosome partitioningCell shape-determining protein MreC	rod shape-determining protein MreC
Saro_2136	0.031241	[D] Cell cycle control, cell division, chromosome partitioning_x000D_ [P] Inorganic ion transport and metabolism_x000D_ [M] Cell wall/membrane/envelope biogenesis	Copper-resistance protein CopA
Saro_2139	0.0216391	hypothetical protein	hypothetical protein
Saro_2143	0.00212766	hypothetical protein	hypothetical protein
Saro_2144	0.00411498	[K] TranscriptionDNA-binding transcriptional regulator, MerR family	transcriptional regulator, MerR family
Saro_2151	0.028609	[P] Inorganic ion transport and metabolismCo/Zn/Cd efflux system component	cation efflux protein
Saro_2172	0.00570267	helicase-like	helicase-like
Saro_2185	0.00417943	hypothetical protein	hypothetical protein
Saro_2190	0.0312054	[L] Replication, recombination and repairSingle-stranded DNA-binding protein	single-strand binding protein
Saro_2206	0.0028879	hypothetical protein	hypothetical protein
Saro_2207	0.033509	hypothetical protein	hypothetical protein
Saro_2212	0.0188771	[S] Function unknown, Uncharacterized conserved protein YndB, AHSA1/START domain	hypothetical protein
Saro_2219	0.0416931	hypothetical protein	hypothetical protein
Saro_2221	0.0185754	hypothetical protein	hypothetical protein
Saro_2236	0.00885023	Methyltransferase FkbM	Methyltransferase FkbM
Saro_2237	0.040354	hypothetical protein	hypothetical protein
Saro_2242	0.0391502	[K] TranscriptionTranscriptional regulator NrdR, contains Zn-ribbon and ATP-cone domains	Protein of unknown function DUF193
Saro_2246	0.0182798	hypothetical protein	hypothetical protein
Saro_2247	0.00279912	[J] Translation, ribosomal structure and biogenesisQueuine/archaeosine tRNA-ribosyltransferase	tRNA-guanine transglycosylase (EC 2.4.2.29)
Saro_2270	0.01228	hypothetical protein	hypothetical protein
Saro_2274	0.038221	[L] Replication, recombination and repairSingle-stranded DNA-specific exonuclease, DHH superfamily, may be involved in archaeal DNA replication intiation	exonuclease RecJ (EC 3.1.-.-)
Saro_2275	0.00436456	histidine kinase (EC 2.7.13.3)	histidine kinase (EC 2.7.13.3)
Saro_2283	0.00643744	[S] Function unknownPredicted secreted protein	hypothetical protein
Saro_2288	0.0181778	[C] Energy production and conversionNADH:ubiquinone oxidoreductase subunit 4 (chain M)	NADH dehydrogenase subunit M (EC 1.6.5.3)
Saro_2290	0.0148431	[C] Energy production and conversion	NADH dehydrogenase subunit K (EC 1.6.5.3)
Saro_2292	0.021435	[C] Energy production and conversionFormate hydrogenlyase subunit 6/NADH:ubiquinone oxidoreductase 23 kD subunit (chain I)	NADH dehydrogenase subunit I (EC 1.6.5.3)
Saro_2302	0.0267694	[C] Energy production and conversionNADH:ubiquinone oxidoreductase 20 kD subunit (chhain B) or related Fe-S oxidoreductase	NADH dehydrogenase subunit B (EC 1.6.5.3)
Saro_2308	0.0358695	[C] Energy production and conversion[H] Coenzyme transport and metabolism[R] General function prediction onlyLactate dehydrogenase or related 2-hydroxyacid dehydrogenase	Glycolate reductase
Saro_2311	0.00832035	hypothetical protein	hypothetical protein
Saro_2316	0.0339271	[M] Cell wall/membrane/envelope biogenesisMembrane carboxypeptidase/penicillin-binding protein	Peptidoglycan glycosyltransferase
Saro_2320	0.0192627	hypothetical protein	hypothetical protein
Saro_2322	0.0394107	[C] Energy production and conversionSuccinate dehydrogenase/fumarate reductase, Fe-S protein subunit	succinate dehydrogenase subunit B (EC 1.3.5.1)
Saro_2330	0.0195071	hypothetical protein	hypothetical protein
Saro_2334	0.0114364	[D] Cell cycle control, cell division, chromosome partitioningChromosome partitioning ATPase, Mrp family, contains Fe-S cluster	putative exopolysaccharide biosynthesis protein
Saro_2340	0.0236472	hypothetical protein	hypothetical protein
Saro_2349	0.0357663	[I] Lipid transport and metabolism	Acetyl-CoA C-acetyltransferase
Saro_2352	0.0372576	hypothetical protein	hypothetical protein
Saro_2419	0.00206709	[G] Carbohydrate transport and metabolismPeriplasmic beta-glucosidase and related glycosidases	Beta-glucosidase
Saro_2424	0.00183366	beta-galactosidase (EC:3.2.1.23)	beta-galactosidase (EC:3.2.1.23)
Saro_2429	0.00300211	[I] Lipid transport and metabolism_x000D_ [Q] Secondary metabolites biosynthesis, transport and catabolism_x000D_ [R] General function prediction only	short-chain dehydrogenase/reductase SDR
Saro_2433	0.0242474	[R] General function prediction only	aldo/keto reductase
Saro_2452	0.0373276	[P] Inorganic ion transport and metabolism	Cyclohexanone monooxygenase
Saro_2453	0.016702	[Q] Secondary metabolites biosynthesis, transport and catabolism_x000D_ [I] Lipid transport and metabolism	AMP-dependent synthetase and ligase
Saro_2457	0.00301689	[R] General function prediction only	beta-lactamase-like
Saro_2462	0.0289006	[P] Inorganic ion transport and metabolismPredicted Fe2+/Mn2+ transporter, VIT1/CCC1 family	protein of unknown function DUF125, transmembrane
Saro_2464	0.0125688	[Q] Secondary metabolites biosynthesis, transport and catabolism	Glyoxalase/bleomycin resistance protein/dioxygenase
Saro_2465	0.0184427	[K] Transcription	transcriptional regulator, LysR family
Saro_2467	0.00313195	[E] Amino acid transport and metabolism	homocysteine S-methyltransferase (EC 2.1.1.10)
Saro_2489	0.0355467	[S] Function unknown	protein of unknown function DUF1697
Saro_2495	0.0338878	[K] Transcription_x000D_ [T] Signal transduction mechanisms	phage shock protein C (PspC) family protein
Saro_2497	0.0293994	TadE-like	TadE-like
Saro_2500	0.0022979	[G] Carbohydrate transport and metabolism	TM1410 hypothetical-related protein
Saro_2502	0.0285188	acetyl-CoA C-acetyltransferase	acetyl-CoA C-acetyltransferase
Saro_2504	0.0101441	[R] General function prediction only	alcohol dehydrogenase, zinc-containing
Saro_2514	0.00276972	[K] TranscriptionDNA-binding transcriptional regulator ModE (molybdenum-dependent)	putative transcriptional regulator, ModE family
Saro_2516	0.0467592	hypothetical protein	hypothetical protein
Saro_2519	0.0431561	[O] Posttranslational modification, protein turnover, chaperonesGlutaredoxin-related protein	Glutaredoxin-related protein
Saro_2521	0.00894631	[S] Function unknownUncharacterized protein	protein of unknown function DUF1476
Saro_2522	0.00587615	hypothetical protein	hypothetical protein
Saro_2523	0.0276005	hypothetical protein	hypothetical protein
Saro_2544	0.0453402	[M] Cell wall/membrane/envelope biogenesis	glycosyl transferase, group 1
Saro_2551	0.0293238	[J] Translation, ribosomal structure and biogenesisNADPH-dependent 7-cyano-7-deazaguanine reductase QueF, C-terminal domain, T-fold superfamily	GTP cyclohydrolase I
Saro_2554	0.0227074	[E] Amino acid transport and metabolism	cystathionine beta-lyase (EC 4.4.1.8)
Saro_2557	0.00282613	hypothetical protein	hypothetical protein
Saro_2563	0.0229109	hypothetical protein	hypothetical protein
Saro_2584	0.00972312	[L] Replication, recombination and repair	DEAD/DEAH box helicase-like
Saro_2585	0.0340517	[J] Translation, ribosomal structure and biogenesis	bacterial translation initiation factor 1 (bIF-1)
Saro_2586	0.0401753	[K] Transcription	cold-shock DNA-binding protein family
Saro_2588	0.00810585	[P] Inorganic ion transport and metabolism	phosphate-selective porin O and P
Saro_2589	0.0243294	hypothetical protein	hypothetical protein
Saro_2595	0.0136135	[O] Posttranslational modification, protein turnover, chaperones	glutathione S-transferase-like
Saro_2610	0.0284156	[C] Energy production and conversion	Betaine-aldehyde dehydrogenase
Saro_2621	0.0297162	[Q] Secondary metabolites biosynthesis, transport and catabolism	DOPA 4,5-dioxygenase
Saro_2641	0.0178005	hypothetical protein	hypothetical protein
Saro_2643	0.0123604	hypothetical protein	hypothetical protein
Saro_2664	0.00302406	glycosyl transferase, family 39	glycosyl transferase, family 39
Saro_2678	0.0220013	[O] Posttranslational modification, protein turnover, chaperones	thioredoxin family protein
Saro_2682	0.0440786	Esterase/lipase/thioesterase	Esterase/lipase/thioesterase
Saro_2697	0.0368577	[S] Function unknown	hypothetical protein
Saro_2705	0.00798339	hypothetical protein	hypothetical protein
Saro_2713	0.0364921	hypothetical protein	hypothetical protein
Saro_2714	0.0323204	hypothetical protein	hypothetical protein
Saro_2720	0.0498929	phage Mu protein gp30-like	phage Mu protein gp30-like
Saro_2725	0.00472264	hypothetical protein	hypothetical protein
Saro_2740	0.0117482	PE-PGRS family protein	PE-PGRS family protein
Saro_2742	0.0171676	hypothetical protein	hypothetical protein
Saro_2744	0.00398129	hypothetical protein	hypothetical protein
Saro_2750	0.00895413	Methyltransferase FkbM	Methyltransferase FkbM
Saro_2751	0.0159902	hypothetical protein	hypothetical protein
Saro_2752	0.0484454	[S] Function unknown	protein of unknown function DUF347
Saro_2762	0.049616	[O] Posttranslational modification, protein turnover, chaperonesGlutathione S-transferase	glutathione S-transferase-like
Saro_2765	0.047822	[K] Transcription, DNA-binding transcriptional regulator, LysR family	transcriptional regulator, LysR family
Saro_2767	0.0392693	[I] Lipid transport and metabolism_x000D_ [Q] Secondary metabolites biosynthesis, transport and catabolism_x000D_ [R] General function prediction onlyNAD(P)-dependent dehydrogenase, short-chain alcohol dehydrogenase family	short-chain dehydrogenase/reductase SDR
Saro_2768	0.0047725	[R] General function prediction only_x000D_ [C] Energy production and conversion, NADPH:quinone reductase or related Zn-dependent oxidoreductase	alcohol dehydrogenase superfamily, zinc-containing
Saro_2770	0.0239818	[S] Function unknownUncharacterized conserved protein	Extensin-like
Saro_2775	0.0203637	[S] Function unknownUncharacterized conserved protein, circularly permuted ATPgrasp superfamily	protein of unknown function DUF404
Saro_2785	0.0095968	[J] Translation, ribosomal structure and biogenesistRNA A37 threonylcarbamoyltransferase TsaD	O-sialoglycoprotein endopeptidase (EC 3.4.24.57)
Saro_2787	0.00948571	[H] Coenzyme transport and metabolismUroporphyrinogen-III synthase	uroporphyrinogen-III synthase
Saro_2794	0.0327612	hypothetical protein	hypothetical protein
Saro_2798	0.00620742	[E] Amino acid transport and metabolism	aminotransferase, class V
Saro_2800	0.011473	[C] Energy production and conversion	short-chain dehydrogenase/reductase SDR
Saro_2806	0.000423752	[Q] Secondary metabolites biosynthesis, transport and catabolism	dienelactone hydrolase
Saro_2817	0.0423388	[J] Translation, ribosomal structure and biogenesis	4-carboxy-4-hydroxy-2-oxoadipate aldolase (EC 4.1.3.-)
Saro_2819	0.0488414	[R] General function prediction only	2-pyrone-4,6-dicarboxylate hydrolase (EC 3.1.1.57)
Saro_2822	0.0259359	TonB-like	TonB-like
Saro_2827	0.0405029	hypothetical protein	hypothetical protein
Saro_2831	0.00740718	[J] Translation, ribosomal structure and biogenesisAsp-tRNAAsn/Glu-tRNAGln amidotransferase B subunit	aspartyl/glutamyl-tRNA(Asn/Gln) amidotransferase subunit B (EC 6.3.5.-)
Saro_2847	0.0374334	[R] General function prediction only	Radical SAM
Saro_2856	0.000575367	hypothetical protein	hypothetical protein
Saro_2863	0.0301155	[G] Carbohydrate transport and metabolism	Glyoxalase/bleomycin resistance protein/dioxygenase
Saro_2869	0.0173996	[C] Energy production and conversion	aldehyde dehydrogenase (acceptor) (EC 1.2.99.3)
Saro_2873	0.0136627	[O] Posttranslational modification, protein turnover, chaperones	glutathione S-transferase-like
Saro_2874	0.00988684	Twin-arginine translocation pathway signal	Twin-arginine translocation pathway signal
Saro_2875	0.011731	hypothetical protein	hypothetical protein
Saro_2882	0.0489304	[I] Lipid transport and metabolism_x000D_ [Q] Secondary metabolites biosynthesis, transport and catabolism_x000D_ [R] General function prediction only	short-chain dehydrogenase/reductase SDR
Saro_2885	0.0264548	cyclic nucleotide-binding domain (cNMP-BD) protein	cyclic nucleotide-binding domain (cNMP-BD) protein
Saro_2886	0.0262843	hypothetical protein	hypothetical protein
Saro_2887	0.0472611	[O] Posttranslational modification, protein turnover, chaperones	glutathione S-transferase-like
Saro_2890	0.000203808	[O] Posttranslational modification, protein turnover, chaperones	glutathione S-transferase-like
Saro_2899	0.00931799	hypothetical protein	hypothetical protein
Saro_2902	0.0187623	[G] Carbohydrate transport and metabolism[T] Signal transduction mechanismsPhosphotransferase system, HPr and related phosphotransfer proteins	HPrNtr
Saro_2905	0.0390308	HPr kinase	Hpr(Ser) kinase/phosphatase (EC 2.7.1.-)
Saro_2917	0.0466318	[H] Coenzyme transport and metabolism_x000D_ [R] General function prediction only	alpha/beta hydrolase
Saro_2933	0.0430818	[K] Transcription	transcriptional regulator, AsnC family
Saro_2938	0.00504959	[C] Energy production and conversion	aldehyde dehydrogenase
Saro_2941	0.0387498	hypothetical protein	hypothetical protein
Saro_2948	0.0346811	[R] General function prediction only[H] Coenzyme transport and metabolismPhosphoglycerate dehydrogenase or related dehydrogenase	D-isomer specific 2-hydroxyacid dehydrogenase, NAD-binding
Saro_2951	0.0425754	[S] Function unknownUncharacterized membrane protein	protein of unknown function DUF1624
Saro_2970	0.0357461	[P] Inorganic ion transport and metabolismNitrate/nitrite transporter NarK	major facilitator superfamily MFS_1
Saro_2974	0.0489375	[F] Nucleotide transport and metabolismGMP synthase - Glutamine amidotransferase domain	glutamine amidotransferase class-I
Saro_2980	0.019217	hypothetical protein	hypothetical protein
Saro_2982	0.0255211	hypothetical protein	hypothetical protein
Saro_2984	0.0350303	hypothetical protein	hypothetical protein
Saro_2987	0.00843603	hypothetical protein	hypothetical protein
Saro_2989	0.0379734	hypothetical protein	hypothetical protein
Saro_2998	0.0252902	hypothetical protein	hypothetical protein
Saro_3003	0.0408915	hypothetical protein	hypothetical protein
Saro_3005	0.0306594	conserved hypothetical protein, putative phage associated protein	conserved hypothetical protein, putative phage associated protein
Saro_3006	0.0417666	hypothetical protein	hypothetical protein
Saro_3008	0.0353107	[L] Replication, recombination and repairHolliday junction resolvase RusA (prophage-encoded endonuclease)	endodeoxyribonuclease RusA
Saro_3009	0.041529	hypothetical protein	hypothetical protein
Saro_3012	0.00735676	zinc finger, C4-type	zinc finger, C4-type
Saro_3013	0.0347504	hypothetical protein	hypothetical protein
Saro_3019	0.00349494	hypothetical protein	hypothetical protein
Saro_3022	0.0217946	conserved hypothetical protein, putative phage associated protein	conserved hypothetical protein, putative phage associated protein
Saro_3023	0.00788521	hypothetical protein	hypothetical protein
Saro_3025	0.0283895	hypothetical protein	hypothetical protein
Saro_3026	0.00100403	hypothetical protein	hypothetical protein
Saro_3027	0.0190144	hypothetical protein	hypothetical protein
Saro_3038	0.00254982	[S] Function unknown	protein of unknown function DUF541
Saro_3044	0.00624906	hypothetical protein	hypothetical protein
Saro_3053	0.0487946	[R] General function prediction only	beta-Ig-H3/fasciclin
Saro_3063	0.023544	Tetratricopeptide TPR_4	Tetratricopeptide TPR_4
Saro_3077	0.0310257	hypothetical protein	hypothetical protein
Saro_3081	0.021984	[R] General function prediction onlyUncharacterized conserved protein YbjT, contains NAD(P)-binding and DUF2867 domains	NAD-dependent epimerase/dehydratase
Saro_3083	0.0320963	[I] Lipid transport and metabolism_x000D_ [Q] Secondary metabolites biosynthesis, transport and catabolism_x000D_ [R] General function prediction only	short-chain dehydrogenase/reductase SDR
Saro_3097	0.0225814	protein of unknown function DUF1674	protein of unknown function DUF1674
Saro_3107	0.0454386	hypothetical protein	hypothetical protein
Saro_3110	0.00706614	hypothetical protein	hypothetical protein
Saro_3126	0.00894347	hypothetical protein	hypothetical protein
Saro_3128	0.0180918	hypothetical protein	hypothetical protein
Saro_3129	0.0374715	[S] Function unknownUncharacterized protein	hypothetical protein
Saro_3139	0.039178	[O] Posttranslational modification, protein turnover, chaperonesRedox-regulated molecular chaperone, HSP33 family	Hsp33 protein
Saro_3156	0.0411343	[S] Function unknownUncharacterized conserved protein, contains ferritin-like DUF455 domain	protein of unknown function DUF455
Saro_3174	0.0361399	[R] General function prediction onlyHemolysin or related protein, contains CBS domains	protein of unknown function DUF21
Saro_3177	0.0258379	hypothetical protein	hypothetical protein
Saro_3180	0.0394895	[I] Lipid transport and metabolism	MaoC-like dehydratase
Saro_3185	0.0161136	hypothetical protein	Transglycosylase-associated protein
Saro_3192	0.00835271	hypothetical protein	hypothetical protein
Saro_3193	0.0447606	hypothetical protein	hypothetical protein
Saro_3196	0.0373259	hypothetical protein	hypothetical protein
Saro_3201	0.0115481	hypothetical protein	hypothetical protein
Saro_3204	0.0351534	hypothetical protein	hypothetical protein
Saro_3205	0.0222632	hypothetical protein	hypothetical protein
Saro_3211	0.0189356	hypothetical protein	hypothetical protein
Saro_3223	0.00539941	[M] Cell wall/membrane/envelope biogenesis, Periplasmic protein involved in polysaccharide export, contains SLBB domain of the beta-grasp fold	polysaccharide export protein
Saro_3228	0.0437995	hypothetical protein	hypothetical protein
Saro_3230	0.0483971	hypothetical protein	hypothetical protein
Saro_3232	0.00561853	hypothetical protein	hypothetical protein
Saro_3258	0.0173195	[M] Cell wall/membrane/envelope biogenesis[U] Intracellular trafficking, secretion, and vesicular transportLipoprotein signal peptidase	signal peptidase II (EC:3.4.23.36). Aspartic peptidase. MEROPS family A08
Saro_3265	0.0275485	[G] Carbohydrate transport and metabolismPhosphoglycerate mutase (BPG-dependent)	phosphoglycerate mutase (EC 5.4.2.1)
Saro_3269	0.00691044	[M] Cell wall/membrane/envelope biogenesis	NAD-dependent epimerase/dehydratase
Saro_3271	0.00821259	[P] Inorganic ion transport and metabolismCopper oxidase (laccase) domain	protein of unknown function DUF152
Saro_3290	0.0471067	[H] Coenzyme transport and metabolismThiamin biosynthesis thiazole synthase ThiGH, ThiG subunit, [H] Coenzyme transport and metabolismSulfur carrier protein ThiS (thiamine biosynthesis)	thiazole-phosphate synthase
Saro_3291	0.0100211	[C] Energy production and conversionPhosphotransacetylase, [C] Energy production and conversionMalic enzyme	allosteric NADP-dependent malic enzyme (EC 1.1.1.40)
Saro_3293	0.025728	[L] Replication, recombination and repairDNA mismatch repair ATPase MutS	DNA mismatch repair protein MutS
Saro_3295	0.0158194	[F] Nucleotide transport and metabolismNucleoside permease NupC	Na+ dependent nucleoside transporter-like
Saro_3316	0.00576969	[G] Carbohydrate transport and metabolism	phosphomannomutase (EC 5.4.2.8)
Saro_3324	0.00550166	hypothetical protein	hypothetical protein
Saro_3327	0.0458557	hypothetical protein	hypothetical protein
Saro_3328	0.039531	[O] Posttranslational modification, protein turnover, chaperonesPeptide methionine sulfoxide reductase MsrB	Protein-methionine-S-oxide reductase
Saro_3333	0.0178836	[O] Posttranslational modification, protein turnover, chaperones	protease FtsH subunit HflK
Saro_3334	0.00209632	[D] Cell cycle control, cell division, chromosome partitioning	ATPase
Saro_3409	0.00713179	[G] Carbohydrate transport and metabolism2-methylcitrate dehydratase PrpD	MmgE/PrpD family protein
Saro_3410	0.0161461	hypothetical protein	hypothetical protein
Saro_3418	0.000975335	[R] General function prediction onlyPredicted sulfurtransferase	Rhodanese domain protein
Saro_3423	0.00120665	[E] Amino acid transport and metabolism	histidinol dehydrogenase (EC 1.1.1.23)
Saro_3426	0.0171952	[Q] Secondary metabolites biosynthesis, transport and catabolism	Glyoxalase/bleomycin resistance protein/dioxygenase
Saro_3434	0.0426501	[K] Transcription	transcriptional regulator, LysR family
Saro_3439	0.021165	[I] Lipid transport and metabolism_x000D_ [Q] Secondary metabolites biosynthesis, transport and catabolism_x000D_ [R] General function prediction only	short-chain dehydrogenase/reductase SDR
Saro_3444	0.0205684	hypothetical protein	hypothetical protein
Saro_3446	0.0189895	hypothetical protein	hypothetical protein
Saro_3455	0.00901627	[R] General function prediction only_x000D_ [C] Energy production and conversion	Alcohol dehydrogenase, zinc-binding domain protein
Saro_3470	0.0360589	[Q] Secondary metabolites biosynthesis, transport and catabolism_x000D_ [R] General function prediction only	Alcohol dehydrogenase, zinc-binding domain protein
Saro_3477	0.0370592	hypothetical protein	hypothetical protein
Saro_3479	0.00138353	[C] Energy production and conversion	4-cresol dehydrogenase (hydroxylating) (EC 1.17.99.1)
Saro_3483	0.0106639	[P] Inorganic ion transport and metabolism_x000D_ [R] General function prediction only	Rieske (2Fe-2S) domain protein
Saro_3485	0.00174892	[R] General function prediction onlyPredicted dioxygenase of extradiol dioxygenase family	Glyoxalase/bleomycin resistance protein/dioxygenase
Saro_3486	0.0156556	[I] Lipid transport and metabolism_x000D_ [Q] Secondary metabolites biosynthesis, transport and catabolism_x000D_ [R] General function prediction only	short-chain dehydrogenase/reductase SDR
Saro_3495	0.016378	hypothetical protein	hypothetical protein
Saro_3504	0.00556929	[P] Inorganic ion transport and metabolismCation transport ATPase	heavy metal translocating P-type ATPase
Saro_3507	0.038085	[I] Lipid transport and metabolism_x000D_ [Q] Secondary metabolites biosynthesis, transport and catabolism_x000D_ [R] General function prediction only	short-chain dehydrogenase/reductase SDR
Saro_3514	0.0259134	[G] Carbohydrate transport and metabolism	Ribose/galactose isomerase
Saro_3516	0.00416992	[G] Carbohydrate transport and metabolism	PfkB domain protein
Saro_3536	0.0177954	[G] Carbohydrate transport and metabolism	Rieske (2Fe-2S) domain protein
Saro_3542	0.0080739	[I] Lipid transport and metabolism_x000D_ [Q] Secondary metabolites biosynthesis, transport and catabolism_x000D_ [R] General function prediction only	short-chain dehydrogenase/reductase SDR
Saro_3546	0.0382926	Rieske (2Fe-2S) domain protein	Rieske (2Fe-2S) domain protein
Saro_3551	0.0131325	[I] Lipid transport and metabolismPoly(3-hydroxyalkanoate) synthetase	alpha/beta hydrolase fold
Saro_3558	0.0151329	[C] Energy production and conversion	dehydrogenase, E1 component
Saro_3561	0.0427393	hypothetical protein	hypothetical protein
Saro_3573	0.0120742	protein of unknown function DUF1080	protein of unknown function DUF1080
Saro_3579	0.0382365	transcriptional regulator, TetR family	transcriptional regulator, TetR family
Saro_3581	0.0220981	[F] Nucleotide transport and metabolismThymidine phosphorylase	putative thymidine phosphorylase
Saro_3584	0.0234998	protein of unknown function DUF214	protein of unknown function DUF214
Saro_3595	0.0477423	[K] Transcription	transcriptional regulator, LuxR family
Saro_3600	0.00208821	[R] General function prediction only	short-chain dehydrogenase/reductase SDR
Saro_3608	0.00678392	[I] Lipid transport and metabolism_x000D_ [Q] Secondary metabolites biosynthesis, transport and catabolism_x000D_ [R] General function prediction only	short-chain dehydrogenase/reductase SDR
Saro_3609	0.00238467	[I] Lipid transport and metabolism_x000D_ [Q] Secondary metabolites biosynthesis, transport and catabolism_x000D_ [R] General function prediction only	short-chain dehydrogenase/reductase SDR
Saro_3633	0.0318735	[I] Lipid transport and metabolism_x000D_ [Q] Secondary metabolites biosynthesis, transport and catabolism_x000D_ [R] General function prediction only	short-chain dehydrogenase/reductase SDR
Saro_3639	0.00710356	[R] General function prediction only	oxidoreductase domain protein
Saro_3643	0.0144084	[R] General function prediction only_x000D_ [E] Amino acid transport and metabolism	Alcohol dehydrogenase, zinc-binding domain protein
Saro_3647	0.0366221	Glyoxalase/bleomycin resistance protein/dioxygenase	Glyoxalase/bleomycin resistance protein/dioxygenase
Saro_3651	0.0240577	[I] Lipid transport and metabolism[R] General function prediction onlyCholine dehydrogenase or related flavoprotein	glucose-methanol-choline oxidoreductase
Saro_3653	0.00938949	[I] Lipid transport and metabolism	Alpha/beta hydrolase fold-3 domain protein
Saro_3654	0.0325328	[M] Cell wall/membrane/envelope biogenesis	NAD-dependent epimerase/dehydratase
Saro_3661	0.00267529	[K] Transcription	transcriptional regulator, AraC family
Saro_3666	0.0141012	Rieske (2Fe-2S) domain protein	Rieske (2Fe-2S) domain protein
Saro_3671	0.0459695	hypothetical protein	hypothetical protein
Saro_3682	0.000498531	[Q] Secondary metabolites biosynthesis, transport and catabolism_x000D_ [V] Defense mechanisms	cytochrome P450
Saro_3687	0.0196534	[E] Amino acid transport and metabolism	4-hydroxy-2-oxovalerate aldolase (EC 4.1.3.39)
Saro_3696	0.0324419	[S] Function unknown	membrane protein-like protein
Saro_3709	0.0260934	[K] Transcription	transcriptional regulator, TetR family
Saro_3712	0.00860633	hypothetical protein	hypothetical protein
Saro_3713	0.0196953	[P] Inorganic ion transport and metabolism	TonB-dependent receptor
Saro_3717	0.0428511	[I] Lipid transport and metabolism_x000D_ [Q] Secondary metabolites biosynthesis, transport and catabolism_x000D_ [R] General function prediction only	short-chain dehydrogenase/reductase SDR
Saro_3718	0.0176239	[I] Lipid transport and metabolism_x000D_ [Q] Secondary metabolites biosynthesis, transport and catabolism_x000D_ [R] General function prediction only	short-chain dehydrogenase/reductase SDR
Saro_3731	0.00799548	[R] General function prediction only	short-chain dehydrogenase/reductase SDR
Saro_3734	0.0164037	[K] Transcription	transcriptional regulator, AsnC family
Saro_3735	0.0467731	[K] Transcription	transcriptional regulator, AsnC family
Saro_3737	0.0415968	hypothetical protein	hypothetical protein
Saro_3744	0.0378043	[P] Inorganic ion transport and metabolismOuter membrane receptor proteins, mostly Fe transport	TonB-dependent receptor
Saro_3745	0.0338363	hypothetical protein	hypothetical protein
Saro_3746	0.0217913	hypothetical protein	hypothetical protein
Saro_3751	0.0376527	[I] Lipid transport and metabolism	coenzyme A transferase
Saro_3752	0.0178965	[I] Lipid transport and metabolism	Acyl CoA:acetate/3-ketoacid CoA transferase beta subunit-like protein
Saro_3753	0.0259536	[I] Lipid transport and metabolism	Enoyl-CoA hydratase/isomerase
Saro_3757	0.0277262	[E] Amino acid transport and metabolism_x000D_ [I] Lipid transport and metabolism	acyl-CoA dehydrogenase domain protein
Saro_3766	0.0034189	[I] Lipid transport and metabolism	acetyl-CoA acetyltransferase
Saro_3770	0.00224206	regulatory protein, LuxR	regulatory protein, LuxR
Saro_3777	0.012171	[S] Function unknownUncharacterized conserved protein, DUF2236 family	hypothetical protein
Saro_3781	0.00416951	[T] Signal transduction mechanisms	diguanylate phosphodiesterase
Saro_3800	0.0174575	hypothetical protein	hypothetical protein
Saro_3822	0.0224669	hypothetical protein	hypothetical protein
Saro_3824	0.00165	[I] Lipid transport and metabolism	3-oxoacid CoA-transferase, B subunit
Saro_3829	0.0411018	[Q] Secondary metabolites biosynthesis, transport and catabolismMuconolactone delta-isomerase	muconolactone delta-isomerase (EC 5.3.3.4)
Saro_3835	0.00882175	[P] Inorganic ion transport and metabolism_x000D_ [R] General function prediction only	Rieske (2Fe-2S) domain protein
Saro_3839	0.00035525	sigma54 specific transcriptional regulator, Fis family	sigma54 specific transcriptional regulator, Fis family
Saro_3843	0.0249951	[Q] Secondary metabolites biosynthesis, transport and catabolism	aromatic-ring-hydroxylating dioxygenase, beta subunit
Saro_3845	0.0346513	xylene monooxygenase subunit 1 (EC 1.14.15.-)	xylene monooxygenase subunit 1 (EC 1.14.15.-)
Saro_3852	0.0018189	[E] Amino acid transport and metabolismIsopropylmalate/homocitrate/citramalate synthases	4-hydroxy-2-oxovalerate aldolase (EC 4.1.3.39)
Saro_3854	0.0261669	[Q] Secondary metabolites biosynthesis, transport and catabolism2-keto-4-pentenoate hydratase	Hydratase/decarboxylase
Saro_3855	0.0318993	[C] Energy production and conversion	2-hydroxymuconate semialdehyde dehydrogenase (EC 1.2.1.32)
Saro_3877	0.0457032	[H] Coenzyme transport and metabolism3-polyprenyl-4-hydroxybenzoate decarboxylase	UbiD family decarboxylase
Saro_3879	0.0281463	[C] Energy production and conversion	4-cresol dehydrogenase (hydroxylating) (EC 1.17.99.1)
Saro_3883	0.0175045	[S] Function unknownUncharacterized protein	hypothetical protein
Saro_3884	0.0288868	[H] Coenzyme transport and metabolism_x000D_ [R] General function prediction only	alpha/beta hydrolase fold
Saro_3885	0.000941356	[Q] Secondary metabolites biosynthesis, transport and catabolism	2-oxohept-3-enedioate hydratase (EC 4.2.1.-)
Saro_3887	0.000661766	[I] Lipid transport and metabolism	L-carnitine dehydratase/bile acid-inducible protein F
Saro_3888	0.0202722	[G] Carbohydrate transport and metabolism	major facilitator superfamily MFS_1
Saro_3889	0.0122266	[K] Transcription	transcriptional regulator, IclR family
Saro_3890	0.0335901	[I] Lipid transport and metabolism	fatty acid desaturase
Saro_3891	0.00441749	[H] Coenzyme transport and metabolism_x000D_ [R] General function prediction only	Coenzyme F420-dependent N5 N10-methylene tetrahydromethanopterin reductase and related flavin-dependent oxidoreductase-like protein
Saro_3901	0.0477148	ring hydroxylating dioxygenase, alpha subunit	ring hydroxylating dioxygenase, alpha subunit
Saro_3908	0.0495338	[K] Transcription	transcriptional regulator, TrmB
Saro_3915	0.0203632	hypothetical protein	hypothetical protein
Saro_3917	0.0138092	[D] Cell cycle control, cell division, chromosome partitioning	parB-like partition protein
Saro_3919	0.00661061	plasmid encoded RepA protein	plasmid encoded RepA protein
Saro_3920	0.0483532	TOPRIM domain protein	TOPRIM domain protein
Saro_3939	0.0390737	hypothetical protein	hypothetical protein
Saro_3940	0.00728316	hypothetical protein	hypothetical protein
Saro_3946	0.0172753	[R] General function prediction onlyRadical SAM superfamily enzyme YgiQ, UPF0313 family	Radical SAM domain protein
Saro_3947	0.0152423	Molecular chaperone HSP90 family-like protein	Molecular chaperone HSP90 family-like protein
Saro_3948	0.036773	hypothetical protein	hypothetical protein
Saro_3949	0.0107907	hypothetical protein	hypothetical protein
Saro_3951	0.0157877	hypothetical protein	hypothetical protein
Saro_3956	0.00105156	hypothetical protein	hypothetical protein
Saro_3963	0.00984411	hypothetical protein	hypothetical protein
Saro_3978	0.0454449	hypothetical protein	hypothetical protein
Saro_3979	0.00794481	hypothetical protein	hypothetical protein
Saro_3980	0.0382118	hypothetical protein	hypothetical protein
Saro_3982	0.0363775	[U] Intracellular trafficking, secretion, and vesicular transport	Type IV secretory pathway VirD4 components-like protein
Saro_3997	0.00905016	hypothetical protein	hypothetical protein
Saro_4000	0.0274884	TraU family protein	TraU family protein
Saro_4009	0.0320715	TraB pilus assembly family protein	TraB pilus assembly family protein
Saro_4010	0.0140354	conjugal transfer pilus assembly protein TraK	conjugal transfer pilus assembly protein TraK
Saro_4011	0.00611724	TraE family protein	TraE family protein
Saro_4013	0.00583532	hypothetical protein	hypothetical protein
Saro_4014	0.0472743	hypothetical protein	hypothetical protein
Saro_4017	0.0462826	[J] Translation, ribosomal structure and biogenesisRegulator of RNase E activity RraA	Dimethylmenaquinone methyltransferase
Saro_4018	0.00447892	[I] Lipid transport and metabolism	Dimethylmenaquinone methyltransferase
Saro_R0005	0.002208	NA	tRNA-Gly-GCC
Saro_R0008	3.44986	NA	tRNA-Gly-TCC
Saro_R0014	5.646	NA	tRNA-Phe-GAA

## Sheet: Significant (0.01) genes (AI-2)
Table:	The list of 199 significant genes at p ≤ 0.01 in AI-2 analysis.
columns definition
gene_name	Locus tags that are systematically applied to every gene in a genome
p-value	p-value generated by performing a Welch's t-test to compare the mean effective density of genes between Ground and ISS across the entire genome
COG	Clusters of Orthologous Groups (COG) categories associated with important genes
Gene Product	Gene Product name providing information of gene function
gene_name	p-values	COG	Gene Product
Saro_0040	0.00335581	[V] Defense mechanisms [M] Cell wall/membrane/ envelope biogenesis	secretion protein HlyD
Saro_0044	0.00764206	hypothetical protein	hypothetical protein
Saro_0094	0.00481673	[H] Coenzyme transport and metabolismLipoate-protein ligase B	lipoate-protein ligase B
Saro_0112	0.00919411	[J] Translation, ribosomal structure and biogenesis	SSU ribosomal protein S30P/sigma 54 modulation protein
Saro_0135	0.00304362	[J] Translation, ribosomal structure and biogenesis	methyltransferase GidB
Saro_0156	0.00939745	[L] Replication, recombination and repair	Exodeoxyribonuclease III (EC 3.1.11.2)
Saro_0159	0.0093757	[P] Inorganic ion transport and metabolism	transcriptional regulator
Saro_0222	0.00690315	[Q] Secondary metabolites biosynthesis, transport and catabolism [V] Defense mechanisms	LSU ribosomal protein L28P
Saro_0231	0.00641056	[I] Lipid transport and metabolismAcetyl esterase/lipase	Esterase/lipase/thioesterase
Saro_0294	0.00894415	[R] General function prediction onlyPredicted Zn-dependent protease or its inactivated homolog	microcin-processing peptidase 1. Unknown type peptidase. MEROPS family U62
Saro_0296	0.00509879	[M] Cell wall/membrane/envelope biogenesisABC-type lipopolysaccharide export system, ATPase component	ABC transporter related
Saro_0309	0.0017771	[U] Intracellular trafficking, secretion, and vesicular transportType IV secretory pathway, VirB10 components	conjugation TrbI-like protein
Saro_0319	0.00267518	hypothetical protein	hypothetical protein
Saro_0324	0.00316608	[H] Coenzyme transport and metabolismCobalamin biosynthesis protein CobD/CbiB	adenosylcobinamide-phosphate synthase (EC 6.3.1.10)
Saro_0328	0.000235478	[H] Coenzyme transport and metabolismNaMN:DMB phosphoribosyltransferase	nicotinate-nucleotide-dimethylbenzimidazole phosphoribosyltransferase (EC 2.4.2.21)
Saro_0331	0.00244072	[H] Coenzyme transport and metabolismATP:corrinoid adenosyltransferase	cob(I)yrinic acid a,c-diamide adenosyltransferase (EC 2.5.1.17)
Saro_0334	0.00103221	[H] Coenzyme transport and metabolismCobyrinic acid a,c-diamide synthase	precorrin-4 C11-methyltransferase (EC 2.1.1.133)
Saro_0337	0.0056822	[H] Coenzyme transport and metabolismPrecorrin-6x reductase	precorrin-6A reductase (EC 1.3.1.54)
Saro_0351	0.0051015	[K] TranscriptionPredicted DNA-binding transcriptional regulator YafY, contains an HTH and WYL domains	hypothetical protein
Saro_0391	0.00505477	[U] Intracellular trafficking, secretion, and vesicular transport,Biopolymer transport protein ExbD	Cell division and transport-associated protein TolR (TC 2.C.1.2.1)
Saro_0408	0.00545748	[S] Function unknown	protein of unknown function DUF81
Saro_0428	0.00081289	Twin-arginine translocation pathway signal	Twin-arginine translocation pathway signal
Saro_0433	0.00701354	[R] General function prediction onlyUncharacterized pyridoxal phosphate-containing protein, affects Ilv metabolism, UPF0001 family	Protein of unknown function UPF0001
Saro_0453	0.00804773	[G] Carbohydrate transport and metabolism,Sugar phosphate isomerase/epimerase	Xylose isomerase-like TIM barrel
Saro_0478	0.00680444	[O] Posttranslational modification, protein turnover, chaperones[J] Translation, ribosomal structure and biogenesisProtein N-acetyltransferase, RimJ/RimL family	GCN5-related N-acetyltransferase
Saro_0485	0.00862045	[K] Transcription,DNA-directed RNA polymerase specialized sigma subunit, sigma24 family	sigma-24 (FecI-like)
Saro_0557	0.00213106	nuclease (SNase-like)	nuclease (SNase-like)
Saro_0566	0.000935226	[I] Lipid transport and metabolism	3-oxoacid CoA-transferase, subunit B
Saro_0567	0.00618168	hypothetical protein	hypothetical protein
Saro_0587	0.000300977	[M] Cell wall/membrane/envelope biogenesisPeptidoglycan biosynthesis protein MviN/MurJ, putative lipid II flippase	integral membrane protein MviN
Saro_0622	0.00893368	hypothetical protein	hypothetical protein
Saro_0653	0.00954632	[X] Mobilome: prophages, transposonsBacteriophage head-tail adaptor	Phage head-tail adaptor, putative
Saro_0672	0.00080452	[S] Function unknown	hypothetical protein
Saro_0689	0.00250719	[J] Translation, ribosomal structure and biogenesisPhenylalanyl-tRNA synthetase beta subunit	phenylalanyl-tRNA synthetase beta subunit (EC 6.1.1.20)
Saro_0708	0.00177899	[R] General function prediction only	hypothetical protein
Saro_0712	0.0029744	[C] Energy production and conversion [H] Coenzyme transport and metabolism	monooxygenase, FAD-binding
Saro_0744	0.00469575	[M] Cell wall/membrane/envelope biogenesis	glycosyl transferase, group 1
Saro_0749	0.00679169	hypothetical protein	hypothetical protein
Saro_0766	0.00699078	hypothetical protein	hypothetical protein
Saro_0769	0.00853344	hypothetical protein	hypothetical protein
Saro_0796	0.00168567	hypothetical protein	hypothetical protein
Saro_0798	0.00352672	hypothetical protein	hypothetical protein
Saro_0862	0.00326084	CHAP	CHAP
Saro_0904	0.00203956	[Q] Secondary metabolites biosynthesis, transport and catabolism	Phenylacetic acid degradation-related protein
Saro_0913	0.00712993	[C] Energy production and conversionHeme/copper-type cytochrome/quinol oxidase, subunit 2	Cytochrome-c oxidase
Saro_0921	0.00908825	[E] Amino acid transport and metabolismThreonine synthase	L-threonine synthase (EC 4.2.3.1)
Saro_0925	0.000438399	[H] Coenzyme transport and metabolismMolybdenum cofactor biosynthesis enzyme MoaA	cyclic pyranopterin monophosphate synthase subunit MoaA (EC 4.1.99.18)
Saro_0956	0.000737931	[O] Posttranslational modification, protein turnover, chaperonesProtein-disulfide isomerase	protein-disulfide isomerase
Saro_0958	0.00636603	[O] Posttranslational modification, protein turnover, chaperones	protein-disulfide isomerase
Saro_0962	0.00739148	[F] Nucleotide transport and metabolismNADH pyrophosphatase NudC, Nudix superfamily	NUDIX hydrolase
Saro_0974	0.00552606	[K] Transcription	transcriptional regulator, AraC family
Saro_1015	0.0062651	[U] Intracellular trafficking, secretion, and vesicular transport	Cell division and transport-associated protein TolR (TC 2.C.1.2.1)
Saro_1016	0.00548136	hypothetical protein	Cell division and transport-associated protein TolA (TC 2.C.1.2.1)
Saro_1018	0.00857167	[M] Cell wall/membrane/envelope biogenesis	OmpA/MotB
Saro_1029	0.0028248	[C] Energy production and conversion	isocitrate lyase (EC 4.1.3.1)
Saro_1035	0.00168198	[V] Defense mechanisms	secretion protein HlyD
Saro_1046	0.00939618	[I] Lipid transport and metabolism	acyl-carrier domain protein
Saro_1063	0.00820558	hypothetical protein	hypothetical protein
Saro_1094	0.00575836	[U] Intracellular trafficking, secretion, and vesicular transport	twin-arginine translocation protein, TatA/E family
Saro_1100	0.00305633	[E] Amino acid transport and metabolism	threonine dehydratase
Saro_1105	0.00356507	hypothetical protein	hypothetical protein
Saro_1145	0.00407693	[D] Cell cycle control, cell division, chromosome partitioning [L] Replication, recombination and repair	Small GTP-binding protein domain
Saro_1148	0.00862906	[S] Function unknown	protein of unknown function DUF805
Saro_1150	0.00961297	[Q] Secondary metabolites biosynthesis, transport and catabolismPredicted ABC-type transport system involved in lysophospholipase L1 biosynthesis, permease component	protein of unknown function DUF214
Saro_1163	0.00994192	hypothetical protein	hypothetical protein
Saro_1176	0.00234188	[R] General function prediction only	2-nitropropane dioxygenase, NPD
Saro_1205	0.000613629	[R] General function prediction only	beta-lactamase-like
Saro_1221	0.00776713	[I] Lipid transport and metabolism	acyl-CoA dehydrogenase-like
Saro_1265	0.00284777	[J] Translation, ribosomal structure and biogenesis	LSU ribosomal protein L18P
Saro_1287	0.00511811	response regulator receiver domain protein (CheY-like)	response regulator receiver domain protein (CheY-like)
Saro_1326	0.000635848	[E] Amino acid transport and metabolism	3-phosphoshikimate 1-carboxyvinyltransferase (EC 2.5.1.19)
Saro_1375	0.00333953	[I] Lipid transport and metabolism1-deoxy-D-xylulose 5-phosphate reductoisomerase	1-deoxy-D-xylulose 5-phosphate reductoisomerase (EC 1.1.1.267)
Saro_1399	0.00615258	[D] Cell cycle control, cell division, chromosome partitioningIntracellular septation protein A	Intracellular septation protein A
Saro_1411	0.00910899	[H] Coenzyme transport and metabolism [R] General function prediction only	alpha/beta hydrolase
Saro_1433	0.00422519	[E] Amino acid transport and metabolism[R] General function prediction onlyNADPH-dependent glutamate synthase beta chain or related oxidoreductase	FAD-dependent pyridine nucleotide-disulphide oxidoreductase
Saro_1483	0.00325125	Phytanoyl-CoA dioxygenase	Phytanoyl-CoA dioxygenase
Saro_1501	0.00657076	[K] Transcription	transcriptional regulator, LysR family
Saro_1518	0.00635966	[U] Intracellular trafficking, secretion, and vesicular transport [W] Extracellular structuresFlp pilus assembly protein TadG	hypothetical protein
Saro_1523	0.00515197	[U] Intracellular trafficking, secretion, and vesicular transport [W] Extracellular structures	type II secretion system protein
Saro_1530	0.00234174	[P] Inorganic ion transport and metabolism	flavin-containing monooxygenase FMO
Saro_1612	0.00929306	hypothetical protein	hypothetical protein
Saro_1614	0.000305973	[T] Signal transduction mechanisms [K] Transcription	two component transcriptional regulator, LuxR family
Saro_1663	0.00249604	hypothetical protein	hypothetical protein
Saro_1699	0.000838239	hypothetical protein	hypothetical protein
Saro_1734	0.00496119	[M] Cell wall/membrane/envelope biogenesisGlycosyltransferase involved in cell wall bisynthesis	glycosyl transferase, group 1
Saro_1785	0.00643818	hypothetical protein	hypothetical protein
Saro_1786	0.00491229	[F] Nucleotide transport and metabolismNAD(P)H-hydrate repair enzyme Nnr, NAD(P)H-hydrate epimerase domain, [F] Nucleotide transport and metabolism, NAD(P)H-hydrate repair enzyme Nnr, NAD(P)H-hydrate dehydratase domain	YjeF-related protein-like
Saro_1838	0.00365472	[G] Carbohydrate transport and metabolism	glucose sorbosone dehydrogenase
Saro_1853	0.00153852	[E] Amino acid transport and metabolism	glycine dehydrogenase (decarboxylating) beta subunit (EC 1.4.4.2)
Saro_1862	0.00312516	[S] Function unknownUncharacterized protein, UPF0261 family	hypothetical protein
Saro_1870	0.000588626	2,4'-dihydroxyacetophenone dioxygenase	2,4'-dihydroxyacetophenone dioxygenase
Saro_1876	0.00923954	[Q] Secondary metabolites biosynthesis, transport and catabolism	intradiol ring-cleavage dioxygenase
Saro_1890	0.00252855	[G] Carbohydrate transport and metabolism	alpha amylase, catalytic region
Saro_1905	0.00216759	[W] Extracellular structures [U] Intracellular trafficking, secretion, and vesicular transport	Flp/Fap pilin component
Saro_1921	0.00939544	[H] Coenzyme transport and metabolism	lipoic acid synthetase
Saro_1975	0.0098011	[C] Energy production and conversion	branched-chain alpha-keto acid dehydrogenase E1 component (EC 1.2.4.4)
Saro_1977	0.00641379	[F] Nucleotide transport and metabolismThymidylate synthase	thymidylate synthase (EC 2.1.1.45)
Saro_2006	0.00596764	hypothetical protein	hypothetical protein
Saro_2007	0.00149281	[H] Coenzyme transport and metabolism	GTP cyclohydrolase I (EC 3.5.4.16)
Saro_2022	0.00846748	[H] Coenzyme transport and metabolism [E] Amino acid transport and metabolism	glutamine amidotransferase of anthranilate synthase or para-aminobenzoate synthase
Saro_2041	0.00447088	general stress protein	general stress protein
Saro_2060	0.00690097	[K] TranscriptionTranscriptional regulator of heat shock response	heat-inducible transcription repressor HrcA
Saro_2096	0.00994147	Twin-arginine translocation pathway signal	Twin-arginine translocation pathway signal
Saro_2115	0.00725806	[J] Translation, ribosomal structure and biogenesisRibosomal protein L25 (general stress protein Ctc)	LSU ribosomal protein L25P
Saro_2116	0.00627902	[J] Translation, ribosomal structure and biogenesisPeptidyl-tRNA hydrolase	peptidyl-tRNA hydrolase (EC 3.1.1.29)
Saro_2125	0.00276436	MaoC-like dehydratase	MaoC-like dehydratase
Saro_2143	0.00212766	hypothetical protein	hypothetical protein
Saro_2144	0.00411498	[K] TranscriptionDNA-binding transcriptional regulator, MerR family	transcriptional regulator, MerR family
Saro_2172	0.00570267	helicase-like	helicase-like
Saro_2185	0.00417943	hypothetical protein	hypothetical protein
Saro_2206	0.0028879	hypothetical protein	hypothetical protein
Saro_2236	0.00885023	Methyltransferase FkbM	Methyltransferase FkbM
Saro_2247	0.00279912	[J] Translation, ribosomal structure and biogenesisQueuine/archaeosine tRNA-ribosyltransferase	tRNA-guanine transglycosylase (EC 2.4.2.29)
Saro_2275	0.00436456	histidine kinase (EC 2.7.13.3)	histidine kinase (EC 2.7.13.3)
Saro_2283	0.00643744	[S] Function unknownPredicted secreted protein	hypothetical protein
Saro_2311	0.00832035	hypothetical protein	hypothetical protein
Saro_2419	0.00206709	[G] Carbohydrate transport and metabolismPeriplasmic beta-glucosidase and related glycosidases	Beta-glucosidase
Saro_2424	0.00183366	beta-galactosidase (EC:3.2.1.23)	beta-galactosidase (EC:3.2.1.23)
Saro_2429	0.00300211	[I] Lipid transport and metabolism [Q] Secondary metabolites biosynthesis, transport and catabolism [R] General function prediction only	short-chain dehydrogenase/reductase SDR
Saro_2457	0.00301689	[R] General function prediction only	beta-lactamase-like
Saro_2467	0.00313195	[E] Amino acid transport and metabolism	homocysteine S-methyltransferase
Saro_2500	0.0022979	[G] Carbohydrate transport and metabolism	TM1410 hypothetical-related protein
Saro_2514	0.00276972	[K] TranscriptionDNA-binding transcriptional regulator ModE (molybdenum-dependent)	putative transcriptional regulator, ModE family
Saro_2521	0.00894631	[S] Function unknownUncharacterized protein	protein of unknown function DUF1476
Saro_2522	0.00587615	hypothetical protein	hypothetical protein
Saro_2557	0.00282613	hypothetical protein	hypothetical protein
Saro_2584	0.00972312	[L] Replication, recombination and repair	DEAD/DEAH box helicase-like
Saro_2588	0.00810585	[P] Inorganic ion transport and metabolism	phosphate-selective porin O and P
Saro_2664	0.00302406	glycosyl transferase, family 39	glycosyl transferase, family 39
Saro_2705	0.00798339	hypothetical protein	hypothetical protein
Saro_2725	0.00472264	hypothetical protein	hypothetical protein
Saro_2744	0.00398129	hypothetical protein	hypothetical protein
Saro_2750	0.00895413	Methyltransferase FkbM	Methyltransferase FkbM
Saro_2768	0.0047725	[R] General function prediction only [C] Energy production and conversion, NADPH:quinone reductase or related Zn-dependent oxidoreductase	alcohol dehydrogenase superfamily, zinc-containing
Saro_2785	0.0095968	[J] Translation, ribosomal structure and biogenesistRNA A37 threonylcarbamoyltransferase TsaD	O-sialoglycoprotein endopeptidase (EC 3.4.24.57)
Saro_2787	0.00948571	[H] Coenzyme transport and metabolismUroporphyrinogen-III synthase	uroporphyrinogen-III synthase
Saro_2798	0.00620742	[E] Amino acid transport and metabolism	aminotransferase, class V
Saro_2806	0.000423752	[Q] Secondary metabolites biosynthesis, transport and catabolism	dienelactone hydrolase
Saro_2831	0.00740718	[J] Translation, ribosomal structure and biogenesisAsp-tRNAAsn/Glu-tRNAGln amidotransferase B subunit	aspartyl/glutamyl-tRNA(Asn/Gln) amidotransferase subunit B (EC 6.3.5.-)
Saro_2856	0.000575367	hypothetical protein	hypothetical protein
Saro_2874	0.00988684	Twin-arginine translocation pathway signal	Twin-arginine translocation pathway signal
Saro_2890	0.000203808	[O] Posttranslational modification, protein turnover, chaperones	glutathione S-transferase-like
Saro_2899	0.00931799	hypothetical protein	hypothetical protein
Saro_2938	0.00504959	[C] Energy production and conversion	aldehyde dehydrogenase
Saro_2987	0.00843603	hypothetical protein	hypothetical protein
Saro_3012	0.00735676		zinc finger, C4-type
Saro_3019	0.00349494	hypothetical protein	hypothetical protein
Saro_3023	0.00788521	hypothetical protein	hypothetical protein
Saro_3026	0.00100403	hypothetical protein	hypothetical protein
Saro_3038	0.00254982	[S] Function unknown	protein of unknown function DUF541
Saro_3044	0.00624906	hypothetical protein	hypothetical protein
Saro_3110	0.00706614	hypothetical protein	hypothetical protein
Saro_3126	0.00894347	hypothetical protein	hypothetical protein
Saro_3192	0.00835271	hypothetical protein	hypothetical protein
Saro_3223	0.00539941	[M] Cell wall/membrane/envelope biogenesis, Periplasmic protein involved in polysaccharide export, contains SLBB domain of the beta-grasp fold	polysaccharide export protein
Saro_3232	0.00561853	hypothetical protein	hypothetical protein
Saro_3269	0.00691044	[M] Cell wall/membrane/envelope biogenesis	NAD-dependent epimerase/dehydratase
Saro_3271	0.00821259	[P] Inorganic ion transport and metabolismCopper oxidase (laccase) domain	protein of unknown function DUF152
Saro_3316	0.00576969	[G] Carbohydrate transport and metabolism	phosphomannomutase (EC 5.4.2.8)
Saro_3324	0.00550166	hypothetical protein	hypothetical protein
Saro_3334	0.00209632	[D] Cell cycle control, cell division, chromosome partitioning	ATPase
Saro_3409	0.00713179	[G] Carbohydrate transport and metabolism2-methylcitrate dehydratase PrpD	MmgE/PrpD family protein
Saro_3418	0.000975335	[R] General function prediction onlyPredicted sulfurtransferase	Rhodanese domain protein
Saro_3423	0.00120665	[E] Amino acid transport and metabolism	histidinol dehydrogenase (EC 1.1.1.23)
Saro_3455	0.00901627	[R] General function prediction only [C] Energy production and conversion	Alcohol dehydrogenase, zinc-binding domain protein
Saro_3479	0.00138353	[C] Energy production and conversion	4-cresol dehydrogenase (hydroxylating) (EC 1.17.99.1)
Saro_3485	0.00174892	[R] General function prediction onlyPredicted dioxygenase of extradiol dioxygenase family	Glyoxalase/bleomycin resistance protein/dioxygenase
Saro_3504	0.00556929	[P] Inorganic ion transport and metabolismCation transport ATPase	heavy metal translocating P-type ATPase
Saro_3516	0.00416992	[G] Carbohydrate transport and metabolism	PfkB domain protein
Saro_3542	0.0080739	[I] Lipid transport and metabolism [Q] Secondary metabolites biosynthesis, transport and catabolism [R] General function prediction only	short-chain dehydrogenase/reductase SDR
Saro_3600	0.00208821	[R] General function prediction only	short-chain dehydrogenase/reductase SDR
Saro_3608	0.00678392	[I] Lipid transport and metabolism [Q] Secondary metabolites biosynthesis, transport and catabolism [R] General function prediction only	short-chain dehydrogenase/reductase SDR
Saro_3609	0.00238467	[I] Lipid transport and metabolism [Q] Secondary metabolites biosynthesis, transport and catabolism [R] General function prediction only	short-chain dehydrogenase/reductase SDR
Saro_3639	0.00710356	[R] General function prediction only	oxidoreductase domain protein
Saro_3653	0.00938949	[I] Lipid transport and metabolism
Saro_3661	0.00267529	[K] Transcription	transcriptional regulator, AraC family
Saro_3682	0.000498531	[Q] Secondary metabolites biosynthesis, transport and catabolism [V] Defense mechanisms	cytochrome P450
Saro_3712	0.00860633	hypothetical protein	hypothetical protein
Saro_3731	0.00799548	[R] General function prediction only	short-chain dehydrogenase/reductase SDR
Saro_3766	0.0034189	[I] Lipid transport and metabolism	acetyl-CoA acetyltransferase
Saro_3770	0.00224206	regulatory protein, LuxR	regulatory protein, LuxR
Saro_3781	0.00416951	[T] Signal transduction mechanisms	diguanylate phosphodiesterase
Saro_3824	0.00165	[I] Lipid transport and metabolism	3-oxoacid CoA-transferase, B subunit
Saro_3835	0.00882175	[P] Inorganic ion transport and metabolism [R] General function prediction only	Rieske (2Fe-2S) domain protein
Saro_3839	0.00035525	sigma54 specific transcriptional regulator, Fis family	sigma54 specific transcriptional regulator, Fis family
Saro_3852	0.0018189	[E] Amino acid transport and metabolismIsopropylmalate/homocitrate/citramalate synthases	4-hydroxy-2-oxovalerate aldolase (EC 4.1.3.39)
Saro_3885	0.000941356	[Q] Secondary metabolites biosynthesis, transport and catabolism	2-oxohept-3-enedioate hydratase (EC 4.2.1.-)
Saro_3887	0.000661766	[I] Lipid transport and metabolism	L-carnitine dehydratase/bile acid-inducible protein F
Saro_3891	0.00441749	[H] Coenzyme transport and metabolism [R] General function prediction only	Coenzyme F420-dependent N5 N10-methylene tetrahydromethanopterin reductase and related flavin-dependent oxidoreductase-like protein
Saro_3919	0.00661061	plasmid encoded RepA protein	plasmid encoded RepA protein
Saro_3940	0.00728316	hypothetical protein	hypothetical protein
Saro_3956	0.00105156	hypothetical protein	hypothetical protein
Saro_3963	0.00984411	hypothetical protein	hypothetical protein
Saro_3979	0.00794481	hypothetical protein	hypothetical protein
Saro_3997	0.00905016	hypothetical protein	hypothetical protein
Saro_4011	0.00611724	TraE family protein	TraE family protein
Saro_4013	0.00583532	hypothetical protein	hypothetical protein
Saro_4018	0.00447892	[J] Translation, ribosomal structure and biogenesis	Dimethylmenaquinone methyltransferase
Saro_R0005	0.00220934		tRNA-Gly-GCC
