# Supplementary material for: Whole genome-scale assessment of gene fitness of Novosphingobium aromaticavorans during spaceflight
Source: BMC Genomics. 2023 Dec 16;24:782. doi: 10.1186/s12864-023-09799-z (PMC10725011; doi:10.1186/s12864-023-09799-z)
Supplement: Supplementary file 11 — Supplementary Material 11 [file 12864_2023_9799_MOESM11_ESM.xlsx]

## Sheet: Sheet1
Table:	The list of 69 common significant genes at p ≤ 0.01 between both AI-1 and AI-2 analysis.
columns definition
gene_name	Locus tags that are systematically applied to every gene in a genome
p-value	p-value generated by performing a Welch's t-test to compare the mean effective density of genes between Ground and ISS across the entire genome
COG	Clusters of Orthologous Groups (COG) categories associated with important genes
Gene Product	Gene Product name providing information of gene function
gene_name	p-values	COG	Gene Product
Saro_0159	0.00492169	[P] Inorganic ion transport and metabolism	transcriptional regulator
Saro_0222	0.000399375	[Q] Secondary metabolites biosynthesis, transport and catabolism [V] Defense mechanisms	LSU ribosomal protein L28P
Saro_0328	0.0064431	[H] Coenzyme transport and metabolismNaMN:DMB phosphoribosyltransferase	nicotinate-nucleotide-dimethylbenzimidazole phosphoribosyltransferase (EC 2.4.2.21)
Saro_0331	0.00167094	[H] Coenzyme transport and metabolismATP:corrinoid adenosyltransferase	cob(I)yrinic acid a,c-diamide adenosyltransferase (EC 2.5.1.17)
Saro_0337	0.00143595	[H] Coenzyme transport and metabolismPrecorrin-6x reductase	precorrin-6A reductase (EC 1.3.1.54)
Saro_0391	0.000794951	[U] Intracellular trafficking, secretion, and vesicular transport,Biopolymer transport protein ExbD	Cell division and transport-associated protein TolR (TC 2.C.1.2.1)
Saro_0428	0.00416821	Twin-arginine translocation pathway signal	Twin-arginine translocation pathway signal
Saro_0478	0.00138028	[O] Posttranslational modification, protein turnover, chaperones[J] Translation, ribosomal structure and biogenesisProtein N-acetyltransferase, RimJ/RimL family	GCN5-related N-acetyltransferase
Saro_0485	0.00514859	[K] Transcription,DNA-directed RNA polymerase specialized sigma subunit, sigma24 family	sigma-24 (FecI-like)
Saro_0557	0.00615548	nuclease (SNase-like)	nuclease (SNase-like)
Saro_0587	0.000376185	[M] Cell wall/membrane/envelope biogenesisPeptidoglycan biosynthesis protein MviN/MurJ, putative lipid II flippase	integral membrane protein MviN
Saro_0689	0.000486949	[J] Translation, ribosomal structure and biogenesisPhenylalanyl-tRNA synthetase beta subunit	phenylalanyl-tRNA synthetase beta subunit (EC 6.1.1.20)
Saro_0708	0.00107247	[R] General function prediction only	hypothetical protein
Saro_0744	0.00497532	[M] Cell wall/membrane/envelope biogenesis	glycosyl transferase, group 1
Saro_0862	0.00526064	CHAP	CHAP
Saro_0913	0.00689618	[C] Energy production and conversionHeme/copper-type cytochrome/quinol oxidase, subunit 2	Cytochrome-c oxidase
Saro_0925	0.00780379	[H] Coenzyme transport and metabolismMolybdenum cofactor biosynthesis enzyme MoaA	cyclic pyranopterin monophosphate synthase subunit MoaA (EC 4.1.99.18)
Saro_0962	0.00634157	[F] Nucleotide transport and metabolismNADH pyrophosphatase NudC, Nudix superfamily	NUDIX hydrolase
Saro_1015	0.00754293	[U] Intracellular trafficking, secretion, and vesicular transport	Cell division and transport-associated protein TolR (TC 2.C.1.2.1)
Saro_1018	0.00784245	[M] Cell wall/membrane/envelope biogenesis	OmpA/MotB
Saro_1035	0.000533674	[V] Defense mechanisms	secretion protein HlyD
Saro_1063	0.00285542	hypothetical protein	hypothetical protein
Saro_1094	0.00111822	[U] Intracellular trafficking, secretion, and vesicular transport	twin-arginine translocation protein, TatA/E family
Saro_1148	0.0065608	[S] Function unknown	protein of unknown function DUF805
Saro_1326	0.00477274	[E] Amino acid transport and metabolism	3-phosphoshikimate 1-carboxyvinyltransferase (EC 2.5.1.19)
Saro_1375	0.00617537	[I] Lipid transport and metabolism1-deoxy-D-xylulose 5-phosphate reductoisomerase	1-deoxy-D-xylulose 5-phosphate reductoisomerase (EC 1.1.1.267)
Saro_1612	0.00300281	hypothetical protein	hypothetical protein
Saro_1614	0.00273983	[T] Signal transduction mechanisms [K] Transcription	two component transcriptional regulator, LuxR family
Saro_1663	0.00151974	hypothetical protein	hypothetical protein
Saro_1699	0.00566238	hypothetical protein	hypothetical protein
Saro_1862	0.00372267	[S] Function unknownUncharacterized protein, UPF0261 family	hypothetical protein
Saro_1870	0.00847796	2,4'-dihydroxyacetophenone dioxygenase	2,4'-dihydroxyacetophenone dioxygenase
Saro_1890	0.00636367	[G] Carbohydrate transport and metabolism	alpha amylase, catalytic region
Saro_2006	0.00214101	hypothetical protein	hypothetical protein
Saro_2007	0.00171603	[H] Coenzyme transport and metabolism	GTP cyclohydrolase I (EC 3.5.4.16)
Saro_2096	0.0076403	Twin-arginine translocation pathway signal	Twin-arginine translocation pathway signal
Saro_2185	0.00391027	hypothetical protein	hypothetical protein
Saro_2283	0.00573269	[S] Function unknownPredicted secreted protein	hypothetical protein
Saro_2429	0.00719258	[I] Lipid transport and metabolism [Q] Secondary metabolites biosynthesis, transport and catabolism [R] General function prediction only	short-chain dehydrogenase/reductase SDR
Saro_2500	0.00270132	[G] Carbohydrate transport and metabolism	TM1410 hypothetical-related protein
Saro_2514	0.00849112	[K] TranscriptionDNA-binding transcriptional regulator ModE (molybdenum-dependent)	putative transcriptional regulator, ModE family
Saro_2584	0.00467485	[L] Replication, recombination and repair	DEAD/DEAH box helicase-like
Saro_2664	0.00252459	glycosyl transferase, family 39	glycosyl transferase, family 39
Saro_2725	0.0018031	hypothetical protein	hypothetical protein
Saro_2750	0.00684352	Methyltransferase FkbM	Methyltransferase FkbM
Saro_2787	0.00986755	[H] Coenzyme transport and metabolismUroporphyrinogen-III synthase	uroporphyrinogen-III synthase
Saro_2798	0.00141397	[E] Amino acid transport and metabolism	aminotransferase, class V
Saro_2831	0.00389613	[J] Translation, ribosomal structure and biogenesisAsp-tRNAAsn/Glu-tRNAGln amidotransferase B subunit	aspartyl/glutamyl-tRNA(Asn/Gln) amidotransferase subunit B (EC 6.3.5.-)
Saro_2874	0.00168673	Twin-arginine translocation pathway signal	Twin-arginine translocation pathway signal
Saro_2938	0.00227929	[C] Energy production and conversion	aldehyde dehydrogenase
Saro_3023	0.00269672	hypothetical protein	hypothetical protein
Saro_3044	0.0062693	hypothetical protein	hypothetical protein
Saro_3192	0.00496669	hypothetical protein	hypothetical protein
Saro_3232	0.0014202	hypothetical protein	hypothetical protein
Saro_3271	0.00332424	[P] Inorganic ion transport and metabolismCopper oxidase (laccase) domain	protein of unknown function DUF152
Saro_3324	0.00289907	hypothetical protein	hypothetical protein
Saro_3409	0.00595793	[G] Carbohydrate transport and metabolism2-methylcitrate dehydratase PrpD	MmgE/PrpD family protein
Saro_3516	0.00399211	[G] Carbohydrate transport and metabolism	PfkB domain protein
Saro_3542	0.00450647	[I] Lipid transport and metabolism [Q] Secondary metabolites biosynthesis, transport and catabolism [R] General function prediction only	short-chain dehydrogenase/reductase SDR
Saro_3600	0.00552927	[R] General function prediction only	short-chain dehydrogenase/reductase SDR
Saro_3609	0.00265784	[I] Lipid transport and metabolism [Q] Secondary metabolites biosynthesis, transport and catabolism [R] General function prediction only	short-chain dehydrogenase/reductase SDR
Saro_3731	0.00361429	[R] General function prediction only	short-chain dehydrogenase/reductase SDR
Saro_3770	0.00756471	regulatory protein, LuxR	regulatory protein, LuxR
Saro_3852	0.00243079	[E] Amino acid transport and metabolismIsopropylmalate/homocitrate/citramalate synthases	4-hydroxy-2-oxovalerate aldolase (EC 4.1.3.39)
Saro_3885	0.00595914	[Q] Secondary metabolites biosynthesis, transport and catabolism	2-oxohept-3-enedioate hydratase (EC 4.2.1.-)
Saro_3956	0.00351051	hypothetical protein	hypothetical protein
Saro_3979	0.00386783	hypothetical protein	hypothetical protein
Saro_4013	0.00352756	hypothetical protein	hypothetical protein
Saro_R0005	0.000177563		tRNA-Gly-GCC
