# Supplementary material for: Whole genome-scale assessment of gene fitness of Novosphingobium aromaticavorans during spaceflight
Source: BMC Genomics. 2023 Dec 16;24:782. doi: 10.1186/s12864-023-09799-z (PMC10725011; doi:10.1186/s12864-023-09799-z)
Supplement: Supplementary file 13 — Supplementary Material 13 [file 12864_2023_9799_MOESM13_ESM.xlsx]

## Sheet: Sheet4
Table:	The list of genes conditionally essential between Ground and ISS condition detected by TRANSIT
#Resampling
#Console: python3 /opt/p3/deployment/venv/p3_tnseq/app-bin/transit resampling /tmp/work/control1_NC_007794.wig,/tmp/work/control2_NC_007794.wig /tmp/work/treatment1_NC_007794.wig,/tmp/work/treatment2_NC_007794.wig,/tmp/work/treatment3_NC_007794.wig,/tmp/work/treatment4_NC_007794.wig /tmp/work/NC_007794.sorted.gff /tmp/work/resampling_control_treatment_NC_007794_transit.txt
#Parameters: samples=10000, norm=TTR, histograms=False, adaptive=False, excludeZeros=False, pseudocounts=1.0, LOESS=False, trim_Nterm=0.0, trim_Cterm=0.0
#Control Data: b'/tmp/work/control1_NC_007794.wig,/tmp/work/control2_NC_007794.wig'
#Experimental Data: b'/tmp/work/treatment1_NC_007794.wig,/tmp/work/treatment2_NC_007794.wig,/tmp/work/treatment3_NC_007794.wig,/tmp/work/treatment4_NC_007794.wig'
#Annotation path: b'/tmp/work/NC_007794.sorted.gff'
#Time: 380.8290765285492
#Orf	RefSeq Locus Tag	Gene Symbol	Feature ID	Feature Type	Start	End	Length	Strand	Protein ID	AA Length	Product	Desc	Sites	Mean Ctrl	Mean Exp	log2FC	Sum Ctrl	Sum Exp	Delta Mean	p-value	Adj. p-value
fig|279238.18.peg.1	Saro_0001	dnaA	PATRIC.279238.18.NC_007794.CDS.18.1520.fwd	CDS	18	1520	1503	+	YP_495284.1	500	Chromosomal replication initiator protein DnaA	Chromosomal replication initiator protein DnaA	1500	0	0	0	0	0	0	1	1
fig|279238.18.peg.2	Saro_0002		PATRIC.279238.18.NC_007794.CDS.1629.2423.fwd	CDS	1629	2423	795	+	YP_495285.1	264	Sulfur carrier protein ThiS adenylyltransferase (EC 2.7.7.73)	Sulfur carrier protein ThiS adenylyltransferase (EC 2.7.7.73)	792	0	0	0	0	0	0	1	1
fig|279238.18.peg.3	Saro_0003		PATRIC.279238.18.NC_007794.CDS.2412.3131.rev	CDS	2412	3131	720	-	YP_495286.1	239	NAD-dependent protein deacetylase of SIR2 family	NAD-dependent protein deacetylase of SIR2 family	717	0	0	0	0	0	0	1	1
fig|279238.18.peg.4	Saro_0004		PATRIC.279238.18.NC_007794.CDS.3158.3886.fwd	CDS	3158	3886	729	+	YP_495287.1	242	4-hydroxy-tetrahydrodipicolinate reductase (EC 1.17.1.8)	4-hydroxy-tetrahydrodipicolinate reductase (EC 1.17.1.8)	726	0	0	0	0	0	0	1	1
fig|279238.18.peg.5	Saro_0005		PATRIC.279238.18.NC_007794.CDS.3946.5124.fwd	CDS	3946	5124	1179	+	YP_495288.1	392	Peptidase, M48 family	Peptidase, M48 family	1176	0	0	0	0	0	0	1	1
fig|279238.18.peg.6	Saro_0006		PATRIC.279238.18.NC_007794.CDS.5121.5816.fwd	CDS	5121	5816	696	+	YP_495289.1	231	Endonuclease III (EC 4.2.99.18)	Endonuclease III (EC 4.2.99.18)	693	0	0	0	0	0	0	1	1
fig|279238.18.peg.7	Saro_0007		PATRIC.279238.18.NC_007794.CDS.5813.6211.fwd	CDS	5813	6211	399	+	YP_495290.1	132	hypothetical protein	hypothetical protein	396	0	0	0	0	0	0	1	1
fig|279238.18.peg.8	Saro_0008		PATRIC.279238.18.NC_007794.CDS.6244.7563.rev	CDS	6244	7563	1320	-	YP_495291.1	439	Na+/H+-dicarboxylate symporters	Na+/H+-dicarboxylate symporters	1317	0	0	0	0	0	0	1	1
fig|279238.18.peg.9			PATRIC.279238.18.NC_007794.CDS.7585.7716.fwd	CDS	7585	7716	132	+		43	hypothetical protein	hypothetical protein	129	0	0	0	0	0	0	1	1
fig|279238.18.peg.10	Saro_0009		PATRIC.279238.18.NC_007794.CDS.7692.8762.rev	CDS	7692	8762	1071	-	YP_495292.1	356	Chorismate synthase (EC 4.2.3.5)	Chorismate synthase (EC 4.2.3.5)	1068	0	0	0	0	0	0	1	1
fig|279238.18.peg.11	Saro_0010		PATRIC.279238.18.NC_007794.CDS.8836.9147.fwd	CDS	8836	9147	312	+	YP_495293.1	103	hypothetical protein	hypothetical protein	309	0	0	0	0	0	0	1	1
fig|279238.18.peg.12	Saro_0011		PATRIC.279238.18.NC_007794.CDS.9144.9491.fwd	CDS	9144	9491	348	+	YP_495294.1	115	FIG138056: a glutathione-dependent thiol reductase	FIG138056: a glutathione-dependent thiol reductase	345	0	0	0	0	0	0	1	1
fig|279238.18.peg.13	Saro_0012		PATRIC.279238.18.NC_007794.CDS.9493.10056.fwd	CDS	9493	10056	564	+	YP_495295.1	187	Ribosyl nicotinamide transporter, PnuC-like	Ribosyl nicotinamide transporter, PnuC-like	561	0	0	0	0	0	0	1	1
fig|279238.18.peg.14	Saro_0013		PATRIC.279238.18.NC_007794.CDS.10095.10571.fwd	CDS	10095	10571	477	+	YP_495296.1	158	Ribosylnicotinamide kinase (EC 2.7.1.22)	Ribosylnicotinamide kinase (EC 2.7.1.22)	474	0	0	0	0	0	0	1	1
fig|279238.18.peg.15	Saro_0014		PATRIC.279238.18.NC_007794.CDS.10639.11079.rev	CDS	10639	11079	441	-	YP_495297.1	146	Biopolymer transport protein ExbD/TolR	Biopolymer transport protein ExbD/TolR	438	0	0	0	0	0	0	1	1
fig|279238.18.peg.16	Saro_0015		PATRIC.279238.18.NC_007794.CDS.11122.11610.rev	CDS	11122	11610	489	-	YP_495298.1	162	Biopolymer transport ExbD protein	Biopolymer transport ExbD protein	486	0	0	0	0	0	0	1	1
fig|279238.18.peg.17	Saro_0016		PATRIC.279238.18.NC_007794.CDS.11772.12521.rev	CDS	11772	12521	750	-	YP_495299.1	249	MotA/TolQ/ExbB proton channel family protein	MotA/TolQ/ExbB proton channel family protein	747	0	0	0	0	0	0	1	1
fig|279238.18.peg.18	Saro_0017		PATRIC.279238.18.NC_007794.CDS.12595.13236.rev	CDS	12595	13236	642	-	YP_495300.1	213	hypothetical protein	hypothetical protein	639	0	0	0	0	0	0	1	1
fig|279238.18.peg.19	Saro_0018		PATRIC.279238.18.NC_007794.CDS.13602.14504.fwd	CDS	13602	14504	903	+	YP_495301.1	300	hypothetical protein	hypothetical protein	900	0	0	0	0	0	0	1	1
fig|279238.18.peg.20	Saro_0019		PATRIC.279238.18.NC_007794.CDS.14577.15884.fwd	CDS	14577	15884	1308	+	YP_495302.1	435	Homoserine dehydrogenase (EC 1.1.1.3)	Homoserine dehydrogenase (EC 1.1.1.3)	1305	0	0	0	0	0	0	1	1
fig|279238.18.peg.21	Saro_0020		PATRIC.279238.18.NC_007794.CDS.15903.16265.rev	CDS	15903	16265	363	-	YP_495303.1	120	hypothetical protein	hypothetical protein	360	0	0	0	0	0	0	1	1
fig|279238.18.peg.22			PATRIC.279238.18.NC_007794.CDS.16405.16551.rev	CDS	16405	16551	147	-		48	hypothetical protein	hypothetical protein	144	0	0	0	0	0	0	1	1
fig|279238.18.peg.23	Saro_0021	glpX	PATRIC.279238.18.NC_007794.CDS.16582.17574.fwd	CDS	16582	17574	993	+	YP_495304.1	330	Fructose-1,6-bisphosphatase, GlpX type (EC 3.1.3.11)	Fructose-1,6-bisphosphatase, GlpX type (EC 3.1.3.11)	990	0	0	0	0	0	0	1	1
fig|279238.18.peg.24	Saro_0022		PATRIC.279238.18.NC_007794.CDS.17872.19323.fwd	CDS	17872	19323	1452	+	YP_495305.1	483	hypothetical protein	hypothetical protein	1449	0	0	0	0	0	0	1	1
fig|279238.18.peg.25	Saro_0023		PATRIC.279238.18.NC_007794.CDS.19422.23705.rev	CDS	19422	23705	4284	-	YP_495306.1	1427	DNA-directed RNA polymerase beta' subunit (EC 2.7.7.6)	DNA-directed RNA polymerase beta' subunit (EC 2.7.7.6)	4281	0	0	0	0	0	0	1	1
fig|279238.18.peg.26	Saro_0024	rpoB	PATRIC.279238.18.NC_007794.CDS.23796.27929.rev	CDS	23796	27929	4134	-	YP_495307.1	1377	DNA-directed RNA polymerase beta subunit (EC 2.7.7.6)	DNA-directed RNA polymerase beta subunit (EC 2.7.7.6)	4131	0	753.6	9.56	0	1.24531e+07	753.6	1	1
fig|279238.18.peg.27	Saro_0025		PATRIC.279238.18.NC_007794.CDS.28037.29299.fwd	CDS	28037	29299	1263	+	YP_495308.1	420	hypothetical protein	hypothetical protein	1260	0	0	0	0	0	0	1	1
fig|279238.18.peg.28	Saro_0026		PATRIC.279238.18.NC_007794.CDS.29522.29674.fwd	CDS	29522	29674	153	+	YP_495309.1	50	hypothetical protein	hypothetical protein	150	0	0	0	0	0	0	1	1
fig|279238.18.peg.29	Saro_0027		PATRIC.279238.18.NC_007794.CDS.29703.30233.fwd	CDS	29703	30233	531	+	YP_495310.1	176	hypothetical protein	hypothetical protein	528	0	0	0	0	0	0	1	1
fig|279238.18.peg.30	Saro_0028		PATRIC.279238.18.NC_007794.CDS.30233.30454.fwd	CDS	30233	30454	222	+	YP_495311.1	73	Uncharacterized transcriptional regulator YozG, Cro/CI family	Uncharacterized transcriptional regulator YozG, Cro/CI family	219	0	0	0	0	0	0	1	1
fig|279238.18.peg.31	Saro_0029	rplJ	PATRIC.279238.18.NC_007794.CDS.30749.31261.fwd	CDS	30749	31261	513	+	YP_495312.1	170	LSU ribosomal protein L10p (P0)	LSU ribosomal protein L10p (P0)	510	0	0	0	0	0	0	1	1
fig|279238.18.peg.32	Saro_0030	rplL	PATRIC.279238.18.NC_007794.CDS.31331.31702.fwd	CDS	31331	31702	372	+	YP_495313.1	123	LSU ribosomal protein L7p/L12p (P1/P2)	LSU ribosomal protein L7p/L12p (P1/P2)	369	0	0	0	0	0	0	1	1
fig|279238.18.peg.33	Saro_0031		PATRIC.279238.18.NC_007794.CDS.31788.33122.rev	CDS	31788	33122	1335	-	YP_495314.1	444	Two-component system sensor histidine kinase	Two-component system sensor histidine kinase	1332	0	0	0	0	0	0	1	1
fig|279238.18.peg.34	Saro_0032		PATRIC.279238.18.NC_007794.CDS.33228.33710.rev	CDS	33228	33710	483	-	YP_495315.1	160	Cytochrome c2	Cytochrome c2	480	0	0	0	0	0	0	1	1
fig|279238.18.peg.35	Saro_0033		PATRIC.279238.18.NC_007794.CDS.33846.35222.fwd	CDS	33846	35222	1377	+	YP_495316.1	458	hypothetical protein	hypothetical protein	1374	0	0	0	0	0	0	1	1
fig|279238.18.peg.36			PATRIC.279238.18.NC_007794.CDS.35177.35329.fwd	CDS	35177	35329	153	+		50	hypothetical protein	hypothetical protein	150	0	0	0	0	0	0	1	1
fig|279238.18.peg.37	Saro_0034		PATRIC.279238.18.NC_007794.CDS.35373.35660.fwd	CDS	35373	35660	288	+	YP_495317.1	95	Heat shock protein 10 kDa family chaperone GroES	Heat shock protein 10 kDa family chaperone GroES	285	0	0	0	0	0	0	1	1
fig|279238.18.peg.38	Saro_0035	groEL	PATRIC.279238.18.NC_007794.CDS.35710.37353.fwd	CDS	35710	37353	1644	+	YP_495318.1	547	Heat shock protein 60 kDa family chaperone GroEL	Heat shock protein 60 kDa family chaperone GroEL	1641	0	0	0	0	0	0	1	1
fig|279238.18.peg.39	Saro_0036		PATRIC.279238.18.NC_007794.CDS.37528.39198.fwd	CDS	37528	39198	1671	+	YP_495319.1	556	Two-component system sensor histidine kinase	Two-component system sensor histidine kinase	1668	0	0	0	0	0	0	1	1
fig|279238.18.peg.40	Saro_0037		PATRIC.279238.18.NC_007794.CDS.39195.39740.rev	CDS	39195	39740	546	-	YP_495320.1	181	hypothetical protein	hypothetical protein	543	0	3615	11.82	0	7.85181e+06	3615	1	1
fig|279238.18.peg.41	Saro_0038		PATRIC.279238.18.NC_007794.CDS.39737.40942.rev	CDS	39737	40942	1206	-	YP_495321.1	401	probable membrane protein STY4873	probable membrane protein STY4873	1203	0	0	0	0	0	0	1	1
fig|279238.18.peg.42	Saro_0039		PATRIC.279238.18.NC_007794.CDS.41050.44232.rev	CDS	41050	44232	3183	-	YP_495322.1	1060	RND efflux system, inner membrane transporter	RND efflux system, inner membrane transporter	3180	0	0	0	0	0	0	1	1
fig|279238.18.peg.43	Saro_0040		PATRIC.279238.18.NC_007794.CDS.44243.45301.rev	CDS	44243	45301	1059	-	YP_495323.1	352	CzcABC family efflux RND transporter, membrane fusion protein	CzcABC family efflux RND transporter, membrane fusion protein	1056	0	1858.9	10.86	0	7.85181e+06	1858.9	1	1
fig|279238.18.peg.44	Saro_0041		PATRIC.279238.18.NC_007794.CDS.45711.46010.rev	CDS	45711	46010	300	-	YP_495324.1	99	FIG01031092: hypothetical protein	FIG01031092: hypothetical protein	297	12718.6	0	-13.63	7554873	0	-12718.6	0.335	1
fig|279238.18.peg.45	Saro_0043		PATRIC.279238.18.NC_007794.CDS.46499.47653.fwd	CDS	46499	47653	1155	+	YP_495326.1	384	tRNA-specific 2-thiouridylase MnmA (EC 2.8.1.13)	tRNA-specific 2-thiouridylase MnmA (EC 2.8.1.13)	1152	0	0	0	0	0	0	1	1
fig|279238.18.peg.46	Saro_0044		PATRIC.279238.18.NC_007794.CDS.47669.48016.rev	CDS	47669	48016	348	-	YP_495327.1	115	hypothetical protein	hypothetical protein	345	0	0	0	0	0	0	1	1
fig|279238.18.peg.47	Saro_0045		PATRIC.279238.18.NC_007794.CDS.48084.49208.fwd	CDS	48084	49208	1125	+	YP_495328.1	374	Beta-lactamase class C-like and penicillin binding proteins (PBPs) superfamily	Beta-lactamase class C-like and penicillin binding proteins (PBPs) superfamily	1122	0	0	0	0	0	0	1	1
fig|279238.18.peg.48	Saro_0046		PATRIC.279238.18.NC_007794.CDS.49205.50020.rev	CDS	49205	50020	816	-	YP_495329.1	271	Phenazine biosynthesis protein PhzF like	Phenazine biosynthesis protein PhzF like	813	0	0	0	0	0	0	1	1
fig|279238.18.peg.49	Saro_0047		PATRIC.279238.18.NC_007794.CDS.50017.50994.rev	CDS	50017	50994	978	-	YP_495330.1	325	Ferrous-iron efflux pump FieF	Ferrous-iron efflux pump FieF	975	2162.9	0	-11.08	4.21766e+06	0	-2162.9	0.3346	1
fig|279238.18.peg.50	Saro_0048		PATRIC.279238.18.NC_007794.CDS.51006.51617.rev	CDS	51006	51617	612	-	YP_495331.1	203	Pyridoxamine 5'-phosphate oxidase (EC 1.4.3.5)	Pyridoxamine 5'-phosphate oxidase (EC 1.4.3.5)	609	0	0	0	0	0	0	1	1
fig|279238.18.peg.51	Saro_0049		PATRIC.279238.18.NC_007794.CDS.51839.52816.fwd	CDS	51839	52816	978	+	YP_495332.1	325	DnaJ-class molecular chaperone CbpA	DnaJ-class molecular chaperone CbpA	975	0	0	0	0	0	0	1	1
fig|279238.18.peg.52	Saro_0050		PATRIC.279238.18.NC_007794.CDS.52820.53854.fwd	CDS	52820	53854	1035	+	YP_495333.1	344	Ribonuclease BN	Ribonuclease BN	1032	0	0	0	0	0	0	1	1
fig|279238.18.peg.53	Saro_0051		PATRIC.279238.18.NC_007794.CDS.53851.54654.fwd	CDS	53851	54654	804	+	YP_495334.1	267	Enoyl-[acyl-carrier-protein] reductase [NADH] (EC 1.3.1.9)	Enoyl-[acyl-carrier-protein] reductase [NADH] (EC 1.3.1.9)	801	0	0	0	0	0	0	1	1
fig|279238.18.peg.54	Saro_0052		PATRIC.279238.18.NC_007794.CDS.54739.55317.rev	CDS	54739	55317	579	-	YP_495335.1	192	hypothetical protein	hypothetical protein	576	0	0	0	0	0	0	1	1
fig|279238.18.peg.55	Saro_0053		PATRIC.279238.18.NC_007794.CDS.55425.55937.rev	CDS	55425	55937	513	-	YP_495336.1	170	2-polyprenyl-3-methyl-6-methoxy-1,4-benzoquinol hydroxylase, coq7 type	2-polyprenyl-3-methyl-6-methoxy-1,4-benzoquinol hydroxylase, coq7 type	510	0	0	0	0	0	0	1	1
fig|279238.18.peg.56	Saro_0054		PATRIC.279238.18.NC_007794.CDS.55939.56421.rev	CDS	55939	56421	483	-	YP_495337.1	160	Periplasmic thiol:disulfide oxidoreductase DsbB, required for DsbA reoxidation	Periplasmic thiol:disulfide oxidoreductase DsbB, required for DsbA reoxidation	480	0	0	0	0	0	0	1	1
fig|279238.18.peg.57	Saro_0055		PATRIC.279238.18.NC_007794.CDS.56435.57793.rev	CDS	56435	57793	1359	-	YP_495338.1	452	Carboxyl-terminal protease (EC 3.4.21.102)	Carboxyl-terminal protease (EC 3.4.21.102)	1356	0	0	0	0	0	0	1	1
fig|279238.18.peg.58	Saro_0056		PATRIC.279238.18.NC_007794.CDS.57928.59154.rev	CDS	57928	59154	1227	-	YP_495339.1	408	Peptidase, M23/M37 family	Peptidase, M23/M37 family	1224	0	0	0	0	0	0	1	1
fig|279238.18.peg.59	Saro_0057		PATRIC.279238.18.NC_007794.CDS.59181.59606.rev	CDS	59181	59606	426	-	YP_495340.1	141	23S rRNA (pseudouridine(1915)-N(3))-methyltransferase (EC 2.1.1.177)	23S rRNA (pseudouridine(1915)-N(3))-methyltransferase (EC 2.1.1.177)	423	0	0	0	0	0	0	1	1
fig|279238.18.peg.60	Saro_0058		PATRIC.279238.18.NC_007794.CDS.59701.60093.rev	CDS	59701	60093	393	-	YP_495341.1	130	Ribosomal silencing factor RsfA	Ribosomal silencing factor RsfA	390	0	0	0	0	0	0	1	1
fig|279238.18.peg.61	Saro_0059	nadD	PATRIC.279238.18.NC_007794.CDS.60203.60889.rev	CDS	60203	60889	687	-	YP_495342.1	228	Nicotinate-nucleotide adenylyltransferase (EC 2.7.7.18)	Nicotinate-nucleotide adenylyltransferase (EC 2.7.7.18)	684	0	0	0	0	0	0	1	1
fig|279238.18.peg.62	Saro_0060	proA	PATRIC.279238.18.NC_007794.CDS.60853.62130.rev	CDS	60853	62130	1278	-	YP_495343.1	425	Gamma-glutamyl phosphate reductase (EC 1.2.1.41)	Gamma-glutamyl phosphate reductase (EC 1.2.1.41)	1275	0	0	0	0	0	0	1	1
fig|279238.18.peg.63	Saro_0061		PATRIC.279238.18.NC_007794.CDS.62407.63528.fwd	CDS	62407	63528	1122	+	YP_495344.1	373	Peptidase, M23/M37 family	Peptidase, M23/M37 family	1119	0	0	0	0	0	0	1	1
fig|279238.18.peg.64	Saro_0062		PATRIC.279238.18.NC_007794.CDS.63536.63886.fwd	CDS	63536	63886	351	+	YP_495345.1	116	Polymer-forming bactofilin	Polymer-forming bactofilin	348	0	0	0	0	0	0	1	1
fig|279238.18.peg.65	Saro_0063		PATRIC.279238.18.NC_007794.CDS.64024.64728.fwd	CDS	64024	64728	705	+	YP_495346.1	234	FIG00636104: hypothetical protein	FIG00636104: hypothetical protein	702	0	4434.9	12.11	0	1.24531e+07	4434.9	1	1
fig|279238.18.peg.66	Saro_0064		PATRIC.279238.18.NC_007794.CDS.64795.65796.rev	CDS	64795	65796	1002	-	YP_495347.1	333	Quinone oxidoreductase (EC 1.6.5.5)	Quinone oxidoreductase (EC 1.6.5.5)	999	0	0	0	0	0	0	1	1
fig|279238.18.peg.67			PATRIC.279238.18.NC_007794.CDS.65949.66119.fwd	CDS	65949	66119	171	+		56	hypothetical protein	hypothetical protein	168	0	0	0	0	0	0	1	1
fig|279238.18.peg.68	Saro_0066		PATRIC.279238.18.NC_007794.CDS.66339.68717.fwd	CDS	66339	68717	2379	+	YP_495349.1	792	ATP-dependent Clp protease ATP-binding subunit ClpA	ATP-dependent Clp protease ATP-binding subunit ClpA	2376	0	0	0	0	0	0	1	1
fig|279238.18.peg.69	Saro_0067		PATRIC.279238.18.NC_007794.CDS.68777.69850.fwd	CDS	68777	69850	1074	+	YP_495350.1	357	mRNA 3-end processing exonuclease	mRNA 3-end processing exonuclease	1071	1969	0	-10.94	4.21766e+06	0	-1969	0.3335	1
fig|279238.18.peg.70	Saro_0068		PATRIC.279238.18.NC_007794.CDS.69911.71506.fwd	CDS	69911	71506	1596	+	YP_495351.1	531	ATP-dependent DNA ligase (EC 6.5.1.1) LigC	ATP-dependent DNA ligase (EC 6.5.1.1) LigC	1593	0	0	0	0	0	0	1	1
fig|279238.18.peg.71			PATRIC.279238.18.NC_007794.CDS.71562.71750.fwd	CDS	71562	71750	189	+		62	hypothetical protein	hypothetical protein	186	0	10553.5	13.37	0	7.85181e+06	10553.5	1	1
fig|279238.18.peg.72	Saro_0069		PATRIC.279238.18.NC_007794.CDS.71824.72219.fwd	CDS	71824	72219	396	+	YP_495352.1	131	Hemoglobin-like protein HbO	Hemoglobin-like protein HbO	393	5366	0	-12.39	4.21766e+06	0	-5366	0.3301	1
fig|279238.18.peg.73	Saro_0070		PATRIC.279238.18.NC_007794.CDS.72269.72907.fwd	CDS	72269	72907	639	+	YP_495353.1	212	Predicted membrane protein	Predicted membrane protein	636	0	4425.3	12.11	0	1.12579e+07	4425.3	1	1
fig|279238.18.peg.74	Saro_0071		PATRIC.279238.18.NC_007794.CDS.72885.73097.rev	CDS	72885	73097	213	-	YP_495354.1	70	UPF0235 protein VC0458	UPF0235 protein VC0458	210	0	0	0	0	0	0	1	1
fig|279238.18.peg.75	Saro_0072		PATRIC.279238.18.NC_007794.CDS.73153.73716.rev	CDS	73153	73716	564	-	YP_495355.1	187	Carbonic anhydrase, gamma class (EC 4.2.1.1)	Carbonic anhydrase, gamma class (EC 4.2.1.1)	561	0	5016.9	12.29	0	1.12579e+07	5016.9	1	1
fig|279238.18.peg.76	Saro_0073		PATRIC.279238.18.NC_007794.CDS.73731.74723.rev	CDS	73731	74723	993	-	YP_495356.1	330	Porphobilinogen synthase (EC 4.2.1.24)	Porphobilinogen synthase (EC 4.2.1.24)	990	0	0	0	0	0	0	1	1
fig|279238.18.peg.77	Saro_0074		PATRIC.279238.18.NC_007794.CDS.74760.76154.rev	CDS	74760	76154	1395	-	YP_495357.1	464	Membrane proteins related to metalloendopeptidases	Membrane proteins related to metalloendopeptidases	1392	1515	0	-10.57	4.21766e+06	0	-1515	0.3342	1
fig|279238.18.peg.78			PATRIC.279238.18.NC_007794.CDS.76164.76379.fwd	CDS	76164	76379	216	+		71	hypothetical protein	hypothetical protein	213	0	0	0	0	0	0	1	1
fig|279238.18.peg.79	Saro_0075		PATRIC.279238.18.NC_007794.CDS.76454.77512.fwd	CDS	76454	77512	1059	+	YP_495358.1	352	Gll1812 protein	Gll1812 protein	1056	1997	0	-10.96	4.21766e+06	0	-1997	0.3386	1
fig|279238.18.peg.80	Saro_0076		PATRIC.279238.18.NC_007794.CDS.77647.79581.rev	CDS	77647	79581	1935	-	YP_495359.1	644	Cell division-associated, ATP-dependent zinc metalloprotease FtsH	Cell division-associated, ATP-dependent zinc metalloprotease FtsH	1932	1091.5	0	-10.09	4.21766e+06	0	-1091.5	0.3424	1
fig|279238.18.peg.81	Saro_0077		PATRIC.279238.18.NC_007794.CDS.79691.80671.rev	CDS	79691	80671	981	-	YP_495360.1	326	tRNA(Ile)-lysidine synthetase (EC 6.3.4.19)	tRNA(Ile)-lysidine synthetase (EC 6.3.4.19)	978	0	0	0	0	0	0	1	1
fig|279238.18.peg.82	Saro_0078		PATRIC.279238.18.NC_007794.CDS.80685.81668.rev	CDS	80685	81668	984	-	YP_495361.1	327	hypothetical protein	hypothetical protein	981	0	0	0	0	0	0	1	1
fig|279238.18.peg.83	Saro_0079		PATRIC.279238.18.NC_007794.CDS.81777.82778.rev	CDS	81777	82778	1002	-	YP_495362.1	333	putative membrane protein	putative membrane protein	999	0	0	0	0	0	0	1	1
fig|279238.18.peg.84	Saro_0080		PATRIC.279238.18.NC_007794.CDS.82906.85185.rev	CDS	82906	85185	2280	-	YP_495363.1	759	Phosphoenolpyruvate-protein phosphotransferase, nitrogen regulation associated	Phosphoenolpyruvate-protein phosphotransferase, nitrogen regulation associated	2277	0	0	0	0	0	0	1	1
fig|279238.18.peg.85	Saro_0081		PATRIC.279238.18.NC_007794.CDS.85389.85547.rev	CDS	85389	85547	159	-	YP_495364.1	52	Uncharacterized protein SMc03999	Uncharacterized protein SMc03999	156	0	0	0	0	0	0	1	1
fig|279238.18.peg.86	Saro_0082		PATRIC.279238.18.NC_007794.CDS.85777.85974.fwd	CDS	85777	85974	198	+	YP_495365.1	65	Uncharacterized protein SMc04000	Uncharacterized protein SMc04000	195	0	10066.4	13.3	0	7.85181e+06	10066.4	1	1
fig|279238.18.peg.87	Saro_0083		PATRIC.279238.18.NC_007794.CDS.86066.86605.fwd	CDS	86066	86605	540	+	YP_495366.1	179	Transcriptional regulator, AraC family	Transcriptional regulator, AraC family	537	0	0	0	0	0	0	1	1
fig|279238.18.peg.88	Saro_0084		PATRIC.279238.18.NC_007794.CDS.86610.88079.rev	CDS	86610	88079	1470	-	YP_495367.1	489	Glycerol kinase (EC 2.7.1.30)	Glycerol kinase (EC 2.7.1.30)	1467	0	0	0	0	0	0	1	1
fig|279238.18.peg.89	Saro_0085		PATRIC.279238.18.NC_007794.CDS.88076.89047.rev	CDS	88076	89047	972	-	YP_495368.1	323	Aerobic glycerol-3-phosphate dehydrogenase (EC 1.1.5.3)	Aerobic glycerol-3-phosphate dehydrogenase (EC 1.1.5.3)	969	2176.3	0	-11.09	4.21766e+06	0	-2176.3	0.3128	1
fig|279238.18.peg.90	Saro_0086		PATRIC.279238.18.NC_007794.CDS.89620.90519.fwd	CDS	89620	90519	900	+	YP_495369.1	299	MBL-fold metallo-hydrolase superfamily	MBL-fold metallo-hydrolase superfamily	897	0	0	0	0	0	0	1	1
fig|279238.18.peg.91	Saro_0087		PATRIC.279238.18.NC_007794.CDS.90576.91166.fwd	CDS	90576	91166	591	+	YP_495370.1	196	hypothetical protein	hypothetical protein	588	0	0	0	0	0	0	1	1
fig|279238.18.peg.92	Saro_0088		PATRIC.279238.18.NC_007794.CDS.91248.91976.fwd	CDS	91248	91976	729	+	YP_495371.1	242	hypothetical protein	hypothetical protein	726	2904.7	0	-11.5	4.21766e+06	0	-2904.7	0.3339	1
fig|279238.18.peg.93	Saro_0089		PATRIC.279238.18.NC_007794.CDS.92038.93036.fwd	CDS	92038	93036	999	+	YP_495372.1	332	Quinolinate synthetase (EC 2.5.1.72)	Quinolinate synthetase (EC 2.5.1.72)	996	0	0	0	0	0	0	1	1
fig|279238.18.peg.94	Saro_0090		PATRIC.279238.18.NC_007794.CDS.93172.94020.rev	CDS	93172	94020	849	-	YP_495373.1	282	Permease of the drug/metabolite transporter (DMT) superfamily	Permease of the drug/metabolite transporter (DMT) superfamily	846	2492.7	0	-11.28	4.21766e+06	0	-2492.7	0.3333	1
fig|279238.18.peg.95	Saro_0091		PATRIC.279238.18.NC_007794.CDS.94149.95252.fwd	CDS	94149	95252	1104	+	YP_495374.1	367	NADH:flavin oxidoreductases, Old Yellow Enzyme family	NADH:flavin oxidoreductases, Old Yellow Enzyme family	1101	51147.7	50130.8	-0.03	1.12627e+08	2.20776e+08	-1016.9	0.9986	1
fig|279238.18.peg.96	Saro_0092		PATRIC.279238.18.NC_007794.CDS.95267.96148.fwd	CDS	95267	96148	882	+	YP_495375.1	293	Hydroxymethylglutaryl-CoA lyase (EC 4.1.3.4)	Hydroxymethylglutaryl-CoA lyase (EC 4.1.3.4)	879	0	0	0	0	0	0	1	1
fig|279238.18.peg.97	Saro_0093		PATRIC.279238.18.NC_007794.CDS.96131.96439.rev	CDS	96131	96439	309	-	YP_495376.1	102	hypothetical protein	hypothetical protein	306	0	0	0	0	0	0	1	1
fig|279238.18.peg.98	Saro_0094	lipB	PATRIC.279238.18.NC_007794.CDS.96436.97104.rev	CDS	96436	97104	669	-	YP_495377.1	222	Octanoate-[acyl-carrier-protein]-protein-N-octanoyltransferase (EC 2.3.1.181)	Octanoate-[acyl-carrier-protein]-protein-N-octanoyltransferase (EC 2.3.1.181)	666	0	0	0	0	0	0	1	1
fig|279238.18.peg.99	Saro_0095		PATRIC.279238.18.NC_007794.CDS.97182.98003.fwd	CDS	97182	98003	822	+	YP_495378.1	273	hypothetical protein	hypothetical protein	819	0	3801.3	11.89	0	1.24531e+07	3801.3	1	1
fig|279238.18.peg.100	Saro_0096		PATRIC.279238.18.NC_007794.CDS.98012.98638.rev	CDS	98012	98638	627	-	YP_495379.1	208	Ribosomal RNA adenine dimethylase domain protein	Ribosomal RNA adenine dimethylase domain protein	624	0	0	0	0	0	0	1	1
fig|279238.18.peg.101	Saro_0097		PATRIC.279238.18.NC_007794.CDS.98769.100091.fwd	CDS	98769	100091	1323	+	YP_495380.1	440	Uncharacterized MFS-type transporter	Uncharacterized MFS-type transporter	1320	0	0	0	0	0	0	1	1
fig|279238.18.peg.102			PATRIC.279238.18.NC_007794.CDS.100095.100229.rev	CDS	100095	100229	135	-		44	hypothetical protein	hypothetical protein	132	0	0	0	0	0	0	1	1
fig|279238.18.peg.103	Saro_0098		PATRIC.279238.18.NC_007794.CDS.100201.101661.fwd	CDS	100201	101661	1461	+	YP_495381.1	486	Apolipoprotein N-acyltransferase	Apolipoprotein N-acyltransferase	1458	1446.4	0	-10.5	4.21766e+06	0	-1446.4	0.3363	1
fig|279238.18.peg.104	Saro_0099		PATRIC.279238.18.NC_007794.CDS.101654.102556.rev	CDS	101654	102556	903	-	YP_495382.1	300	CDP-alcohol phosphatidyltransferase	CDP-alcohol phosphatidyltransferase	900	0	0	0	0	0	0	1	1
fig|279238.18.peg.105	Saro_0100		PATRIC.279238.18.NC_007794.CDS.102849.103934.fwd	CDS	102849	103934	1086	+	YP_495383.1	361	Phospho-di-inositol-1-phosphate synthase (EC 2.7.8.34)	Phospho-di-inositol-1-phosphate synthase (EC 2.7.8.34)	1083	0	0	0	0	0	0	1	1
fig|279238.18.peg.106	Saro_0101		PATRIC.279238.18.NC_007794.CDS.104030.105130.fwd	CDS	104030	105130	1101	+	YP_495384.1	366	Inositol-1-phosphate synthase (EC 5.5.1.4)	Inositol-1-phosphate synthase (EC 5.5.1.4)	1098	5360.9	0	-12.39	1.17725e+07	0	-5360.9	0.1129	1
fig|279238.18.peg.107	Saro_0102		PATRIC.279238.18.NC_007794.CDS.105225.105974.fwd	CDS	105225	105974	750	+	YP_495385.1	249	CTP:Inositol-1-phosphate cytidylyltransferase (EC 2.7.7.74)	CTP:Inositol-1-phosphate cytidylyltransferase (EC 2.7.7.74)	747	0	0	0	0	0	0	1	1
fig|279238.18.peg.108	Saro_0103		PATRIC.279238.18.NC_007794.CDS.106017.106493.rev	CDS	106017	106493	477	-	YP_495386.1	158	hypothetical protein	hypothetical protein	474	0	0	0	0	0	0	1	1
fig|279238.18.peg.109	Saro_0104		PATRIC.279238.18.NC_007794.CDS.106888.107547.fwd	CDS	106888	107547	660	+	YP_495387.1	219	Ribulose-phosphate 3-epimerase (EC 5.1.3.1)	Ribulose-phosphate 3-epimerase (EC 5.1.3.1)	657	0	0	0	0	0	0	1	1
fig|279238.18.peg.110	Saro_0105		PATRIC.279238.18.NC_007794.CDS.107549.109435.fwd	CDS	107549	109435	1887	+	YP_495388.1	628	Heparinase II/III-like	Heparinase II/III-like	1884	0	0	0	0	0	0	1	1
fig|279238.18.peg.111	Saro_0106	purH	PATRIC.279238.18.NC_007794.CDS.109446.111035.fwd	CDS	109446	111035	1590	+	YP_495389.1	529	IMP cyclohydrolase (EC 3.5.4.10) / Phosphoribosylaminoimidazolecarboxamide formyltransferase (EC 2.1.2.3)	IMP cyclohydrolase (EC 3.5.4.10) / Phosphoribosylaminoimidazolecarboxamide formyltransferase (EC 2.1.2.3)	1587	0	0	0	0	0	0	1	1
fig|279238.18.peg.112	Saro_0107		PATRIC.279238.18.NC_007794.CDS.111131.112870.fwd	CDS	111131	112870	1740	+	YP_495390.1	579	Chloride channel protein	Chloride channel protein	1737	0	0	0	0	0	0	1	1
fig|279238.18.peg.113	Saro_0108		PATRIC.279238.18.NC_007794.CDS.112945.113430.rev	CDS	112945	113430	486	-	YP_495391.1	161	Cell wall hydrolyses involved in spore germination	Cell wall hydrolyses involved in spore germination	483	0	0	0	0	0	0	1	1
fig|279238.18.peg.114			PATRIC.279238.18.NC_007794.CDS.113491.113892.fwd	CDS	113491	113892	402	+		133	hypothetical protein	hypothetical protein	399	0	0	0	0	0	0	1	1
fig|279238.18.peg.115	Saro_0110		PATRIC.279238.18.NC_007794.CDS.114133.114615.rev	CDS	114133	114615	483	-	YP_495393.1	160	Uncharacterized protein, possibly involved in aromatic compounds catabolism	Uncharacterized protein, possibly involved in aromatic compounds catabolism	480	0	0	0	0	0	0	1	1
fig|279238.18.peg.116	Saro_0111		PATRIC.279238.18.NC_007794.CDS.114602.115063.rev	CDS	114602	115063	462	-	YP_495394.1	153	PTS IIA-like nitrogen-regulatory protein PtsN	PTS IIA-like nitrogen-regulatory protein PtsN	459	0	0	0	0	0	0	1	1
fig|279238.18.peg.117	Saro_0112		PATRIC.279238.18.NC_007794.CDS.115237.115818.rev	CDS	115237	115818	582	-	YP_495395.1	193	Ribosome hibernation promoting factor Hpf	Ribosome hibernation promoting factor Hpf	579	0	0	0	0	0	0	1	1
fig|279238.18.peg.118	Saro_0113		PATRIC.279238.18.NC_007794.CDS.115877.116566.rev	CDS	115877	116566	690	-	YP_495396.1	229	DNA polymerase III epsilon subunit (EC 2.7.7.7)	DNA polymerase III epsilon subunit (EC 2.7.7.7)	687	0	0	0	0	0	0	1	1
fig|279238.18.peg.119	Saro_0114	coaE	PATRIC.279238.18.NC_007794.CDS.116615.117220.rev	CDS	116615	117220	606	-	YP_495397.1	201	Dephospho-CoA kinase (EC 2.7.1.24)	Dephospho-CoA kinase (EC 2.7.1.24)	603	0	0	0	0	0	0	1	1
fig|279238.18.peg.120	Saro_0115		PATRIC.279238.18.NC_007794.CDS.117217.118089.rev	CDS	117217	118089	873	-	YP_495398.1	290	Shikimate 5-dehydrogenase I alpha (EC 1.1.1.25)	Shikimate 5-dehydrogenase I alpha (EC 1.1.1.25)	870	0	3578.5	11.81	0	1.24531e+07	3578.5	1	1
fig|279238.18.peg.121	Saro_0116		PATRIC.279238.18.NC_007794.CDS.118086.118673.rev	CDS	118086	118673	588	-	YP_495399.1	195	Maf-like protein	Maf-like protein	585	0	0	0	0	0	0	1	1
fig|279238.18.peg.122	Saro_0117		PATRIC.279238.18.NC_007794.CDS.118670.119512.rev	CDS	118670	119512	843	-	YP_495400.1	280	Phosphoenolpyruvate synthase regulatory protein	Phosphoenolpyruvate synthase regulatory protein	840	0	0	0	0	0	0	1	1
fig|279238.18.peg.123	Saro_0118	hemE	PATRIC.279238.18.NC_007794.CDS.119850.120875.fwd	CDS	119850	120875	1026	+	YP_495401.1	341	Uroporphyrinogen III decarboxylase (EC 4.1.1.37)	Uroporphyrinogen III decarboxylase (EC 4.1.1.37)	1023	0	0	0	0	0	0	1	1
fig|279238.18.peg.124	Saro_0119		PATRIC.279238.18.NC_007794.CDS.120955.121398.fwd	CDS	120955	121398	444	+	YP_495402.1	147	Protoporphyrinogen IX oxidase, novel form, HemJ (EC 1.3.-.-)	Protoporphyrinogen IX oxidase, novel form, HemJ (EC 1.3.-.-)	441	0	0	0	0	0	0	1	1
fig|279238.18.peg.125			PATRIC.279238.18.NC_007794.CDS.121395.121805.rev	CDS	121395	121805	411	-		136	hypothetical protein	hypothetical protein	408	0	0	0	0	0	0	1	1
fig|279238.18.peg.126	Saro_0120	rho	PATRIC.279238.18.NC_007794.CDS.121800.123056.fwd	CDS	121800	123056	1257	+	YP_495403.1	418	Transcription termination factor Rho	Transcription termination factor Rho	1254	0	0	0	0	0	0	1	1
fig|279238.18.peg.127	Saro_0121		PATRIC.279238.18.NC_007794.CDS.123183.125729.fwd	CDS	123183	125729	2547	+	YP_495404.1	848	ATP-dependent DNA helicase	ATP-dependent DNA helicase	2544	2313.8	771.6	-1.58	1.17725e+07	7.85181e+06	-1542.2	0.5603	1
fig|279238.18.peg.128	Saro_0122		PATRIC.279238.18.NC_007794.CDS.125747.126037.fwd	CDS	125747	126037	291	+	YP_495405.1	96	Ribosome-associated heat shock protein implicated in the recycling of the 50S subunit (S4 paralog)	Ribosome-associated heat shock protein implicated in the recycling of the 50S subunit (S4 paralog)	288	0	0	0	0	0	0	1	1
fig|279238.18.peg.129	Saro_0123		PATRIC.279238.18.NC_007794.CDS.126051.126389.fwd	CDS	126051	126389	339	+	YP_495406.1	112	4Fe-4S dicluster fused with DUF3470	4Fe-4S dicluster fused with DUF3470	336	0	0	0	0	0	0	1	1
fig|279238.18.peg.130	Saro_0124		PATRIC.279238.18.NC_007794.CDS.126726.127250.fwd	CDS	126726	127250	525	+	YP_495407.1	174	CarD-like transcriptional regulator	CarD-like transcriptional regulator	522	0	0	0	0	0	0	1	1
fig|279238.18.peg.131	Saro_0125		PATRIC.279238.18.NC_007794.CDS.127423.128208.fwd	CDS	127423	128208	786	+	YP_495408.1	261	putative lipoprotein	putative lipoprotein	783	0	0	0	0	0	0	1	1
fig|279238.18.peg.132	Saro_0126		PATRIC.279238.18.NC_007794.CDS.128212.129135.rev	CDS	128212	129135	924	-	YP_495409.1	307	Threonylcarbamoyl-AMP synthase (EC 2.7.7.87) / SUA5 domain with internal deletion	Threonylcarbamoyl-AMP synthase (EC 2.7.7.87) / SUA5 domain with internal deletion	921	0	0	0	0	0	0	1	1
fig|279238.18.peg.133	Saro_0127		PATRIC.279238.18.NC_007794.CDS.129220.130938.fwd	CDS	129220	130938	1719	+	YP_495410.1	572	3-methylmercaptopropionyl-CoA dehydrogenase (DmdC)	3-methylmercaptopropionyl-CoA dehydrogenase (DmdC)	1716	0	0	0	0	0	0	1	1
fig|279238.18.peg.134	Saro_0128		PATRIC.279238.18.NC_007794.CDS.130935.131750.fwd	CDS	130935	131750	816	+	YP_495411.1	271	ATP-DEPENDENT PROTEASE SUBUNIT	ATP-DEPENDENT PROTEASE SUBUNIT	813	0	0	0	0	0	0	1	1
fig|279238.18.peg.135	Saro_0129		PATRIC.279238.18.NC_007794.CDS.131784.133244.rev	CDS	131784	133244	1461	-	YP_495412.1	486	L-sorbosone dehydrogenase	L-sorbosone dehydrogenase	1458	2590.8	0	-11.34	7554873	0	-2590.8	0.3374	1
fig|279238.18.peg.136	Saro_0130		PATRIC.279238.18.NC_007794.CDS.133354.133836.fwd	CDS	133354	133836	483	+	YP_495413.1	160	Free methionine-(R)-sulfoxide reductase, contains GAF domain	Free methionine-(R)-sulfoxide reductase, contains GAF domain	480	0	0	0	0	0	0	1	1
fig|279238.18.peg.137	Saro_0131		PATRIC.279238.18.NC_007794.CDS.134368.134679.fwd	CDS	134368	134679	312	+	YP_495414.1	103	17 kDa surface antigen	17 kDa surface antigen	309	0	0	0	0	0	0	1	1
fig|279238.18.peg.138	Saro_0132		PATRIC.279238.18.NC_007794.CDS.134788.135942.rev	CDS	134788	135942	1155	-	YP_495415.1	384	Acyl-CoA dehydrogenase	Acyl-CoA dehydrogenase	1152	0	0	0	0	0	0	1	1
fig|279238.18.peg.139	Saro_0133		PATRIC.279238.18.NC_007794.CDS.136094.137041.rev	CDS	136094	137041	948	-	YP_495416.1	315	Chromosome (plasmid) partitioning protein ParB	Chromosome (plasmid) partitioning protein ParB	945	0	0	0	0	0	0	1	1
fig|279238.18.peg.140	Saro_0134		PATRIC.279238.18.NC_007794.CDS.137038.137814.rev	CDS	137038	137814	777	-	YP_495417.1	258	Chromosome (plasmid) partitioning protein ParA	Chromosome (plasmid) partitioning protein ParA	774	0	0	0	0	0	0	1	1
fig|279238.18.peg.141	Saro_0135		PATRIC.279238.18.NC_007794.CDS.137811.138494.rev	CDS	137811	138494	684	-	YP_495418.1	227	16S rRNA (guanine(527)-N(7))-methyltransferase (EC 2.1.1.170)	16S rRNA (guanine(527)-N(7))-methyltransferase (EC 2.1.1.170)	681	0	0	0	0	0	0	1	1
fig|279238.18.peg.142	Saro_0136		PATRIC.279238.18.NC_007794.CDS.138500.140359.rev	CDS	138500	140359	1860	-	YP_495419.1	619	tRNA-5-carboxymethylaminomethyl-2-thiouridine(34) synthesis protein MnmG	tRNA-5-carboxymethylaminomethyl-2-thiouridine(34) synthesis protein MnmG	1857	0	3192.1	11.64	0	2.3711e+07	3192.1	0.5573	1
fig|279238.18.peg.143	Saro_0137	trmE	PATRIC.279238.18.NC_007794.CDS.140445.141758.rev	CDS	140445	141758	1314	-	YP_495420.1	437	tRNA-5-carboxymethylaminomethyl-2-thiouridine(34) synthesis protein MnmE	tRNA-5-carboxymethylaminomethyl-2-thiouridine(34) synthesis protein MnmE	1311	0	0	0	0	0	0	1	1
fig|279238.18.peg.144	Saro_0138		PATRIC.279238.18.NC_007794.CDS.141791.142051.rev	CDS	141791	142051	261	-	YP_495421.1	86	hypothetical protein	hypothetical protein	258	0	0	0	0	0	0	1	1
fig|279238.18.peg.145	Saro_0139		PATRIC.279238.18.NC_007794.CDS.142162.142860.fwd	CDS	142162	142860	699	+	YP_495422.1	232	Dienelactone hydrolase family protein	Dienelactone hydrolase family protein	696	0	0	0	0	0	0	1	1
fig|279238.18.peg.146	Saro_0140		PATRIC.279238.18.NC_007794.CDS.142959.143342.fwd	CDS	142959	143342	384	+	YP_495423.1	127	hypothetical protein	hypothetical protein	381	0	0	0	0	0	0	1	1
fig|279238.18.peg.147	Saro_0141		PATRIC.279238.18.NC_007794.CDS.143400.143744.rev	CDS	143400	143744	345	-	YP_495424.1	114	DNA-directed RNA polymerase omega subunit (EC 2.7.7.6)	DNA-directed RNA polymerase omega subunit (EC 2.7.7.6)	342	0	0	0	0	0	0	1	1
fig|279238.18.peg.148	Saro_0142		PATRIC.279238.18.NC_007794.CDS.143844.145367.rev	CDS	143844	145367	1524	-	YP_495425.1	507	Replicative DNA helicase (DnaB) (EC 3.6.4.12)	Replicative DNA helicase (DnaB) (EC 3.6.4.12)	1521	0	0	0	0	0	0	1	1
fig|279238.18.peg.149	Saro_0143		PATRIC.279238.18.NC_007794.CDS.145505.145999.fwd	CDS	145505	145999	495	+	YP_495426.1	164	FIG00636399: hypothetical protein	FIG00636399: hypothetical protein	492	0	0	0	0	0	0	1	1
fig|279238.18.peg.150	Saro_0144		PATRIC.279238.18.NC_007794.CDS.146073.146723.fwd	CDS	146073	146723	651	+	YP_495427.1	216	Lyzozyme M1 (1,4-beta-N-acetylmuramidase)	Lyzozyme M1 (1,4-beta-N-acetylmuramidase)	648	3254.4	0	-11.67	4.21766e+06	0	-3254.4	0.3303	1
fig|279238.18.peg.151	Saro_0145		PATRIC.279238.18.NC_007794.CDS.146720.147157.fwd	CDS	146720	147157	438	+	YP_495428.1	145	Cytidine deaminase (EC 3.5.4.5)	Cytidine deaminase (EC 3.5.4.5)	435	0	0	0	0	0	0	1	1
fig|279238.18.peg.152	Saro_0146	dcd	PATRIC.279238.18.NC_007794.CDS.147206.147760.fwd	CDS	147206	147760	555	+	YP_495429.1	184	Deoxycytidine triphosphate deaminase (EC 3.5.4.13)	Deoxycytidine triphosphate deaminase (EC 3.5.4.13)	552	0	0	0	0	0	0	1	1
fig|279238.18.peg.153	Saro_0147		PATRIC.279238.18.NC_007794.CDS.147894.149066.fwd	CDS	147894	149066	1173	+	YP_495430.1	390	Saccharopine dehydrogenase	Saccharopine dehydrogenase	1170	0	2660.9	11.38	0	1.24531e+07	2660.9	1	1
fig|279238.18.peg.154	Saro_0148		PATRIC.279238.18.NC_007794.CDS.149157.149603.rev	CDS	149157	149603	447	-	YP_495431.1	148	Putative bacterial haemoglobin	Putative bacterial haemoglobin	444	0	0	0	0	0	0	1	1
fig|279238.18.peg.155	Saro_0149		PATRIC.279238.18.NC_007794.CDS.149684.150133.fwd	CDS	149684	150133	450	+	YP_495432.1	149	Nitrite-sensitive transcriptional repressor NsrR	Nitrite-sensitive transcriptional repressor NsrR	447	0	0	0	0	0	0	1	1
fig|279238.18.peg.156	Saro_0150		PATRIC.279238.18.NC_007794.CDS.150130.150489.rev	CDS	150130	150489	360	-	YP_495433.1	119	hypothetical protein	hypothetical protein	357	0	8720.6	13.09	0	1.24531e+07	8720.6	1	1
fig|279238.18.peg.157	Saro_0151		PATRIC.279238.18.NC_007794.CDS.150718.151713.fwd	CDS	150718	151713	996	+	YP_495434.1	331	Fructokinase (EC 2.7.1.4)	Fructokinase (EC 2.7.1.4)	993	0	0	0	0	0	0	1	1
fig|279238.18.peg.158	Saro_0152		PATRIC.279238.18.NC_007794.CDS.151725.153050.rev	CDS	151725	153050	1326	-	YP_495435.1	441	Xaa-Pro aminopeptidase (EC 3.4.11.9)	Xaa-Pro aminopeptidase (EC 3.4.11.9)	1323	0	0	0	0	0	0	1	1
fig|279238.18.peg.159	Saro_0153		PATRIC.279238.18.NC_007794.CDS.153225.153665.rev	CDS	153225	153665	441	-	YP_495436.1	146	CBS domain protein	CBS domain protein	438	0	0	0	0	0	0	1	1
fig|279238.18.peg.160	Saro_0154		PATRIC.279238.18.NC_007794.CDS.153860.154090.fwd	CDS	153860	154090	231	+	YP_495437.1	76	hypothetical protein	hypothetical protein	228	0	0	0	0	0	0	1	1
fig|279238.18.peg.161	Saro_0155		PATRIC.279238.18.NC_007794.CDS.154071.154466.fwd	CDS	154071	154466	396	+	YP_495438.1	131	probable iron binding protein from the HesB_IscA_SufA family	probable iron binding protein from the HesB_IscA_SufA family	393	0	0	0	0	0	0	1	1
fig|279238.18.peg.162	Saro_0156		PATRIC.279238.18.NC_007794.CDS.154525.155304.fwd	CDS	154525	155304	780	+	YP_495439.1	259	Exodeoxyribonuclease III (EC 3.1.11.2)	Exodeoxyribonuclease III (EC 3.1.11.2)	777	0	0	0	0	0	0	1	1
fig|279238.18.peg.163	Saro_0157		PATRIC.279238.18.NC_007794.CDS.155447.155611.fwd	CDS	155447	155611	165	+	YP_495440.1	54	hypothetical protein	hypothetical protein	162	0	0	0	0	0	0	1	1
fig|279238.18.peg.164	Saro_0158		PATRIC.279238.18.NC_007794.CDS.155613.156290.fwd	CDS	155613	156290	678	+	YP_495441.1	225	Peptide-methionine (S)-S-oxide reductase MsrA (EC 1.8.4.11)	Peptide-methionine (S)-S-oxide reductase MsrA (EC 1.8.4.11)	675	0	0	0	0	0	0	1	1
fig|279238.18.peg.165	Saro_0159		PATRIC.279238.18.NC_007794.CDS.156327.156797.fwd	CDS	156327	156797	471	+	YP_495442.1	156	Zinc uptake regulation protein Zur	Zinc uptake regulation protein Zur	468	0	0	0	0	0	0	1	1
fig|279238.18.peg.166	Saro_0160		PATRIC.279238.18.NC_007794.CDS.156857.158104.fwd	CDS	156857	158104	1248	+	YP_495443.1	415	Uncharacterized MFS-type transporter	Uncharacterized MFS-type transporter	1245	0	2500.6	11.29	0	1.24531e+07	2500.6	1	1
fig|279238.18.peg.167	Saro_0161		PATRIC.279238.18.NC_007794.CDS.158147.160069.fwd	CDS	158147	160069	1923	+	YP_495444.1	640	1-deoxy-D-xylulose 5-phosphate synthase (EC 2.2.1.7)	1-deoxy-D-xylulose 5-phosphate synthase (EC 2.2.1.7)	1920	0	0	0	0	0	0	1	1
fig|279238.18.peg.168	Saro_0162		PATRIC.279238.18.NC_007794.CDS.160099.160539.rev	CDS	160099	160539	441	-	YP_495445.1	146	putative NnrU protein	putative NnrU protein	438	0	0	0	0	0	0	1	1
fig|279238.18.peg.169	Saro_0163		PATRIC.279238.18.NC_007794.CDS.160892.162904.rev	CDS	160892	162904	2013	-	YP_495446.1	670	Di-tripeptide/cation symporter	Di-tripeptide/cation symporter	2010	0	0	0	0	0	0	1	1
fig|279238.18.peg.170	Saro_0164		PATRIC.279238.18.NC_007794.CDS.163097.163438.fwd	CDS	163097	163438	342	+	YP_495447.1	113	Transcriptional regulator, GntR family	Transcriptional regulator, GntR family	339	0	0	0	0	0	0	1	1
fig|279238.18.peg.171	Saro_0165		PATRIC.279238.18.NC_007794.CDS.163639.163872.fwd	CDS	163639	163872	234	+	YP_495448.1	77	Integration host factor beta subunit	Integration host factor beta subunit	231	0	0	0	0	0	0	1	1
fig|279238.18.peg.172	Saro_0166		PATRIC.279238.18.NC_007794.CDS.164436.165092.fwd	CDS	164436	165092	657	+	YP_495449.1	218	hypothetical protein	hypothetical protein	654	0	0	0	0	0	0	1	1
fig|279238.18.peg.173	Saro_0167		PATRIC.279238.18.NC_007794.CDS.165119.166585.rev	CDS	165119	166585	1467	-	YP_495450.1	488	hypothetical protein	hypothetical protein	1464	0	0	0	0	0	0	1	1
fig|279238.18.peg.174	Saro_0168		PATRIC.279238.18.NC_007794.CDS.166719.169919.rev	CDS	166719	169919	3201	-	YP_495451.1	1066	TonB-dependent receptor	TonB-dependent receptor	3198	1181.2	0	-10.21	7554873	0	-1181.2	0.3327	1
fig|279238.18.peg.175			PATRIC.279238.18.NC_007794.CDS.169920.170108.fwd	CDS	169920	170108	189	+		62	hypothetical protein	hypothetical protein	186	0	0	0	0	0	0	1	1
fig|279238.18.peg.176	Saro_0169		PATRIC.279238.18.NC_007794.CDS.170278.171132.rev	CDS	170278	171132	855	-	YP_495452.1	284	Membrane proteins related to metalloendopeptidases	Membrane proteins related to metalloendopeptidases	852	4433.6	0	-12.11	7554873	0	-4433.6	0.3377	1
fig|279238.18.peg.177	Saro_0170		PATRIC.279238.18.NC_007794.CDS.171151.171354.rev	CDS	171151	171354	204	-	YP_495453.1	67	Exodeoxyribonuclease VII small subunit (EC 3.1.11.6)	Exodeoxyribonuclease VII small subunit (EC 3.1.11.6)	201	0	0	0	0	0	0	1	1
fig|279238.18.peg.178	Saro_0171	xseA	PATRIC.279238.18.NC_007794.CDS.171381.172862.rev	CDS	171381	172862	1482	-	YP_495454.1	493	Exodeoxyribonuclease VII large subunit (EC 3.1.11.6)	Exodeoxyribonuclease VII large subunit (EC 3.1.11.6)	1479	0	0	0	0	0	0	1	1
fig|279238.18.peg.179	Saro_0172		PATRIC.279238.18.NC_007794.CDS.172861.174150.fwd	CDS	172861	174150	1290	+	YP_495455.1	429	Phosphoribosylamine--glycine ligase (EC 6.3.4.13)	Phosphoribosylamine--glycine ligase (EC 6.3.4.13)	1287	0	0	0	0	0	0	1	1
fig|279238.18.peg.180	Saro_0173		PATRIC.279238.18.NC_007794.CDS.174140.174769.rev	CDS	174140	174769	630	-	YP_495456.1	209	N-carbamoylsarcosine amidase (EC 3.5.1.59)	N-carbamoylsarcosine amidase (EC 3.5.1.59)	627	0	0	0	0	0	0	1	1
fig|279238.18.peg.181	Saro_0174		PATRIC.279238.18.NC_007794.CDS.174769.175971.rev	CDS	174769	175971	1203	-	YP_495457.1	400	L-carnitine dehydratase/bile acid-inducible protein F	L-carnitine dehydratase/bile acid-inducible protein F	1200	0	0	0	0	0	0	1	1
fig|279238.18.peg.182	Saro_0175		PATRIC.279238.18.NC_007794.CDS.175968.177854.rev	CDS	175968	177854	1887	-	YP_495458.1	628	N-methylhydantoinase B (EC 3.5.2.14)	N-methylhydantoinase B (EC 3.5.2.14)	1884	0	0	0	0	0	0	1	1
fig|279238.18.peg.183	Saro_0176		PATRIC.279238.18.NC_007794.CDS.177868.179916.rev	CDS	177868	179916	2049	-	YP_495459.1	682	N-methylhydantoinase A (EC 3.5.2.14)	N-methylhydantoinase A (EC 3.5.2.14)	2046	0	1740.8	10.77	0	14246332	1740.8	1	1
fig|279238.18.peg.184	Saro_0177		PATRIC.279238.18.NC_007794.CDS.179921.180835.rev	CDS	179921	180835	915	-	YP_495460.1	304	Pyruvate:Oxaloacetate transcarboxylase domain protein	Pyruvate:Oxaloacetate transcarboxylase domain protein	912	0	0	0	0	0	0	1	1
fig|279238.18.peg.185	Saro_0178		PATRIC.279238.18.NC_007794.CDS.181101.183626.fwd	CDS	181101	183626	2526	+	YP_495461.1	841	TonB-dependent receptor	TonB-dependent receptor	2523	0	0	0	0	0	0	1	1
fig|279238.18.peg.186	Saro_0179		PATRIC.279238.18.NC_007794.CDS.183684.184328.fwd	CDS	183684	184328	645	+	YP_495462.1	214	Transcriptional regulator, GntR family	Transcriptional regulator, GntR family	642	0	0	0	0	0	0	1	1
fig|279238.18.peg.187	Saro_0180		PATRIC.279238.18.NC_007794.CDS.184339.184839.rev	CDS	184339	184839	501	-	YP_495463.1	166	Repair of Iron Centers di-iron protein	Repair of Iron Centers di-iron protein	498	0	0	0	0	0	0	1	1
fig|279238.18.peg.188	Saro_0181		PATRIC.279238.18.NC_007794.CDS.184945.185745.fwd	CDS	184945	185745	801	+	YP_495464.1	266	Hypothetical, related to broad specificity phosphatases COG0406	Hypothetical, related to broad specificity phosphatases COG0406	798	0	0	0	0	0	0	1	1
fig|279238.18.peg.189	Saro_0182		PATRIC.279238.18.NC_007794.CDS.185747.186619.fwd	CDS	185747	186619	873	+	YP_495465.1	290	ADP-dependent (S)-NAD(P)H-hydrate dehydratase (EC 4.2.1.136)	ADP-dependent (S)-NAD(P)H-hydrate dehydratase (EC 4.2.1.136)	870	0	0	0	0	0	0	1	1
fig|279238.18.peg.190	Saro_0183		PATRIC.279238.18.NC_007794.CDS.186588.186974.rev	CDS	186588	186974	387	-	YP_495466.1	128	Ferredoxin, 2Fe-2S	Ferredoxin, 2Fe-2S	384	0	0	0	0	0	0	1	1
fig|279238.18.peg.191	Saro_0184		PATRIC.279238.18.NC_007794.CDS.186971.189067.rev	CDS	186971	189067	2097	-	YP_495467.1	698	Alanyl dipeptidyl peptidase	Alanyl dipeptidyl peptidase	2094	0	0	0	0	0	0	1	1
fig|279238.18.peg.192	Saro_0185		PATRIC.279238.18.NC_007794.CDS.189125.189562.rev	CDS	189125	189562	438	-	YP_495468.1	145	Cell division organizing protein PopZ	Cell division organizing protein PopZ	435	0	0	0	0	0	0	1	1
fig|279238.18.peg.193	Saro_0186		PATRIC.279238.18.NC_007794.CDS.189604.191061.rev	CDS	189604	191061	1458	-	YP_495469.1	485	Type I secretion outer membrane protein, TolC family	Type I secretion outer membrane protein, TolC family	1455	0	2447.8	11.26	0	14246332	2447.8	1	1
fig|279238.18.peg.194	Saro_0187		PATRIC.279238.18.NC_007794.CDS.191067.191660.rev	CDS	191067	191660	594	-	YP_495470.1	197	Protein-L-isoaspartate O-methyltransferase (EC 2.1.1.77)	Protein-L-isoaspartate O-methyltransferase (EC 2.1.1.77)	591	0	0	0	0	0	0	1	1
fig|279238.18.peg.195	Saro_0188		PATRIC.279238.18.NC_007794.CDS.191837.193351.fwd	CDS	191837	193351	1515	+	YP_495471.1	504	Fumarate hydratase class I, aerobic (EC 4.2.1.2)	Fumarate hydratase class I, aerobic (EC 4.2.1.2)	1512	0	0	0	0	0	0	1	1
fig|279238.18.peg.196	Saro_0189		PATRIC.279238.18.NC_007794.CDS.193439.195367.fwd	CDS	193439	195367	1929	+	YP_495472.1	642	Autolysin sensor kinase (EC 2.7.3.-)	Autolysin sensor kinase (EC 2.7.3.-)	1926	1094.9	0	-10.1	4.21766e+06	0	-1094.9	0.3298	1
fig|279238.18.peg.197	Saro_0190		PATRIC.279238.18.NC_007794.CDS.195387.196112.fwd	CDS	195387	196112	726	+	YP_495473.1	241	Response regulator of the LytR/AlgR family	Response regulator of the LytR/AlgR family	723	0	0	0	0	0	0	1	1
fig|279238.18.peg.198	Saro_0191		PATRIC.279238.18.NC_007794.CDS.196166.197983.rev	CDS	196166	197983	1818	-	YP_495474.1	605	Long-chain-fatty-acid--CoA ligase (EC 6.2.1.3)	Long-chain-fatty-acid--CoA ligase (EC 6.2.1.3)	1815	0	1962.3	10.94	0	14246332	1962.3	1	1
fig|279238.18.peg.199	Saro_0192		PATRIC.279238.18.NC_007794.CDS.198104.199732.rev	CDS	198104	199732	1629	-	YP_495475.1	542	Gamma-glutamyltranspeptidase (EC 2.3.2.2) @ Glutathione hydrolase (EC 3.4.19.13)	Gamma-glutamyltranspeptidase (EC 2.3.2.2) @ Glutathione hydrolase (EC 3.4.19.13)	1626	0	0	0	0	0	0	1	1
fig|279238.18.peg.200	Saro_0193		PATRIC.279238.18.NC_007794.CDS.199866.200915.rev	CDS	199866	200915	1050	-	YP_495476.1	349	Dihydroorotate dehydrogenase (quinone) (EC 1.3.5.2)	Dihydroorotate dehydrogenase (quinone) (EC 1.3.5.2)	1047	0	0	0	0	0	0	1	1
fig|279238.18.peg.201	Saro_0194		PATRIC.279238.18.NC_007794.CDS.201349.201789.fwd	CDS	201349	201789	441	+	YP_495477.1	146	Iron-sulfur cluster regulator IscR	Iron-sulfur cluster regulator IscR	438	0	0	0	0	0	0	1	1
fig|279238.18.peg.202	Saro_0195		PATRIC.279238.18.NC_007794.CDS.201786.203267.fwd	CDS	201786	203267	1482	+	YP_495478.1	493	Iron-sulfur cluster assembly protein SufB	Iron-sulfur cluster assembly protein SufB	1479	0	0	0	0	0	0	1	1
fig|279238.18.peg.203	Saro_0196		PATRIC.279238.18.NC_007794.CDS.203407.203928.fwd	CDS	203407	203928	522	+	YP_495479.1	173	hypothetical protein	hypothetical protein	519	0	0	0	0	0	0	1	1
fig|279238.18.peg.204	Saro_0197		PATRIC.279238.18.NC_007794.CDS.203940.204683.fwd	CDS	203940	204683	744	+	YP_495480.1	247	Iron-sulfur cluster assembly ATPase protein SufC	Iron-sulfur cluster assembly ATPase protein SufC	741	0	0	0	0	0	0	1	1
fig|279238.18.peg.205	Saro_0198		PATRIC.279238.18.NC_007794.CDS.204680.205414.fwd	CDS	204680	205414	735	+	YP_495481.1	244	Iron-sulfur cluster assembly protein SufD	Iron-sulfur cluster assembly protein SufD	732	0	0	0	0	0	0	1	1
fig|279238.18.peg.206	Saro_0199		PATRIC.279238.18.NC_007794.CDS.205411.206622.fwd	CDS	205411	206622	1212	+	YP_495482.1	403	Cysteine desulfurase (EC 2.8.1.7) => SufS	Cysteine desulfurase (EC 2.8.1.7) => SufS	1209	0	0	0	0	0	0	1	1
fig|279238.18.peg.207	Saro_0200		PATRIC.279238.18.NC_007794.CDS.206619.207101.fwd	CDS	206619	207101	483	+	YP_495483.1	160	PaaD-like protein (DUF59) involved in Fe-S cluster assembly	PaaD-like protein (DUF59) involved in Fe-S cluster assembly	480	0	0	0	0	0	0	1	1
fig|279238.18.peg.208	Saro_0201		PATRIC.279238.18.NC_007794.CDS.207125.207487.fwd	CDS	207125	207487	363	+	YP_495484.1	120	Iron-sulfur cluster assembly iron binding protein SufA	Iron-sulfur cluster assembly iron binding protein SufA	360	0	0	0	0	0	0	1	1
fig|279238.18.peg.209			PATRIC.279238.18.NC_007794.CDS.207990.208901.fwd	CDS	207990	208901	912	+		303	hypothetical protein	hypothetical protein	909	0	0	0	0	0	0	1	1
fig|279238.18.peg.210	Saro_0203		PATRIC.279238.18.NC_007794.CDS.208948.209634.rev	CDS	208948	209634	687	-	YP_495485.1	228	Predicted permeases	Predicted permeases	684	0	5207	12.35	0	14246332	5207	1	1
fig|279238.18.peg.211	Saro_0204		PATRIC.279238.18.NC_007794.CDS.209688.211682.rev	CDS	209688	211682	1995	-	YP_495486.1	664	Threonyl-tRNA synthetase (EC 6.1.1.3)	Threonyl-tRNA synthetase (EC 6.1.1.3)	1992	0	0	0	0	0	0	1	1
fig|279238.18.peg.212			PATRIC.279238.18.NC_007794.CDS.211728.211967.fwd	CDS	211728	211967	240	+		79	hypothetical protein	hypothetical protein	237	0	0	0	0	0	0	1	1
fig|279238.18.peg.213	Saro_0205		PATRIC.279238.18.NC_007794.CDS.212005.212925.fwd	CDS	212005	212925	921	+	YP_495487.1	306	Short-chain dehydrogenase/reductase SDR?	Short-chain dehydrogenase/reductase SDR?	918	0	0	0	0	0	0	1	1
fig|279238.18.peg.214	Saro_0206		PATRIC.279238.18.NC_007794.CDS.213013.213429.fwd	CDS	213013	213429	417	+	YP_495488.1	138	hypothetical protein	hypothetical protein	414	0	0	0	0	0	0	1	1
fig|279238.18.peg.215	Saro_0207		PATRIC.279238.18.NC_007794.CDS.213426.213617.fwd	CDS	213426	213617	192	+	YP_495489.1	63	Transcriptional regulator, Xre family	Transcriptional regulator, Xre family	189	0	0	0	0	0	0	1	1
fig|279238.18.peg.216	Saro_0208		PATRIC.279238.18.NC_007794.CDS.213651.214397.fwd	CDS	213651	214397	747	+	YP_495490.1	248	2-hydroxymuconic semialdehyde hydrolase (EC 3.7.1.9)	2-hydroxymuconic semialdehyde hydrolase (EC 3.7.1.9)	744	0	0	0	0	0	0	1	1
fig|279238.18.peg.217	Saro_0209		PATRIC.279238.18.NC_007794.CDS.214420.215325.fwd	CDS	214420	215325	906	+	YP_495491.1	301	hypothetical protein	hypothetical protein	903	2335.4	0	-11.19	4.21766e+06	0	-2335.4	0.3337	1
fig|279238.18.peg.218	Saro_0210		PATRIC.279238.18.NC_007794.CDS.215322.216314.fwd	CDS	215322	216314	993	+	YP_495492.1	330	Luciferase-like monooxygenase YhbW	Luciferase-like monooxygenase YhbW	990	0	0	0	0	0	0	1	1
fig|279238.18.peg.219			PATRIC.279238.18.NC_007794.CDS.216416.216580.rev	CDS	216416	216580	165	-		54	hypothetical protein	hypothetical protein	162	0	0	0	0	0	0	1	1
fig|279238.18.peg.220	Saro_0211		PATRIC.279238.18.NC_007794.CDS.216557.221278.fwd	CDS	216557	221278	4722	+	YP_495493.1	1573	NAD-specific glutamate dehydrogenase (EC 1.4.1.2), large form	NAD-specific glutamate dehydrogenase (EC 1.4.1.2), large form	4719	0	0	0	0	0	0	1	1
fig|279238.18.peg.221	Saro_0212		PATRIC.279238.18.NC_007794.CDS.221359.222126.fwd	CDS	221359	222126	768	+	YP_495494.1	255	Molybdenum ABC transporter, substrate-binding protein ModA	Molybdenum ABC transporter, substrate-binding protein ModA	765	0	0	0	0	0	0	1	1
fig|279238.18.peg.222	Saro_0213		PATRIC.279238.18.NC_007794.CDS.222107.222826.fwd	CDS	222107	222826	720	+	YP_495495.1	239	Molybdenum ABC transporter permease protein ModB	Molybdenum ABC transporter permease protein ModB	717	0	0	0	0	0	0	1	1
fig|279238.18.peg.223	Saro_0214		PATRIC.279238.18.NC_007794.CDS.222816.223424.fwd	CDS	222816	223424	609	+	YP_495496.1	202	Molybdenum ABC transporter ATP-binding protein ModC	Molybdenum ABC transporter ATP-binding protein ModC	606	0	0	0	0	0	0	1	1
fig|279238.18.peg.224	Saro_0215		PATRIC.279238.18.NC_007794.CDS.223426.224613.rev	CDS	223426	224613	1188	-	YP_495497.1	395	Putative esterase	Putative esterase	1185	0	0	0	0	0	0	1	1
fig|279238.18.peg.225	Saro_0216		PATRIC.279238.18.NC_007794.CDS.224840.226087.fwd	CDS	224840	226087	1248	+	YP_495498.1	415	Ferredoxin reductase	Ferredoxin reductase	1245	0	0	0	0	0	0	1	1
fig|279238.18.peg.226	Saro_0217		PATRIC.279238.18.NC_007794.CDS.226099.227148.rev	CDS	226099	227148	1050	-	YP_495499.1	349	Epoxyqueuosine reductase (EC 1.17.99.6) QueG	Epoxyqueuosine reductase (EC 1.17.99.6) QueG	1047	0	0	0	0	0	0	1	1
fig|279238.18.peg.227	Saro_0218		PATRIC.279238.18.NC_007794.CDS.227222.228184.fwd	CDS	227222	228184	963	+	YP_495500.1	320	ABC transporter, ATP-binding protein	ABC transporter, ATP-binding protein	960	0	0	0	0	0	0	1	1
fig|279238.18.peg.228	Saro_0219		PATRIC.279238.18.NC_007794.CDS.228181.229425.fwd	CDS	228181	229425	1245	+	YP_495501.1	414	ABC-type Na+ efflux pump, permease component	ABC-type Na+ efflux pump, permease component	1242	0	2266.1	11.15	0	1.12579e+07	2266.1	1	1
fig|279238.18.peg.229	Saro_0220		PATRIC.279238.18.NC_007794.CDS.229503.230840.fwd	CDS	229503	230840	1338	+	YP_495502.1	445	Putative cytochrome P450 hydroxylase	Putative cytochrome P450 hydroxylase	1335	0	0	0	0	0	0	1	1
fig|279238.18.peg.230	Saro_0221		PATRIC.279238.18.NC_007794.CDS.230975.231466.fwd	CDS	230975	231466	492	+	YP_495503.1	163	Peptide-methionine (R)-S-oxide reductase MsrB (EC 1.8.4.12)	Peptide-methionine (R)-S-oxide reductase MsrB (EC 1.8.4.12)	489	0	0	0	0	0	0	1	1
fig|279238.18.peg.231	Saro_0222	rpmB	PATRIC.279238.18.NC_007794.CDS.231568.231852.rev	CDS	231568	231852	285	-	YP_495504.1	94	LSU ribosomal protein L28p @ LSU ribosomal protein L28p, zinc-independent	LSU ribosomal protein L28p @ LSU ribosomal protein L28p, zinc-independent	282	0	0	0	0	0	0	1	1
fig|279238.18.peg.232	Saro_0223		PATRIC.279238.18.NC_007794.CDS.231976.232431.fwd	CDS	231976	232431	456	+	YP_495505.1	151	tRNA-specific adenosine-34 deaminase (EC 3.5.4.33)	tRNA-specific adenosine-34 deaminase (EC 3.5.4.33)	453	0	0	0	0	0	0	1	1
fig|279238.18.peg.233	Saro_0224		PATRIC.279238.18.NC_007794.CDS.232442.233143.rev	CDS	232442	233143	702	-	YP_495506.1	233	Ribonuclease T2 family protein	Ribonuclease T2 family protein	699	0	0	0	0	0	0	1	1
fig|279238.18.peg.234	Saro_0225		PATRIC.279238.18.NC_007794.CDS.233145.233567.rev	CDS	233145	233567	423	-	YP_495507.1	140	hypothetical protein	hypothetical protein	420	0	0	0	0	0	0	1	1
fig|279238.18.peg.235	Saro_0226		PATRIC.279238.18.NC_007794.CDS.233605.234471.rev	CDS	233605	234471	867	-	YP_495508.1	288	Quinolinate phosphoribosyltransferase [decarboxylating] (EC 2.4.2.19)	Quinolinate phosphoribosyltransferase [decarboxylating] (EC 2.4.2.19)	864	0	0	0	0	0	0	1	1
fig|279238.18.peg.236	Saro_0227		PATRIC.279238.18.NC_007794.CDS.234587.235384.rev	CDS	234587	235384	798	-	YP_495509.1	265	Response regulator of the LytR/AlgR family	Response regulator of the LytR/AlgR family	795	0	0	0	0	0	0	1	1
fig|279238.18.peg.237	Saro_0228		PATRIC.279238.18.NC_007794.CDS.235497.236642.rev	CDS	235497	236642	1146	-	YP_495510.1	381	Autolysin sensor kinase (EC 2.7.3.-)	Autolysin sensor kinase (EC 2.7.3.-)	1143	0	0	0	0	0	0	1	1
fig|279238.18.peg.238	Saro_0229		PATRIC.279238.18.NC_007794.CDS.236715.237512.rev	CDS	236715	237512	798	-	YP_495511.1	265	hypothetical protein	hypothetical protein	795	0	0	0	0	0	0	1	1
fig|279238.18.peg.239	Saro_0230		PATRIC.279238.18.NC_007794.CDS.237523.238908.rev	CDS	237523	238908	1386	-	YP_495512.1	461	Bll4295 protein	Bll4295 protein	1383	0	0	0	0	0	0	1	1
fig|279238.18.peg.240	Saro_0231		PATRIC.279238.18.NC_007794.CDS.238919.239863.rev	CDS	238919	239863	945	-	YP_495513.1	314	Esterase/lipase	Esterase/lipase	942	0	0	0	0	0	0	1	1
fig|279238.18.peg.241	Saro_0232		PATRIC.279238.18.NC_007794.CDS.239934.241280.rev	CDS	239934	241280	1347	-	YP_495514.1	448	FIG00636593: hypothetical protein	FIG00636593: hypothetical protein	1344	1569.1	0	-10.62	4.21766e+06	0	-1569.1	0.3375	1
fig|279238.18.peg.242	Saro_0233		PATRIC.279238.18.NC_007794.CDS.241371.242273.rev	CDS	241371	242273	903	-	YP_495515.1	300	(3S)-malyl-CoA thioesterase (EC 3.1.2.n2)	(3S)-malyl-CoA thioesterase (EC 3.1.2.n2)	900	0	0	0	0	0	0	1	1
fig|279238.18.peg.243	Saro_0234		PATRIC.279238.18.NC_007794.CDS.242270.243529.rev	CDS	242270	243529	1260	-	YP_495516.1	419	Uncharacterized MFS-type transporter	Uncharacterized MFS-type transporter	1257	0	0	0	0	0	0	1	1
fig|279238.18.peg.244	Saro_0235		PATRIC.279238.18.NC_007794.CDS.243529.243966.rev	CDS	243529	243966	438	-	YP_495517.1	145	hypothetical protein	hypothetical protein	435	0	0	0	0	0	0	1	1
fig|279238.18.peg.245	Saro_0236		PATRIC.279238.18.NC_007794.CDS.243963.244673.rev	CDS	243963	244673	711	-	YP_495518.1	236	Fatty acid hydroxylase family (carotene hydroxylase/sterol desaturase)	Fatty acid hydroxylase family (carotene hydroxylase/sterol desaturase)	708	0	0	0	0	0	0	1	1
fig|279238.18.peg.246	Saro_0237		PATRIC.279238.18.NC_007794.CDS.244870.246366.rev	CDS	244870	246366	1497	-	YP_495519.1	498	ATP-dependent RNA helicase RhlE (EC 3.6.4.13)	ATP-dependent RNA helicase RhlE (EC 3.6.4.13)	1494	0	0	0	0	0	0	1	1
fig|279238.18.peg.247	Saro_0238		PATRIC.279238.18.NC_007794.CDS.246695.248005.fwd	CDS	246695	248005	1311	+	YP_495520.1	436	FIG01094649: hypothetical protein	FIG01094649: hypothetical protein	1308	0	0	0	0	0	0	1	1
fig|279238.18.peg.248	Saro_0239		PATRIC.279238.18.NC_007794.CDS.248002.248190.fwd	CDS	248002	248190	189	+	YP_495521.1	62	hypothetical protein	hypothetical protein	186	0	0	0	0	0	0	1	1
fig|279238.18.peg.249	Saro_0240		PATRIC.279238.18.NC_007794.CDS.248163.249485.rev	CDS	248163	249485	1323	-	YP_495522.1	440	hypothetical protein	hypothetical protein	1320	0	0	0	0	0	0	1	1
fig|279238.18.peg.250			PATRIC.279238.18.NC_007794.CDS.249480.249692.fwd	CDS	249480	249692	213	+		70	hypothetical protein	hypothetical protein	210	0	0	0	0	0	0	1	1
fig|279238.18.peg.251	Saro_0241		PATRIC.279238.18.NC_007794.CDS.249771.250346.fwd	CDS	249771	250346	576	+	YP_495523.1	191	Putative transmembrane protein	Putative transmembrane protein	573	0	0	0	0	0	0	1	1
fig|279238.18.peg.252	Saro_0242		PATRIC.279238.18.NC_007794.CDS.250407.250910.fwd	CDS	250407	250910	504	+	YP_495524.1	167	FIG00636596: hypothetical protein	FIG00636596: hypothetical protein	501	0	0	0	0	0	0	1	1
fig|279238.18.peg.253	Saro_0243		PATRIC.279238.18.NC_007794.CDS.250928.251251.rev	CDS	250928	251251	324	-	YP_495525.1	107	hypothetical protein	hypothetical protein	321	0	0	0	0	0	0	1	1
fig|279238.18.peg.254	Saro_0244		PATRIC.279238.18.NC_007794.CDS.251908.253635.fwd	CDS	251908	253635	1728	+	YP_495526.1	575	Type I secretion system ATPase	Type I secretion system ATPase	1725	2189.8	0	-11.1	7554873	0	-2189.8	0.3336	1
fig|279238.18.peg.255	Saro_0245		PATRIC.279238.18.NC_007794.CDS.253632.254972.fwd	CDS	253632	254972	1341	+	YP_495527.1	446	Membrane-fusion protein	Membrane-fusion protein	1338	1576.1	0	-10.62	4.21766e+06	0	-1576.1	0.3345	1
fig|279238.18.peg.256	Saro_0246		PATRIC.279238.18.NC_007794.CDS.254999.256591.fwd	CDS	254999	256591	1593	+	YP_495528.1	530	Type I secretion outer membrane protein, TolC family	Type I secretion outer membrane protein, TolC family	1590	0	0	0	0	0	0	1	1
fig|279238.18.peg.257	Saro_0247		PATRIC.279238.18.NC_007794.CDS.256820.257794.fwd	CDS	256820	257794	975	+	YP_495529.1	324	Sodium/bile acid symporter family	Sodium/bile acid symporter family	972	0	0	0	0	0	0	1	1
fig|279238.18.peg.258	Saro_0248		PATRIC.279238.18.NC_007794.CDS.257827.259098.rev	CDS	257827	259098	1272	-	YP_495530.1	423	aminotransferase, Class III pyridoxal-phosphate dependent	aminotransferase, Class III pyridoxal-phosphate dependent	1269	0	0	0	0	0	0	1	1
fig|279238.18.peg.259	Saro_0249		PATRIC.279238.18.NC_007794.CDS.259175.259807.rev	CDS	259175	259807	633	-	YP_495531.1	210	Transcriptional regulator, AcrR family	Transcriptional regulator, AcrR family	630	0	0	0	0	0	0	1	1
fig|279238.18.peg.260			PATRIC.279238.18.NC_007794.CDS.259921.260052.rev	CDS	259921	260052	132	-		43	hypothetical protein	hypothetical protein	129	0	0	0	0	0	0	1	1
fig|279238.18.peg.261	Saro_0250		PATRIC.279238.18.NC_007794.CDS.260029.262320.fwd	CDS	260029	262320	2292	+	YP_495532.1	763	TonB-dependent receptor	TonB-dependent receptor	2289	0	0	0	0	0	0	1	1
fig|279238.18.peg.262	Saro_0251		PATRIC.279238.18.NC_007794.CDS.262402.264123.fwd	CDS	262402	264123	1722	+	YP_495533.1	573	Flavin-containing monooxygenase	Flavin-containing monooxygenase	1719	0	0	0	0	0	0	1	1
fig|279238.18.peg.263	Saro_0252		PATRIC.279238.18.NC_007794.CDS.264168.265013.rev	CDS	264168	265013	846	-	YP_495534.1	281	Oxidoreductase, short-chain dehydrogenase/reductase family	Oxidoreductase, short-chain dehydrogenase/reductase family	843	0	0	0	0	0	0	1	1
fig|279238.18.peg.264	Saro_0253		PATRIC.279238.18.NC_007794.CDS.265107.266273.rev	CDS	265107	266273	1167	-	YP_495535.1	388	hypothetical protein	hypothetical protein	1164	0	0	0	0	0	0	1	1
fig|279238.18.peg.265	Saro_0254		PATRIC.279238.18.NC_007794.CDS.266331.267572.rev	CDS	266331	267572	1242	-	YP_495536.1	413	Glycine/D-amino acid oxidases (deaminating)	Glycine/D-amino acid oxidases (deaminating)	1239	0	0	0	0	0	0	1	1
fig|279238.18.peg.266	Saro_0255		PATRIC.279238.18.NC_007794.CDS.268306.269598.fwd	CDS	268306	269598	1293	+	YP_495537.1	430	hypothetical protein	hypothetical protein	1290	0	0	0	0	0	0	1	1
fig|279238.18.peg.267			PATRIC.279238.18.NC_007794.CDS.269688.269858.fwd	CDS	269688	269858	171	+		56	hypothetical protein	hypothetical protein	168	0	16752.8	14.03	0	1.12579e+07	16752.8	1	1
fig|279238.18.peg.268	Saro_0257		PATRIC.279238.18.NC_007794.CDS.270703.271260.rev	CDS	270703	271260	558	-	YP_495539.1	185	Rhomboid family protein	Rhomboid family protein	555	0	0	0	0	0	0	1	1
fig|279238.18.peg.269	Saro_0259		PATRIC.279238.18.NC_007794.CDS.272477.273949.fwd	CDS	272477	273949	1473	+	YP_495541.1	490	ADP-ribosylglycohydrolase family protein	ADP-ribosylglycohydrolase family protein	1470	0	0	0	0	0	0	1	1
fig|279238.18.peg.270	Saro_0260		PATRIC.279238.18.NC_007794.CDS.274703.276076.fwd	CDS	274703	276076	1374	+	YP_495542.1	457	RloF	RloF	1371	0	0	0	0	0	0	1	1
fig|279238.18.peg.271	Saro_0261		PATRIC.279238.18.NC_007794.CDS.276073.278802.fwd	CDS	276073	278802	2730	+	YP_495543.1	909	FIG045374: Type II restriction enzyme, methylase subunit YeeA	FIG045374: Type II restriction enzyme, methylase subunit YeeA	2727	0	0	0	0	0	0	1	1
fig|279238.18.peg.272	Saro_0264		PATRIC.279238.18.NC_007794.CDS.281379.283169.fwd	CDS	281379	283169	1791	+	YP_495546.1	596	FIG006126: DNA helicase, restriction/modification system component YeeB	FIG006126: DNA helicase, restriction/modification system component YeeB	1788	0	0	0	0	0	0	1	1
fig|279238.18.peg.273	Saro_0265		PATRIC.279238.18.NC_007794.CDS.283162.284337.fwd	CDS	283162	284337	1176	+	YP_495547.1	391	YeeC-like protein	YeeC-like protein	1173	0	0	0	0	0	0	1	1
fig|279238.18.peg.274	Saro_0266		PATRIC.279238.18.NC_007794.CDS.284887.285792.fwd	CDS	284887	285792	906	+	YP_495548.1	301	FIG000875: Thioredoxin domain-containing protein EC-YbbN	FIG000875: Thioredoxin domain-containing protein EC-YbbN	903	0	0	0	0	0	0	1	1
fig|279238.18.peg.275	Saro_0267		PATRIC.279238.18.NC_007794.CDS.285798.286427.fwd	CDS	285798	286427	630	+	YP_495549.1	209	Uncharacterized protein, similar to the N-terminal domain of Lon protease	Uncharacterized protein, similar to the N-terminal domain of Lon protease	627	0	0	0	0	0	0	1	1
fig|279238.18.peg.276	Saro_0268		PATRIC.279238.18.NC_007794.CDS.286443.287063.rev	CDS	286443	287063	621	-	YP_495550.1	206	MarC family integral membrane protein	MarC family integral membrane protein	618	0	0	0	0	0	0	1	1
fig|279238.18.peg.277	Saro_0269		PATRIC.279238.18.NC_007794.CDS.287068.287892.rev	CDS	287068	287892	825	-	YP_495551.1	274	hypothetical protein	hypothetical protein	822	0	0	0	0	0	0	1	1
fig|279238.18.peg.278	Saro_0270		PATRIC.279238.18.NC_007794.CDS.287952.288215.rev	CDS	287952	288215	264	-	YP_495552.1	87	hypothetical protein	hypothetical protein	261	0	0	0	0	0	0	1	1
fig|279238.18.peg.279			PATRIC.279238.18.NC_007794.CDS.288225.288356.fwd	CDS	288225	288356	132	+		43	hypothetical protein	hypothetical protein	129	0	0	0	0	0	0	1	1
fig|279238.18.peg.280	Saro_0271	nrdF	PATRIC.279238.18.NC_007794.CDS.288402.289457.rev	CDS	288402	289457	1056	-	YP_495553.1	351	Ribonucleotide reductase of class Ia (aerobic), beta subunit (EC 1.17.4.1)	Ribonucleotide reductase of class Ia (aerobic), beta subunit (EC 1.17.4.1)	1053	0	0	0	0	0	0	1	1
fig|279238.18.peg.281			PATRIC.279238.18.NC_007794.CDS.289444.289689.rev	CDS	289444	289689	246	-		81	hypothetical protein	hypothetical protein	243	0	0	0	0	0	0	1	1
fig|279238.18.peg.282	Saro_0272		PATRIC.279238.18.NC_007794.CDS.289732.290175.fwd	CDS	289732	290175	444	+	YP_495554.1	147	hypothetical protein	hypothetical protein	441	0	0	0	0	0	0	1	1
fig|279238.18.peg.283	Saro_0273		PATRIC.279238.18.NC_007794.CDS.290466.290843.rev	CDS	290466	290843	378	-	YP_495555.1	125	hypothetical protein	hypothetical protein	375	0	0	0	0	0	0	1	1
fig|279238.18.peg.284	Saro_0274		PATRIC.279238.18.NC_007794.CDS.291083.293059.rev	CDS	291083	293059	1977	-	YP_495556.1	658	Ribonucleotide reductase of class Ia (aerobic), alpha subunit (EC 1.17.4.1)	Ribonucleotide reductase of class Ia (aerobic), alpha subunit (EC 1.17.4.1)	1974	0	0	0	0	0	0	1	1
fig|279238.18.peg.285	Saro_0275		PATRIC.279238.18.NC_007794.CDS.293585.293833.fwd	CDS	293585	293833	249	+	YP_495557.1	82	Predicted membrane protein	Predicted membrane protein	246	0	0	0	0	0	0	1	1
fig|279238.18.peg.286	Saro_0276		PATRIC.279238.18.NC_007794.CDS.293861.295369.rev	CDS	293861	295369	1509	-	YP_495558.1	502	AAA+ ATPase superfamily protein YifB/ComM, associated with DNA recombination	AAA+ ATPase superfamily protein YifB/ComM, associated with DNA recombination	1506	0	0	0	0	0	0	1	1
fig|279238.18.peg.287	Saro_0277		PATRIC.279238.18.NC_007794.CDS.295554.296258.fwd	CDS	295554	296258	705	+	YP_495559.1	234	hypothetical protein	hypothetical protein	702	0	0	0	0	0	0	1	1
fig|279238.18.peg.288	Saro_0278		PATRIC.279238.18.NC_007794.CDS.296295.299132.rev	CDS	296295	299132	2838	-	YP_495560.1	945	DNA polymerase I (EC 2.7.7.7)	DNA polymerase I (EC 2.7.7.7)	2835	0	0	0	0	0	0	1	1
fig|279238.18.peg.289	Saro_0279		PATRIC.279238.18.NC_007794.CDS.299427.299615.fwd	CDS	299427	299615	189	+	YP_495561.1	62	hypothetical protein	hypothetical protein	186	0	0	0	0	0	0	1	1
fig|279238.18.peg.290	Saro_0280		PATRIC.279238.18.NC_007794.CDS.299871.300836.rev	CDS	299871	300836	966	-	YP_495562.1	321	Beta-lactamase class A-like and penicillin binding proteins (PBPs) superfamily	Beta-lactamase class A-like and penicillin binding proteins (PBPs) superfamily	963	0	0	0	0	0	0	1	1
fig|279238.18.peg.291	Saro_0281		PATRIC.279238.18.NC_007794.CDS.301057.302388.fwd	CDS	301057	302388	1332	+	YP_495563.1	443	hypothetical protein	hypothetical protein	1329	0	0	0	0	0	0	1	1
fig|279238.18.peg.292	Saro_0282		PATRIC.279238.18.NC_007794.CDS.302388.303689.fwd	CDS	302388	303689	1302	+	YP_495564.1	433	Acyl-CoA dehydrogenase MSMEG_2070	Acyl-CoA dehydrogenase MSMEG_2070	1299	0	0	0	0	0	0	1	1
fig|279238.18.peg.293	Saro_0283		PATRIC.279238.18.NC_007794.CDS.303724.304314.rev	CDS	303724	304314	591	-	YP_495565.1	196	hypothetical protein	hypothetical protein	588	0	0	0	0	0	0	1	1
fig|279238.18.peg.294	Saro_0284		PATRIC.279238.18.NC_007794.CDS.304519.305724.rev	CDS	304519	305724	1206	-	YP_495566.1	401	S-adenosylmethionine synthetase (EC 2.5.1.6)	S-adenosylmethionine synthetase (EC 2.5.1.6)	1203	0	0	0	0	0	0	1	1
fig|279238.18.peg.295	Saro_0285		PATRIC.279238.18.NC_007794.CDS.305765.307333.rev	CDS	305765	307333	1569	-	YP_495567.1	522	Apolipoprotein N-acyltransferase	Apolipoprotein N-acyltransferase	1566	0	0	0	0	0	0	1	1
fig|279238.18.peg.296	Saro_0286		PATRIC.279238.18.NC_007794.CDS.307416.308330.rev	CDS	307416	308330	915	-	YP_495568.1	304	Eukaryotic translation initiation factor 3 subunit 10	Eukaryotic translation initiation factor 3 subunit 10	912	0	0	0	0	0	0	1	1
fig|279238.18.peg.297	Saro_0287		PATRIC.279238.18.NC_007794.CDS.308535.309410.rev	CDS	308535	309410	876	-	YP_495569.1	291	Peptide chain release factor N(5)-glutamine methyltransferase (EC 2.1.1.297)	Peptide chain release factor N(5)-glutamine methyltransferase (EC 2.1.1.297)	873	0	0	0	0	0	0	1	1
fig|279238.18.peg.298	Saro_0288	prfA	PATRIC.279238.18.NC_007794.CDS.309482.310546.rev	CDS	309482	310546	1065	-	YP_495570.1	354	Peptide chain release factor 1	Peptide chain release factor 1	1062	0	0	0	0	0	0	1	1
fig|279238.18.peg.299	Saro_0289	hisS	PATRIC.279238.18.NC_007794.CDS.310668.311927.rev	CDS	310668	311927	1260	-	YP_495571.1	419	Histidyl-tRNA synthetase (EC 6.1.1.21)	Histidyl-tRNA synthetase (EC 6.1.1.21)	1257	0	0	0	0	0	0	1	1
fig|279238.18.peg.300	Saro_0290		PATRIC.279238.18.NC_007794.CDS.312109.313980.fwd	CDS	312109	313980	1872	+	YP_495572.1	623	PDZ domain family protein	PDZ domain family protein	1869	0	0	0	0	0	0	1	1
fig|279238.18.peg.301	Saro_0291		PATRIC.279238.18.NC_007794.CDS.313985.314635.fwd	CDS	313985	314635	651	+	YP_495573.1	216	Predicted membrane protein	Predicted membrane protein	648	0	0	0	0	0	0	1	1
fig|279238.18.peg.302	Saro_0292		PATRIC.279238.18.NC_007794.CDS.314790.315329.fwd	CDS	314790	315329	540	+	YP_495574.1	179	Inorganic pyrophosphatase (EC 3.6.1.1)	Inorganic pyrophosphatase (EC 3.6.1.1)	537	0	0	0	0	0	0	1	1
fig|279238.18.peg.303	Saro_0293		PATRIC.279238.18.NC_007794.CDS.315351.316694.rev	CDS	315351	316694	1344	-	YP_495575.1	447	Potassium efflux system KefA protein / Small-conductance mechanosensitive channel	Potassium efflux system KefA protein / Small-conductance mechanosensitive channel	1341	0	0	0	0	0	0	1	1
fig|279238.18.peg.304	Saro_0294		PATRIC.279238.18.NC_007794.CDS.316744.318090.rev	CDS	316744	318090	1347	-	YP_495576.1	448	TldE protein, part of TldE/TldD proteolytic complex	TldE protein, part of TldE/TldD proteolytic complex	1344	0	2094.1	11.03	0	1.12579e+07	2094.1	1	1
fig|279238.18.peg.305	Saro_0295		PATRIC.279238.18.NC_007794.CDS.318152.318634.rev	CDS	318152	318634	483	-	YP_495577.1	160	hypothetical protein	hypothetical protein	480	0	0	0	0	0	0	1	1
fig|279238.18.peg.306	Saro_0296		PATRIC.279238.18.NC_007794.CDS.318728.319504.fwd	CDS	318728	319504	777	+	YP_495578.1	258	Lipopolysaccharide ABC transporter, ATP-binding protein LptB	Lipopolysaccharide ABC transporter, ATP-binding protein LptB	774	0	0	0	0	0	0	1	1
fig|279238.18.peg.307	Saro_0297		PATRIC.279238.18.NC_007794.CDS.319545.321041.fwd	CDS	319545	321041	1497	+	YP_495579.1	498	RNA polymerase sigma-54 factor RpoN	RNA polymerase sigma-54 factor RpoN	1494	0	0	0	0	0	0	1	1
fig|279238.18.peg.308	Saro_0298		PATRIC.279238.18.NC_007794.CDS.321137.322000.rev	CDS	321137	322000	864	-	YP_495580.1	287	3',5'-cyclic-nucleotide phosphodiesterase (EC 3.1.4.17)	3',5'-cyclic-nucleotide phosphodiesterase (EC 3.1.4.17)	861	0	0	0	0	0	0	1	1
fig|279238.18.peg.309	Saro_0299		PATRIC.279238.18.NC_007794.CDS.322022.323905.rev	CDS	322022	323905	1884	-	YP_495581.1	627	hypothetical protein	hypothetical protein	1881	0	0	0	0	0	0	1	1
fig|279238.18.peg.310	Saro_0300		PATRIC.279238.18.NC_007794.CDS.323913.324809.rev	CDS	323913	324809	897	-	YP_495582.1	298	hypothetical protein	hypothetical protein	894	0	0	0	0	0	0	1	1
fig|279238.18.peg.311	Saro_0301		PATRIC.279238.18.NC_007794.CDS.324814.327390.rev	CDS	324814	327390	2577	-	YP_495583.1	858	Thioredoxin reductase (EC 1.8.1.9)	Thioredoxin reductase (EC 1.8.1.9)	2574	0	0	0	0	0	0	1	1
fig|279238.18.peg.312	Saro_0302		PATRIC.279238.18.NC_007794.CDS.327631.328644.fwd	CDS	327631	328644	1014	+	YP_495584.1	337	Cytochrome c heme lyase subunit CcmH	Cytochrome c heme lyase subunit CcmH	1011	0	0	0	0	0	0	1	1
fig|279238.18.peg.313	Saro_0303		PATRIC.279238.18.NC_007794.CDS.328963.329664.fwd	CDS	328963	329664	702	+	YP_495585.1	233	Cell cycle transcriptional regulator CtrA	Cell cycle transcriptional regulator CtrA	699	0	0	0	0	0	0	1	1
fig|279238.18.peg.314	Saro_0304		PATRIC.279238.18.NC_007794.CDS.329740.330558.rev	CDS	329740	330558	819	-	YP_495586.1	272	hypothetical protein	hypothetical protein	816	0	0	0	0	0	0	1	1
fig|279238.18.peg.315	Saro_0305	trmB	PATRIC.279238.18.NC_007794.CDS.330670.331386.fwd	CDS	330670	331386	717	+	YP_495587.1	238	tRNA (guanine(46)-N(7))-methyltransferase (EC 2.1.1.33)	tRNA (guanine(46)-N(7))-methyltransferase (EC 2.1.1.33)	714	0	0	0	0	0	0	1	1
fig|279238.18.peg.316	Saro_0306		PATRIC.279238.18.NC_007794.CDS.331516.332769.fwd	CDS	331516	332769	1254	+	YP_495588.1	417	Phage integrase	Phage integrase	1251	0	0	0	0	0	0	1	1
fig|279238.18.peg.317	Saro_0307		PATRIC.279238.18.NC_007794.CDS.333115.333927.fwd	CDS	333115	333927	813	+	YP_495589.1	270	Transcriptional regulator, LysR family	Transcriptional regulator, LysR family	810	0	0	0	0	0	0	1	1
fig|279238.18.peg.318	Saro_0308		PATRIC.279238.18.NC_007794.CDS.333915.334139.rev	CDS	333915	334139	225	-	YP_495590.1	74	FIG00483998: conserved small protein	FIG00483998: conserved small protein	222	0	0	0	0	0	0	1	1
fig|279238.18.peg.319	Saro_0309		PATRIC.279238.18.NC_007794.CDS.334136.335332.rev	CDS	334136	335332	1197	-	YP_495591.1	398	Conjugative transfer protein TrbI	Conjugative transfer protein TrbI	1194	0	0	0	0	0	0	1	1
fig|279238.18.peg.320	Saro_0310		PATRIC.279238.18.NC_007794.CDS.335329.336075.rev	CDS	335329	336075	747	-	YP_495592.1	248	Conjugative transfer protein TrbG	Conjugative transfer protein TrbG	744	0	0	0	0	0	0	1	1
fig|279238.18.peg.321	Saro_0311		PATRIC.279238.18.NC_007794.CDS.336357.337040.rev	CDS	336357	337040	684	-	YP_495593.1	227	Conjugative transfer protein TrbF	Conjugative transfer protein TrbF	681	0	0	0	0	0	0	1	1
fig|279238.18.peg.322	Saro_0312		PATRIC.279238.18.NC_007794.CDS.337044.338354.rev	CDS	337044	338354	1311	-	YP_495594.1	436	Conjugative transfer protein TrbL	Conjugative transfer protein TrbL	1308	1612.3	0	-10.66	4.21766e+06	0	-1612.3	0.3372	1
fig|279238.18.peg.323	Saro_0313		PATRIC.279238.18.NC_007794.CDS.338356.338676.rev	CDS	338356	338676	321	-	YP_495595.1	106	Conjugative transfer protein TrbK	Conjugative transfer protein TrbK	318	0	0	0	0	0	0	1	1
fig|279238.18.peg.324	Saro_0314		PATRIC.279238.18.NC_007794.CDS.338682.339458.rev	CDS	338682	339458	777	-	YP_495596.1	258	Conjugative transfer protein TrbJ	Conjugative transfer protein TrbJ	774	0	0	0	0	0	0	1	1
fig|279238.18.peg.325	Saro_0315		PATRIC.279238.18.NC_007794.CDS.339464.341929.rev	CDS	339464	341929	2466	-	YP_495597.1	821	Conjugative transfer protein TrbE	Conjugative transfer protein TrbE	2463	0	797	9.64	0	7.85181e+06	797	1	1
fig|279238.18.peg.326	Saro_0316		PATRIC.279238.18.NC_007794.CDS.341936.342211.rev	CDS	341936	342211	276	-	YP_495598.1	91	Conjugative transfer protein TrbD	Conjugative transfer protein TrbD	273	0	0	0	0	0	0	1	1
fig|279238.18.peg.327	Saro_0317		PATRIC.279238.18.NC_007794.CDS.342211.342543.rev	CDS	342211	342543	333	-	YP_495599.1	110	Conjugative transfer protein TrbC	Conjugative transfer protein TrbC	330	0	0	0	0	0	0	1	1
fig|279238.18.peg.328	Saro_0318		PATRIC.279238.18.NC_007794.CDS.342540.343523.rev	CDS	342540	343523	984	-	YP_495600.1	327	Conjugative transfer protein TrbB	Conjugative transfer protein TrbB	981	0	0	0	0	0	0	1	1
fig|279238.18.peg.329	Saro_0319		PATRIC.279238.18.NC_007794.CDS.343777.344160.rev	CDS	343777	344160	384	-	YP_495601.1	127	CopG domain-containing protein	CopG domain-containing protein	381	0	0	0	0	0	0	1	1
fig|279238.18.peg.330	Saro_0320		PATRIC.279238.18.NC_007794.CDS.344157.346028.rev	CDS	344157	346028	1872	-	YP_495602.1	623	Coupling protein VirD4, ATPase required for T-DNA transfer	Coupling protein VirD4, ATPase required for T-DNA transfer	1869	0	0	0	0	0	0	1	1
fig|279238.18.peg.331	Saro_0321		PATRIC.279238.18.NC_007794.CDS.346387.346593.fwd	CDS	346387	346593	207	+	YP_495603.1	68	hypothetical protein	hypothetical protein	204	0	0	0	0	0	0	1	1
fig|279238.18.peg.332	Saro_0322		PATRIC.279238.18.NC_007794.CDS.347120.347647.rev	CDS	347120	347647	528	-	YP_495604.1	175	Adenosylcobinamide kinase (EC 2.7.1.156) / Adenosylcobinamide-phosphate guanylyltransferase (EC 2.7.7.62)	Adenosylcobinamide kinase (EC 2.7.1.156) / Adenosylcobinamide-phosphate guanylyltransferase (EC 2.7.7.62)	525	0	0	0	0	0	0	1	1
fig|279238.18.peg.333	Saro_0323		PATRIC.279238.18.NC_007794.CDS.347644.349131.rev	CDS	347644	349131	1488	-	YP_495605.1	495	Cobyric acid synthase (EC 6.3.5.10)	Cobyric acid synthase (EC 6.3.5.10)	1485	0	0	0	0	0	0	1	1
fig|279238.18.peg.334	Saro_0324		PATRIC.279238.18.NC_007794.CDS.349119.350069.rev	CDS	349119	350069	951	-	YP_495606.1	316	Adenosylcobinamide-phosphate synthase (EC 6.3.1.10)	Adenosylcobinamide-phosphate synthase (EC 6.3.1.10)	948	0	0	0	0	0	0	1	1
fig|279238.18.peg.335	Saro_0325		PATRIC.279238.18.NC_007794.CDS.350062.351060.rev	CDS	350062	351060	999	-	YP_495607.1	332	Histidinol-phosphate aminotransferase (EC 2.6.1.9) @ L-threonine 3-O-phosphate decarboxylase (EC 4.1.1.81)	Histidinol-phosphate aminotransferase (EC 2.6.1.9) @ L-threonine 3-O-phosphate decarboxylase (EC 4.1.1.81)	996	0	0	0	0	0	0	1	1
fig|279238.18.peg.336	Saro_0326		PATRIC.279238.18.NC_007794.CDS.351042.351710.rev	CDS	351042	351710	669	-	YP_495608.1	222	Cobalamin synthase (EC 2.7.8.26)	Cobalamin synthase (EC 2.7.8.26)	666	0	0	0	0	0	0	1	1
fig|279238.18.peg.337	Saro_0327		PATRIC.279238.18.NC_007794.CDS.351779.352348.rev	CDS	351779	352348	570	-	YP_495609.1	189	Alpha-ribazole-5'-phosphate phosphatase (EC 3.1.3.73)	Alpha-ribazole-5'-phosphate phosphatase (EC 3.1.3.73)	567	0	0	0	0	0	0	1	1
fig|279238.18.peg.338	Saro_0328		PATRIC.279238.18.NC_007794.CDS.352345.353361.rev	CDS	352345	353361	1017	-	YP_495610.1	338	Nicotinate-nucleotide--dimethylbenzimidazole phosphoribosyltransferase (EC 2.4.2.21)	Nicotinate-nucleotide--dimethylbenzimidazole phosphoribosyltransferase (EC 2.4.2.21)	1014	0	0	0	0	0	0	1	1
fig|279238.18.peg.339	Saro_0329		PATRIC.279238.18.NC_007794.CDS.353358.353753.rev	CDS	353358	353753	396	-	YP_495611.1	131	hypothetical protein	hypothetical protein	393	0	0	0	0	0	0	1	1
fig|279238.18.peg.340	Saro_0330		PATRIC.279238.18.NC_007794.CDS.353791.354420.rev	CDS	353791	354420	630	-	YP_495612.1	209	Cobalamin biosynthesis protein BluB @ 5,6-dimethylbenzimidazole synthase, flavin destructase family	Cobalamin biosynthesis protein BluB @ 5,6-dimethylbenzimidazole synthase, flavin destructase family	627	3363.4	0	-11.72	4.21766e+06	0	-3363.4	0.3281	1
fig|279238.18.peg.341	Saro_0331		PATRIC.279238.18.NC_007794.CDS.354453.355079.rev	CDS	354453	355079	627	-	YP_495613.1	208	Cob(I)alamin adenosyltransferase (EC 2.5.1.17) @ Cob(I)alamin adenosyltransferase (EC 2.5.1.17), clustered with cobalamin synthesis	Cob(I)alamin adenosyltransferase (EC 2.5.1.17) @ Cob(I)alamin adenosyltransferase (EC 2.5.1.17), clustered with cobalamin synthesis	624	0	0	0	0	0	0	1	1
fig|279238.18.peg.342	Saro_0332		PATRIC.279238.18.NC_007794.CDS.355069.355833.rev	CDS	355069	355833	765	-	YP_495614.1	254	Precorrin-6A synthase (deacetylating) (EC 2.1.1.152)	Precorrin-6A synthase (deacetylating) (EC 2.1.1.152)	762	0	0	0	0	0	0	1	1
fig|279238.18.peg.343	Saro_0333		PATRIC.279238.18.NC_007794.CDS.355830.357164.rev	CDS	355830	357164	1335	-	YP_495615.1	444	Hydrogenobyrinic acid a,c-diamide synthase (glutamine-hydrolyzing) (EC 6.3.5.9)	Hydrogenobyrinic acid a,c-diamide synthase (glutamine-hydrolyzing) (EC 6.3.5.9)	1332	0	0	0	0	0	0	1	1
fig|279238.18.peg.344	Saro_0334		PATRIC.279238.18.NC_007794.CDS.357161.357946.rev	CDS	357161	357946	786	-	YP_495616.1	261	Precorrin-4 C(11)-methyltransferase (EC 2.1.1.133)	Precorrin-4 C(11)-methyltransferase (EC 2.1.1.133)	783	0	0	0	0	0	0	1	1
fig|279238.18.peg.345	Saro_0335		PATRIC.279238.18.NC_007794.CDS.357943.358323.rev	CDS	357943	358323	381	-	YP_495617.1	126	Cobalamin biosynthesis protein CobE	Cobalamin biosynthesis protein CobE	378	0	0	0	0	0	0	1	1
fig|279238.18.peg.346	Saro_0336		PATRIC.279238.18.NC_007794.CDS.358320.359528.rev	CDS	358320	359528	1209	-	YP_495618.1	402	Precorrin-6Y C(5,15)-methyltransferase [decarboxylating] (EC 2.1.1.132)	Precorrin-6Y C(5,15)-methyltransferase [decarboxylating] (EC 2.1.1.132)	1206	0	0	0	0	0	0	1	1
fig|279238.18.peg.347	Saro_0337		PATRIC.279238.18.NC_007794.CDS.359527.360288.fwd	CDS	359527	360288	762	+	YP_495619.1	253	Precorrin-6A reductase (EC 1.3.1.54)	Precorrin-6A reductase (EC 1.3.1.54)	759	0	0	0	0	0	0	1	1
fig|279238.18.peg.348	Saro_0338		PATRIC.279238.18.NC_007794.CDS.360252.361025.rev	CDS	360252	361025	774	-	YP_495620.1	257	Precorrin-3B C(17)-methyltransferase (EC 2.1.1.131)	Precorrin-3B C(17)-methyltransferase (EC 2.1.1.131)	771	0	0	0	0	0	0	1	1
fig|279238.18.peg.349	Saro_0339		PATRIC.279238.18.NC_007794.CDS.361037.361774.rev	CDS	361037	361774	738	-	YP_495621.1	245	Precorrin-2 C(20)-methyltransferase (EC 2.1.1.130)	Precorrin-2 C(20)-methyltransferase (EC 2.1.1.130)	735	0	0	0	0	0	0	1	1
fig|279238.18.peg.350	Saro_0340	cobH	PATRIC.279238.18.NC_007794.CDS.361771.362400.rev	CDS	361771	362400	630	-	YP_495622.1	209	Precorrin-8X methylmutase (EC 5.4.99.61)	Precorrin-8X methylmutase (EC 5.4.99.61)	627	0	0	0	0	0	0	1	1
fig|279238.18.peg.351	Saro_0341		PATRIC.279238.18.NC_007794.CDS.362400.363545.rev	CDS	362400	363545	1146	-	YP_495623.1	381	Precorrin-3B synthase	Precorrin-3B synthase	1143	0	0	0	0	0	0	1	1
fig|279238.18.peg.352	Saro_0342	cobN	PATRIC.279238.18.NC_007794.CDS.363542.366826.rev	CDS	363542	366826	3285	-	YP_495624.1	1094	Aerobic cobaltochelatase CobN subunit (EC 6.6.1.2)	Aerobic cobaltochelatase CobN subunit (EC 6.6.1.2)	3282	0	0	0	0	0	0	1	1
fig|279238.18.peg.353	Saro_0343		PATRIC.279238.18.NC_007794.CDS.366837.367889.rev	CDS	366837	367889	1053	-	YP_495625.1	350	CobW GTPase involved in cobalt insertion for B12 biosynthesis	CobW GTPase involved in cobalt insertion for B12 biosynthesis	1050	0	0	0	0	0	0	1	1
fig|279238.18.peg.354			PATRIC.279238.18.NC_007794.CDS.368049.368264.fwd	CDS	368049	368264	216	+		71	hypothetical protein	hypothetical protein	213	0	0	0	0	0	0	1	1
fig|279238.18.peg.355	Saro_0344		PATRIC.279238.18.NC_007794.CDS.368386.369303.rev	CDS	368386	369303	918	-	YP_495626.1	305	HoxN/HupN/NixA family cobalt transporter	HoxN/HupN/NixA family cobalt transporter	915	0	0	0	0	0	0	1	1
fig|279238.18.peg.356	Saro_0345		PATRIC.279238.18.NC_007794.CDS.369514.371610.rev	CDS	369514	371610	2097	-	YP_495627.1	698	Outer membrane receptor proteins, mostly Fe transport	Outer membrane receptor proteins, mostly Fe transport	2094	0	0	0	0	0	0	1	1
fig|279238.18.peg.357	Saro_0346		PATRIC.279238.18.NC_007794.CDS.372308.373762.fwd	CDS	372308	373762	1455	+	YP_495628.1	484	hypothetical protein	hypothetical protein	1452	0	0	0	0	0	0	1	1
fig|279238.18.peg.358	Saro_0348		PATRIC.279238.18.NC_007794.CDS.374343.375047.fwd	CDS	374343	375047	705	+	YP_495630.1	234	hypothetical protein	hypothetical protein	702	0	0	0	0	0	0	1	1
fig|279238.18.peg.359	Saro_0349		PATRIC.279238.18.NC_007794.CDS.375088.376569.fwd	CDS	375088	376569	1482	+	YP_495631.1	493	hypothetical protein	hypothetical protein	1479	0	0	0	0	0	0	1	1
fig|279238.18.peg.360	Saro_0350		PATRIC.279238.18.NC_007794.CDS.376858.378921.fwd	CDS	376858	378921	2064	+	YP_495632.1	687	McrBC 5-methylcytosine restriction system component	McrBC 5-methylcytosine restriction system component	2061	0	0	0	0	0	0	1	1
fig|279238.18.peg.361	Saro_0351		PATRIC.279238.18.NC_007794.CDS.378931.379908.fwd	CDS	378931	379908	978	+	YP_495633.1	325	Transcriptional regulator, YafY family	Transcriptional regulator, YafY family	975	0	0	0	0	0	0	1	1
fig|279238.18.peg.362	Saro_0352		PATRIC.279238.18.NC_007794.CDS.379978.385092.fwd	CDS	379978	385092	5115	+	YP_495634.1	1704	Helicase, C-terminal:Type III restriction enzyme, res subunit:DEAD/DEAH box helicase, N-terminal	Helicase, C-terminal:Type III restriction enzyme, res subunit:DEAD/DEAH box helicase, N-terminal	5112	0	0	0	0	0	0	1	1
fig|279238.18.peg.363	Saro_0353		PATRIC.279238.18.NC_007794.CDS.385206.387890.fwd	CDS	385206	387890	2685	+	YP_495635.1	894	Superfamily II DNA/RNA helicases, SNF2 family	Superfamily II DNA/RNA helicases, SNF2 family	2682	0	0	0	0	0	0	1	1
fig|279238.18.peg.364	Saro_0354		PATRIC.279238.18.NC_007794.CDS.387890.391849.fwd	CDS	387890	391849	3960	+	YP_495636.1	1319	Possible restriction /modification enzyme	Possible restriction /modification enzyme	3957	0	0	0	0	0	0	1	1
fig|279238.18.peg.365			PATRIC.279238.18.NC_007794.CDS.391957.392091.rev	CDS	391957	392091	135	-		44	hypothetical protein	hypothetical protein	132	0	0	0	0	0	0	1	1
fig|279238.18.peg.366	Saro_0356		PATRIC.279238.18.NC_007794.CDS.392607.393173.fwd	CDS	392607	393173	567	+	YP_495638.1	188	hypothetical protein	hypothetical protein	564	0	0	0	0	0	0	1	1
fig|279238.18.peg.367	Saro_0357		PATRIC.279238.18.NC_007794.CDS.393391.394233.fwd	CDS	393391	394233	843	+	YP_495639.1	280	Abi-like	Abi-like	840	0	0	0	0	0	0	1	1
fig|279238.18.peg.368	Saro_0358		PATRIC.279238.18.NC_007794.CDS.394281.395027.fwd	CDS	394281	395027	747	+	YP_495640.1	248	hypothetical protein	hypothetical protein	744	0	0	0	0	0	0	1	1
fig|279238.18.peg.369	Saro_0359		PATRIC.279238.18.NC_007794.CDS.395159.396901.rev	CDS	395159	396901	1743	-	YP_495641.1	580	Type IV secretory pathway, VirD2 components (relaxase)	Type IV secretory pathway, VirD2 components (relaxase)	1740	0	0	0	0	0	0	1	1
fig|279238.18.peg.370	Saro_0360		PATRIC.279238.18.NC_007794.CDS.397143.397844.rev	CDS	397143	397844	702	-	YP_495642.1	233	FIG016425: Soluble lytic murein transglycosylase and related regulatory proteins (some contain LysM/invasin domains)	FIG016425: Soluble lytic murein transglycosylase and related regulatory proteins (some contain LysM/invasin domains)	699	0	0	0	0	0	0	1	1
fig|279238.18.peg.371	Saro_0361		PATRIC.279238.18.NC_007794.CDS.397848.398177.rev	CDS	397848	398177	330	-	YP_495643.1	109	hypothetical protein	hypothetical protein	327	0	0	0	0	0	0	1	1
fig|279238.18.peg.372	Saro_0362		PATRIC.279238.18.NC_007794.CDS.398177.398755.rev	CDS	398177	398755	579	-	YP_495644.1	192	Type IV secretory pathway, protease TraF	Type IV secretory pathway, protease TraF	576	0	0	0	0	0	0	1	1
fig|279238.18.peg.373	Saro_0363		PATRIC.279238.18.NC_007794.CDS.398752.399174.rev	CDS	398752	399174	423	-	YP_495645.1	140	hypothetical protein	hypothetical protein	420	0	0	0	0	0	0	1	1
fig|279238.18.peg.374	Saro_0364		PATRIC.279238.18.NC_007794.CDS.399438.400316.rev	CDS	399438	400316	879	-	YP_495646.1	292	Plasmid replication initiator protein	Plasmid replication initiator protein	876	0	0	0	0	0	0	1	1
fig|279238.18.peg.375	Saro_0365		PATRIC.279238.18.NC_007794.CDS.400326.400598.rev	CDS	400326	400598	273	-	YP_495647.1	90	hypothetical protein	hypothetical protein	270	0	0	0	0	0	0	1	1
fig|279238.18.peg.376	Saro_0366		PATRIC.279238.18.NC_007794.CDS.400725.401057.rev	CDS	400725	401057	333	-	YP_495648.1	110	hypothetical protein	hypothetical protein	330	0	0	0	0	0	0	1	1
fig|279238.18.peg.377	Saro_0367		PATRIC.279238.18.NC_007794.CDS.401654.401911.rev	CDS	401654	401911	258	-	YP_495649.1	85	hypothetical protein	hypothetical protein	255	0	0	0	0	0	0	1	1
fig|279238.18.peg.378	Saro_0368		PATRIC.279238.18.NC_007794.CDS.402133.402363.fwd	CDS	402133	402363	231	+	YP_495650.1	76	Transcriptional regulator, Xre family	Transcriptional regulator, Xre family	228	0	0	0	0	0	0	1	1
fig|279238.18.peg.379	Saro_0369		PATRIC.279238.18.NC_007794.CDS.402413.402736.rev	CDS	402413	402736	324	-	YP_495651.1	107	Bll0057 protein	Bll0057 protein	321	0	0	0	0	0	0	1	1
fig|279238.18.peg.380			PATRIC.279238.18.NC_007794.CDS.402749.402952.rev	CDS	402749	402952	204	-		67	hypothetical protein	hypothetical protein	201	0	0	0	0	0	0	1	1
fig|279238.18.peg.381	Saro_0371		PATRIC.279238.18.NC_007794.CDS.403323.403727.rev	CDS	403323	403727	405	-	YP_495653.1	134	hypothetical protein	hypothetical protein	402	0	0	0	0	0	0	1	1
fig|279238.18.peg.382	Saro_0372		PATRIC.279238.18.NC_007794.CDS.403872.404030.rev	CDS	403872	404030	159	-	YP_495654.1	52	Uncharacterized protein BBta_p0261	Uncharacterized protein BBta_p0261	156	0	0	0	0	0	0	1	1
fig|279238.18.peg.383			PATRIC.279238.18.NC_007794.CDS.404317.404451.fwd	CDS	404317	404451	135	+		44	hypothetical protein	hypothetical protein	132	0	0	0	0	0	0	1	1
fig|279238.18.peg.384	Saro_0373		PATRIC.279238.18.NC_007794.CDS.404582.405697.fwd	CDS	404582	405697	1116	+	YP_495655.1	371	Fic domain protein, Pden_3305 type	Fic domain protein, Pden_3305 type	1113	0	0	0	0	0	0	1	1
fig|279238.18.peg.385	Saro_0374		PATRIC.279238.18.NC_007794.CDS.406050.407546.fwd	CDS	406050	407546	1497	+	YP_495656.1	498	Sulfate permease	Sulfate permease	1494	0	0	0	0	0	0	1	1
fig|279238.18.peg.386	Saro_0375		PATRIC.279238.18.NC_007794.CDS.407653.408582.rev	CDS	407653	408582	930	-	YP_495657.1	309	hypothetical protein	hypothetical protein	927	0	0	0	0	0	0	1	1
fig|279238.18.peg.387	Saro_0376		PATRIC.279238.18.NC_007794.CDS.408916.409371.rev	CDS	408916	409371	456	-	YP_495658.1	151	hypothetical protein	hypothetical protein	453	0	0	0	0	0	0	1	1
fig|279238.18.peg.388	Saro_0377		PATRIC.279238.18.NC_007794.CDS.410029.414408.rev	CDS	410029	414408	4380	-	YP_495659.1	1459	Uncharacterized methyl transferase/DEAD-like helicase/Strawberry notch C-domain protein mlr9704	Uncharacterized methyl transferase/DEAD-like helicase/Strawberry notch C-domain protein mlr9704	4377	0	0	0	0	0	0	1	1
fig|279238.18.peg.389	Saro_0378		PATRIC.279238.18.NC_007794.CDS.414602.415432.rev	CDS	414602	415432	831	-	YP_495660.1	276	hypothetical protein	hypothetical protein	828	0	0	0	0	0	0	1	1
fig|279238.18.peg.390	Saro_0379		PATRIC.279238.18.NC_007794.CDS.415429.415902.rev	CDS	415429	415902	474	-	YP_495661.1	157	hypothetical protein	hypothetical protein	471	0	0	0	0	0	0	1	1
fig|279238.18.peg.391	Saro_0380		PATRIC.279238.18.NC_007794.CDS.416008.418149.rev	CDS	416008	418149	2142	-	YP_495662.1	713	Predicted transcriptional regulators	Predicted transcriptional regulators	2139	0	0	0	0	0	0	1	1
fig|279238.18.peg.392	Saro_0381		PATRIC.279238.18.NC_007794.CDS.418306.419244.rev	CDS	418306	419244	939	-	YP_495663.1	312	Antirestriction protein	Antirestriction protein	936	0	0	0	0	0	0	1	1
fig|279238.18.peg.393			PATRIC.279238.18.NC_007794.CDS.419323.419460.rev	CDS	419323	419460	138	-		45	hypothetical protein	hypothetical protein	135	0	0	0	0	0	0	1	1
fig|279238.18.peg.394	Saro_0382		PATRIC.279238.18.NC_007794.CDS.419819.420133.rev	CDS	419819	420133	315	-	YP_495664.1	104	RNA polymerase-binding transcription factor DksA	RNA polymerase-binding transcription factor DksA	312	0	0	0	0	0	0	1	1
fig|279238.18.peg.395	Saro_0383		PATRIC.279238.18.NC_007794.CDS.421145.421420.fwd	CDS	421145	421420	276	+	YP_495665.1	91	hypothetical protein	hypothetical protein	273	0	0	0	0	0	0	1	1
fig|279238.18.peg.396	Saro_0384		PATRIC.279238.18.NC_007794.CDS.421508.422518.fwd	CDS	421508	422518	1011	+	YP_495666.1	336	hypothetical protein	hypothetical protein	1008	3747.5	0	-11.87	7554873	0	-3747.5	0.3254	1
fig|279238.18.peg.397	Saro_0385		PATRIC.279238.18.NC_007794.CDS.422951.423853.fwd	CDS	422951	423853	903	+	YP_495667.1	300	Beta-lactamase class A-like and penicillin binding proteins (PBPs) superfamily	Beta-lactamase class A-like and penicillin binding proteins (PBPs) superfamily	900	0	0	0	0	0	0	1	1
fig|279238.18.peg.398	Saro_0386		PATRIC.279238.18.NC_007794.CDS.423854.424543.rev	CDS	423854	424543	690	-	YP_495668.1	229	DNA-binding response regulator KdpE	DNA-binding response regulator KdpE	687	0	0	0	0	0	0	1	1
fig|279238.18.peg.399	Saro_0387		PATRIC.279238.18.NC_007794.CDS.424543.426051.rev	CDS	424543	426051	1509	-	YP_495669.1	502	Osmosensitive K+ channel histidine kinase KdpD	Osmosensitive K+ channel histidine kinase KdpD	1506	0	0	0	0	0	0	1	1
fig|279238.18.peg.400	Saro_0388		PATRIC.279238.18.NC_007794.CDS.426165.426689.fwd	CDS	426165	426689	525	+	YP_495670.1	174	Tol-Pal system peptidoglycan-associated lipoprotein PAL	Tol-Pal system peptidoglycan-associated lipoprotein PAL	522	0	0	0	0	0	0	1	1
fig|279238.18.peg.401	Saro_0389		PATRIC.279238.18.NC_007794.CDS.426706.426993.fwd	CDS	426706	426993	288	+	YP_495671.1	95	hypothetical protein	hypothetical protein	285	0	0	0	0	0	0	1	1
fig|279238.18.peg.402	Saro_0390		PATRIC.279238.18.NC_007794.CDS.427167.427850.fwd	CDS	427167	427850	684	+	YP_495672.1	227	Tol-Pal system protein TolQ	Tol-Pal system protein TolQ	681	0	0	0	0	0	0	1	1
fig|279238.18.peg.403	Saro_0391		PATRIC.279238.18.NC_007794.CDS.427850.428329.fwd	CDS	427850	428329	480	+	YP_495673.1	159	Tol biopolymer transport system, TolR protein	Tol biopolymer transport system, TolR protein	477	0	0	0	0	0	0	1	1
fig|279238.18.peg.404	Saro_0392		PATRIC.279238.18.NC_007794.CDS.428326.429432.fwd	CDS	428326	429432	1107	+	YP_495674.1	368	TolA protein	TolA protein	1104	0	0	0	0	0	0	1	1
fig|279238.18.peg.405	Saro_0393	tolB	PATRIC.279238.18.NC_007794.CDS.429429.430784.fwd	CDS	429429	430784	1356	+	YP_495675.1	451	Tol-Pal system beta propeller repeat protein TolB	Tol-Pal system beta propeller repeat protein TolB	1353	0	0	0	0	0	0	1	1
fig|279238.18.peg.406	Saro_0394		PATRIC.279238.18.NC_007794.CDS.431251.431793.fwd	CDS	431251	431793	543	+	YP_495676.1	180	hypothetical protein	hypothetical protein	540	0	0	0	0	0	0	1	1
fig|279238.18.peg.407	Saro_0395		PATRIC.279238.18.NC_007794.CDS.431793.433526.fwd	CDS	431793	433526	1734	+	YP_495677.1	577	Inner membrane protein, KefB/KefC family	Inner membrane protein, KefB/KefC family	1731	0	0	0	0	0	0	1	1
fig|279238.18.peg.408	Saro_0396		PATRIC.279238.18.NC_007794.CDS.433539.434387.fwd	CDS	433539	434387	849	+	YP_495678.1	282	Universal stress protein family 4	Universal stress protein family 4	846	0	0	0	0	0	0	1	1
fig|279238.18.peg.409	Saro_0397		PATRIC.279238.18.NC_007794.CDS.434462.435793.fwd	CDS	434462	435793	1332	+	YP_495679.1	443	KtrAB potassium uptake system, integral membrane component KtrB	KtrAB potassium uptake system, integral membrane component KtrB	1329	0	0	0	0	0	0	1	1
fig|279238.18.peg.410	Saro_0398		PATRIC.279238.18.NC_007794.CDS.435822.436460.fwd	CDS	435822	436460	639	+	YP_495680.1	212	KtrAB potassium uptake system, peripheral membrane component KtrA	KtrAB potassium uptake system, peripheral membrane component KtrA	636	0	0	0	0	0	0	1	1
fig|279238.18.peg.411	Saro_0399		PATRIC.279238.18.NC_007794.CDS.436525.439221.rev	CDS	436525	439221	2697	-	YP_495681.1	898	Cation transporting ATPase, N-terminal:Haloacid dehalogenase-like hydrolase:Cation transporting ATPase, C-terminal:E1-E2 ATPase- associated region	Cation transporting ATPase, N-terminal:Haloacid dehalogenase-like hydrolase:Cation transporting ATPase, C-terminal:E1-E2 ATPase- associated region	2694	0	0	0	0	0	0	1	1
fig|279238.18.peg.412	Saro_0400		PATRIC.279238.18.NC_007794.CDS.439359.440018.rev	CDS	439359	440018	660	-	YP_495682.1	219	Universal stress protein UspA and related nucleotide-binding proteins	Universal stress protein UspA and related nucleotide-binding proteins	657	0	0	0	0	0	0	1	1
fig|279238.18.peg.413	Saro_0401		PATRIC.279238.18.NC_007794.CDS.440475.441857.fwd	CDS	440475	441857	1383	+	YP_495683.1	460	Putative membrane-bound ClpP-class protease associated with aq_911	Putative membrane-bound ClpP-class protease associated with aq_911	1380	0	0	0	0	0	0	1	1
fig|279238.18.peg.414	Saro_0402		PATRIC.279238.18.NC_007794.CDS.441880.442653.fwd	CDS	441880	442653	774	+	YP_495684.1	257	Putative stomatin/prohibitin-family membrane protease subunit aq_911	Putative stomatin/prohibitin-family membrane protease subunit aq_911	771	0	0	0	0	0	0	1	1
fig|279238.18.peg.415	Saro_0403		PATRIC.279238.18.NC_007794.CDS.442737.443264.fwd	CDS	442737	443264	528	+	YP_495685.1	175	hypothetical protein	hypothetical protein	525	0	0	0	0	0	0	1	1
fig|279238.18.peg.416	Saro_0404		PATRIC.279238.18.NC_007794.CDS.443284.443673.fwd	CDS	443284	443673	390	+	YP_495686.1	129	hypothetical protein	hypothetical protein	387	0	0	0	0	0	0	1	1
fig|279238.18.peg.417	Saro_0405		PATRIC.279238.18.NC_007794.CDS.443690.444904.rev	CDS	443690	444904	1215	-	YP_495687.1	404	Sodium-dependent anion transporter family	Sodium-dependent anion transporter family	1212	0	0	0	0	0	0	1	1
fig|279238.18.peg.418			PATRIC.279238.18.NC_007794.CDS.444863.445006.fwd	CDS	444863	445006	144	+		47	hypothetical protein	hypothetical protein	141	0	0	0	0	0	0	1	1
fig|279238.18.peg.419	Saro_0407		PATRIC.279238.18.NC_007794.CDS.446037.447314.rev	CDS	446037	447314	1278	-	YP_495689.1	425	Na+/H+ antiporter NhaA type	Na+/H+ antiporter NhaA type	1275	0	0	0	0	0	0	1	1
fig|279238.18.peg.420	Saro_0408		PATRIC.279238.18.NC_007794.CDS.447796.448563.fwd	CDS	447796	448563	768	+	YP_495690.1	255	Uncharacterized UPF0721 integral membrane protein	Uncharacterized UPF0721 integral membrane protein	765	0	0	0	0	0	0	1	1
fig|279238.18.peg.421	Saro_0409		PATRIC.279238.18.NC_007794.CDS.448658.449185.fwd	CDS	448658	449185	528	+	YP_495691.1	175	hypothetical protein	hypothetical protein	525	0	0	0	0	0	0	1	1
fig|279238.18.peg.422	Saro_0410		PATRIC.279238.18.NC_007794.CDS.449193.450791.rev	CDS	449193	450791	1599	-	YP_495692.1	532	L-aspartate oxidase (EC 1.4.3.16)	L-aspartate oxidase (EC 1.4.3.16)	1596	0	0	0	0	0	0	1	1
fig|279238.18.peg.423			PATRIC.279238.18.NC_007794.CDS.450996.451175.fwd	CDS	450996	451175	180	+		59	hypothetical protein	hypothetical protein	177	0	0	0	0	0	0	1	1
fig|279238.18.peg.424	Saro_0411		PATRIC.279238.18.NC_007794.CDS.451251.452222.rev	CDS	451251	452222	972	-	YP_495693.1	323	Efflux ABC transporter, ATP-binding protein	Efflux ABC transporter, ATP-binding protein	969	0	0	0	0	0	0	1	1
fig|279238.18.peg.425	Saro_0412		PATRIC.279238.18.NC_007794.CDS.452294.452494.fwd	CDS	452294	452494	201	+	YP_495694.1	66	Uncharacterized protein SPO3846	Uncharacterized protein SPO3846	198	0	0	0	0	0	0	1	1
fig|279238.18.peg.426	Saro_0413		PATRIC.279238.18.NC_007794.CDS.452563.454002.fwd	CDS	452563	454002	1440	+	YP_495695.1	479	TldD protein, part of TldE/TldD proteolytic complex	TldD protein, part of TldE/TldD proteolytic complex	1437	0	0	0	0	0	0	1	1
fig|279238.18.peg.427	Saro_0414		PATRIC.279238.18.NC_007794.CDS.454077.454475.fwd	CDS	454077	454475	399	+	YP_495696.1	132	hypothetical protein	hypothetical protein	396	0	0	0	0	0	0	1	1
fig|279238.18.peg.428	Saro_0415		PATRIC.279238.18.NC_007794.CDS.454543.454965.fwd	CDS	454543	454965	423	+	YP_495697.1	140	hypothetical protein	hypothetical protein	420	0	0	0	0	0	0	1	1
fig|279238.18.peg.429	Saro_0416		PATRIC.279238.18.NC_007794.CDS.455007.455561.fwd	CDS	455007	455561	555	+	YP_495698.1	184	Histone acetyltransferase HPA2 and related acetyltransferases	Histone acetyltransferase HPA2 and related acetyltransferases	552	0	0	0	0	0	0	1	1
fig|279238.18.peg.430	Saro_0417	ispG	PATRIC.279238.18.NC_007794.CDS.455622.456746.fwd	CDS	455622	456746	1125	+	YP_495699.1	374	(E)-4-hydroxy-3-methylbut-2-enyl-diphosphate synthase (flavodoxin) (EC 1.17.7.3)	(E)-4-hydroxy-3-methylbut-2-enyl-diphosphate synthase (flavodoxin) (EC 1.17.7.3)	1122	0	0	0	0	0	0	1	1
fig|279238.18.peg.431	Saro_0418		PATRIC.279238.18.NC_007794.CDS.456748.457443.rev	CDS	456748	457443	696	-	YP_495700.1	231	hypothetical protein	hypothetical protein	693	0	0	0	0	0	0	1	1
fig|279238.18.peg.432	Saro_0419		PATRIC.279238.18.NC_007794.CDS.457574.458338.fwd	CDS	457574	458338	765	+	YP_495701.1	254	Probable transcriptional regulatory protein YebC	Probable transcriptional regulatory protein YebC	762	0	0	0	0	0	0	1	1
fig|279238.18.peg.433	Saro_0420		PATRIC.279238.18.NC_007794.CDS.458344.458694.fwd	CDS	458344	458694	351	+	YP_495702.1	116	hypothetical protein	hypothetical protein	348	0	0	0	0	0	0	1	1
fig|279238.18.peg.434	Saro_0421		PATRIC.279238.18.NC_007794.CDS.458696.459172.fwd	CDS	458696	459172	477	+	YP_495703.1	158	Crossover junction endodeoxyribonuclease RuvC (EC 3.1.22.4)	Crossover junction endodeoxyribonuclease RuvC (EC 3.1.22.4)	474	0	0	0	0	0	0	1	1
fig|279238.18.peg.435	Saro_0422	ruvA	PATRIC.279238.18.NC_007794.CDS.459269.459883.fwd	CDS	459269	459883	615	+	YP_495704.1	204	Holliday junction ATP-dependent DNA helicase RuvA (EC 3.6.4.12)	Holliday junction ATP-dependent DNA helicase RuvA (EC 3.6.4.12)	612	0	0	0	0	0	0	1	1
fig|279238.18.peg.436	Saro_0423	ruvB	PATRIC.279238.18.NC_007794.CDS.459887.460915.fwd	CDS	459887	460915	1029	+	YP_495705.1	342	Holliday junction ATP-dependent DNA helicase RuvB (EC 3.6.4.12)	Holliday junction ATP-dependent DNA helicase RuvB (EC 3.6.4.12)	1026	0	0	0	0	0	0	1	1
fig|279238.18.peg.437			PATRIC.279238.18.NC_007794.CDS.461403.462005.rev	CDS	461403	462005	603	-		200	hypothetical protein	hypothetical protein	600	0	0	0	0	0	0	1	1
fig|279238.18.peg.438	Saro_0425		PATRIC.279238.18.NC_007794.CDS.462232.464904.rev	CDS	462232	464904	2673	-	YP_495707.1	890	Aconitate hydratase (EC 4.2.1.3)	Aconitate hydratase (EC 4.2.1.3)	2670	0	0	0	0	0	0	1	1
fig|279238.18.peg.439			PATRIC.279238.18.NC_007794.CDS.465022.465141.fwd	CDS	465022	465141	120	+		39	hypothetical protein	hypothetical protein	117	0	0	0	0	0	0	1	1
fig|279238.18.peg.440	Saro_0426		PATRIC.279238.18.NC_007794.CDS.465142.466032.rev	CDS	465142	466032	891	-	YP_495708.1	296	hypothetical protein	hypothetical protein	888	4253.9	0	-12.05	7554873	0	-4253.9	0.3441	1
fig|279238.18.peg.441	Saro_0427		PATRIC.279238.18.NC_007794.CDS.466222.467673.fwd	CDS	466222	467673	1452	+	YP_495709.1	483	cell wall degradation protein	cell wall degradation protein	1449	0	0	0	0	0	0	1	1
fig|279238.18.peg.442			PATRIC.279238.18.NC_007794.CDS.467681.467896.fwd	CDS	467681	467896	216	+		71	hypothetical protein	hypothetical protein	213	0	0	0	0	0	0	1	1
fig|279238.18.peg.443	Saro_0428		PATRIC.279238.18.NC_007794.CDS.467869.468492.rev	CDS	467869	468492	624	-	YP_495710.1	207	hypothetical protein	hypothetical protein	621	0	0	0	0	0	0	1	1
fig|279238.18.peg.444	Saro_0429		PATRIC.279238.18.NC_007794.CDS.468544.469047.rev	CDS	468544	469047	504	-	YP_495711.1	167	Histone acetyltransferase HPA2 and related acetyltransferases	Histone acetyltransferase HPA2 and related acetyltransferases	501	0	0	0	0	0	0	1	1
fig|279238.18.peg.445	Saro_0430		PATRIC.279238.18.NC_007794.CDS.469082.469318.rev	CDS	469082	469318	237	-	YP_495712.1	78	hypothetical protein	hypothetical protein	234	0	0	0	0	0	0	1	1
fig|279238.18.peg.446	Saro_0431		PATRIC.279238.18.NC_007794.CDS.469415.469723.rev	CDS	469415	469723	309	-	YP_495713.1	102	protein of unknown function DUF1244	protein of unknown function DUF1244	306	0	0	0	0	0	0	1	1
fig|279238.18.peg.447	Saro_0432		PATRIC.279238.18.NC_007794.CDS.469798.471252.fwd	CDS	469798	471252	1455	+	YP_495714.1	484	Pyruvate kinase (EC 2.7.1.40)	Pyruvate kinase (EC 2.7.1.40)	1452	0	0	0	0	0	0	1	1
fig|279238.18.peg.448	Saro_0433		PATRIC.279238.18.NC_007794.CDS.471309.471974.rev	CDS	471309	471974	666	-	YP_495715.1	221	Pyridoxal phosphate-containing protein YggS	Pyridoxal phosphate-containing protein YggS	663	0	0	0	0	0	0	1	1
fig|279238.18.peg.449	Saro_0434		PATRIC.279238.18.NC_007794.CDS.471997.472533.fwd	CDS	471997	472533	537	+	YP_495716.1	178	Thiazole tautomerase TenI (EC 5.3.99.10)	Thiazole tautomerase TenI (EC 5.3.99.10)	534	0	0	0	0	0	0	1	1
fig|279238.18.peg.450	Saro_0435		PATRIC.279238.18.NC_007794.CDS.472682.475009.fwd	CDS	472682	475009	2328	+	YP_495717.1	775	DNA translocase FtsK	DNA translocase FtsK	2325	0	0	0	0	0	0	1	1
fig|279238.18.peg.451	Saro_0436		PATRIC.279238.18.NC_007794.CDS.475017.475415.rev	CDS	475017	475415	399	-	YP_495718.1	132	hypothetical protein	hypothetical protein	396	0	0	0	0	0	0	1	1
fig|279238.18.peg.452	Saro_0437		PATRIC.279238.18.NC_007794.CDS.475412.477487.rev	CDS	475412	477487	2076	-	YP_495719.1	691	Protease II (EC 3.4.21.83)	Protease II (EC 3.4.21.83)	2073	1017.3	0	-9.99	4.21766e+06	0	-1017.3	0.3424	1
fig|279238.18.peg.453	Saro_0438		PATRIC.279238.18.NC_007794.CDS.477550.479349.fwd	CDS	477550	479349	1800	+	YP_495720.1	599	Xaa-Pro aminopeptidase (EC 3.4.11.9)	Xaa-Pro aminopeptidase (EC 3.4.11.9)	1797	0	0	0	0	0	0	1	1
fig|279238.18.peg.454	Saro_0439		PATRIC.279238.18.NC_007794.CDS.479405.479773.fwd	CDS	479405	479773	369	+	YP_495721.1	122	Lactoylglutathione lyase and related lyases	Lactoylglutathione lyase and related lyases	366	0	0	0	0	0	0	1	1
fig|279238.18.peg.455	Saro_0440		PATRIC.279238.18.NC_007794.CDS.480001.480681.fwd	CDS	480001	480681	681	+	YP_495722.1	226	hypothetical protein	hypothetical protein	678	0	0	0	0	0	0	1	1
fig|279238.18.peg.456	Saro_0441		PATRIC.279238.18.NC_007794.CDS.480687.481424.fwd	CDS	480687	481424	738	+	YP_495723.1	245	DNA-binding response regulator GltR, controls specific porins for the entry of glucose	DNA-binding response regulator GltR, controls specific porins for the entry of glucose	735	0	0	0	0	0	0	1	1
fig|279238.18.peg.457	Saro_0442		PATRIC.279238.18.NC_007794.CDS.481428.482825.fwd	CDS	481428	482825	1398	+	YP_495724.1	465	Integral membrane sensor signal transduction histidine kinase (EC 2.7.13.3), glucose catabolism cluster	Integral membrane sensor signal transduction histidine kinase (EC 2.7.13.3), glucose catabolism cluster	1395	0	0	0	0	0	0	1	1
fig|279238.18.peg.458	Saro_0443		PATRIC.279238.18.NC_007794.CDS.482963.485629.fwd	CDS	482963	485629	2667	+	YP_495725.1	888	Aminopeptidase N	Aminopeptidase N	2664	0	0	0	0	0	0	1	1
fig|279238.18.peg.459	Saro_0444		PATRIC.279238.18.NC_007794.CDS.485699.487273.rev	CDS	485699	487273	1575	-	YP_495726.1	524	Uncharacterized protein YjgR	Uncharacterized protein YjgR	1572	0	0	0	0	0	0	1	1
fig|279238.18.peg.460	Saro_0445		PATRIC.279238.18.NC_007794.CDS.487393.489180.fwd	CDS	487393	489180	1788	+	YP_495727.1	595	Para-aminobenzoate synthase, aminase component (EC 2.6.1.85) / Aminodeoxychorismate lyase (EC 4.1.3.38)	Para-aminobenzoate synthase, aminase component (EC 2.6.1.85) / Aminodeoxychorismate lyase (EC 4.1.3.38)	1785	3544.3	0	-11.79	1.2653e+07	0	-3544.3	0.1077	1
fig|279238.18.peg.461	Saro_0446		PATRIC.279238.18.NC_007794.CDS.489185.490354.fwd	CDS	489185	490354	1170	+	YP_495728.1	389	Aspartate aminotransferase (EC 2.6.1.1)	Aspartate aminotransferase (EC 2.6.1.1)	1167	0	0	0	0	0	0	1	1
fig|279238.18.peg.462	Saro_0447		PATRIC.279238.18.NC_007794.CDS.490351.491019.fwd	CDS	490351	491019	669	+	YP_495729.1	222	RNA pseudouridylate synthase	RNA pseudouridylate synthase	666	0	0	0	0	0	0	1	1
fig|279238.18.peg.463	Saro_0448		PATRIC.279238.18.NC_007794.CDS.491021.491434.fwd	CDS	491021	491434	414	+	YP_495730.1	137	Peptidyl-tRNA hydrolase ArfB (EC 3.1.1.29)	Peptidyl-tRNA hydrolase ArfB (EC 3.1.1.29)	411	0	0	0	0	0	0	1	1
fig|279238.18.peg.464	Saro_0449		PATRIC.279238.18.NC_007794.CDS.491483.492766.rev	CDS	491483	492766	1284	-	YP_495731.1	427	UDP-N-acetylglucosamine 1-carboxyvinyltransferase (EC 2.5.1.7)	UDP-N-acetylglucosamine 1-carboxyvinyltransferase (EC 2.5.1.7)	1281	0	0	0	0	0	0	1	1
fig|279238.18.peg.465	Saro_0450		PATRIC.279238.18.NC_007794.CDS.492864.493802.fwd	CDS	492864	493802	939	+	YP_495732.1	312	UTP--glucose-1-phosphate uridylyltransferase (EC 2.7.7.9)	UTP--glucose-1-phosphate uridylyltransferase (EC 2.7.7.9)	936	0	0	0	0	0	0	1	1
fig|279238.18.peg.466	Saro_0451		PATRIC.279238.18.NC_007794.CDS.493816.494490.rev	CDS	493816	494490	675	-	YP_495733.1	224	Transcriptional regulator, AcrR family	Transcriptional regulator, AcrR family	672	0	0	0	0	0	0	1	1
fig|279238.18.peg.467	Saro_0452		PATRIC.279238.18.NC_007794.CDS.494693.495793.fwd	CDS	494693	495793	1101	+	YP_495734.1	366	Uncharacterized oxidoreductase Atu4375	Uncharacterized oxidoreductase Atu4375	1098	0	0	0	0	0	0	1	1
fig|279238.18.peg.468	Saro_0453		PATRIC.279238.18.NC_007794.CDS.495805.496860.fwd	CDS	495805	496860	1056	+	YP_495735.1	351	Xylose isomerase-like TIM-barrel protein KPN_00539	Xylose isomerase-like TIM-barrel protein KPN_00539	1053	0	0	0	0	0	0	1	1
fig|279238.18.peg.469	Saro_0454		PATRIC.279238.18.NC_007794.CDS.497246.499669.fwd	CDS	497246	499669	2424	+	YP_495736.1	807	TonB-dependent receptor	TonB-dependent receptor	2421	0	0	0	0	0	0	1	1
fig|279238.18.peg.470	Saro_0455		PATRIC.279238.18.NC_007794.CDS.499747.500358.rev	CDS	499747	500358	612	-	YP_495737.1	203	PPO candidate 1	PPO candidate 1	609	0	0	0	0	0	0	1	1
fig|279238.18.peg.471			PATRIC.279238.18.NC_007794.CDS.500413.500637.fwd	CDS	500413	500637	225	+		74	hypothetical protein	hypothetical protein	222	0	0	0	0	0	0	1	1
fig|279238.18.peg.472	Saro_0456		PATRIC.279238.18.NC_007794.CDS.500603.501355.fwd	CDS	500603	501355	753	+	YP_495738.1	250	Electron transfer flavoprotein, beta subunit	Electron transfer flavoprotein, beta subunit	750	0	0	0	0	0	0	1	1
fig|279238.18.peg.473	Saro_0457		PATRIC.279238.18.NC_007794.CDS.501355.502287.fwd	CDS	501355	502287	933	+	YP_495739.1	310	Electron transfer flavoprotein, alpha subunit	Electron transfer flavoprotein, alpha subunit	930	0	0	0	0	0	0	1	1
fig|279238.18.peg.474	Saro_0458		PATRIC.279238.18.NC_007794.CDS.502457.503392.fwd	CDS	502457	503392	936	+	YP_495740.1	311	hypothetical protein	hypothetical protein	933	0	0	0	0	0	0	1	1
fig|279238.18.peg.475	Saro_0459		PATRIC.279238.18.NC_007794.CDS.503393.503857.rev	CDS	503393	503857	465	-	YP_495741.1	154	Uncharacterized N-acetyltransferase YedL	Uncharacterized N-acetyltransferase YedL	462	0	0	0	0	0	0	1	1
fig|279238.18.peg.476	Saro_0460		PATRIC.279238.18.NC_007794.CDS.504045.504479.fwd	CDS	504045	504479	435	+	YP_495742.1	144	hypothetical protein	hypothetical protein	432	0	0	0	0	0	0	1	1
fig|279238.18.peg.477	Saro_0461		PATRIC.279238.18.NC_007794.CDS.504527.505498.rev	CDS	504527	505498	972	-	YP_495743.1	323	Mll8330 protein	Mll8330 protein	969	0	0	0	0	0	0	1	1
fig|279238.18.peg.478	Saro_0462		PATRIC.279238.18.NC_007794.CDS.505498.506568.rev	CDS	505498	506568	1071	-	YP_495744.1	356	putative membrane protein	putative membrane protein	1068	0	0	0	0	0	0	1	1
fig|279238.18.peg.479	Saro_0463		PATRIC.279238.18.NC_007794.CDS.506565.507851.rev	CDS	506565	507851	1287	-	YP_495745.1	428	putative membrane protein	putative membrane protein	1284	0	0	0	0	0	0	1	1
fig|279238.18.peg.480	Saro_0464		PATRIC.279238.18.NC_007794.CDS.507890.508867.rev	CDS	507890	508867	978	-	YP_495746.1	325	MoxR protein	MoxR protein	975	0	0	0	0	0	0	1	1
fig|279238.18.peg.481	Saro_0465		PATRIC.279238.18.NC_007794.CDS.508864.510147.rev	CDS	508864	510147	1284	-	YP_495747.1	427	hypothetical protein	hypothetical protein	1281	0	0	0	0	0	0	1	1
fig|279238.18.peg.482	Saro_0466		PATRIC.279238.18.NC_007794.CDS.510144.510803.rev	CDS	510144	510803	660	-	YP_495748.1	219	hypothetical protein	hypothetical protein	657	0	0	0	0	0	0	1	1
fig|279238.18.peg.483	Saro_0467		PATRIC.279238.18.NC_007794.CDS.510856.511746.rev	CDS	510856	511746	891	-	YP_495749.1	296	Prephenate dehydratase (EC 4.2.1.51)	Prephenate dehydratase (EC 4.2.1.51)	888	0	2210.5	11.11	0	7.85181e+06	2210.5	1	1
fig|279238.18.peg.484	Saro_0468		PATRIC.279238.18.NC_007794.CDS.511901.512791.fwd	CDS	511901	512791	891	+	YP_495750.1	296	Cytochrome c2	Cytochrome c2	888	0	0	0	0	0	0	1	1
fig|279238.18.peg.485	Saro_0469		PATRIC.279238.18.NC_007794.CDS.512851.513237.rev	CDS	512851	513237	387	-	YP_495751.1	128	Transcriptional regulator, HxlR family	Transcriptional regulator, HxlR family	384	0	0	0	0	0	0	1	1
fig|279238.18.peg.486	Saro_0470		PATRIC.279238.18.NC_007794.CDS.513320.513940.fwd	CDS	513320	513940	621	+	YP_495752.1	206	Rrf2-linked NADH-flavin reductase	Rrf2-linked NADH-flavin reductase	618	0	0	0	0	0	0	1	1
fig|279238.18.peg.487	Saro_0471		PATRIC.279238.18.NC_007794.CDS.513974.514474.rev	CDS	513974	514474	501	-	YP_495753.1	166	hypothetical protein	hypothetical protein	498	0	0	0	0	0	0	1	1
fig|279238.18.peg.488	Saro_0472		PATRIC.279238.18.NC_007794.CDS.514536.515204.rev	CDS	514536	515204	669	-	YP_495754.1	222	23S rRNA (uridine(2552)-2'-O)-methyltransferase (EC 2.1.1.166)	23S rRNA (uridine(2552)-2'-O)-methyltransferase (EC 2.1.1.166)	666	0	0	0	0	0	0	1	1
fig|279238.18.peg.489	Saro_0473		PATRIC.279238.18.NC_007794.CDS.515201.516124.rev	CDS	515201	516124	924	-	YP_495755.1	307	Phosphatase, Ppx/GppA family	Phosphatase, Ppx/GppA family	921	0	0	0	0	0	0	1	1
fig|279238.18.peg.490	Saro_0474		PATRIC.279238.18.NC_007794.CDS.516979.518394.rev	CDS	516979	518394	1416	-	YP_495756.1	471	Arylsulfatase (EC 3.1.6.1)	Arylsulfatase (EC 3.1.6.1)	1413	0	0	0	0	0	0	1	1
fig|279238.18.peg.491	Saro_0475		PATRIC.279238.18.NC_007794.CDS.518616.519611.rev	CDS	518616	519611	996	-	YP_495757.1	331	Oxidoreductase, aldo/keto reductase family	Oxidoreductase, aldo/keto reductase family	993	0	0	0	0	0	0	1	1
fig|279238.18.peg.492	Saro_0476		PATRIC.279238.18.NC_007794.CDS.519733.520689.fwd	CDS	519733	520689	957	+	YP_495758.1	318	Transcriptional regulator, LysR family	Transcriptional regulator, LysR family	954	0	0	0	0	0	0	1	1
fig|279238.18.peg.493	Saro_0477		PATRIC.279238.18.NC_007794.CDS.520686.521564.fwd	CDS	520686	521564	879	+	YP_495759.1	292	hypothetical protein	hypothetical protein	876	0	0	0	0	0	0	1	1
fig|279238.18.peg.494	Saro_0478		PATRIC.279238.18.NC_007794.CDS.521569.522087.fwd	CDS	521569	522087	519	+	YP_495760.1	172	Acetyltransferase, GNAT family	Acetyltransferase, GNAT family	516	0	0	0	0	0	0	1	1
fig|279238.18.peg.495	Saro_0479		PATRIC.279238.18.NC_007794.CDS.522072.522821.rev	CDS	522072	522821	750	-	YP_495761.1	249	Hydroxymethylpyrimidine phosphate kinase ThiD (EC 2.7.4.7)	Hydroxymethylpyrimidine phosphate kinase ThiD (EC 2.7.4.7)	747	0	0	0	0	0	0	1	1
fig|279238.18.peg.496	Saro_0480		PATRIC.279238.18.NC_007794.CDS.522823.523047.rev	CDS	522823	523047	225	-	YP_495762.1	74	hypothetical protein	hypothetical protein	222	0	0	0	0	0	0	1	1
fig|279238.18.peg.497	Saro_0481		PATRIC.279238.18.NC_007794.CDS.523049.524386.rev	CDS	523049	524386	1338	-	YP_495763.1	445	Phosphoglucosamine mutase (EC 5.4.2.10)	Phosphoglucosamine mutase (EC 5.4.2.10)	1335	0	0	0	0	0	0	1	1
fig|279238.18.peg.498	Saro_0482		PATRIC.279238.18.NC_007794.CDS.524457.525746.fwd	CDS	524457	525746	1290	+	YP_495764.1	429	Na+/H+-dicarboxylate symporters	Na+/H+-dicarboxylate symporters	1287	0	0	0	0	0	0	1	1
fig|279238.18.peg.499	Saro_0483		PATRIC.279238.18.NC_007794.CDS.525874.526488.fwd	CDS	525874	526488	615	+	YP_495765.1	204	Superoxide dismutase [Fe] (EC 1.15.1.1)	Superoxide dismutase [Fe] (EC 1.15.1.1)	612	0	0	0	0	0	0	1	1
fig|279238.18.peg.500	Saro_0484		PATRIC.279238.18.NC_007794.CDS.526476.527675.rev	CDS	526476	527675	1200	-	YP_495766.1	399	UPF0118 membrane protein SMc00793	UPF0118 membrane protein SMc00793	1197	0	0	0	0	0	0	1	1
fig|279238.18.peg.501	Saro_0485		PATRIC.279238.18.NC_007794.CDS.527833.528372.rev	CDS	527833	528372	540	-	YP_495767.1	179	RNA polymerase ECF-type sigma factor	RNA polymerase ECF-type sigma factor	537	0	0	0	0	0	0	1	1
fig|279238.18.peg.502	Saro_0486		PATRIC.279238.18.NC_007794.CDS.528434.528589.rev	CDS	528434	528589	156	-	YP_495768.1	51	hypothetical protein	hypothetical protein	153	0	0	0	0	0	0	1	1
fig|279238.18.peg.503			PATRIC.279238.18.NC_007794.CDS.528675.528809.rev	CDS	528675	528809	135	-		44	hypothetical protein	hypothetical protein	132	0	0	0	0	0	0	1	1
fig|279238.18.peg.504	Saro_0487		PATRIC.279238.18.NC_007794.CDS.528858.530525.fwd	CDS	528858	530525	1668	+	YP_495769.1	555	Two-component system sensor histidine kinase	Two-component system sensor histidine kinase	1665	0	0	0	0	0	0	1	1
fig|279238.18.peg.505	Saro_0488		PATRIC.279238.18.NC_007794.CDS.530563.531360.rev	CDS	530563	531360	798	-	YP_495770.1	265	DNA-directed RNA polymerase specialized sigma subunit, sigma24-like	DNA-directed RNA polymerase specialized sigma subunit, sigma24-like	795	0	0	0	0	0	0	1	1
fig|279238.18.peg.506	Saro_0489		PATRIC.279238.18.NC_007794.CDS.531406.531810.rev	CDS	531406	531810	405	-	YP_495771.1	134	hypothetical protein	hypothetical protein	402	0	0	0	0	0	0	1	1
fig|279238.18.peg.507	Saro_0490		PATRIC.279238.18.NC_007794.CDS.531932.532702.fwd	CDS	531932	532702	771	+	YP_495772.1	256	cAMP-binding proteins - catabolite gene activator and regulatory subunit of cAMP-dependent protein kinases	cAMP-binding proteins - catabolite gene activator and regulatory subunit of cAMP-dependent protein kinases	768	0	0	0	0	0	0	1	1
fig|279238.18.peg.508	Saro_0491		PATRIC.279238.18.NC_007794.CDS.532919.533377.rev	CDS	532919	533377	459	-	YP_495773.1	152	response regulator receiver domain protein (CheY-like)	response regulator receiver domain protein (CheY-like)	456	0	0	0	0	0	0	1	1
fig|279238.18.peg.509	Saro_0492		PATRIC.279238.18.NC_007794.CDS.533476.534636.rev	CDS	533476	534636	1161	-	YP_495774.1	386	Hypothetical protein associated with Serine palmitoyltransferase	Hypothetical protein associated with Serine palmitoyltransferase	1158	0	0	0	0	0	0	1	1
fig|279238.18.peg.510	Saro_0493		PATRIC.279238.18.NC_007794.CDS.534801.535892.fwd	CDS	534801	535892	1092	+	YP_495775.1	363	Fatty acid desaturase, type 2	Fatty acid desaturase, type 2	1089	0	0	0	0	0	0	1	1
fig|279238.18.peg.511	Saro_0494		PATRIC.279238.18.NC_007794.CDS.535912.536433.rev	CDS	535912	536433	522	-	YP_495776.1	173	Rhodanese-domain-containing inner membrane protein YgaP	Rhodanese-domain-containing inner membrane protein YgaP	519	0	0	0	0	0	0	1	1
fig|279238.18.peg.512	Saro_0495		PATRIC.279238.18.NC_007794.CDS.536474.537574.rev	CDS	536474	537574	1101	-	YP_495777.1	366	Lipopolysaccharide export system permease protein LptG	Lipopolysaccharide export system permease protein LptG	1098	0	0	0	0	0	0	1	1
fig|279238.18.peg.513	Saro_0496		PATRIC.279238.18.NC_007794.CDS.537564.538808.rev	CDS	537564	538808	1245	-	YP_495778.1	414	Lipopolysaccharide export system permease protein LptF	Lipopolysaccharide export system permease protein LptF	1242	0	0	0	0	0	0	1	1
fig|279238.18.peg.514	Saro_0497		PATRIC.279238.18.NC_007794.CDS.539046.539477.fwd	CDS	539046	539477	432	+	YP_495779.1	143	hypothetical protein	hypothetical protein	429	0	0	0	0	0	0	1	1
fig|279238.18.peg.515	Saro_0498		PATRIC.279238.18.NC_007794.CDS.539558.539938.rev	CDS	539558	539938	381	-	YP_495780.1	126	ATP-dependent Clp protease adaptor protein ClpS	ATP-dependent Clp protease adaptor protein ClpS	378	0	0	0	0	0	0	1	1
fig|279238.18.peg.516	Saro_0499		PATRIC.279238.18.NC_007794.CDS.540114.540980.rev	CDS	540114	540980	867	-	YP_495781.1	288	alginate regulatory protein AlgP	alginate regulatory protein AlgP	864	0	0	0	0	0	0	1	1
fig|279238.18.peg.517	Saro_0500		PATRIC.279238.18.NC_007794.CDS.541124.542986.rev	CDS	541124	542986	1863	-	YP_495782.1	620	Polyhydroxyalkanoic acid synthase	Polyhydroxyalkanoic acid synthase	1860	0	0	0	0	0	0	1	1
fig|279238.18.peg.518	Saro_0501		PATRIC.279238.18.NC_007794.CDS.543158.544357.fwd	CDS	543158	544357	1200	+	YP_495783.1	399	Aspartate aminotransferase (EC 2.6.1.1)	Aspartate aminotransferase (EC 2.6.1.1)	1197	0	0	0	0	0	0	1	1
fig|279238.18.peg.519	Saro_0502		PATRIC.279238.18.NC_007794.CDS.544498.545304.fwd	CDS	544498	545304	807	+	YP_495784.1	268	Enoyl-CoA hydratase (EC 4.2.1.17)	Enoyl-CoA hydratase (EC 4.2.1.17)	804	0	0	0	0	0	0	1	1
fig|279238.18.peg.520	Saro_0503		PATRIC.279238.18.NC_007794.CDS.545339.546724.fwd	CDS	545339	546724	1386	+	YP_495785.1	461	ribonuclease II	ribonuclease II	1383	0	0	0	0	0	0	1	1
fig|279238.18.peg.521			PATRIC.279238.18.NC_007794.CDS.548134.548331.fwd	CDS	548134	548331	198	+		65	hypothetical protein	hypothetical protein	195	0	0	0	0	0	0	1	1
fig|279238.18.peg.522	Saro_0505		PATRIC.279238.18.NC_007794.CDS.548331.548717.fwd	CDS	548331	548717	387	+	YP_495787.1	128	Predicted pyrophosphatase	Predicted pyrophosphatase	384	0	0	0	0	0	0	1	1
fig|279238.18.peg.523	Saro_0506		PATRIC.279238.18.NC_007794.CDS.548866.549255.rev	CDS	548866	549255	390	-	YP_495788.1	129	Mobile element protein	Mobile element protein	387	0	0	0	0	0	0	1	1
fig|279238.18.peg.524	Saro_0507		PATRIC.279238.18.NC_007794.CDS.549276.549623.rev	CDS	549276	549623	348	-	YP_495789.1	115	Mobile element protein	Mobile element protein	345	0	0	0	0	0	0	1	1
fig|279238.18.peg.525			PATRIC.279238.18.NC_007794.CDS.550095.550205.fwd	CDS	550095	550205	111	+		36	Mobile element protein	Mobile element protein	108	0	0	0	0	0	0	1	1
fig|279238.18.peg.526			PATRIC.279238.18.NC_007794.CDS.550318.550491.fwd	CDS	550318	550491	174	+		57	hypothetical protein	hypothetical protein	171	0	0	0	0	0	0	1	1
fig|279238.18.peg.527	Saro_0510		PATRIC.279238.18.NC_007794.CDS.550605.552248.rev	CDS	550605	552248	1644	-	YP_495791.1	547	Cyclohexanone monooxygenase (EC 1.14.13.22)	Cyclohexanone monooxygenase (EC 1.14.13.22)	1641	0	0	0	0	0	0	1	1
fig|279238.18.peg.528	Saro_0511		PATRIC.279238.18.NC_007794.CDS.552466.553236.rev	CDS	552466	553236	771	-	YP_495792.1	256	Enoyl-CoA hydratase (EC 4.2.1.17)	Enoyl-CoA hydratase (EC 4.2.1.17)	768	0	0	0	0	0	0	1	1
fig|279238.18.peg.529	Saro_0512		PATRIC.279238.18.NC_007794.CDS.553249.553995.rev	CDS	553249	553995	747	-	YP_495793.1	248	3-alpha-(or 20-beta)-hydroxysteroid dehydrogenase (EC 1.1.1.53)	3-alpha-(or 20-beta)-hydroxysteroid dehydrogenase (EC 1.1.1.53)	744	0	0	0	0	0	0	1	1
fig|279238.18.peg.530	Saro_0513		PATRIC.279238.18.NC_007794.CDS.554310.555392.fwd	CDS	554310	555392	1083	+	YP_495794.1	360	Threonine dehydrogenase and related Zn-dependent dehydrogenases	Threonine dehydrogenase and related Zn-dependent dehydrogenases	1080	0	0	0	0	0	0	1	1
fig|279238.18.peg.531	Saro_0514		PATRIC.279238.18.NC_007794.CDS.555491.556699.fwd	CDS	555491	556699	1209	+	YP_495795.1	402	Cytochrome P450	Cytochrome P450	1206	0	0	0	0	0	0	1	1
fig|279238.18.peg.532	Saro_0515		PATRIC.279238.18.NC_007794.CDS.556696.557178.fwd	CDS	556696	557178	483	+	YP_495796.1	160	NADH-FMN oxidoreductase	NADH-FMN oxidoreductase	480	0	0	0	0	0	0	1	1
fig|279238.18.peg.533	Saro_0516		PATRIC.279238.18.NC_007794.CDS.557175.557762.rev	CDS	557175	557762	588	-	YP_495797.1	195	Transcriptional regulator, AcrR family	Transcriptional regulator, AcrR family	585	0	0	0	0	0	0	1	1
fig|279238.18.peg.534	Saro_0517		PATRIC.279238.18.NC_007794.CDS.557813.558748.rev	CDS	557813	558748	936	-	YP_495798.1	311	Xylonolactonase (EC 3.1.1.68)	Xylonolactonase (EC 3.1.1.68)	933	0	0	0	0	0	0	1	1
fig|279238.18.peg.535	Saro_0518		PATRIC.279238.18.NC_007794.CDS.558851.559693.rev	CDS	558851	559693	843	-	YP_495799.1	280	Enoyl-CoA hydratase (EC 4.2.1.17)	Enoyl-CoA hydratase (EC 4.2.1.17)	840	0	0	0	0	0	0	1	1
fig|279238.18.peg.536	Saro_0519		PATRIC.279238.18.NC_007794.CDS.559882.561576.fwd	CDS	559882	561576	1695	+	YP_495800.1	564	Long-chain-fatty-acid--CoA ligase (EC 6.2.1.3)	Long-chain-fatty-acid--CoA ligase (EC 6.2.1.3)	1692	0	0	0	0	0	0	1	1
fig|279238.18.peg.537	Saro_0520		PATRIC.279238.18.NC_007794.CDS.561623.562768.fwd	CDS	561623	562768	1146	+	YP_495801.1	381	3,4-dihydroxy-2-butanone 4-phosphate synthase (EC 4.1.99.12) / GTP cyclohydrolase II (EC 3.5.4.25)	3,4-dihydroxy-2-butanone 4-phosphate synthase (EC 4.1.99.12) / GTP cyclohydrolase II (EC 3.5.4.25)	1143	0	0	0	0	0	0	1	1
fig|279238.18.peg.538	Saro_0521		PATRIC.279238.18.NC_007794.CDS.562789.563418.rev	CDS	562789	563418	630	-	YP_495802.1	209	Transcriptional regulator, AcrR family	Transcriptional regulator, AcrR family	627	0	0	0	0	0	0	1	1
fig|279238.18.peg.539	Saro_0522		PATRIC.279238.18.NC_007794.CDS.563635.564759.fwd	CDS	563635	564759	1125	+	YP_495803.1	374	monooxygenase	monooxygenase	1122	0	0	0	0	0	0	1	1
fig|279238.18.peg.540	Saro_0523		PATRIC.279238.18.NC_007794.CDS.564879.567248.fwd	CDS	564879	567248	2370	+	YP_495804.1	789	TonB-dependent receptor	TonB-dependent receptor	2367	0	0	0	0	0	0	1	1
fig|279238.18.peg.541	Saro_0524		PATRIC.279238.18.NC_007794.CDS.567592.567765.rev	CDS	567592	567765	174	-	YP_495805.1	57	hypothetical protein	hypothetical protein	171	0	0	0	0	0	0	1	1
fig|279238.18.peg.542	Saro_0526		PATRIC.279238.18.NC_007794.CDS.568674.570248.fwd	CDS	568674	570248	1575	+	YP_495807.1	524	Recombinase	Recombinase	1572	0	0	0	0	0	0	1	1
fig|279238.18.peg.543	Saro_0527		PATRIC.279238.18.NC_007794.CDS.570464.571147.fwd	CDS	570464	571147	684	+	YP_495808.1	227	Chromosome (plasmid) partitioning protein ParB	Chromosome (plasmid) partitioning protein ParB	681	0	0	0	0	0	0	1	1
fig|279238.18.peg.544	Saro_0528		PATRIC.279238.18.NC_007794.CDS.571398.572099.fwd	CDS	571398	572099	702	+	YP_495809.1	233	hypothetical protein	hypothetical protein	699	0	0	0	0	0	0	1	1
fig|279238.18.peg.545	Saro_0529		PATRIC.279238.18.NC_007794.CDS.572780.572971.rev	CDS	572780	572971	192	-	YP_495810.1	63	hypothetical protein	hypothetical protein	189	0	0	0	0	0	0	1	1
fig|279238.18.peg.546	Saro_0530		PATRIC.279238.18.NC_007794.CDS.573924.575255.fwd	CDS	573924	575255	1332	+	YP_495811.1	443	hypothetical protein	hypothetical protein	1329	0	0	0	0	0	0	1	1
fig|279238.18.peg.547	Saro_0531		PATRIC.279238.18.NC_007794.CDS.575338.576393.rev	CDS	575338	576393	1056	-	YP_495812.1	351	Acyltransferase	Acyltransferase	1053	0	0	0	0	0	0	1	1
fig|279238.18.peg.548	Saro_0532		PATRIC.279238.18.NC_007794.CDS.576491.577765.rev	CDS	576491	577765	1275	-	YP_495813.1	424	Transcriptional regulator, AcrR family / Transcriptional regulator, AcrR family	Transcriptional regulator, AcrR family / Transcriptional regulator, AcrR family	1272	0	0	0	0	0	0	1	1
fig|279238.18.peg.549	Saro_0533		PATRIC.279238.18.NC_007794.CDS.577801.579834.rev	CDS	577801	579834	2034	-	YP_495814.1	677	Arylsulfatase (EC 3.1.6.1)	Arylsulfatase (EC 3.1.6.1)	2031	0	0	0	0	0	0	1	1
fig|279238.18.peg.550			PATRIC.279238.18.NC_007794.CDS.579787.580116.fwd	CDS	579787	580116	330	+		109	hypothetical protein	hypothetical protein	327	0	0	0	0	0	0	1	1
fig|279238.18.peg.551	Saro_0534		PATRIC.279238.18.NC_007794.CDS.580298.582577.fwd	CDS	580298	582577	2280	+	YP_495815.1	759	Arylsulfatase (EC 3.1.6.1)	Arylsulfatase (EC 3.1.6.1)	2277	0	0	0	0	0	0	1	1
fig|279238.18.peg.552	Saro_0535		PATRIC.279238.18.NC_007794.CDS.582643.585204.fwd	CDS	582643	585204	2562	+	YP_495816.1	853	TonB-dependent receptor	TonB-dependent receptor	2559	1648.2	0	-10.69	8.43533e+06	0	-1648.2	0.1073	1
fig|279238.18.peg.553	Saro_0536		PATRIC.279238.18.NC_007794.CDS.585376.586290.fwd	CDS	585376	586290	915	+	YP_495817.1	304	Sulfatase modifying factor 1 precursor (C-alpha-formyglycine- generating enzyme 1)	Sulfatase modifying factor 1 precursor (C-alpha-formyglycine- generating enzyme 1)	912	0	0	0	0	0	0	1	1
fig|279238.18.peg.554	Saro_0537		PATRIC.279238.18.NC_007794.CDS.586351.587277.rev	CDS	586351	587277	927	-	YP_495818.1	308	Aromatic hydrocarbon utilization transcriptional regulator CatR (LysR family)	Aromatic hydrocarbon utilization transcriptional regulator CatR (LysR family)	924	0	0	0	0	0	0	1	1
fig|279238.18.peg.555			PATRIC.279238.18.NC_007794.CDS.587280.587414.rev	CDS	587280	587414	135	-		44	hypothetical protein	hypothetical protein	132	0	0	0	0	0	0	1	1
fig|279238.18.peg.556			PATRIC.279238.18.NC_007794.CDS.587383.587541.fwd	CDS	587383	587541	159	+		52	hypothetical protein	hypothetical protein	156	0	0	0	0	0	0	1	1
fig|279238.18.peg.557	Saro_0538		PATRIC.279238.18.NC_007794.CDS.587562.588896.fwd	CDS	587562	588896	1335	+	YP_495819.1	444	Ring hydroxylating dioxygenase, alpha subunit (EC 1.14.12.13)	Ring hydroxylating dioxygenase, alpha subunit (EC 1.14.12.13)	1332	0	0	0	0	0	0	1	1
fig|279238.18.peg.558	Saro_0539		PATRIC.279238.18.NC_007794.CDS.588893.589378.fwd	CDS	588893	589378	486	+	YP_495820.1	161	Benzoate 1,2-dioxygenase beta subunit (EC 1.14.12.10)	Benzoate 1,2-dioxygenase beta subunit (EC 1.14.12.10)	483	0	0	0	0	0	0	1	1
fig|279238.18.peg.559	Saro_0540	benD	PATRIC.279238.18.NC_007794.CDS.589371.590162.fwd	CDS	589371	590162	792	+	YP_495821.1	263	1,2-dihydroxycyclohexa-3,5-diene-1-carboxylate dehydrogenase (EC 1.3.1.25)	1,2-dihydroxycyclohexa-3,5-diene-1-carboxylate dehydrogenase (EC 1.3.1.25)	789	0	0	0	0	0	0	1	1
fig|279238.18.peg.560	Saro_0541		PATRIC.279238.18.NC_007794.CDS.590229.591146.fwd	CDS	590229	591146	918	+	YP_495822.1	305	Transcriptional regulator	Transcriptional regulator	915	0	0	0	0	0	0	1	1
fig|279238.18.peg.561	Saro_0542		PATRIC.279238.18.NC_007794.CDS.591326.592552.fwd	CDS	591326	592552	1227	+	YP_495823.1	408	glycoside hydrolase, family 1	glycoside hydrolase, family 1	1224	1722.9	0	-10.75	4.21766e+06	0	-1722.9	0.3363	1
fig|279238.18.peg.562	Saro_0543		PATRIC.279238.18.NC_007794.CDS.592634.593659.fwd	CDS	592634	593659	1026	+	YP_495824.1	341	Galactose-1-phosphate uridylyltransferase (EC 2.7.7.10)	Galactose-1-phosphate uridylyltransferase (EC 2.7.7.10)	1023	0	0	0	0	0	0	1	1
fig|279238.18.peg.563	Saro_0544		PATRIC.279238.18.NC_007794.CDS.593656.594798.fwd	CDS	593656	594798	1143	+	YP_495825.1	380	Galactokinase (EC 2.7.1.6)	Galactokinase (EC 2.7.1.6)	1140	0	0	0	0	0	0	1	1
fig|279238.18.peg.564	Saro_0545		PATRIC.279238.18.NC_007794.CDS.594815.597991.rev	CDS	594815	597991	3177	-	YP_495826.1	1058	hypothetical protein	hypothetical protein	3174	0	0	0	0	0	0	1	1
fig|279238.18.peg.565	Saro_0546		PATRIC.279238.18.NC_007794.CDS.598289.598936.fwd	CDS	598289	598936	648	+	YP_495827.1	215	RNA polymerase ECF-type sigma factor	RNA polymerase ECF-type sigma factor	645	0	0	0	0	0	0	1	1
fig|279238.18.peg.566	Saro_0547		PATRIC.279238.18.NC_007794.CDS.598936.599712.fwd	CDS	598936	599712	777	+	YP_495828.1	258	translation initiation factor IF-2	translation initiation factor IF-2	774	0	0	0	0	0	0	1	1
fig|279238.18.peg.567	Saro_0548		PATRIC.279238.18.NC_007794.CDS.599767.600258.fwd	CDS	599767	600258	492	+	YP_495829.1	163	asparaginase/glutaminase	asparaginase/glutaminase	489	0	0	0	0	0	0	1	1
fig|279238.18.peg.568	Saro_0549		PATRIC.279238.18.NC_007794.CDS.600266.600691.rev	CDS	600266	600691	426	-	YP_495830.1	141	Acetyltransferase	Acetyltransferase	423	0	0	0	0	0	0	1	1
fig|279238.18.peg.569	Saro_0550	guaA	PATRIC.279238.18.NC_007794.CDS.600682.602241.rev	CDS	600682	602241	1560	-	YP_495831.1	519	GMP synthase [glutamine-hydrolyzing], amidotransferase subunit (EC 6.3.5.2) / GMP synthase [glutamine-hydrolyzing], ATP pyrophosphatase subunit (EC 6.3.5.2)	GMP synthase [glutamine-hydrolyzing], amidotransferase subunit (EC 6.3.5.2) / GMP synthase [glutamine-hydrolyzing], ATP pyrophosphatase subunit (EC 6.3.5.2)	1557	0	0	0	0	0	0	1	1
fig|279238.18.peg.570	Saro_0551		PATRIC.279238.18.NC_007794.CDS.602665.603510.fwd	CDS	602665	603510	846	+	YP_495832.1	281	Glutamyl-Q tRNA(Asp) synthetase	Glutamyl-Q tRNA(Asp) synthetase	843	0	0	0	0	0	0	1	1
fig|279238.18.peg.571	Saro_0552		PATRIC.279238.18.NC_007794.CDS.603507.603737.fwd	CDS	603507	603737	231	+	YP_495833.1	76	hypothetical protein	hypothetical protein	228	0	0	0	0	0	0	1	1
fig|279238.18.peg.572	Saro_0553		PATRIC.279238.18.NC_007794.CDS.603757.604317.fwd	CDS	603757	604317	561	+	YP_495834.1	186	ATP:Cob(I)alamin adenosyltransferase (EC 2.5.1.17)	ATP:Cob(I)alamin adenosyltransferase (EC 2.5.1.17)	558	0	0	0	0	0	0	1	1
fig|279238.18.peg.573	Saro_0554		PATRIC.279238.18.NC_007794.CDS.604391.605263.fwd	CDS	604391	605263	873	+	YP_495835.1	290	3-hydroxybutyryl-CoA dehydrogenase (EC 1.1.1.157); 3-hydroxyacyl-CoA dehydrogenase (EC 1.1.1.35)	3-hydroxybutyryl-CoA dehydrogenase (EC 1.1.1.157)	870	0	0	0	0	0	0	1	1
fig|279238.18.peg.574	Saro_0555		PATRIC.279238.18.NC_007794.CDS.605322.605684.fwd	CDS	605322	605684	363	+	YP_495836.1	120	hypothetical protein	hypothetical protein	360	0	0	0	0	0	0	1	1
fig|279238.18.peg.575	Saro_0556		PATRIC.279238.18.NC_007794.CDS.605947.606279.rev	CDS	605947	606279	333	-	YP_495837.1	110	hypothetical protein	hypothetical protein	330	0	0	0	0	0	0	1	1
fig|279238.18.peg.576			PATRIC.279238.18.NC_007794.CDS.606296.606475.rev	CDS	606296	606475	180	-		59	hypothetical protein	hypothetical protein	177	0	0	0	0	0	0	1	1
fig|279238.18.peg.577	Saro_0557		PATRIC.279238.18.NC_007794.CDS.606585.607016.fwd	CDS	606585	607016	432	+	YP_495838.1	143	Micrococcal nuclease (thermonuclease) homologs	Micrococcal nuclease (thermonuclease) homologs	429	0	0	0	0	0	0	1	1
fig|279238.18.peg.578	Saro_0558		PATRIC.279238.18.NC_007794.CDS.607023.607658.rev	CDS	607023	607658	636	-	YP_495839.1	211	Transcriptional regulator, AcrR family	Transcriptional regulator, AcrR family	633	0	0	0	0	0	0	1	1
fig|279238.18.peg.579	Saro_0559		PATRIC.279238.18.NC_007794.CDS.607830.609581.fwd	CDS	607830	609581	1752	+	YP_495840.1	583	5'-nucleotidase (EC 3.1.3.5)	5'-nucleotidase (EC 3.1.3.5)	1749	0	0	0	0	0	0	1	1
fig|279238.18.peg.580	Saro_0560		PATRIC.279238.18.NC_007794.CDS.609600.610397.rev	CDS	609600	610397	798	-	YP_495841.1	265	FIG005069: Hypothetical protein	FIG005069: Hypothetical protein	795	0	0	0	0	0	0	1	1
fig|279238.18.peg.581	Saro_0561		PATRIC.279238.18.NC_007794.CDS.610390.611001.rev	CDS	610390	611001	612	-	YP_495842.1	203	Acyltransferase family protein	Acyltransferase family protein	609	0	0	0	0	0	0	1	1
fig|279238.18.peg.582	Saro_0562		PATRIC.279238.18.NC_007794.CDS.611046.611741.rev	CDS	611046	611741	696	-	YP_495843.1	231	hypothetical protein	hypothetical protein	693	0	0	0	0	0	0	1	1
fig|279238.18.peg.583	Saro_0563		PATRIC.279238.18.NC_007794.CDS.611833.612276.fwd	CDS	611833	612276	444	+	YP_495844.1	147	Uncharacterized protein DUF983 associated with cytochrome c oxidase?	Uncharacterized protein DUF983 associated with cytochrome c oxidase?	441	0	0	0	0	0	0	1	1
fig|279238.18.peg.584	Saro_0564		PATRIC.279238.18.NC_007794.CDS.612277.612960.rev	CDS	612277	612960	684	-	YP_495845.1	227	Glutathione S-transferase (EC 2.5.1.18)	Glutathione S-transferase (EC 2.5.1.18)	681	0	0	0	0	0	0	1	1
fig|279238.18.peg.585	Saro_0565		PATRIC.279238.18.NC_007794.CDS.612965.613513.rev	CDS	612965	613513	549	-	YP_495846.1	182	Glutathione peroxidase (EC 1.11.1.9) @ Thioredoxin peroxidase (EC 1.11.1.15)	Glutathione peroxidase (EC 1.11.1.9) @ Thioredoxin peroxidase (EC 1.11.1.15)	546	0	0	0	0	0	0	1	1
fig|279238.18.peg.586	Saro_0566		PATRIC.279238.18.NC_007794.CDS.613531.614190.rev	CDS	613531	614190	660	-	YP_495847.1	219	Succinyl-CoA:3-ketoacid-coenzyme A transferase subunit B (EC 2.8.3.5)	Succinyl-CoA:3-ketoacid-coenzyme A transferase subunit B (EC 2.8.3.5)	657	0	0	0	0	0	0	1	1
fig|279238.18.peg.587	Saro_0567		PATRIC.279238.18.NC_007794.CDS.614213.615103.rev	CDS	614213	615103	891	-	YP_495848.1	296	hypothetical protein	hypothetical protein	888	0	0	0	0	0	0	1	1
fig|279238.18.peg.588	Saro_0568		PATRIC.279238.18.NC_007794.CDS.615106.615816.rev	CDS	615106	615816	711	-	YP_495849.1	236	Succinyl-CoA:3-ketoacid-coenzyme A transferase subunit A (EC 2.8.3.5)	Succinyl-CoA:3-ketoacid-coenzyme A transferase subunit A (EC 2.8.3.5)	708	0	0	0	0	0	0	1	1
fig|279238.18.peg.589	Saro_0569		PATRIC.279238.18.NC_007794.CDS.615947.616783.fwd	CDS	615947	616783	837	+	YP_495850.1	278	Transcriptional regulator Swit_0960, LysR family	Transcriptional regulator Swit_0960, LysR family	834	0	0	0	0	0	0	1	1
fig|279238.18.peg.590	Saro_0570		PATRIC.279238.18.NC_007794.CDS.616832.617476.rev	CDS	616832	617476	645	-	YP_495851.1	214	Hydrolase, haloacid dehalogenase-like family	Hydrolase, haloacid dehalogenase-like family	642	0	0	0	0	0	0	1	1
fig|279238.18.peg.591	Saro_0571		PATRIC.279238.18.NC_007794.CDS.617619.618398.fwd	CDS	617619	618398	780	+	YP_495852.1	259	hypothetical protein	hypothetical protein	777	0	0	0	0	0	0	1	1
fig|279238.18.peg.592	Saro_0572		PATRIC.279238.18.NC_007794.CDS.618437.618913.fwd	CDS	618437	618913	477	+	YP_495853.1	158	Predicted membrane protein	Predicted membrane protein	474	0	0	0	0	0	0	1	1
fig|279238.18.peg.593	Saro_0573		PATRIC.279238.18.NC_007794.CDS.619329.621647.fwd	CDS	619329	621647	2319	+	YP_495854.1	772	AAA family ATPase Cdc48	AAA family ATPase Cdc48	2316	0	847.6	9.73	0	7.85181e+06	847.6	1	1
fig|279238.18.peg.594	Saro_0574		PATRIC.279238.18.NC_007794.CDS.621723.623006.rev	CDS	621723	623006	1284	-	YP_495855.1	427	Two-component system sensor histidine kinase	Two-component system sensor histidine kinase	1281	0	0	0	0	0	0	1	1
fig|279238.18.peg.595	Saro_0575		PATRIC.279238.18.NC_007794.CDS.623203.623337.fwd	CDS	623203	623337	135	+	YP_495856.1	44	LSU ribosomal protein L34p	LSU ribosomal protein L34p	132	0	0	0	0	0	0	1	1
fig|279238.18.peg.596	Saro_0576		PATRIC.279238.18.NC_007794.CDS.623455.623862.fwd	CDS	623455	623862	408	+	YP_495857.1	135	Ribonuclease P protein component (EC 3.1.26.5)	Ribonuclease P protein component (EC 3.1.26.5)	405	0	0	0	0	0	0	1	1
fig|279238.18.peg.597	Saro_0577		PATRIC.279238.18.NC_007794.CDS.623859.624068.fwd	CDS	623859	624068	210	+	YP_495858.1	69	Membrane protein insertion efficiency factor YidD	Membrane protein insertion efficiency factor YidD	207	0	0	0	0	0	0	1	1
fig|279238.18.peg.598	Saro_0578		PATRIC.279238.18.NC_007794.CDS.624133.625935.fwd	CDS	624133	625935	1803	+	YP_495859.1	600	Inner membrane protein translocase and chaperone YidC, long form	Inner membrane protein translocase and chaperone YidC, long form	1800	0	0	0	0	0	0	1	1
fig|279238.18.peg.599	Saro_0579	engB	PATRIC.279238.18.NC_007794.CDS.625932.626585.fwd	CDS	625932	626585	654	+	YP_495860.1	217	GTP-binding protein EngB	GTP-binding protein EngB	651	0	0	0	0	0	0	1	1
fig|279238.18.peg.600	Saro_0580		PATRIC.279238.18.NC_007794.CDS.626906.627580.fwd	CDS	626906	627580	675	+	YP_495861.1	224	Glutathione S-transferase (EC 2.5.1.18)	Glutathione S-transferase (EC 2.5.1.18)	672	0	0	0	0	0	0	1	1
fig|279238.18.peg.601	Saro_0581		PATRIC.279238.18.NC_007794.CDS.627580.628707.fwd	CDS	627580	628707	1128	+	YP_495862.1	375	N-succinyl-L,L-diaminopimelate desuccinylase (EC 3.5.1.18)	N-succinyl-L,L-diaminopimelate desuccinylase (EC 3.5.1.18)	1125	0	0	0	0	0	0	1	1
fig|279238.18.peg.602	Saro_0582		PATRIC.279238.18.NC_007794.CDS.628691.629263.rev	CDS	628691	629263	573	-	YP_495863.1	190	SMR/MUTS FAMILY PROTEIN	SMR/MUTS FAMILY PROTEIN	570	0	0	0	0	0	0	1	1
fig|279238.18.peg.603	Saro_0583		PATRIC.279238.18.NC_007794.CDS.629263.630486.rev	CDS	629263	630486	1224	-	YP_495864.1	407	Membrane-bound lytic murein transglycosylase A	Membrane-bound lytic murein transglycosylase A	1221	0	0	0	0	0	0	1	1
fig|279238.18.peg.604	Saro_0584		PATRIC.279238.18.NC_007794.CDS.630495.631172.rev	CDS	630495	631172	678	-	YP_495865.1	225	Tim44-like domain protein	Tim44-like domain protein	675	0	0	0	0	0	0	1	1
fig|279238.18.peg.605	Saro_0586		PATRIC.279238.18.NC_007794.CDS.631473.631994.fwd	CDS	631473	631994	522	+	YP_495867.1	173	Protein-export protein SecB (maintains pre-export unfolded state)	Protein-export protein SecB (maintains pre-export unfolded state)	519	0	5998.6	12.55	0	1.24531e+07	5998.6	1	1
fig|279238.18.peg.606	Saro_0587		PATRIC.279238.18.NC_007794.CDS.632025.633596.fwd	CDS	632025	633596	1572	+	YP_495868.1	523	Peptidoglycan lipid II flippase MurJ	Peptidoglycan lipid II flippase MurJ	1569	0	0	0	0	0	0	1	1
fig|279238.18.peg.607	Saro_0588		PATRIC.279238.18.NC_007794.CDS.633608.634627.fwd	CDS	633608	634627	1020	+	YP_495869.1	339	Tryptophanyl-tRNA synthetase (EC 6.1.1.2)	Tryptophanyl-tRNA synthetase (EC 6.1.1.2)	1017	0	0	0	0	0	0	1	1
fig|279238.18.peg.608	Saro_0589		PATRIC.279238.18.NC_007794.CDS.634798.635496.fwd	CDS	634798	635496	699	+	YP_495870.1	232	hypothetical protein	hypothetical protein	696	0	0	0	0	0	0	1	1
fig|279238.18.peg.609	Saro_0590		PATRIC.279238.18.NC_007794.CDS.635565.636032.rev	CDS	635565	636032	468	-	YP_495871.1	155	Deoxyuridine 5'-triphosphate nucleotidohydrolase (EC 3.6.1.23)	Deoxyuridine 5'-triphosphate nucleotidohydrolase (EC 3.6.1.23)	465	0	0	0	0	0	0	1	1
fig|279238.18.peg.610	Saro_0591		PATRIC.279238.18.NC_007794.CDS.636019.637206.rev	CDS	636019	637206	1188	-	YP_495872.1	395	Phosphopantothenoylcysteine decarboxylase (EC 4.1.1.36) / Phosphopantothenoylcysteine synthetase (EC 6.3.2.5)	Phosphopantothenoylcysteine decarboxylase (EC 4.1.1.36) / Phosphopantothenoylcysteine synthetase (EC 6.3.2.5)	1185	0	0	0	0	0	0	1	1
fig|279238.18.peg.611	Saro_0592		PATRIC.279238.18.NC_007794.CDS.637311.637709.fwd	CDS	637311	637709	399	+	YP_495873.1	132	hypothetical protein	hypothetical protein	396	0	0	0	0	0	0	1	1
fig|279238.18.peg.612	Saro_0593		PATRIC.279238.18.NC_007794.CDS.637714.638733.rev	CDS	637714	638733	1020	-	YP_495874.1	339	O-acyltransferase, putative	O-acyltransferase, putative	1017	0	0	0	0	0	0	1	1
fig|279238.18.peg.613	Saro_0594		PATRIC.279238.18.NC_007794.CDS.638968.640527.rev	CDS	638968	640527	1560	-	YP_495875.1	519	Ubiquinone biosynthesis regulatory protein kinase UbiB	Ubiquinone biosynthesis regulatory protein kinase UbiB	1557	0	0	0	0	0	0	1	1
fig|279238.18.peg.614	Saro_0595		PATRIC.279238.18.NC_007794.CDS.640532.641269.rev	CDS	640532	641269	738	-	YP_495876.1	245	2-methoxy-6-polyprenyl-1,4-benzoquinol methylase (EC 2.1.1.201)	2-methoxy-6-polyprenyl-1,4-benzoquinol methylase (EC 2.1.1.201)	735	0	0	0	0	0	0	1	1
fig|279238.18.peg.615	Saro_0596		PATRIC.279238.18.NC_007794.CDS.641330.642142.fwd	CDS	641330	642142	813	+	YP_495877.1	270	Formamidopyrimidine-DNA glycosylase (EC 3.2.2.23)	Formamidopyrimidine-DNA glycosylase (EC 3.2.2.23)	810	0	0	0	0	0	0	1	1
fig|279238.18.peg.616	Saro_0597		PATRIC.279238.18.NC_007794.CDS.642174.643286.rev	CDS	642174	643286	1113	-	YP_495878.1	370	4-hydroxyphenylpyruvate dioxygenase (EC 1.13.11.27)	4-hydroxyphenylpyruvate dioxygenase (EC 1.13.11.27)	1110	0	0	0	0	0	0	1	1
fig|279238.18.peg.617			PATRIC.279238.18.NC_007794.CDS.643332.643448.fwd	CDS	643332	643448	117	+		38	hypothetical protein	hypothetical protein	114	0	0	0	0	0	0	1	1
fig|279238.18.peg.618	Saro_0598		PATRIC.279238.18.NC_007794.CDS.643475.643897.fwd	CDS	643475	643897	423	+	YP_495879.1	140	Transcriptional regulator, AsnC family	Transcriptional regulator, AsnC family	420	0	0	0	0	0	0	1	1
fig|279238.18.peg.619	Saro_0599		PATRIC.279238.18.NC_007794.CDS.644032.644970.fwd	CDS	644032	644970	939	+	YP_495880.1	312	Transcriptional regulator, LysR family	Transcriptional regulator, LysR family	936	0	0	0	0	0	0	1	1
fig|279238.18.peg.620	Saro_0600		PATRIC.279238.18.NC_007794.CDS.645059.645979.fwd	CDS	645059	645979	921	+	YP_495881.1	306	Sterol desaturase-like	Sterol desaturase-like	918	0	0	0	0	0	0	1	1
fig|279238.18.peg.621	Saro_0601		PATRIC.279238.18.NC_007794.CDS.645976.647553.fwd	CDS	645976	647553	1578	+	YP_495882.1	525	hypothetical protein	hypothetical protein	1575	0	0	0	0	0	0	1	1
fig|279238.18.peg.622	Saro_0602		PATRIC.279238.18.NC_007794.CDS.647570.647929.fwd	CDS	647570	647929	360	+	YP_495883.1	119	hypothetical protein	hypothetical protein	357	0	0	0	0	0	0	1	1
fig|279238.18.peg.623	Saro_0603		PATRIC.279238.18.NC_007794.CDS.648070.648384.fwd	CDS	648070	648384	315	+	YP_495884.1	104	hypothetical protein	hypothetical protein	312	0	0	0	0	0	0	1	1
fig|279238.18.peg.624	Saro_0604		PATRIC.279238.18.NC_007794.CDS.648439.649377.rev	CDS	648439	649377	939	-	YP_495885.1	312	hypothetical protein	hypothetical protein	936	0	0	0	0	0	0	1	1
fig|279238.18.peg.625	Saro_0605		PATRIC.279238.18.NC_007794.CDS.649374.651143.rev	CDS	649374	651143	1770	-	YP_495886.1	589	Allophanate hydrolase (EC 3.5.1.54)	Allophanate hydrolase (EC 3.5.1.54)	1767	0	0	0	0	0	0	1	1
fig|279238.18.peg.626	Saro_0606		PATRIC.279238.18.NC_007794.CDS.651140.654733.rev	CDS	651140	654733	3594	-	YP_495887.1	1197	Urea carboxylase (EC 6.3.4.6)	Urea carboxylase (EC 6.3.4.6)	3591	0	0	0	0	0	0	1	1
fig|279238.18.peg.627	Saro_0607		PATRIC.279238.18.NC_007794.CDS.654730.655365.rev	CDS	654730	655365	636	-	YP_495888.1	211	Urea carboxylase-related aminomethyltransferase	Urea carboxylase-related aminomethyltransferase	633	0	0	0	0	0	0	1	1
fig|279238.18.peg.628	Saro_0608		PATRIC.279238.18.NC_007794.CDS.655382.656155.rev	CDS	655382	656155	774	-	YP_495889.1	257	Urea carboxylase-related aminomethyltransferase	Urea carboxylase-related aminomethyltransferase	771	0	0	0	0	0	0	1	1
fig|279238.18.peg.629	Saro_0609		PATRIC.279238.18.NC_007794.CDS.656203.656679.rev	CDS	656203	656679	477	-	YP_495890.1	158	Nickel responsive regulator NikR	Nickel responsive regulator NikR	474	0	0	0	0	0	0	1	1
fig|279238.18.peg.630	Saro_0610		PATRIC.279238.18.NC_007794.CDS.656681.657487.rev	CDS	656681	657487	807	-	YP_495891.1	268	Urea carboxylase-related ABC transporter, ATP-binding protein	Urea carboxylase-related ABC transporter, ATP-binding protein	804	0	0	0	0	0	0	1	1
fig|279238.18.peg.631	Saro_0611		PATRIC.279238.18.NC_007794.CDS.657484.658299.rev	CDS	657484	658299	816	-	YP_495892.1	271	Urea carboxylase-related ABC transporter, permease protein	Urea carboxylase-related ABC transporter, permease protein	813	0	0	0	0	0	0	1	1
fig|279238.18.peg.632	Saro_0612		PATRIC.279238.18.NC_007794.CDS.658339.659421.rev	CDS	658339	659421	1083	-	YP_495893.1	360	Urea carboxylase-related ABC transporter, substrate-binding protein	Urea carboxylase-related ABC transporter, substrate-binding protein	1080	0	0	0	0	0	0	1	1
fig|279238.18.peg.633	Saro_0613		PATRIC.279238.18.NC_007794.CDS.660041.662467.fwd	CDS	660041	662467	2427	+	YP_495894.1	808	TonB-dependent receptor	TonB-dependent receptor	2424	0	0	0	0	0	0	1	1
fig|279238.18.peg.634	Saro_0614		PATRIC.279238.18.NC_007794.CDS.662553.663497.fwd	CDS	662553	663497	945	+	YP_495895.1	314	MBL-fold metallo-hydrolase superfamily	MBL-fold metallo-hydrolase superfamily	942	0	0	0	0	0	0	1	1
fig|279238.18.peg.635	Saro_0615		PATRIC.279238.18.NC_007794.CDS.663645.664640.fwd	CDS	663645	664640	996	+	YP_495896.1	331	Fatty acid hydroxylase family (carotene hydroxylase/sterol desaturase)	Fatty acid hydroxylase family (carotene hydroxylase/sterol desaturase)	993	0	0	0	0	0	0	1	1
fig|279238.18.peg.636	Saro_0616		PATRIC.279238.18.NC_007794.CDS.664669.665286.fwd	CDS	664669	665286	618	+	YP_495897.1	205	hypothetical protein	hypothetical protein	615	0	0	0	0	0	0	1	1
fig|279238.18.peg.637	Saro_0617		PATRIC.279238.18.NC_007794.CDS.665462.666613.rev	CDS	665462	666613	1152	-	YP_495898.1	383	Phage integrase	Phage integrase	1149	0	0	0	0	0	0	1	1
fig|279238.18.peg.638	Saro_0618		PATRIC.279238.18.NC_007794.CDS.666617.666838.rev	CDS	666617	666838	222	-	YP_495899.1	73	hypothetical protein	hypothetical protein	219	0	0	0	0	0	0	1	1
fig|279238.18.peg.639	Saro_0619		PATRIC.279238.18.NC_007794.CDS.666842.667162.rev	CDS	666842	667162	321	-	YP_495900.1	106	hypothetical protein	hypothetical protein	318	0	0	0	0	0	0	1	1
fig|279238.18.peg.640	Saro_0620		PATRIC.279238.18.NC_007794.CDS.667159.667779.rev	CDS	667159	667779	621	-	YP_495901.1	206	hypothetical protein	hypothetical protein	618	0	0	0	0	0	0	1	1
fig|279238.18.peg.641	Saro_0621		PATRIC.279238.18.NC_007794.CDS.667779.668300.rev	CDS	667779	668300	522	-	YP_495902.1	173	hypothetical protein	hypothetical protein	519	0	0	0	0	0	0	1	1
fig|279238.18.peg.642	Saro_0622		PATRIC.279238.18.NC_007794.CDS.668297.668983.rev	CDS	668297	668983	687	-	YP_495903.1	228	Phage protein	Phage protein	684	0	0	0	0	0	0	1	1
fig|279238.18.peg.643	Saro_0623		PATRIC.279238.18.NC_007794.CDS.668987.669502.rev	CDS	668987	669502	516	-	YP_495904.1	171	hypothetical protein	hypothetical protein	513	0	0	0	0	0	0	1	1
fig|279238.18.peg.644	Saro_0624		PATRIC.279238.18.NC_007794.CDS.669506.669823.rev	CDS	669506	669823	318	-	YP_495905.1	105	hypothetical protein	hypothetical protein	315	0	0	0	0	0	0	1	1
fig|279238.18.peg.645	Saro_0625		PATRIC.279238.18.NC_007794.CDS.669827.671284.rev	CDS	669827	671284	1458	-	YP_495906.1	485	hypothetical protein	hypothetical protein	1455	0	0	0	0	0	0	1	1
fig|279238.18.peg.646	Saro_0626		PATRIC.279238.18.NC_007794.CDS.671305.672069.rev	CDS	671305	672069	765	-	YP_495907.1	254	hypothetical protein	hypothetical protein	762	0	0	0	0	0	0	1	1
fig|279238.18.peg.647			PATRIC.279238.18.NC_007794.CDS.672103.672249.fwd	CDS	672103	672249	147	+		48	hypothetical protein	hypothetical protein	144	0	0	0	0	0	0	1	1
fig|279238.18.peg.648	Saro_0627		PATRIC.279238.18.NC_007794.CDS.672375.672668.rev	CDS	672375	672668	294	-	YP_495908.1	97	hypothetical protein	hypothetical protein	291	0	0	0	0	0	0	1	1
fig|279238.18.peg.649			PATRIC.279238.18.NC_007794.CDS.672860.672979.rev	CDS	672860	672979	120	-		39	hypothetical protein	hypothetical protein	117	0	0	0	0	0	0	1	1
fig|279238.18.peg.650	Saro_0629		PATRIC.279238.18.NC_007794.CDS.673218.673670.rev	CDS	673218	673670	453	-	YP_495910.1	150	hypothetical protein	hypothetical protein	450	0	0	0	0	0	0	1	1
fig|279238.18.peg.651	Saro_0630		PATRIC.279238.18.NC_007794.CDS.673859.674125.fwd	CDS	673859	674125	267	+	YP_495911.1	88	hypothetical protein	hypothetical protein	264	0	0	0	0	0	0	1	1
fig|279238.18.peg.652	Saro_0631		PATRIC.279238.18.NC_007794.CDS.674200.674433.rev	CDS	674200	674433	234	-	YP_495912.1	77	hypothetical protein	hypothetical protein	231	0	0	0	0	0	0	1	1
fig|279238.18.peg.653	Saro_0634		PATRIC.279238.18.NC_007794.CDS.675882.676061.rev	CDS	675882	676061	180	-	YP_495915.1	59	hypothetical protein	hypothetical protein	177	0	0	0	0	0	0	1	1
fig|279238.18.peg.654			PATRIC.279238.18.NC_007794.CDS.676175.676570.fwd	CDS	676175	676570	396	+		131	hypothetical protein	hypothetical protein	393	0	0	0	0	0	0	1	1
fig|279238.18.peg.655	Saro_0636		PATRIC.279238.18.NC_007794.CDS.676567.677037.fwd	CDS	676567	677037	471	+	YP_495917.1	156	hypothetical protein	hypothetical protein	468	0	0	0	0	0	0	1	1
fig|279238.18.peg.656	Saro_0637		PATRIC.279238.18.NC_007794.CDS.677034.677600.fwd	CDS	677034	677600	567	+	YP_495918.1	188	hypothetical protein	hypothetical protein	564	0	0	0	0	0	0	1	1
fig|279238.18.peg.657	Saro_0638		PATRIC.279238.18.NC_007794.CDS.677597.677956.fwd	CDS	677597	677956	360	+	YP_495919.1	119	hypothetical protein	hypothetical protein	357	0	0	0	0	0	0	1	1
fig|279238.18.peg.658	Saro_0639		PATRIC.279238.18.NC_007794.CDS.677953.679200.fwd	CDS	677953	679200	1248	+	YP_495920.1	415	DNA polymerase III beta subunit (EC 2.7.7.7)	DNA polymerase III beta subunit (EC 2.7.7.7)	1245	0	0	0	0	0	0	1	1
fig|279238.18.peg.659	Saro_0640		PATRIC.279238.18.NC_007794.CDS.679217.679414.fwd	CDS	679217	679414	198	+	YP_495921.1	65	hypothetical protein	hypothetical protein	195	0	0	0	0	0	0	1	1
fig|279238.18.peg.660	Saro_0641		PATRIC.279238.18.NC_007794.CDS.679419.681137.fwd	CDS	679419	681137	1719	+	YP_495922.1	572	DNA primase DnaG	DNA primase DnaG	1716	0	0	0	0	0	0	1	1
fig|279238.18.peg.661	Saro_0642		PATRIC.279238.18.NC_007794.CDS.681134.682756.fwd	CDS	681134	682756	1623	+	YP_495923.1	540	DNA primase, phage associated	DNA primase, phage associated	1620	0	0	0	0	0	0	1	1
fig|279238.18.peg.662	Saro_0643		PATRIC.279238.18.NC_007794.CDS.683070.683543.fwd	CDS	683070	683543	474	+	YP_495924.1	157	hypothetical protein	hypothetical protein	471	0	0	0	0	0	0	1	1
fig|279238.18.peg.663	Saro_0644		PATRIC.279238.18.NC_007794.CDS.683859.684059.fwd	CDS	683859	684059	201	+	YP_495925.1	66	HNH endonuclease	HNH endonuclease	198	0	0	0	0	0	0	1	1
fig|279238.18.peg.664	Saro_0645		PATRIC.279238.18.NC_007794.CDS.684440.684628.fwd	CDS	684440	684628	189	+	YP_495926.1	62	hypothetical protein	hypothetical protein	186	0	0	0	0	0	0	1	1
fig|279238.18.peg.665	Saro_0646		PATRIC.279238.18.NC_007794.CDS.684813.686372.fwd	CDS	684813	686372	1560	+	YP_495927.1	519	Phage head, terminase DNA packaging protein A	Phage head, terminase DNA packaging protein A	1557	0	0	0	0	0	0	1	1
fig|279238.18.peg.666	Saro_0647		PATRIC.279238.18.NC_007794.CDS.686654.687673.fwd	CDS	686654	687673	1020	+	YP_495928.1	339	Phage portal protein	Phage portal protein	1017	0	0	0	0	0	0	1	1
fig|279238.18.peg.667	Saro_0648		PATRIC.279238.18.NC_007794.CDS.687663.688358.fwd	CDS	687663	688358	696	+	YP_495929.1	231	Membrane proteins related to metalloendopeptidases	Membrane proteins related to metalloendopeptidases	693	0	0	0	0	0	0	1	1
fig|279238.18.peg.668	Saro_0649		PATRIC.279238.18.NC_007794.CDS.688371.689768.fwd	CDS	688371	689768	1398	+	YP_495930.1	465	Phage major capsid protein	Phage major capsid protein	1395	0	0	0	0	0	0	1	1
fig|279238.18.peg.669	Saro_0650		PATRIC.279238.18.NC_007794.CDS.689846.690067.fwd	CDS	689846	690067	222	+	YP_495931.1	73	hypothetical protein	hypothetical protein	219	0	0	0	0	0	0	1	1
fig|279238.18.peg.670	Saro_0651		PATRIC.279238.18.NC_007794.CDS.690125.690487.fwd	CDS	690125	690487	363	+	YP_495932.1	120	hypothetical protein	hypothetical protein	360	0	0	0	0	0	0	1	1
fig|279238.18.peg.671	Saro_0652		PATRIC.279238.18.NC_007794.CDS.690596.691102.fwd	CDS	690596	691102	507	+	YP_495933.1	168	Phage conserved hypothetical protein, phiE125 gp8	Phage conserved hypothetical protein, phiE125 gp8	504	0	0	0	0	0	0	1	1
fig|279238.18.peg.672	Saro_0653		PATRIC.279238.18.NC_007794.CDS.691336.691452.fwd	CDS	691336	691452	117	+	YP_495934.1	38	hypothetical protein	hypothetical protein	114	0	0	0	0	0	0	1	1
fig|279238.18.peg.673	Saro_0654		PATRIC.279238.18.NC_007794.CDS.691449.692093.fwd	CDS	691449	692093	645	+	YP_495935.1	214	Phage protein, HK97, gp10	Phage protein, HK97, gp10	642	0	0	0	0	0	0	1	1
fig|279238.18.peg.674	Saro_0655		PATRIC.279238.18.NC_007794.CDS.692098.692493.fwd	CDS	692098	692493	396	+	YP_495936.1	131	hypothetical protein	hypothetical protein	393	0	0	0	0	0	0	1	1
fig|279238.18.peg.675	Saro_0656		PATRIC.279238.18.NC_007794.CDS.692508.692723.fwd	CDS	692508	692723	216	+	YP_495937.1	71	hypothetical protein	hypothetical protein	213	0	0	0	0	0	0	1	1
fig|279238.18.peg.676	Saro_0657		PATRIC.279238.18.NC_007794.CDS.692812.693273.fwd	CDS	692812	693273	462	+	YP_495938.1	153	hypothetical protein	hypothetical protein	459	0	0	0	0	0	0	1	1
fig|279238.18.peg.677	Saro_0658		PATRIC.279238.18.NC_007794.CDS.693380.693796.fwd	CDS	693380	693796	417	+	YP_495939.1	138	hypothetical protein	hypothetical protein	414	0	0	0	0	0	0	1	1
fig|279238.18.peg.678	Saro_0659		PATRIC.279238.18.NC_007794.CDS.693910.694263.fwd	CDS	693910	694263	354	+	YP_495940.1	117	hypothetical protein	hypothetical protein	351	0	0	0	0	0	0	1	1
fig|279238.18.peg.679	Saro_0660		PATRIC.279238.18.NC_007794.CDS.694266.697238.fwd	CDS	694266	697238	2973	+	YP_495941.1	990	hypothetical protein	hypothetical protein	2970	0	0	0	0	0	0	1	1
fig|279238.18.peg.680	Saro_0661		PATRIC.279238.18.NC_007794.CDS.697235.698281.fwd	CDS	697235	698281	1047	+	YP_495942.1	348	Carbohydrate-binding family V/XII	Carbohydrate-binding family V/XII	1044	0	0	0	0	0	0	1	1
fig|279238.18.peg.681	Saro_0662		PATRIC.279238.18.NC_007794.CDS.698281.699117.fwd	CDS	698281	699117	837	+	YP_495943.1	278	hypothetical protein	hypothetical protein	834	0	0	0	0	0	0	1	1
fig|279238.18.peg.682			PATRIC.279238.18.NC_007794.CDS.699805.700419.rev	CDS	699805	700419	615	-		204	hypothetical protein	hypothetical protein	612	0	0	0	0	0	0	1	1
fig|279238.18.peg.683	Saro_0664		PATRIC.279238.18.NC_007794.CDS.700513.702399.fwd	CDS	700513	702399	1887	+	YP_495945.1	628	hypothetical protein	hypothetical protein	1884	0	0	0	0	0	0	1	1
fig|279238.18.peg.684	Saro_0665		PATRIC.279238.18.NC_007794.CDS.702396.702740.fwd	CDS	702396	702740	345	+	YP_495946.1	114	hypothetical protein	hypothetical protein	342	0	0	0	0	0	0	1	1
fig|279238.18.peg.685	Saro_0666		PATRIC.279238.18.NC_007794.CDS.702737.703276.fwd	CDS	702737	703276	540	+	YP_495947.1	179	Lysozyme (N-acetylmuramidase) family, (EC 3.2.1.17)	Lysozyme (N-acetylmuramidase) family, (EC 3.2.1.17)	537	0	0	0	0	0	0	1	1
fig|279238.18.peg.686	Saro_0667		PATRIC.279238.18.NC_007794.CDS.703246.703542.fwd	CDS	703246	703542	297	+	YP_495948.1	98	hypothetical protein	hypothetical protein	294	0	0	0	0	0	0	1	1
fig|279238.18.peg.687			PATRIC.279238.18.NC_007794.CDS.703753.704052.fwd	CDS	703753	704052	300	+		99	hypothetical protein	hypothetical protein	297	0	0	0	0	0	0	1	1
fig|279238.18.peg.688	Saro_0669		PATRIC.279238.18.NC_007794.CDS.704285.706129.fwd	CDS	704285	706129	1845	+	YP_495950.1	614	hypothetical protein	hypothetical protein	1842	0	0	0	0	0	0	1	1
fig|279238.18.peg.689	Saro_0670		PATRIC.279238.18.NC_007794.CDS.706136.707512.rev	CDS	706136	707512	1377	-	YP_495951.1	458	hypothetical protein	hypothetical protein	1374	0	0	0	0	0	0	1	1
fig|279238.18.peg.690	Saro_0672		PATRIC.279238.18.NC_007794.CDS.708399.708689.fwd	CDS	708399	708689	291	+	YP_495953.1	96	hypothetical protein	hypothetical protein	288	0	0	0	0	0	0	1	1
fig|279238.18.peg.691	Saro_0673		PATRIC.279238.18.NC_007794.CDS.708788.709732.fwd	CDS	708788	709732	945	+	YP_495954.1	314	2-keto-4-pentenoate hydratase/2-oxohepta-3-ene-1,7-dioic acid hydratase (catechol pathway)	2-keto-4-pentenoate hydratase/2-oxohepta-3-ene-1,7-dioic acid hydratase (catechol pathway)	942	0	0	0	0	0	0	1	1
fig|279238.18.peg.692	Saro_0674		PATRIC.279238.18.NC_007794.CDS.709795.711912.fwd	CDS	709795	711912	2118	+	YP_495955.1	705	Acetyl-CoA synthetase (ADP-forming) alpha and beta chains, putative	Acetyl-CoA synthetase (ADP-forming) alpha and beta chains, putative	2115	0	0	0	0	0	0	1	1
fig|279238.18.peg.693	Saro_0675		PATRIC.279238.18.NC_007794.CDS.711968.712504.rev	CDS	711968	712504	537	-	YP_495956.1	178	Adenine phosphoribosyltransferase (EC 2.4.2.7)	Adenine phosphoribosyltransferase (EC 2.4.2.7)	534	0	0	0	0	0	0	1	1
fig|279238.18.peg.694	Saro_0676		PATRIC.279238.18.NC_007794.CDS.712582.713397.rev	CDS	712582	713397	816	-	YP_495957.1	271	Ubiquinol-cytochrome C reductase, cytochrome C1 subunit	Ubiquinol-cytochrome C reductase, cytochrome C1 subunit	813	0	0	0	0	0	0	1	1
fig|279238.18.peg.695	Saro_0677		PATRIC.279238.18.NC_007794.CDS.713428.714717.rev	CDS	713428	714717	1290	-	YP_495958.1	429	Ubiquinol-cytochrome C reductase, cytochrome B subunit (EC 1.10.2.2)	Ubiquinol-cytochrome C reductase, cytochrome B subunit (EC 1.10.2.2)	1287	0	0	0	0	0	0	1	1
fig|279238.18.peg.696	Saro_0678		PATRIC.279238.18.NC_007794.CDS.714729.715274.rev	CDS	714729	715274	546	-	YP_495959.1	181	Ubiquinol-cytochrome C reductase iron-sulfur subunit (EC 1.10.2.2)	Ubiquinol-cytochrome C reductase iron-sulfur subunit (EC 1.10.2.2)	543	0	0	0	0	0	0	1	1
fig|279238.18.peg.697			PATRIC.279238.18.NC_007794.CDS.715256.715477.rev	CDS	715256	715477	222	-		73	hypothetical protein	hypothetical protein	219	0	0	0	0	0	0	1	1
fig|279238.18.peg.698	Saro_0679		PATRIC.279238.18.NC_007794.CDS.715567.716622.rev	CDS	715567	716622	1056	-	YP_495960.1	351	SAM-dependent methyltransferase, MidA	SAM-dependent methyltransferase, MidA	1053	0	0	0	0	0	0	1	1
fig|279238.18.peg.699	Saro_0680		PATRIC.279238.18.NC_007794.CDS.716619.717518.rev	CDS	716619	717518	900	-	YP_495961.1	299	Prolipoprotein diacylglyceryl transferase	Prolipoprotein diacylglyceryl transferase	897	0	0	0	0	0	0	1	1
fig|279238.18.peg.700	Saro_0681		PATRIC.279238.18.NC_007794.CDS.717676.719388.fwd	CDS	717676	719388	1713	+	YP_495962.1	570	Long-chain-fatty-acid--CoA ligase (EC 6.2.1.3)	Long-chain-fatty-acid--CoA ligase (EC 6.2.1.3)	1710	0	0	0	0	0	0	1	1
fig|279238.18.peg.701	Saro_0682		PATRIC.279238.18.NC_007794.CDS.719453.722191.fwd	CDS	719453	722191	2739	+	YP_495963.1	912	[Protein-PII] uridylyltransferase (EC 2.7.7.59) / [Protein-PII]-UMP uridylyl-removing enzyme	[Protein-PII] uridylyltransferase (EC 2.7.7.59) / [Protein-PII]-UMP uridylyl-removing enzyme	2736	0	0	0	0	0	0	1	1
fig|279238.18.peg.702	Saro_0683		PATRIC.279238.18.NC_007794.CDS.722249.722809.fwd	CDS	722249	722809	561	+	YP_495964.1	186	UPF0301 protein YqgE	UPF0301 protein YqgE	558	0	0	0	0	0	0	1	1
fig|279238.18.peg.703	Saro_0684		PATRIC.279238.18.NC_007794.CDS.722881.723945.fwd	CDS	722881	723945	1065	+	YP_495965.1	354	Homoserine O-succinyltransferase (EC 2.3.1.46)	Homoserine O-succinyltransferase (EC 2.3.1.46)	1062	0	0	0	0	0	0	1	1
fig|279238.18.peg.704	Saro_0685	rpmI	PATRIC.279238.18.NC_007794.CDS.724127.724330.fwd	CDS	724127	724330	204	+	YP_495966.1	67	LSU ribosomal protein L35p	LSU ribosomal protein L35p	201	0	0	0	0	0	0	1	1
fig|279238.18.peg.705	Saro_0686	rplT	PATRIC.279238.18.NC_007794.CDS.724344.724706.fwd	CDS	724344	724706	363	+	YP_495967.1	120	LSU ribosomal protein L20p	LSU ribosomal protein L20p	360	0	0	0	0	0	0	1	1
fig|279238.18.peg.706	Saro_0687		PATRIC.279238.18.NC_007794.CDS.724842.725723.fwd	CDS	724842	725723	882	+	YP_495968.1	293	Transcriptional regulator, AraC family	Transcriptional regulator, AraC family	879	0	0	0	0	0	0	1	1
fig|279238.18.peg.707	Saro_0688	pheS	PATRIC.279238.18.NC_007794.CDS.725769.726869.fwd	CDS	725769	726869	1101	+	YP_495969.1	366	Phenylalanyl-tRNA synthetase alpha chain (EC 6.1.1.20)	Phenylalanyl-tRNA synthetase alpha chain (EC 6.1.1.20)	1098	0	0	0	0	0	0	1	1
fig|279238.18.peg.708	Saro_0689	pheT	PATRIC.279238.18.NC_007794.CDS.726866.729256.fwd	CDS	726866	729256	2391	+	YP_495970.1	796	Phenylalanyl-tRNA synthetase beta chain (EC 6.1.1.20)	Phenylalanyl-tRNA synthetase beta chain (EC 6.1.1.20)	2388	0	0	0	0	0	0	1	1
fig|279238.18.peg.709	Saro_0690		PATRIC.279238.18.NC_007794.CDS.729333.730856.fwd	CDS	729333	730856	1524	+	YP_495971.1	507	Peptide chain release factor 3	Peptide chain release factor 3	1521	0	0	0	0	0	0	1	1
fig|279238.18.peg.710	Saro_0691		PATRIC.279238.18.NC_007794.CDS.730917.731789.fwd	CDS	730917	731789	873	+	YP_495972.1	290	Hydrolase, HAD superfamily	Hydrolase, HAD superfamily	870	0	0	0	0	0	0	1	1
fig|279238.18.peg.711	Saro_0692		PATRIC.279238.18.NC_007794.CDS.731798.732535.fwd	CDS	731798	732535	738	+	YP_495973.1	245	Metal-dependent hydrolase	Metal-dependent hydrolase	735	0	0	0	0	0	0	1	1
fig|279238.18.peg.712	Saro_0693		PATRIC.279238.18.NC_007794.CDS.732711.733049.fwd	CDS	732711	733049	339	+	YP_495974.1	112	Nitrogen regulatory protein P-II, GlnK	Nitrogen regulatory protein P-II, GlnK	336	0	0	0	0	0	0	1	1
fig|279238.18.peg.713	Saro_0694		PATRIC.279238.18.NC_007794.CDS.733085.734404.fwd	CDS	733085	734404	1320	+	YP_495975.1	439	Ammonium transporter	Ammonium transporter	1317	0	0	0	0	0	0	1	1
fig|279238.18.peg.714	Saro_0695		PATRIC.279238.18.NC_007794.CDS.734586.735704.fwd	CDS	734586	735704	1119	+	YP_495976.1	372	Biosynthetic Aromatic amino acid aminotransferase beta (EC 2.6.1.57) @ Histidinol-phosphate aminotransferase (EC 2.6.1.9)	Biosynthetic Aromatic amino acid aminotransferase beta (EC 2.6.1.57) @ Histidinol-phosphate aminotransferase (EC 2.6.1.9)	1116	0	0	0	0	0	0	1	1
fig|279238.18.peg.715	Saro_0696		PATRIC.279238.18.NC_007794.CDS.735686.736654.fwd	CDS	735686	736654	969	+	YP_495977.1	322	Cyclohexadienyl dehydrogenase (EC 1.3.1.12)(EC 1.3.1.43)	Cyclohexadienyl dehydrogenase (EC 1.3.1.12)(EC 1.3.1.43)	966	0	0	0	0	0	0	1	1
fig|279238.18.peg.716	Saro_0697		PATRIC.279238.18.NC_007794.CDS.736651.737943.rev	CDS	736651	737943	1293	-	YP_495978.1	430	Manganese transport protein MntH	Manganese transport protein MntH	1290	0	0	0	0	0	0	1	1
fig|279238.18.peg.717	Saro_0698		PATRIC.279238.18.NC_007794.CDS.737927.738631.rev	CDS	737927	738631	705	-	YP_495979.1	234	1-acyl-sn-glycerol-3-phosphate acyltransferase	1-acyl-sn-glycerol-3-phosphate acyltransferase	702	0	0	0	0	0	0	1	1
fig|279238.18.peg.718	Saro_0699		PATRIC.279238.18.NC_007794.CDS.738625.739173.rev	CDS	738625	739173	549	-	YP_495980.1	182	YdcF-like protein	YdcF-like protein	546	0	0	0	0	0	0	1	1
fig|279238.18.peg.719	Saro_0700		PATRIC.279238.18.NC_007794.CDS.739170.740084.rev	CDS	739170	740084	915	-	YP_495981.1	304	Cell-division-associated, ABC-transporter-like signaling protein FtsX	Cell-division-associated, ABC-transporter-like signaling protein FtsX	912	0	0	0	0	0	0	1	1
fig|279238.18.peg.720	Saro_0701		PATRIC.279238.18.NC_007794.CDS.740102.740866.rev	CDS	740102	740866	765	-	YP_495982.1	254	Cell-division-associated, ABC-transporter-like signaling protein FtsE	Cell-division-associated, ABC-transporter-like signaling protein FtsE	762	0	0	0	0	0	0	1	1
fig|279238.18.peg.721	Saro_0702		PATRIC.279238.18.NC_007794.CDS.741396.741899.fwd	CDS	741396	741899	504	+	YP_495983.1	167	hypothetical protein	hypothetical protein	501	0	0	0	0	0	0	1	1
fig|279238.18.peg.722	Saro_0703		PATRIC.279238.18.NC_007794.CDS.742296.743213.rev	CDS	742296	743213	918	-	YP_495984.1	305	Short-chain dehydrogenase/reductase SDR?	Short-chain dehydrogenase/reductase SDR?	915	0	0	0	0	0	0	1	1
fig|279238.18.peg.723	Saro_0704		PATRIC.279238.18.NC_007794.CDS.743286.746729.rev	CDS	743286	746729	3444	-	YP_495985.1	1147	Proline dehydrogenase (EC 1.5.5.2) / Delta-1-pyrroline-5-carboxylate dehydrogenase (EC 1.2.1.88)	Proline dehydrogenase (EC 1.5.5.2) / Delta-1-pyrroline-5-carboxylate dehydrogenase (EC 1.2.1.88)	3441	0	0	0	0	0	0	1	1
fig|279238.18.peg.724	Saro_0705		PATRIC.279238.18.NC_007794.CDS.746833.747303.fwd	CDS	746833	747303	471	+	YP_495986.1	156	PutR, transcriptional activator of PutA and PutP	PutR, transcriptional activator of PutA and PutP	468	0	0	0	0	0	0	1	1
fig|279238.18.peg.725	Saro_0706		PATRIC.279238.18.NC_007794.CDS.747278.747901.rev	CDS	747278	747901	624	-	YP_495987.1	207	Transcriptional regulator, AcrR family	Transcriptional regulator, AcrR family	621	0	0	0	0	0	0	1	1
fig|279238.18.peg.726	Saro_0707		PATRIC.279238.18.NC_007794.CDS.747979.749004.fwd	CDS	747979	749004	1026	+	YP_495988.1	341	Vanillate monooxygenase( EC:1.14.13.82 )	Vanillate monooxygenase( EC:1.14.13.82 )	1023	0	0	0	0	0	0	1	1
fig|279238.18.peg.727	Saro_0708		PATRIC.279238.18.NC_007794.CDS.749075.749500.rev	CDS	749075	749500	426	-	YP_495989.1	141	putative membrane protein	putative membrane protein	423	0	0	0	0	0	0	1	1
fig|279238.18.peg.728	Saro_0709		PATRIC.279238.18.NC_007794.CDS.749500.749889.rev	CDS	749500	749889	390	-	YP_495990.1	129	hypothetical protein	hypothetical protein	387	0	0	0	0	0	0	1	1
fig|279238.18.peg.729	Saro_0710		PATRIC.279238.18.NC_007794.CDS.749871.750902.rev	CDS	749871	750902	1032	-	YP_495991.1	343	hypothetical protein	hypothetical protein	1029	0	0	0	0	0	0	1	1
fig|279238.18.peg.730	Saro_0711		PATRIC.279238.18.NC_007794.CDS.750994.752226.rev	CDS	750994	752226	1233	-	YP_495992.1	410	hypothetical protein	hypothetical protein	1230	0	0	0	0	0	0	1	1
fig|279238.18.peg.731	Saro_0712		PATRIC.279238.18.NC_007794.CDS.752468.753583.fwd	CDS	752468	753583	1116	+	YP_495993.1	371	2-polyprenyl-6-methoxyphenol hydroxylase and related FAD-dependent oxidoreductases	2-polyprenyl-6-methoxyphenol hydroxylase and related FAD-dependent oxidoreductases	1113	0	0	0	0	0	0	1	1
fig|279238.18.peg.732	Saro_0713		PATRIC.279238.18.NC_007794.CDS.753607.754509.fwd	CDS	753607	754509	903	+	YP_495994.1	300	Lactoylglutathione lyase and related lyases	Lactoylglutathione lyase and related lyases	900	0	0	0	0	0	0	1	1
fig|279238.18.peg.733	Saro_0714		PATRIC.279238.18.NC_007794.CDS.754513.755670.fwd	CDS	754513	755670	1158	+	YP_495995.1	385	Bll6428 protein	Bll6428 protein	1155	0	0	0	0	0	0	1	1
fig|279238.18.peg.734	Saro_0715		PATRIC.279238.18.NC_007794.CDS.755671.756129.fwd	CDS	755671	756129	459	+	YP_495996.1	152	hypothetical protein	hypothetical protein	456	0	0	0	0	0	0	1	1
fig|279238.18.peg.735	Saro_0716		PATRIC.279238.18.NC_007794.CDS.756152.756931.fwd	CDS	756152	756931	780	+	YP_495997.1	259	Metal-dependent hydrolase	Metal-dependent hydrolase	777	0	0	0	0	0	0	1	1
fig|279238.18.peg.736	Saro_0717	bioD	PATRIC.279238.18.NC_007794.CDS.756948.757568.rev	CDS	756948	757568	621	-	YP_495998.1	206	Dethiobiotin synthase BioD (EC 6.3.3.3)	Dethiobiotin synthase BioD (EC 6.3.3.3)	618	0	0	0	0	0	0	1	1
fig|279238.18.peg.737	Saro_0718		PATRIC.279238.18.NC_007794.CDS.757565.758713.rev	CDS	757565	758713	1149	-	YP_495999.1	382	8-amino-7-oxononanoate synthase (EC 2.3.1.47)	8-amino-7-oxononanoate synthase (EC 2.3.1.47)	1146	0	0	0	0	0	0	1	1
fig|279238.18.peg.738	Saro_0719		PATRIC.279238.18.NC_007794.CDS.758713.759783.rev	CDS	758713	759783	1071	-	YP_496000.1	356	Biotin synthase (EC 2.8.1.6)	Biotin synthase (EC 2.8.1.6)	1068	0	0	0	0	0	0	1	1
fig|279238.18.peg.739	Saro_0720		PATRIC.279238.18.NC_007794.CDS.759902.760549.rev	CDS	759902	760549	648	-	YP_496001.1	215	Capsular polysaccharide ABC transporter, ATP-binding protein KpsT	Capsular polysaccharide ABC transporter, ATP-binding protein KpsT	645	0	0	0	0	0	0	1	1
fig|279238.18.peg.740	Saro_0721		PATRIC.279238.18.NC_007794.CDS.760546.761343.rev	CDS	760546	761343	798	-	YP_496002.1	265	Capsular polysaccharide ABC transporter, permease protein KpsM	Capsular polysaccharide ABC transporter, permease protein KpsM	795	0	0	0	0	0	0	1	1
fig|279238.18.peg.741	Saro_0722		PATRIC.279238.18.NC_007794.CDS.761345.762502.rev	CDS	761345	762502	1158	-	YP_496003.1	385	Capsular polysaccharide export system inner membrane protein KpsE	Capsular polysaccharide export system inner membrane protein KpsE	1155	0	0	0	0	0	0	1	1
fig|279238.18.peg.742	Saro_0723		PATRIC.279238.18.NC_007794.CDS.762499.763257.rev	CDS	762499	763257	759	-	YP_496004.1	252	hypothetical protein	hypothetical protein	756	0	0	0	0	0	0	1	1
fig|279238.18.peg.743	Saro_0724		PATRIC.279238.18.NC_007794.CDS.763254.765296.rev	CDS	763254	765296	2043	-	YP_496005.1	680	Glycosyltransferase	Glycosyltransferase	2040	0	0	0	0	0	0	1	1
fig|279238.18.peg.744	Saro_0725		PATRIC.279238.18.NC_007794.CDS.765335.767341.rev	CDS	765335	767341	2007	-	YP_496006.1	668	Type V secretory pathway, adhesin AidA	Type V secretory pathway, adhesin AidA	2004	0	0	0	0	0	0	1	1
fig|279238.18.peg.745	Saro_0726		PATRIC.279238.18.NC_007794.CDS.767334.768185.rev	CDS	767334	768185	852	-	YP_496007.1	283	2-Keto-3-deoxy-D-manno-octulosonate-8-phosphate synthase (EC 2.5.1.55)	2-Keto-3-deoxy-D-manno-octulosonate-8-phosphate synthase (EC 2.5.1.55)	849	0	0	0	0	0	0	1	1
fig|279238.18.peg.746	Saro_0727		PATRIC.279238.18.NC_007794.CDS.768182.769204.rev	CDS	768182	769204	1023	-	YP_496008.1	340	D-arabinose-5-phosphate isomerase (EC 5.3.1.13)	D-arabinose-5-phosphate isomerase (EC 5.3.1.13)	1020	0	0	0	0	0	0	1	1
fig|279238.18.peg.747	Saro_0728		PATRIC.279238.18.NC_007794.CDS.769458.770159.rev	CDS	769458	770159	702	-	YP_496009.1	233	hypothetical protein	hypothetical protein	699	0	0	0	0	0	0	1	1
fig|279238.18.peg.748	Saro_0729		PATRIC.279238.18.NC_007794.CDS.770732.772492.rev	CDS	770732	772492	1761	-	YP_496010.1	586	Glycosyltransferase	Glycosyltransferase	1758	0	0	0	0	0	0	1	1
fig|279238.18.peg.749	Saro_0730		PATRIC.279238.18.NC_007794.CDS.772489.773442.rev	CDS	772489	773442	954	-	YP_496011.1	317	hypothetical protein	hypothetical protein	951	0	0	0	0	0	0	1	1
fig|279238.18.peg.750	Saro_0731		PATRIC.279238.18.NC_007794.CDS.773446.774426.rev	CDS	773446	774426	981	-	YP_496012.1	326	Capsular polysaccharide biosynthesis/export periplasmic protein WcbA	Capsular polysaccharide biosynthesis/export periplasmic protein WcbA	978	0	0	0	0	0	0	1	1
fig|279238.18.peg.751	Saro_0732		PATRIC.279238.18.NC_007794.CDS.774648.775061.fwd	CDS	774648	775061	414	+	YP_496013.1	137	NAD-dependent formate dehydrogenase gamma subunit	NAD-dependent formate dehydrogenase gamma subunit	411	0	0	0	0	0	0	1	1
fig|279238.18.peg.752	Saro_0733		PATRIC.279238.18.NC_007794.CDS.775058.776596.fwd	CDS	775058	776596	1539	+	YP_496014.1	512	NAD-dependent formate dehydrogenase beta subunit	NAD-dependent formate dehydrogenase beta subunit	1536	0	0	0	0	0	0	1	1
fig|279238.18.peg.753	Saro_0734		PATRIC.279238.18.NC_007794.CDS.776593.777126.fwd	CDS	776593	777126	534	+	YP_496015.1	177	Molybdenum cofactor guanylyltransferase (EC 2.7.7.77)	Molybdenum cofactor guanylyltransferase (EC 2.7.7.77)	531	0	0	0	0	0	0	1	1
fig|279238.18.peg.754	Saro_0735		PATRIC.279238.18.NC_007794.CDS.777116.779974.fwd	CDS	777116	779974	2859	+	YP_496016.1	952	NAD-dependent formate dehydrogenase alpha subunit	NAD-dependent formate dehydrogenase alpha subunit	2856	0	0	0	0	0	0	1	1
fig|279238.18.peg.755	Saro_0736		PATRIC.279238.18.NC_007794.CDS.779971.780237.fwd	CDS	779971	780237	267	+	YP_496017.1	88	hypothetical protein	hypothetical protein	264	0	0	0	0	0	0	1	1
fig|279238.18.peg.756	Saro_0737		PATRIC.279238.18.NC_007794.CDS.780227.781012.fwd	CDS	780227	781012	786	+	YP_496018.1	261	Sulfur carrier protein FdhD	Sulfur carrier protein FdhD	783	0	0	0	0	0	0	1	1
fig|279238.18.peg.757	Saro_0738		PATRIC.279238.18.NC_007794.CDS.780966.781355.rev	CDS	780966	781355	390	-	YP_496019.1	129	Two-component transcriptional response regulator, LuxR family	Two-component transcriptional response regulator, LuxR family	387	0	0	0	0	0	0	1	1
fig|279238.18.peg.758	Saro_0739		PATRIC.279238.18.NC_007794.CDS.781532.782284.fwd	CDS	781532	782284	753	+	YP_496020.1	250	hypothetical protein	hypothetical protein	750	0	0	0	0	0	0	1	1
fig|279238.18.peg.759	Saro_0740		PATRIC.279238.18.NC_007794.CDS.782489.784855.fwd	CDS	782489	784855	2367	+	YP_496021.1	788	Glycosyltransferase	Glycosyltransferase	2364	0	0	0	0	0	0	1	1
fig|279238.18.peg.760			PATRIC.279238.18.NC_007794.CDS.784818.784931.rev	CDS	784818	784931	114	-		37	hypothetical protein	hypothetical protein	111	0	0	0	0	0	0	1	1
fig|279238.18.peg.761	Saro_0741		PATRIC.279238.18.NC_007794.CDS.784953.786134.fwd	CDS	784953	786134	1182	+	YP_496022.1	393	FIG01423360: glycoside hydrolase	FIG01423360: glycoside hydrolase	1179	0	0	0	0	0	0	1	1
fig|279238.18.peg.762	Saro_0742		PATRIC.279238.18.NC_007794.CDS.786182.787222.fwd	CDS	786182	787222	1041	+	YP_496023.1	346	Mannose-1-phosphate guanylyltransferase (EC 2.7.7.13)	Mannose-1-phosphate guanylyltransferase (EC 2.7.7.13)	1038	0	0	0	0	0	0	1	1
fig|279238.18.peg.763	Saro_0743		PATRIC.279238.18.NC_007794.CDS.787219.788022.fwd	CDS	787219	788022	804	+	YP_496024.1	267	Mannose-6-phosphate isomerase (EC 5.3.1.8)	Mannose-6-phosphate isomerase (EC 5.3.1.8)	801	0	0	0	0	0	0	1	1
fig|279238.18.peg.764	Saro_0744		PATRIC.279238.18.NC_007794.CDS.788298.789335.fwd	CDS	788298	789335	1038	+	YP_496025.1	345	Glycosyltransferase	Glycosyltransferase	1035	0	0	0	0	0	0	1	1
fig|279238.18.peg.765			PATRIC.279238.18.NC_007794.CDS.789489.789617.fwd	CDS	789489	789617	129	+		42	hypothetical protein	hypothetical protein	126	0	0	0	0	0	0	1	1
fig|279238.18.peg.766	Saro_0745		PATRIC.279238.18.NC_007794.CDS.789614.790894.fwd	CDS	789614	790894	1281	+	YP_496026.1	426	Capsular polysaccharide glycosyltransferase biosynthesis protein WcbB	Capsular polysaccharide glycosyltransferase biosynthesis protein WcbB	1278	0	0	0	0	0	0	1	1
fig|279238.18.peg.767	Saro_0746		PATRIC.279238.18.NC_007794.CDS.790947.792065.fwd	CDS	790947	792065	1119	+	YP_496027.1	372	Capsular polysaccharide export system inner membrane protein KpsE	Capsular polysaccharide export system inner membrane protein KpsE	1116	0	0	0	0	0	0	1	1
fig|279238.18.peg.768	Saro_0747		PATRIC.279238.18.NC_007794.CDS.792113.792868.fwd	CDS	792113	792868	756	+	YP_496028.1	251	Capsular polysaccharide ABC transporter, permease protein KpsM	Capsular polysaccharide ABC transporter, permease protein KpsM	753	0	0	0	0	0	0	1	1
fig|279238.18.peg.769	Saro_0748		PATRIC.279238.18.NC_007794.CDS.792865.793563.fwd	CDS	792865	793563	699	+	YP_496029.1	232	Capsular polysaccharide ABC transporter, ATP-binding protein KpsT	Capsular polysaccharide ABC transporter, ATP-binding protein KpsT	696	0	0	0	0	0	0	1	1
fig|279238.18.peg.770	Saro_0749		PATRIC.279238.18.NC_007794.CDS.793671.794450.fwd	CDS	793671	794450	780	+	YP_496030.1	259	hypothetical protein	hypothetical protein	777	0	0	0	0	0	0	1	1
fig|279238.18.peg.771	Saro_0750		PATRIC.279238.18.NC_007794.CDS.794456.796771.fwd	CDS	794456	796771	2316	+	YP_496031.1	771	Capsular polysaccharide glycosyltransferase biosynthesis protein WcbB	Capsular polysaccharide glycosyltransferase biosynthesis protein WcbB	2313	0	0	0	0	0	0	1	1
fig|279238.18.peg.772	Saro_0751		PATRIC.279238.18.NC_007794.CDS.796879.797691.fwd	CDS	796879	797691	813	+	YP_496032.1	270	SAM-dependent methyltransferase	SAM-dependent methyltransferase	810	0	0	0	0	0	0	1	1
fig|279238.18.peg.773	Saro_0752		PATRIC.279238.18.NC_007794.CDS.797758.799029.fwd	CDS	797758	799029	1272	+	YP_496033.1	423	Glycosyltransferase	Glycosyltransferase	1269	0	0	0	0	0	0	1	1
fig|279238.18.peg.774	Saro_0753		PATRIC.279238.18.NC_007794.CDS.799043.800221.fwd	CDS	799043	800221	1179	+	YP_496034.1	392	Capsular polysaccharide biosynthesis/export periplasmic protein WcbC	Capsular polysaccharide biosynthesis/export periplasmic protein WcbC	1176	0	0	0	0	0	0	1	1
fig|279238.18.peg.775	Saro_0754		PATRIC.279238.18.NC_007794.CDS.800381.802510.fwd	CDS	800381	802510	2130	+	YP_496035.1	709	Zinc-regulated outer membrane receptor	Zinc-regulated outer membrane receptor	2127	0	0	0	0	0	0	1	1
fig|279238.18.peg.776	Saro_0755		PATRIC.279238.18.NC_007794.CDS.802606.803580.rev	CDS	802606	803580	975	-	YP_496036.1	324	Transcriptional regulator, LacI family	Transcriptional regulator, LacI family	972	0	0	0	0	0	0	1	1
fig|279238.18.peg.777	Saro_0756		PATRIC.279238.18.NC_007794.CDS.803799.805238.fwd	CDS	803799	805238	1440	+	YP_496037.1	479	Xylulose kinase (EC 2.7.1.17)	Xylulose kinase (EC 2.7.1.17)	1437	0	0	0	0	0	0	1	1
fig|279238.18.peg.778	Saro_0757		PATRIC.279238.18.NC_007794.CDS.805250.806563.fwd	CDS	805250	806563	1314	+	YP_496038.1	437	Xylose isomerase (EC 5.3.1.5)	Xylose isomerase (EC 5.3.1.5)	1311	0	0	0	0	0	0	1	1
fig|279238.18.peg.779	Saro_0758		PATRIC.279238.18.NC_007794.CDS.807011.807907.rev	CDS	807011	807907	897	-	YP_496039.1	298	Transcriptional regulator, AraC family	Transcriptional regulator, AraC family	894	0	0	0	0	0	0	1	1
fig|279238.18.peg.780	Saro_0759		PATRIC.279238.18.NC_007794.CDS.807907.809118.rev	CDS	807907	809118	1212	-	YP_496040.1	403	Putative cytochrome P450 hydroxylase	Putative cytochrome P450 hydroxylase	1209	0	0	0	0	0	0	1	1
fig|279238.18.peg.781	Saro_0760		PATRIC.279238.18.NC_007794.CDS.809121.811361.rev	CDS	809121	811361	2241	-	YP_496041.1	746	TonB-dependent receptor	TonB-dependent receptor	2238	0	0	0	0	0	0	1	1
fig|279238.18.peg.782			PATRIC.279238.18.NC_007794.CDS.811607.811723.fwd	CDS	811607	811723	117	+		38	hypothetical protein	hypothetical protein	114	0	0	0	0	0	0	1	1
fig|279238.18.peg.783	Saro_0762		PATRIC.279238.18.NC_007794.CDS.812004.812432.fwd	CDS	812004	812432	429	+	YP_496042.1	142	hypothetical protein	hypothetical protein	426	0	0	0	0	0	0	1	1
fig|279238.18.peg.784	Saro_0763		PATRIC.279238.18.NC_007794.CDS.812451.813524.rev	CDS	812451	813524	1074	-	YP_496043.1	357	hypothetical protein	hypothetical protein	1071	0	0	0	0	0	0	1	1
fig|279238.18.peg.785	Saro_0764		PATRIC.279238.18.NC_007794.CDS.813526.816048.rev	CDS	813526	816048	2523	-	YP_496044.1	840	P pilus assembly protein, porin PapC	P pilus assembly protein, porin PapC	2520	0	0	0	0	0	0	1	1
fig|279238.18.peg.786	Saro_0765		PATRIC.279238.18.NC_007794.CDS.816051.816773.rev	CDS	816051	816773	723	-	YP_496045.1	240	hypothetical protein	hypothetical protein	720	0	0	0	0	0	0	1	1
fig|279238.18.peg.787	Saro_0766		PATRIC.279238.18.NC_007794.CDS.816842.817414.rev	CDS	816842	817414	573	-	YP_496046.1	190	hypothetical protein	hypothetical protein	570	0	0	0	0	0	0	1	1
fig|279238.18.peg.788	Saro_0767		PATRIC.279238.18.NC_007794.CDS.817414.817674.rev	CDS	817414	817674	261	-	YP_496047.1	86	hypothetical protein	hypothetical protein	258	0	0	0	0	0	0	1	1
fig|279238.18.peg.789	Saro_0768		PATRIC.279238.18.NC_007794.CDS.818022.818591.rev	CDS	818022	818591	570	-	YP_496048.1	189	hypothetical protein	hypothetical protein	567	0	0	0	0	0	0	1	1
fig|279238.18.peg.790	Saro_0769		PATRIC.279238.18.NC_007794.CDS.818597.819172.rev	CDS	818597	819172	576	-	YP_496049.1	191	hypothetical protein	hypothetical protein	573	0	0	0	0	0	0	1	1
fig|279238.18.peg.791	Saro_0770		PATRIC.279238.18.NC_007794.CDS.819213.819746.rev	CDS	819213	819746	534	-	YP_496050.1	177	hypothetical protein	hypothetical protein	531	0	0	0	0	0	0	1	1
fig|279238.18.peg.792	Saro_0771		PATRIC.279238.18.NC_007794.CDS.819769.820344.rev	CDS	819769	820344	576	-	YP_496051.1	191	hypothetical protein	hypothetical protein	573	0	0	0	0	0	0	1	1
fig|279238.18.peg.793	Saro_0772		PATRIC.279238.18.NC_007794.CDS.820417.820674.rev	CDS	820417	820674	258	-	YP_496052.1	85	hypothetical protein	hypothetical protein	255	0	0	0	0	0	0	1	1
fig|279238.18.peg.794	Saro_0774		PATRIC.279238.18.NC_007794.CDS.822519.823604.rev	CDS	822519	823604	1086	-	YP_496054.1	361	L-lactate dehydrogenase	L-lactate dehydrogenase	1083	0	0	0	0	0	0	1	1
fig|279238.18.peg.795	Saro_0775		PATRIC.279238.18.NC_007794.CDS.823625.824614.rev	CDS	823625	824614	990	-	YP_496055.1	329	hypothetical protein	hypothetical protein	987	0	0	0	0	0	0	1	1
fig|279238.18.peg.796	Saro_0776		PATRIC.279238.18.NC_007794.CDS.824644.825819.rev	CDS	824644	825819	1176	-	YP_496056.1	391	hypothetical protein	hypothetical protein	1173	0	0	0	0	0	0	1	1
fig|279238.18.peg.797	Saro_0777		PATRIC.279238.18.NC_007794.CDS.825873.826031.rev	CDS	825873	826031	159	-	YP_496057.1	52	hypothetical protein	hypothetical protein	156	0	0	0	0	0	0	1	1
fig|279238.18.peg.798	Saro_0778		PATRIC.279238.18.NC_007794.CDS.826510.827112.fwd	CDS	826510	827112	603	+	YP_496058.1	200	Transcriptional regulator, AcrR family	Transcriptional regulator, AcrR family	600	0	0	0	0	0	0	1	1
fig|279238.18.peg.799	Saro_0779		PATRIC.279238.18.NC_007794.CDS.827289.829526.fwd	CDS	827289	829526	2238	+	YP_496059.1	745	TonB-dependent receptor	TonB-dependent receptor	2235	0	0	0	0	0	0	1	1
fig|279238.18.peg.800	Saro_0780		PATRIC.279238.18.NC_007794.CDS.829618.830526.fwd	CDS	829618	830526	909	+	YP_496060.1	302	FIG00879036: hypothetical protein	FIG00879036: hypothetical protein	906	0	0	0	0	0	0	1	1
fig|279238.18.peg.801	Saro_0781		PATRIC.279238.18.NC_007794.CDS.830561.830965.fwd	CDS	830561	830965	405	+	YP_496061.1	134	hypothetical protein	hypothetical protein	402	0	0	0	0	0	0	1	1
fig|279238.18.peg.802	Saro_0782		PATRIC.279238.18.NC_007794.CDS.831038.831862.fwd	CDS	831038	831862	825	+	YP_496062.1	274	Phytanoyl-CoA dioxygenase	Phytanoyl-CoA dioxygenase	822	0	0	0	0	0	0	1	1
fig|279238.18.peg.803			PATRIC.279238.18.NC_007794.CDS.831801.832028.rev	CDS	831801	832028	228	-		75	Mobile element protein	Mobile element protein	225	0	0	0	0	0	0	1	1
fig|279238.18.peg.804	Saro_0784		PATRIC.279238.18.NC_007794.CDS.832239.832796.rev	CDS	832239	832796	558	-	YP_496063.1	185	Transcriptional regulator, AcrR family	Transcriptional regulator, AcrR family	555	0	0	0	0	0	0	1	1
fig|279238.18.peg.805	Saro_0785		PATRIC.279238.18.NC_007794.CDS.832996.833913.fwd	CDS	832996	833913	918	+	YP_496064.1	305	FIG00879036: hypothetical protein	FIG00879036: hypothetical protein	915	0	0	0	0	0	0	1	1
fig|279238.18.peg.806	Saro_0786		PATRIC.279238.18.NC_007794.CDS.833906.834310.fwd	CDS	833906	834310	405	+	YP_496065.1	134	hypothetical protein	hypothetical protein	402	0	0	0	0	0	0	1	1
fig|279238.18.peg.807	Saro_0787		PATRIC.279238.18.NC_007794.CDS.834388.836754.fwd	CDS	834388	836754	2367	+	YP_496066.1	788	TonB-dependent receptor	TonB-dependent receptor	2364	0	0	0	0	0	0	1	1
fig|279238.18.peg.808	Saro_0788		PATRIC.279238.18.NC_007794.CDS.836836.837762.fwd	CDS	836836	837762	927	+	YP_496067.1	308	Esterase/lipase-like	Esterase/lipase-like	924	8652.7	5170.4	-0.74	1.59902e+07	1.91097e+07	-3482.3	0.5589	1
fig|279238.18.peg.809	Saro_0789		PATRIC.279238.18.NC_007794.CDS.837765.839096.fwd	CDS	837765	839096	1332	+	YP_496068.1	443	glycoside hydrolase family protein	glycoside hydrolase family protein	1329	0	0	0	0	0	0	1	1
fig|279238.18.peg.810	Saro_0790		PATRIC.279238.18.NC_007794.CDS.839311.839643.rev	CDS	839311	839643	333	-	YP_496069.1	110	Transposase	Transposase	330	0	0	0	0	0	0	1	1
fig|279238.18.peg.811	Saro_0791		PATRIC.279238.18.NC_007794.CDS.840137.840940.fwd	CDS	840137	840940	804	+	YP_496070.1	267	FIG00637171: hypothetical protein	FIG00637171: hypothetical protein	801	0	0	0	0	0	0	1	1
fig|279238.18.peg.812	Saro_0792		PATRIC.279238.18.NC_007794.CDS.841071.842240.fwd	CDS	841071	842240	1170	+	YP_496071.1	389	Aspartate aminotransferase (EC 2.6.1.1)	Aspartate aminotransferase (EC 2.6.1.1)	1167	0	0	0	0	0	0	1	1
fig|279238.18.peg.813	Saro_0793		PATRIC.279238.18.NC_007794.CDS.842319.843251.rev	CDS	842319	843251	933	-	YP_496072.1	310	Short-chain dehydrogenase/reductase SDR?	Short-chain dehydrogenase/reductase SDR?	930	0	0	0	0	0	0	1	1
fig|279238.18.peg.814	Saro_0794		PATRIC.279238.18.NC_007794.CDS.843248.844180.rev	CDS	843248	844180	933	-	YP_496073.1	310	Dehydrogenases with different specificities (related to short-chain alcohol dehydrogenases)	Dehydrogenases with different specificities (related to short-chain alcohol dehydrogenases)	930	0	0	0	0	0	0	1	1
fig|279238.18.peg.815	Saro_0795		PATRIC.279238.18.NC_007794.CDS.844408.845796.fwd	CDS	844408	845796	1389	+	YP_496074.1	462	Uncharacterized MFS-type transporter	Uncharacterized MFS-type transporter	1386	0	0	0	0	0	0	1	1
fig|279238.18.peg.816	Saro_0796		PATRIC.279238.18.NC_007794.CDS.845889.846629.fwd	CDS	845889	846629	741	+	YP_496075.1	246	hypothetical protein	hypothetical protein	738	0	0	0	0	0	0	1	1
fig|279238.18.peg.817	Saro_0797		PATRIC.279238.18.NC_007794.CDS.846780.848210.fwd	CDS	846780	848210	1431	+	YP_496076.1	476	2-ketoglutaric semialdehyde dehydrogenase (EC 1.2.1.26)	2-ketoglutaric semialdehyde dehydrogenase (EC 1.2.1.26)	1428	0	0	0	0	0	0	1	1
fig|279238.18.peg.818	Saro_0798		PATRIC.279238.18.NC_007794.CDS.848301.848978.fwd	CDS	848301	848978	678	+	YP_496077.1	225	hypothetical protein	hypothetical protein	675	14316.6	11247.2	-0.35	1.93274e+07	3.03676e+07	-3069.4	0.9003	1
fig|279238.18.peg.819	Saro_0799		PATRIC.279238.18.NC_007794.CDS.849016.850071.fwd	CDS	849016	850071	1056	+	YP_496078.1	351	2-amino-3-carboxymuconate-6-semialdehyde decarboxylase (EC 4.1.1.45)	2-amino-3-carboxymuconate-6-semialdehyde decarboxylase (EC 4.1.1.45)	1053	0	0	0	0	0	0	1	1
fig|279238.18.peg.820	Saro_0800		PATRIC.279238.18.NC_007794.CDS.850094.851695.fwd	CDS	850094	851695	1602	+	YP_496079.1	533	Uncharacterized MFS-type transporter	Uncharacterized MFS-type transporter	1599	0	0	0	0	0	0	1	1
fig|279238.18.peg.821	Saro_0801		PATRIC.279238.18.NC_007794.CDS.851855.852331.rev	CDS	851855	852331	477	-	YP_496080.1	158	hypothetical protein	hypothetical protein	474	0	0	0	0	0	0	1	1
fig|279238.18.peg.822	Saro_0802		PATRIC.279238.18.NC_007794.CDS.852328.853812.rev	CDS	852328	853812	1485	-	YP_496081.1	494	Lignostilbene-alpha,beta-dioxygenase and related enzymes	Lignostilbene-alpha,beta-dioxygenase and related enzymes	1482	0	0	0	0	0	0	1	1
fig|279238.18.peg.823	Saro_0803		PATRIC.279238.18.NC_007794.CDS.853881.854354.fwd	CDS	853881	854354	474	+	YP_496082.1	157	Transcriptional regulator, MarR family	Transcriptional regulator, MarR family	471	0	0	0	0	0	0	1	1
fig|279238.18.peg.824	Saro_0804		PATRIC.279238.18.NC_007794.CDS.854402.855700.fwd	CDS	854402	855700	1299	+	YP_496083.1	432	hypothetical protein	hypothetical protein	1296	0	0	0	0	0	0	1	1
fig|279238.18.peg.825	Saro_0805		PATRIC.279238.18.NC_007794.CDS.855927.857228.fwd	CDS	855927	857228	1302	+	YP_496084.1	433	Zn-dependent dipeptidase-like protein	Zn-dependent dipeptidase-like protein	1299	0	0	0	0	0	0	1	1
fig|279238.18.peg.826	Saro_0806		PATRIC.279238.18.NC_007794.CDS.857600.857980.fwd	CDS	857600	857980	381	+	YP_496085.1	126	Lactoylglutathione lyase and related lyases	Lactoylglutathione lyase and related lyases	378	0	0	0	0	0	0	1	1
fig|279238.18.peg.827	Saro_0807		PATRIC.279238.18.NC_007794.CDS.858057.859466.rev	CDS	858057	859466	1410	-	YP_496086.1	469	Transcriptional regulator, Xre family	Transcriptional regulator, Xre family	1407	0	0	0	0	0	0	1	1
fig|279238.18.peg.828	Saro_0808		PATRIC.279238.18.NC_007794.CDS.859691.861217.fwd	CDS	859691	861217	1527	+	YP_496087.1	508	Propionyl-CoA carboxylase carboxyl transferase subunit (EC 6.4.1.3)	Propionyl-CoA carboxylase carboxyl transferase subunit (EC 6.4.1.3)	1524	0	0	0	0	0	0	1	1
fig|279238.18.peg.829	Saro_0809		PATRIC.279238.18.NC_007794.CDS.861245.862423.fwd	CDS	861245	862423	1179	+	YP_496088.1	392	3-ketoacyl-CoA thiolase (EC 2.3.1.16) @ Acetyl-CoA acetyltransferase (EC 2.3.1.9)	3-ketoacyl-CoA thiolase (EC 2.3.1.16) @ Acetyl-CoA acetyltransferase (EC 2.3.1.9)	1176	0	0	0	0	0	0	1	1
fig|279238.18.peg.830	Saro_0810		PATRIC.279238.18.NC_007794.CDS.862426.862866.fwd	CDS	862426	862866	441	+	YP_496089.1	146	Methylmalonyl-CoA epimerase (EC 5.1.99.1) @ Ethylmalonyl-CoA epimerase	Methylmalonyl-CoA epimerase (EC 5.1.99.1) @ Ethylmalonyl-CoA epimerase	438	0	0	0	0	0	0	1	1
fig|279238.18.peg.831	Saro_0811		PATRIC.279238.18.NC_007794.CDS.862984.865128.fwd	CDS	862984	865128	2145	+	YP_496090.1	714	Methylmalonyl-CoA mutase (EC 5.4.99.2) / B12 binding domain of Methylmalonyl-CoA mutase (EC 5.4.99.2)	Methylmalonyl-CoA mutase (EC 5.4.99.2) / B12 binding domain of Methylmalonyl-CoA mutase (EC 5.4.99.2)	2142	0	0	0	0	0	0	1	1
fig|279238.18.peg.832	Saro_0813		PATRIC.279238.18.NC_007794.CDS.865399.866682.fwd	CDS	865399	866682	1284	+	YP_496092.1	427	O-acetylhomoserine sulfhydrylase (EC 2.5.1.49) @ O-succinylhomoserine sulfhydrylase (EC 2.5.1.48)	O-acetylhomoserine sulfhydrylase (EC 2.5.1.49) @ O-succinylhomoserine sulfhydrylase (EC 2.5.1.48)	1281	0	0	0	0	0	0	1	1
fig|279238.18.peg.833	Saro_0814		PATRIC.279238.18.NC_007794.CDS.866733.867068.rev	CDS	866733	867068	336	-	YP_496093.1	111	Excinuclease ABC, C subunit-like	Excinuclease ABC, C subunit-like	333	0	0	0	0	0	0	1	1
fig|279238.18.peg.834	Saro_0815		PATRIC.279238.18.NC_007794.CDS.867522.869543.fwd	CDS	867522	869543	2022	+	YP_496094.1	673	Propionyl-CoA carboxylase biotin-containing subunit (EC 6.4.1.3)	Propionyl-CoA carboxylase biotin-containing subunit (EC 6.4.1.3)	2019	0	0	0	0	0	0	1	1
fig|279238.18.peg.835	Saro_0816		PATRIC.279238.18.NC_007794.CDS.869612.871045.rev	CDS	869612	871045	1434	-	YP_496095.1	477	D-Lactate dehydrogenase, cytochrome c-dependent (EC 1.1.2.4)	D-Lactate dehydrogenase, cytochrome c-dependent (EC 1.1.2.4)	1431	0	0	0	0	0	0	1	1
fig|279238.18.peg.836	Saro_0817		PATRIC.279238.18.NC_007794.CDS.871189.871578.fwd	CDS	871189	871578	390	+	YP_496096.1	129	Cytochrome c2	Cytochrome c2	387	0	0	0	0	0	0	1	1
fig|279238.18.peg.837	Saro_0818		PATRIC.279238.18.NC_007794.CDS.871589.873526.rev	CDS	871589	873526	1938	-	YP_496097.1	645	Alkyl sulfatase and related hydrolases, MBL-fold metallo-hydrolase superfamily	Alkyl sulfatase and related hydrolases, MBL-fold metallo-hydrolase superfamily	1935	0	0	0	0	0	0	1	1
fig|279238.18.peg.838	Saro_0819		PATRIC.279238.18.NC_007794.CDS.873696.874724.fwd	CDS	873696	874724	1029	+	YP_496098.1	342	Aldose 1-epimerase (EC 5.1.3.3)	Aldose 1-epimerase (EC 5.1.3.3)	1026	0	0	0	0	0	0	1	1
fig|279238.18.peg.839	Saro_0820		PATRIC.279238.18.NC_007794.CDS.874729.874947.rev	CDS	874729	874947	219	-	YP_496099.1	72	hypothetical protein	hypothetical protein	216	0	0	0	0	0	0	1	1
fig|279238.18.peg.840	Saro_0821		PATRIC.279238.18.NC_007794.CDS.875100.876857.rev	CDS	875100	876857	1758	-	YP_496100.1	585	AMP-binding enzyme, associated with serine palmitoyltransferase	AMP-binding enzyme, associated with serine palmitoyltransferase	1755	0	0	0	0	0	0	1	1
fig|279238.18.peg.841	Saro_0822		PATRIC.279238.18.NC_007794.CDS.877251.877616.fwd	CDS	877251	877616	366	+	YP_496101.1	121	Regulatory protein RecX	Regulatory protein RecX	363	0	0	0	0	0	0	1	1
fig|279238.18.peg.842	Saro_0823		PATRIC.279238.18.NC_007794.CDS.877600.878097.fwd	CDS	877600	878097	498	+	YP_496102.1	165	Exported protein	Exported protein	495	0	0	0	0	0	0	1	1
fig|279238.18.peg.843	Saro_0824		PATRIC.279238.18.NC_007794.CDS.878184.878597.fwd	CDS	878184	878597	414	+	YP_496103.1	137	NADH:ubiquinone oxidoreductase 17.2 kD subunit	NADH:ubiquinone oxidoreductase 17.2 kD subunit	411	0	0	0	0	0	0	1	1
fig|279238.18.peg.844	Saro_0826	aat	PATRIC.279238.18.NC_007794.CDS.879049.879840.rev	CDS	879049	879840	792	-	YP_496105.1	263	Leucyl/phenylalanyl-tRNA--protein transferase (EC 2.3.2.6)	Leucyl/phenylalanyl-tRNA--protein transferase (EC 2.3.2.6)	789	0	0	0	0	0	0	1	1
fig|279238.18.peg.845	Saro_0827		PATRIC.279238.18.NC_007794.CDS.880265.880684.fwd	CDS	880265	880684	420	+	YP_496106.1	139	Regulator of nucleoside diphosphate kinase	Regulator of nucleoside diphosphate kinase	417	0	0	0	0	0	0	1	1
fig|279238.18.peg.846	Saro_0828		PATRIC.279238.18.NC_007794.CDS.880716.880988.fwd	CDS	880716	880988	273	+	YP_496107.1	90	Transcriptional regulator	Transcriptional regulator	270	0	0	0	0	0	0	1	1
fig|279238.18.peg.847	Saro_0829		PATRIC.279238.18.NC_007794.CDS.881069.881854.rev	CDS	881069	881854	786	-	YP_496108.1	261	hypothetical protein	hypothetical protein	783	0	0	0	0	0	0	1	1
fig|279238.18.peg.848	Saro_0830		PATRIC.279238.18.NC_007794.CDS.881925.882569.rev	CDS	881925	882569	645	-	YP_496109.1	214	hypothetical protein	hypothetical protein	642	0	0	0	0	0	0	1	1
fig|279238.18.peg.849	Saro_0831		PATRIC.279238.18.NC_007794.CDS.882900.883094.fwd	CDS	882900	883094	195	+	YP_496110.1	64	Protein translocase subunit SecE	Protein translocase subunit SecE	192	0	0	0	0	0	0	1	1
fig|279238.18.peg.850	Saro_0832		PATRIC.279238.18.NC_007794.CDS.883127.883663.fwd	CDS	883127	883663	537	+	YP_496111.1	178	Transcription antitermination protein NusG	Transcription antitermination protein NusG	534	0	0	0	0	0	0	1	1
fig|279238.18.peg.851	Saro_0833	rplK	PATRIC.279238.18.NC_007794.CDS.883820.884251.fwd	CDS	883820	884251	432	+	YP_496112.1	143	LSU ribosomal protein L11p (L12e)	LSU ribosomal protein L11p (L12e)	429	0	0	0	0	0	0	1	1
fig|279238.18.peg.852	Saro_0834	rplA	PATRIC.279238.18.NC_007794.CDS.884256.884957.fwd	CDS	884256	884957	702	+	YP_496113.1	233	LSU ribosomal protein L1p (L10Ae)	LSU ribosomal protein L1p (L10Ae)	699	0	0	0	0	0	0	1	1
fig|279238.18.peg.853	Saro_0835		PATRIC.279238.18.NC_007794.CDS.885047.885244.fwd	CDS	885047	885244	198	+	YP_496114.1	65	hypothetical protein	hypothetical protein	195	0	0	0	0	0	0	1	1
fig|279238.18.peg.854	Saro_0836		PATRIC.279238.18.NC_007794.CDS.885225.885779.rev	CDS	885225	885779	555	-	YP_496115.1	184	y4mC gene in pNGR234a homolog	y4mC gene in pNGR234a homolog	552	0	0	0	0	0	0	1	1
fig|279238.18.peg.855	Saro_0837		PATRIC.279238.18.NC_007794.CDS.885781.886479.rev	CDS	885781	886479	699	-	YP_496116.1	232	peptidyl-prolyl cis-trans isomerase A	peptidyl-prolyl cis-trans isomerase A	696	0	0	0	0	0	0	1	1
fig|279238.18.peg.856	Saro_0838		PATRIC.279238.18.NC_007794.CDS.886512.888611.rev	CDS	886512	888611	2100	-	YP_496117.1	699	hypothetical protein	hypothetical protein	2097	0	0	0	0	0	0	1	1
fig|279238.18.peg.857	Saro_0839		PATRIC.279238.18.NC_007794.CDS.888663.889424.rev	CDS	888663	889424	762	-	YP_496118.1	253	ADP-ribose pyrophosphatase of COG1058 family (EC 3.6.1.13)	ADP-ribose pyrophosphatase of COG1058 family (EC 3.6.1.13)	759	0	0	0	0	0	0	1	1
fig|279238.18.peg.858	Saro_0840		PATRIC.279238.18.NC_007794.CDS.889465.890988.rev	CDS	889465	890988	1524	-	YP_496119.1	507	Monooxygenase, flavin-binding family	Monooxygenase, flavin-binding family	1521	0	0	0	0	0	0	1	1
fig|279238.18.peg.859	Saro_0841		PATRIC.279238.18.NC_007794.CDS.891079.892053.fwd	CDS	891079	892053	975	+	YP_496120.1	324	Magnesium and cobalt transport protein CorA	Magnesium and cobalt transport protein CorA	972	0	0	0	0	0	0	1	1
fig|279238.18.peg.860	Saro_0842		PATRIC.279238.18.NC_007794.CDS.892151.892828.fwd	CDS	892151	892828	678	+	YP_496121.1	225	Phosphate transport regulator (distant homolog of PhoU)	Phosphate transport regulator (distant homolog of PhoU)	675	0	0	0	0	0	0	1	1
fig|279238.18.peg.861	Saro_0843		PATRIC.279238.18.NC_007794.CDS.892853.893851.fwd	CDS	892853	893851	999	+	YP_496122.1	332	Probable low-affinity inorganic phosphate transporter	Probable low-affinity inorganic phosphate transporter	996	0	0	0	0	0	0	1	1
fig|279238.18.peg.862	Saro_0844		PATRIC.279238.18.NC_007794.CDS.893966.895585.fwd	CDS	893966	895585	1620	+	YP_496123.1	539	hypothetical protein	hypothetical protein	1617	0	0	0	0	0	0	1	1
fig|279238.18.peg.863	Saro_0845		PATRIC.279238.18.NC_007794.CDS.895720.897009.fwd	CDS	895720	897009	1290	+	YP_496124.1	429	hypothetical protein	hypothetical protein	1287	0	0	0	0	0	0	1	1
fig|279238.18.peg.864	Saro_0846		PATRIC.279238.18.NC_007794.CDS.897013.898428.rev	CDS	897013	898428	1416	-	YP_496125.1	471	Ribosomal protein S12p Asp88 (E. coli) methylthiotransferase (EC 2.8.4.4)	Ribosomal protein S12p Asp88 (E. coli) methylthiotransferase (EC 2.8.4.4)	1413	0	0	0	0	0	0	1	1
fig|279238.18.peg.865	Saro_0847		PATRIC.279238.18.NC_007794.CDS.898533.898943.fwd	CDS	898533	898943	411	+	YP_496126.1	136	hypothetical protein	hypothetical protein	408	0	0	0	0	0	0	1	1
fig|279238.18.peg.866	Saro_0848		PATRIC.279238.18.NC_007794.CDS.898940.899983.rev	CDS	898940	899983	1044	-	YP_496127.1	347	Potassium channel protein	Potassium channel protein	1041	0	0	0	0	0	0	1	1
fig|279238.18.peg.867	Saro_0849		PATRIC.279238.18.NC_007794.CDS.899983.900738.rev	CDS	899983	900738	756	-	YP_496128.1	251	Membrane proteins related to metalloendopeptidases	Membrane proteins related to metalloendopeptidases	753	0	0	0	0	0	0	1	1
fig|279238.18.peg.868	Saro_0850		PATRIC.279238.18.NC_007794.CDS.900738.902018.rev	CDS	900738	902018	1281	-	YP_496129.1	426	Seryl-tRNA synthetase (EC 6.1.1.11)	Seryl-tRNA synthetase (EC 6.1.1.11)	1278	0	0	0	0	0	0	1	1
fig|279238.18.peg.869	Saro_0851		PATRIC.279238.18.NC_007794.CDS.902064.902255.rev	CDS	902064	902255	192	-	YP_496130.1	63	Uncharacterized membrane protein Rmet_3714	Uncharacterized membrane protein Rmet_3714	189	0	0	0	0	0	0	1	1
fig|279238.18.peg.870	Saro_0852		PATRIC.279238.18.NC_007794.CDS.902522.904303.fwd	CDS	902522	904303	1782	+	YP_496131.1	593	Methyl-accepting chemotaxis sensor/transducer protein	Methyl-accepting chemotaxis sensor/transducer protein	1779	0	0	0	0	0	0	1	1
fig|279238.18.peg.871	Saro_0853		PATRIC.279238.18.NC_007794.CDS.904571.904870.fwd	CDS	904571	904870	300	+	YP_496132.1	99	hypothetical protein	hypothetical protein	297	0	0	0	0	0	0	1	1
fig|279238.18.peg.872	Saro_0854		PATRIC.279238.18.NC_007794.CDS.904919.905815.rev	CDS	904919	905815	897	-	YP_496133.1	298	Transcriptional regulator, LysR family	Transcriptional regulator, LysR family	894	0	0	0	0	0	0	1	1
fig|279238.18.peg.873	Saro_0855		PATRIC.279238.18.NC_007794.CDS.905920.907416.fwd	CDS	905920	907416	1497	+	YP_496134.1	498	Methylmalonate-semialdehyde dehydrogenase (EC 1.2.1.27)	Methylmalonate-semialdehyde dehydrogenase (EC 1.2.1.27)	1494	0	0	0	0	0	0	1	1
fig|279238.18.peg.874	Saro_0856		PATRIC.279238.18.NC_007794.CDS.907491.907985.fwd	CDS	907491	907985	495	+	YP_496135.1	164	hypothetical protein	hypothetical protein	492	0	0	0	0	0	0	1	1
fig|279238.18.peg.875	Saro_0857		PATRIC.279238.18.NC_007794.CDS.907997.908311.fwd	CDS	907997	908311	315	+	YP_496136.1	104	hypothetical protein	hypothetical protein	312	0	0	0	0	0	0	1	1
fig|279238.18.peg.876	Saro_0858		PATRIC.279238.18.NC_007794.CDS.908398.909540.fwd	CDS	908398	909540	1143	+	YP_496137.1	380	Branched-chain acyl-CoA dehydrogenase (EC 1.3.99.12)	Branched-chain acyl-CoA dehydrogenase (EC 1.3.99.12)	1140	0	0	0	0	0	0	1	1
fig|279238.18.peg.877	Saro_0859		PATRIC.279238.18.NC_007794.CDS.909537.910583.fwd	CDS	909537	910583	1047	+	YP_496138.1	348	3-hydroxyisobutyryl-CoA hydrolase (EC 3.1.2.4)	3-hydroxyisobutyryl-CoA hydrolase (EC 3.1.2.4)	1044	0	0	0	0	0	0	1	1
fig|279238.18.peg.878	Saro_0860		PATRIC.279238.18.NC_007794.CDS.910697.911482.fwd	CDS	910697	911482	786	+	YP_496139.1	261	Enoyl-CoA hydratase (EC 4.2.1.17) => degradation of branched-chain amino acids and alpha-keto acids	Enoyl-CoA hydratase (EC 4.2.1.17) => degradation of branched-chain amino acids and alpha-keto acids	783	0	0	0	0	0	0	1	1
fig|279238.18.peg.879	Saro_0861		PATRIC.279238.18.NC_007794.CDS.911487.912356.fwd	CDS	911487	912356	870	+	YP_496140.1	289	3-hydroxyisobutyrate dehydrogenase (EC 1.1.1.31)	3-hydroxyisobutyrate dehydrogenase (EC 1.1.1.31)	867	0	0	0	0	0	0	1	1
fig|279238.18.peg.880	Saro_0862		PATRIC.279238.18.NC_007794.CDS.912404.913183.rev	CDS	912404	913183	780	-	YP_496141.1	259	hypothetical protein	hypothetical protein	777	0	0	0	0	0	0	1	1
fig|279238.18.peg.881	Saro_0863	engA	PATRIC.279238.18.NC_007794.CDS.913308.914693.fwd	CDS	913308	914693	1386	+	YP_496142.1	461	GTP-binding protein EngA	GTP-binding protein EngA	1383	0	0	0	0	0	0	1	1
fig|279238.18.peg.882	Saro_0864		PATRIC.279238.18.NC_007794.CDS.914694.916976.rev	CDS	914694	916976	2283	-	YP_496143.1	760	Outer membrane receptor proteins, mostly Fe transport	Outer membrane receptor proteins, mostly Fe transport	2280	0	0	0	0	0	0	1	1
fig|279238.18.peg.883	Saro_0865		PATRIC.279238.18.NC_007794.CDS.917069.917809.rev	CDS	917069	917809	741	-	YP_496144.1	246	hypothetical protein	hypothetical protein	738	0	0	0	0	0	0	1	1
fig|279238.18.peg.884	Saro_0866		PATRIC.279238.18.NC_007794.CDS.918006.920645.fwd	CDS	918006	920645	2640	+	YP_496145.1	879	TonB-dependent receptor	TonB-dependent receptor	2637	0	0	0	0	0	0	1	1
fig|279238.18.peg.885	Saro_0867		PATRIC.279238.18.NC_007794.CDS.920716.921891.rev	CDS	920716	921891	1176	-	YP_496146.1	391	3-ketoacyl-CoA thiolase (EC 2.3.1.16) @ Acetyl-CoA acetyltransferase (EC 2.3.1.9)	3-ketoacyl-CoA thiolase (EC 2.3.1.16) @ Acetyl-CoA acetyltransferase (EC 2.3.1.9)	1173	0	0	0	0	0	0	1	1
fig|279238.18.peg.886	Saro_0868		PATRIC.279238.18.NC_007794.CDS.921894.923498.rev	CDS	921894	923498	1605	-	YP_496147.1	534	Long-chain-fatty-acid--CoA ligase (EC 6.2.1.3)	Long-chain-fatty-acid--CoA ligase (EC 6.2.1.3)	1602	0	0	0	0	0	0	1	1
fig|279238.18.peg.887	Saro_0869		PATRIC.279238.18.NC_007794.CDS.923513.924769.rev	CDS	923513	924769	1257	-	YP_496148.1	418	3-hydroxyacyl-CoA dehydrogenase (EC 1.1.1.35)	3-hydroxyacyl-CoA dehydrogenase (EC 1.1.1.35)	1254	0	2482.7	11.28	0	1.24531e+07	2482.7	1	1
fig|279238.18.peg.888	Saro_0870		PATRIC.279238.18.NC_007794.CDS.924792.926024.rev	CDS	924792	926024	1233	-	YP_496149.1	410	Beta-lactamase class C-like and penicillin binding proteins (PBPs) superfamily	Beta-lactamase class C-like and penicillin binding proteins (PBPs) superfamily	1230	0	0	0	0	0	0	1	1
fig|279238.18.peg.889	Saro_0871		PATRIC.279238.18.NC_007794.CDS.926038.926910.rev	CDS	926038	926910	873	-	YP_496150.1	290	TesB-like acyl-CoA thioesterase 1	TesB-like acyl-CoA thioesterase 1	870	0	0	0	0	0	0	1	1
fig|279238.18.peg.890	Saro_0872		PATRIC.279238.18.NC_007794.CDS.927106.928386.rev	CDS	927106	928386	1281	-	YP_496151.1	426	Predicted mannose transporter, GGP family	Predicted mannose transporter, GGP family	1278	0	0	0	0	0	0	1	1
fig|279238.18.peg.891	Saro_0873		PATRIC.279238.18.NC_007794.CDS.928492.929379.rev	CDS	928492	929379	888	-	YP_496152.1	295	Transcriptional regulator, LysR family, in formaldehyde detoxification operon	Transcriptional regulator, LysR family, in formaldehyde detoxification operon	885	0	0	0	0	0	0	1	1
fig|279238.18.peg.892	Saro_0874		PATRIC.279238.18.NC_007794.CDS.929478.930590.fwd	CDS	929478	930590	1113	+	YP_496153.1	370	S-(hydroxymethyl)glutathione dehydrogenase (EC 1.1.1.284)	S-(hydroxymethyl)glutathione dehydrogenase (EC 1.1.1.284)	1110	0	0	0	0	0	0	1	1
fig|279238.18.peg.893	Saro_0875		PATRIC.279238.18.NC_007794.CDS.930813.931592.rev	CDS	930813	931592	780	-	YP_496154.1	259	2,5-dichloro-2,5-cyclohexadiene-1,4-diol dehydrogenase	2,5-dichloro-2,5-cyclohexadiene-1,4-diol dehydrogenase	777	0	0	0	0	0	0	1	1
fig|279238.18.peg.894	Saro_0876		PATRIC.279238.18.NC_007794.CDS.931664.932206.rev	CDS	931664	932206	543	-	YP_496155.1	180	ADP-ribose pyrophosphatase (EC 3.6.1.13)	ADP-ribose pyrophosphatase (EC 3.6.1.13)	540	0	0	0	0	0	0	1	1
fig|279238.18.peg.895	Saro_0877		PATRIC.279238.18.NC_007794.CDS.932203.932901.rev	CDS	932203	932901	699	-	YP_496156.1	232	FIG004694: Hypothetical protein	FIG004694: Hypothetical protein	696	0	0	0	0	0	0	1	1
fig|279238.18.peg.896	Saro_0878		PATRIC.279238.18.NC_007794.CDS.932898.933737.rev	CDS	932898	933737	840	-	YP_496157.1	279	Beta-propeller domains of methanol dehydrogenase type	Beta-propeller domains of methanol dehydrogenase type	837	0	0	0	0	0	0	1	1
fig|279238.18.peg.897	Saro_0879		PATRIC.279238.18.NC_007794.CDS.933739.934365.rev	CDS	933739	934365	627	-	YP_496158.1	208	LemA family protein	LemA family protein	624	0	0	0	0	0	0	1	1
fig|279238.18.peg.898	Saro_0880	mscL	PATRIC.279238.18.NC_007794.CDS.934521.934988.fwd	CDS	934521	934988	468	+	YP_496159.1	155	Large-conductance mechanosensitive channel	Large-conductance mechanosensitive channel	465	0	0	0	0	0	0	1	1
fig|279238.18.peg.899	Saro_0881		PATRIC.279238.18.NC_007794.CDS.935440.935685.rev	CDS	935440	935685	246	-	YP_496160.1	81	hypothetical protein	hypothetical protein	243	0	0	0	0	0	0	1	1
fig|279238.18.peg.900	Saro_0882		PATRIC.279238.18.NC_007794.CDS.935831.937096.rev	CDS	935831	937096	1266	-	YP_496161.1	421	Succinylarginine dihydrolase (EC 3.5.3.23)	Succinylarginine dihydrolase (EC 3.5.3.23)	1263	0	0	0	0	0	0	1	1
fig|279238.18.peg.901			PATRIC.279238.18.NC_007794.CDS.937049.937219.fwd	CDS	937049	937219	171	+		56	hypothetical protein	hypothetical protein	168	0	0	0	0	0	0	1	1
fig|279238.18.peg.902	Saro_0883		PATRIC.279238.18.NC_007794.CDS.937249.938286.rev	CDS	937249	938286	1038	-	YP_496162.1	345	Arginine N-succinyltransferase (EC 2.3.1.109)	Arginine N-succinyltransferase (EC 2.3.1.109)	1035	0	0	0	0	0	0	1	1
fig|279238.18.peg.903	Saro_0884		PATRIC.279238.18.NC_007794.CDS.938283.939491.rev	CDS	938283	939491	1209	-	YP_496163.1	402	Acetylornithine deacetylase/Succinyl-diaminopimelate desuccinylase and related deacylases	Acetylornithine deacetylase/Succinyl-diaminopimelate desuccinylase and related deacylases	1206	0	0	0	0	0	0	1	1
fig|279238.18.peg.904	Saro_0885		PATRIC.279238.18.NC_007794.CDS.939719.941863.fwd	CDS	939719	941863	2145	+	YP_496164.1	714	Malate synthase G (EC 2.3.3.9)	Malate synthase G (EC 2.3.3.9)	2142	0	0	0	0	0	0	1	1
fig|279238.18.peg.905	Saro_0886	ksgA	PATRIC.279238.18.NC_007794.CDS.941886.942707.rev	CDS	941886	942707	822	-	YP_496165.1	273	SSU rRNA (adenine(1518)-N(6)/adenine(1519)-N(6))-dimethyltransferase (EC 2.1.1.182)	SSU rRNA (adenine(1518)-N(6)/adenine(1519)-N(6))-dimethyltransferase (EC 2.1.1.182)	819	0	0	0	0	0	0	1	1
fig|279238.18.peg.906	Saro_0887		PATRIC.279238.18.NC_007794.CDS.942704.943711.rev	CDS	942704	943711	1008	-	YP_496166.1	335	4-hydroxythreonine-4-phosphate dehydrogenase (EC 1.1.1.262)	4-hydroxythreonine-4-phosphate dehydrogenase (EC 1.1.1.262)	1005	0	0	0	0	0	0	1	1
fig|279238.18.peg.907	Saro_0888		PATRIC.279238.18.NC_007794.CDS.943788.945158.rev	CDS	943788	945158	1371	-	YP_496167.1	456	Periplasmic chaperone and peptidyl-prolyl cis-trans isomerase of outer membrane proteins SurA (EC 5.2.1.8)	Periplasmic chaperone and peptidyl-prolyl cis-trans isomerase of outer membrane proteins SurA (EC 5.2.1.8)	1368	0	0	0	0	0	0	1	1
fig|279238.18.peg.908	Saro_0889		PATRIC.279238.18.NC_007794.CDS.945287.947512.rev	CDS	945287	947512	2226	-	YP_496168.1	741	LPS-assembly protein LptD @ Organic solvent tolerance protein precursor	LPS-assembly protein LptD @ Organic solvent tolerance protein precursor	2223	0	0	0	0	0	0	1	1
fig|279238.18.peg.909	Saro_0890		PATRIC.279238.18.NC_007794.CDS.947659.949116.fwd	CDS	947659	949116	1458	+	YP_496169.1	485	Cytosol aminopeptidase PepA (EC 3.4.11.1)	Cytosol aminopeptidase PepA (EC 3.4.11.1)	1455	0	0	0	0	0	0	1	1
fig|279238.18.peg.910	Saro_0891		PATRIC.279238.18.NC_007794.CDS.949190.949333.fwd	CDS	949190	949333	144	+	YP_496170.1	47	Uncharacterized protein Caur_1846	Uncharacterized protein Caur_1846	141	0	0	0	0	0	0	1	1
fig|279238.18.peg.911	Saro_0892		PATRIC.279238.18.NC_007794.CDS.949333.949764.fwd	CDS	949333	949764	432	+	YP_496171.1	143	DNA polymerase III chi subunit (EC 2.7.7.7)	DNA polymerase III chi subunit (EC 2.7.7.7)	429	0	0	0	0	0	0	1	1
fig|279238.18.peg.912	Saro_0893		PATRIC.279238.18.NC_007794.CDS.949958.950257.rev	CDS	949958	950257	300	-	YP_496172.1	99	Excinuclease ABC, C subunit-like	Excinuclease ABC, C subunit-like	297	0	0	0	0	0	0	1	1
fig|279238.18.peg.913	Saro_0894	ndk	PATRIC.279238.18.NC_007794.CDS.950467.950889.fwd	CDS	950467	950889	423	+	YP_496173.1	140	Nucleoside diphosphate kinase (EC 2.7.4.6)	Nucleoside diphosphate kinase (EC 2.7.4.6)	420	0	0	0	0	0	0	1	1
fig|279238.18.peg.914	Saro_0895		PATRIC.279238.18.NC_007794.CDS.951145.953454.fwd	CDS	951145	953454	2310	+	YP_496174.1	769	TonB-dependent receptor	TonB-dependent receptor	2307	0	0	0	0	0	0	1	1
fig|279238.18.peg.915	Saro_0896		PATRIC.279238.18.NC_007794.CDS.953540.953791.fwd	CDS	953540	953791	252	+	YP_496175.1	83	hypothetical protein	hypothetical protein	249	0	0	0	0	0	0	1	1
fig|279238.18.peg.916	Saro_0897		PATRIC.279238.18.NC_007794.CDS.953832.954965.rev	CDS	953832	954965	1134	-	YP_496176.1	377	hypothetical protein	hypothetical protein	1131	0	0	0	0	0	0	1	1
fig|279238.18.peg.917	Saro_0898		PATRIC.279238.18.NC_007794.CDS.954970.955557.rev	CDS	954970	955557	588	-	YP_496177.1	195	Phosphoribosylglycinamide formyltransferase (EC 2.1.2.2)	Phosphoribosylglycinamide formyltransferase (EC 2.1.2.2)	585	0	0	0	0	0	0	1	1
fig|279238.18.peg.918	Saro_0899		PATRIC.279238.18.NC_007794.CDS.955550.956656.rev	CDS	955550	956656	1107	-	YP_496178.1	368	Phosphoribosylformylglycinamidine cyclo-ligase (EC 6.3.3.1)	Phosphoribosylformylglycinamidine cyclo-ligase (EC 6.3.3.1)	1104	0	0	0	0	0	0	1	1
fig|279238.18.peg.919	Saro_0900		PATRIC.279238.18.NC_007794.CDS.956793.958061.fwd	CDS	956793	958061	1269	+	YP_496179.1	422	hypothetical protein	hypothetical protein	1266	0	0	0	0	0	0	1	1
fig|279238.18.peg.920	Saro_0901		PATRIC.279238.18.NC_007794.CDS.958095.958709.fwd	CDS	958095	958709	615	+	YP_496180.1	204	DnaA inactivator Hda (shorter homolog of DnaA)	DnaA inactivator Hda (shorter homolog of DnaA)	612	3445.8	4598.8	0.42	4.21766e+06	1.12579e+07	1153	1	1
fig|279238.18.peg.921	Saro_0902		PATRIC.279238.18.NC_007794.CDS.958737.959459.fwd	CDS	958737	959459	723	+	YP_496181.1	240	Serine acetyltransferase (EC 2.3.1.30)	Serine acetyltransferase (EC 2.3.1.30)	720	0	0	0	0	0	0	1	1
fig|279238.18.peg.922	Saro_0903		PATRIC.279238.18.NC_007794.CDS.959555.959827.fwd	CDS	959555	959827	273	+	YP_496182.1	90	hypothetical protein	hypothetical protein	270	0	0	0	0	0	0	1	1
fig|279238.18.peg.923	Saro_0904		PATRIC.279238.18.NC_007794.CDS.959841.960254.rev	CDS	959841	960254	414	-	YP_496183.1	137	hypothetical protein	hypothetical protein	411	0	0	0	0	0	0	1	1
fig|279238.18.peg.924	Saro_0905		PATRIC.279238.18.NC_007794.CDS.960251.960754.rev	CDS	960251	960754	504	-	YP_496184.1	167	Thioesterase family protein	Thioesterase family protein	501	0	0	0	0	0	0	1	1
fig|279238.18.peg.925	Saro_0906		PATRIC.279238.18.NC_007794.CDS.960808.961275.rev	CDS	960808	961275	468	-	YP_496185.1	155	Putative pre-16S rRNA nuclease YqgF	Putative pre-16S rRNA nuclease YqgF	465	0	0	0	0	0	0	1	1
fig|279238.18.peg.926	Saro_0907		PATRIC.279238.18.NC_007794.CDS.961272.962387.rev	CDS	961272	962387	1116	-	YP_496186.1	371	hypothetical protein	hypothetical protein	1113	0	0	0	0	0	0	1	1
fig|279238.18.peg.927	Saro_0908		PATRIC.279238.18.NC_007794.CDS.962391.963458.rev	CDS	962391	963458	1068	-	YP_496187.1	355	Uncharacterized UPF0118 membrane protein	Uncharacterized UPF0118 membrane protein	1065	0	0	0	0	0	0	1	1
fig|279238.18.peg.928	Saro_0909		PATRIC.279238.18.NC_007794.CDS.963464.964270.rev	CDS	963464	964270	807	-	YP_496188.1	268	Signal peptidase I (EC 3.4.21.89)	Signal peptidase I (EC 3.4.21.89)	804	0	0	0	0	0	0	1	1
fig|279238.18.peg.929	Saro_0910	acpS	PATRIC.279238.18.NC_007794.CDS.964366.964785.rev	CDS	964366	964785	420	-	YP_496189.1	139	Holo-[acyl-carrier-protein] synthase (EC 2.7.8.7)	Holo-[acyl-carrier-protein] synthase (EC 2.7.8.7)	417	0	0	0	0	0	0	1	1
fig|279238.18.peg.930	Saro_0911		PATRIC.279238.18.NC_007794.CDS.964782.965525.rev	CDS	964782	965525	744	-	YP_496190.1	247	Pyridoxine 5'-phosphate synthase (EC 2.6.99.2)	Pyridoxine 5'-phosphate synthase (EC 2.6.99.2)	741	0	0	0	0	0	0	1	1
fig|279238.18.peg.931	Saro_0912	pyrE	PATRIC.279238.18.NC_007794.CDS.965522.966106.rev	CDS	965522	966106	585	-	YP_496191.1	194	Orotate phosphoribosyltransferase (EC 2.4.2.10)	Orotate phosphoribosyltransferase (EC 2.4.2.10)	582	0	0	0	0	0	0	1	1
fig|279238.18.peg.932	Saro_0913		PATRIC.279238.18.NC_007794.CDS.966385.967434.fwd	CDS	966385	967434	1050	+	YP_496192.1	349	Cytochrome c oxidase polypeptide II (EC 1.9.3.1)	Cytochrome c oxidase polypeptide II (EC 1.9.3.1)	1047	0	0	0	0	0	0	1	1
fig|279238.18.peg.933	Saro_0914		PATRIC.279238.18.NC_007794.CDS.967462.969150.fwd	CDS	967462	969150	1689	+	YP_496193.1	562	Cytochrome c oxidase polypeptide I (EC 1.9.3.1)	Cytochrome c oxidase polypeptide I (EC 1.9.3.1)	1686	0	0	0	0	0	0	1	1
fig|279238.18.peg.934	Saro_0915		PATRIC.279238.18.NC_007794.CDS.969351.970265.fwd	CDS	969351	970265	915	+	YP_496194.1	304	Heme O synthase, protoheme IX farnesyltransferase, COX10-CtaB	Heme O synthase, protoheme IX farnesyltransferase, COX10-CtaB	912	0	0	0	0	0	0	1	1
fig|279238.18.peg.935	Saro_0916		PATRIC.279238.18.NC_007794.CDS.970267.970437.fwd	CDS	970267	970437	171	+	YP_496195.1	56	Cytochrome oxidase locus protein CoxF	Cytochrome oxidase locus protein CoxF	168	0	0	0	0	0	0	1	1
fig|279238.18.peg.936	Saro_0917		PATRIC.279238.18.NC_007794.CDS.970439.971068.fwd	CDS	970439	971068	630	+	YP_496196.1	209	Cytochrome oxidase biogenesis protein Cox11-CtaG, copper delivery to Cox1	Cytochrome oxidase biogenesis protein Cox11-CtaG, copper delivery to Cox1	627	0	0	0	0	0	0	1	1
fig|279238.18.peg.937	Saro_0918		PATRIC.279238.18.NC_007794.CDS.971151.971972.fwd	CDS	971151	971972	822	+	YP_496197.1	273	Cytochrome c oxidase polypeptide III (EC 1.9.3.1)	Cytochrome c oxidase polypeptide III (EC 1.9.3.1)	819	0	0	0	0	0	0	1	1
fig|279238.18.peg.938	Saro_0919		PATRIC.279238.18.NC_007794.CDS.972149.972343.fwd	CDS	972149	972343	195	+	YP_496198.1	64	hypothetical protein	hypothetical protein	192	0	0	0	0	0	0	1	1
fig|279238.18.peg.939	Saro_0920		PATRIC.279238.18.NC_007794.CDS.972343.972927.fwd	CDS	972343	972927	585	+	YP_496199.1	194	Cytochrome oxidase biogenesis protein Surf1, facilitates heme A insertion	Cytochrome oxidase biogenesis protein Surf1, facilitates heme A insertion	582	0	0	0	0	0	0	1	1
fig|279238.18.peg.940	Saro_0921		PATRIC.279238.18.NC_007794.CDS.973079.974500.fwd	CDS	973079	974500	1422	+	YP_496200.1	473	Threonine synthase (EC 4.2.3.1)	Threonine synthase (EC 4.2.3.1)	1419	0	0	0	0	0	0	1	1
fig|279238.18.peg.941	Saro_0922		PATRIC.279238.18.NC_007794.CDS.974493.975377.fwd	CDS	974493	975377	885	+	YP_496201.1	294	SAM-dependent methyltransferase	SAM-dependent methyltransferase	882	0	0	0	0	0	0	1	1
fig|279238.18.peg.942	Saro_0923		PATRIC.279238.18.NC_007794.CDS.975431.975805.fwd	CDS	975431	975805	375	+	YP_496202.1	124	Dihydroneopterin aldolase (EC 4.1.2.25)	Dihydroneopterin aldolase (EC 4.1.2.25)	372	0	0	0	0	0	0	1	1
fig|279238.18.peg.943	Saro_0924		PATRIC.279238.18.NC_007794.CDS.975805.976563.fwd	CDS	975805	976563	759	+	YP_496203.1	252	FolM Alternative dihydrofolate reductase 1	FolM Alternative dihydrofolate reductase 1	756	0	0	0	0	0	0	1	1
fig|279238.18.peg.944	Saro_0925		PATRIC.279238.18.NC_007794.CDS.976560.977579.fwd	CDS	976560	977579	1020	+	YP_496204.1	339	GTP 3',8-cyclase (EC 4.1.99.22)	GTP 3',8-cyclase (EC 4.1.99.22)	1017	0	0	0	0	0	0	1	1
fig|279238.18.peg.945	Saro_0926		PATRIC.279238.18.NC_007794.CDS.977597.977815.fwd	CDS	977597	977815	219	+	YP_496205.1	72	Molybdopterin synthase sulfur carrier subunit	Molybdopterin synthase sulfur carrier subunit	216	0	0	0	0	0	0	1	1
fig|279238.18.peg.946	Saro_0927		PATRIC.279238.18.NC_007794.CDS.977817.978263.fwd	CDS	977817	978263	447	+	YP_496206.1	148	Molybdopterin synthase catalytic subunit MoaE (EC 2.8.1.12)	Molybdopterin synthase catalytic subunit MoaE (EC 2.8.1.12)	444	0	0	0	0	0	0	1	1
fig|279238.18.peg.947	Saro_0928		PATRIC.279238.18.NC_007794.CDS.978281.978814.rev	CDS	978281	978814	534	-	YP_496207.1	177	hypothetical protein	hypothetical protein	531	0	0	0	0	0	0	1	1
fig|279238.18.peg.948	Saro_0929	rplU	PATRIC.279238.18.NC_007794.CDS.979072.979368.fwd	CDS	979072	979368	297	+	YP_496208.1	98	LSU ribosomal protein L21p	LSU ribosomal protein L21p	294	0	0	0	0	0	0	1	1
fig|279238.18.peg.949	Saro_0930	rpmA	PATRIC.279238.18.NC_007794.CDS.979395.979664.fwd	CDS	979395	979664	270	+	YP_496209.1	89	LSU ribosomal protein L27p	LSU ribosomal protein L27p	267	0	0	0	0	0	0	1	1
fig|279238.18.peg.950	Saro_0931		PATRIC.279238.18.NC_007794.CDS.979898.980467.fwd	CDS	979898	980467	570	+	YP_496210.1	189	Acetyltransferase, GNAT family	Acetyltransferase, GNAT family	567	0	0	0	0	0	0	1	1
fig|279238.18.peg.951	Saro_0932		PATRIC.279238.18.NC_007794.CDS.980516.981274.rev	CDS	980516	981274	759	-	YP_496211.1	252	FF domain protein	FF domain protein	756	0	0	0	0	0	0	1	1
fig|279238.18.peg.952	Saro_0933		PATRIC.279238.18.NC_007794.CDS.981477.982028.fwd	CDS	981477	982028	552	+	YP_496212.1	183	Transcriptional regulator, AcrR family	Transcriptional regulator, AcrR family	549	0	0	0	0	0	0	1	1
fig|279238.18.peg.953	Saro_0934		PATRIC.279238.18.NC_007794.CDS.982012.982758.rev	CDS	982012	982758	747	-	YP_496213.1	248	tRNA-modifying protein YgfZ	tRNA-modifying protein YgfZ	744	0	0	0	0	0	0	1	1
fig|279238.18.peg.954	Saro_0935		PATRIC.279238.18.NC_007794.CDS.982797.983837.fwd	CDS	982797	983837	1041	+	YP_496214.1	346	Dihydroorotase (EC 3.5.2.3)	Dihydroorotase (EC 3.5.2.3)	1038	0	0	0	0	0	0	1	1
fig|279238.18.peg.955	Saro_0936		PATRIC.279238.18.NC_007794.CDS.983841.984728.rev	CDS	983841	984728	888	-	YP_496215.1	295	Uncharacterized inner membrane protein RarD	Uncharacterized inner membrane protein RarD	885	0	0	0	0	0	0	1	1
fig|279238.18.peg.956	Saro_0937		PATRIC.279238.18.NC_007794.CDS.984937.985431.fwd	CDS	984937	985431	495	+	YP_496216.1	164	hypothetical protein	hypothetical protein	492	0	0	0	0	0	0	1	1
fig|279238.18.peg.957	Saro_0938		PATRIC.279238.18.NC_007794.CDS.985572.985784.fwd	CDS	985572	985784	213	+	YP_496217.1	70	hypothetical protein	hypothetical protein	210	0	0	0	0	0	0	1	1
fig|279238.18.peg.958	Saro_0939	astD	PATRIC.279238.18.NC_007794.CDS.985781.987196.rev	CDS	985781	987196	1416	-	YP_496218.1	471	Succinylglutamic semialdehyde dehydrogenase (EC 1.2.1.71)	Succinylglutamic semialdehyde dehydrogenase (EC 1.2.1.71)	1413	0	0	0	0	0	0	1	1
fig|279238.18.peg.959	Saro_0940		PATRIC.279238.18.NC_007794.CDS.987315.988724.rev	CDS	987315	988724	1410	-	YP_496219.1	469	Selenoprotein O and cysteine-containing homologs	Selenoprotein O and cysteine-containing homologs	1407	0	0	0	0	0	0	1	1
fig|279238.18.peg.960	Saro_0941		PATRIC.279238.18.NC_007794.CDS.988797.989651.fwd	CDS	988797	989651	855	+	YP_496220.1	284	Putative hydrolase	Putative hydrolase	852	0	0	0	0	0	0	1	1
fig|279238.18.peg.961	Saro_0942		PATRIC.279238.18.NC_007794.CDS.989648.990808.fwd	CDS	989648	990808	1161	+	YP_496221.1	386	Glycosyltransferase	Glycosyltransferase	1158	0	0	0	0	0	0	1	1
fig|279238.18.peg.962			PATRIC.279238.18.NC_007794.CDS.990830.990964.rev	CDS	990830	990964	135	-		44	hypothetical protein	hypothetical protein	132	0	0	0	0	0	0	1	1
fig|279238.18.peg.963	Saro_0943		PATRIC.279238.18.NC_007794.CDS.990938.991699.fwd	CDS	990938	991699	762	+	YP_496222.1	253	UPF0070 protein YfgM	UPF0070 protein YfgM	759	0	0	0	0	0	0	1	1
fig|279238.18.peg.964	Saro_0944		PATRIC.279238.18.NC_007794.CDS.991721.993067.fwd	CDS	991721	993067	1347	+	YP_496223.1	448	Outer membrane beta-barrel assembly protein BamB	Outer membrane beta-barrel assembly protein BamB	1344	0	0	0	0	0	0	1	1
fig|279238.18.peg.965	Saro_0945		PATRIC.279238.18.NC_007794.CDS.993104.994444.fwd	CDS	993104	994444	1341	+	YP_496224.1	446	GTP-binding protein EngA	GTP-binding protein EngA	1338	0	0	0	0	0	0	1	1
fig|279238.18.peg.966			PATRIC.279238.18.NC_007794.CDS.994540.994821.fwd	CDS	994540	994821	282	+		93	hypothetical protein	hypothetical protein	279	0	0	0	0	0	0	1	1
fig|279238.18.peg.967	Saro_0948		PATRIC.279238.18.NC_007794.CDS.995096.995395.rev	CDS	995096	995395	300	-	YP_496227.1	99	Mll2956 protein	Mll2956 protein	297	0	0	0	0	0	0	1	1
fig|279238.18.peg.968	Saro_0949		PATRIC.279238.18.NC_007794.CDS.995490.996863.rev	CDS	995490	996863	1374	-	YP_496228.1	457	Glutamate--cysteine ligase (EC 6.3.2.2)	Glutamate--cysteine ligase (EC 6.3.2.2)	1371	0	0	0	0	0	0	1	1
fig|279238.18.peg.969	Saro_0950		PATRIC.279238.18.NC_007794.CDS.996954.997703.rev	CDS	996954	997703	750	-	YP_496229.2	249	16S rRNA (uracil(1498)-N(3))-methyltransferase (EC 2.1.1.193)	16S rRNA (uracil(1498)-N(3))-methyltransferase (EC 2.1.1.193)	747	0	0	0	0	0	0	1	1
fig|279238.18.peg.970	Saro_0951	ubiA	PATRIC.279238.18.NC_007794.CDS.997752.998666.fwd	CDS	997752	998666	915	+	YP_496230.1	304	4-hydroxybenzoate polyprenyltransferase (EC 2.5.1.39)	4-hydroxybenzoate polyprenyltransferase (EC 2.5.1.39)	912	0	0	0	0	0	0	1	1
fig|279238.18.peg.971	Saro_0952		PATRIC.279238.18.NC_007794.CDS.998645.999490.rev	CDS	998645	999490	846	-	YP_496231.1	281	Acetyltransferase	Acetyltransferase	843	0	0	0	0	0	0	1	1
fig|279238.18.peg.972	Saro_0953		PATRIC.279238.18.NC_007794.CDS.999480.999857.rev	CDS	999480	999857	378	-	YP_496232.1	125	Glyoxalase family protein	Glyoxalase family protein	375	0	0	0	0	0	0	1	1
fig|279238.18.peg.973	Saro_0954		PATRIC.279238.18.NC_007794.CDS.1000009.1000449.fwd	CDS	1000009	1000449	441	+	YP_496233.1	146	Redox-sensitive transcriptional activator SoxR	Redox-sensitive transcriptional activator SoxR	438	0	0	0	0	0	0	1	1
fig|279238.18.peg.974	Saro_0955		PATRIC.279238.18.NC_007794.CDS.1000446.1003889.rev	CDS	1000446	1003889	3444	-	YP_496234.1	1147	Chromosome partition protein smc	Chromosome partition protein smc	3441	0	0	0	0	0	0	1	1
fig|279238.18.peg.975	Saro_0956		PATRIC.279238.18.NC_007794.CDS.1003928.1004677.rev	CDS	1003928	1004677	750	-	YP_496235.1	249	Periplasmic thiol:disulfide interchange protein DsbA	Periplasmic thiol:disulfide interchange protein DsbA	747	0	0	0	0	0	0	1	1
fig|279238.18.peg.976	Saro_0957		PATRIC.279238.18.NC_007794.CDS.1005022.1005348.fwd	CDS	1005022	1005348	327	+	YP_496236.1	108	Excinuclease ABC, C subunit-like	Excinuclease ABC, C subunit-like	324	0	0	0	0	0	0	1	1
fig|279238.18.peg.977	Saro_0958		PATRIC.279238.18.NC_007794.CDS.1005560.1006240.rev	CDS	1005560	1006240	681	-	YP_496237.1	226	Periplasmic thiol:disulfide interchange protein DsbA	Periplasmic thiol:disulfide interchange protein DsbA	678	0	0	0	0	0	0	1	1
fig|279238.18.peg.978	Saro_0959		PATRIC.279238.18.NC_007794.CDS.1006273.1006857.rev	CDS	1006273	1006857	585	-	YP_496238.1	194	FIG124007: hypothetical protein	FIG124007: hypothetical protein	582	0	0	0	0	0	0	1	1
fig|279238.18.peg.979	Saro_0960		PATRIC.279238.18.NC_007794.CDS.1006872.1007951.fwd	CDS	1006872	1007951	1080	+	YP_496239.1	359	A/G-specific adenine glycosylase (EC 3.2.2.-)	A/G-specific adenine glycosylase (EC 3.2.2.-)	1077	0	0	0	0	0	0	1	1
fig|279238.18.peg.980	Saro_0961		PATRIC.279238.18.NC_007794.CDS.1007956.1009251.fwd	CDS	1007956	1009251	1296	+	YP_496240.1	431	Beta-lactamase class C-like and penicillin binding proteins (PBPs) superfamily	Beta-lactamase class C-like and penicillin binding proteins (PBPs) superfamily	1293	0	0	0	0	0	0	1	1
fig|279238.18.peg.981	Saro_0962		PATRIC.279238.18.NC_007794.CDS.1009251.1010132.fwd	CDS	1009251	1010132	882	+	YP_496241.1	293	NADH pyrophosphatase (EC 3.6.1.22), decaps 5'-NAD modified RNA	NADH pyrophosphatase (EC 3.6.1.22), decaps 5'-NAD modified RNA	879	0	0	0	0	0	0	1	1
fig|279238.18.peg.982	Saro_0963		PATRIC.279238.18.NC_007794.CDS.1010147.1010821.fwd	CDS	1010147	1010821	675	+	YP_496242.1	224	2-hydroxychromene-2-carboxylate isomerase/DsbA-like thioredoxin domain	2-hydroxychromene-2-carboxylate isomerase/DsbA-like thioredoxin domain	672	0	0	0	0	0	0	1	1
fig|279238.18.peg.983	Saro_0964		PATRIC.279238.18.NC_007794.CDS.1010832.1011239.rev	CDS	1010832	1011239	408	-	YP_496243.1	135	hypothetical protein	hypothetical protein	405	0	0	0	0	0	0	1	1
fig|279238.18.peg.984	Saro_0965		PATRIC.279238.18.NC_007794.CDS.1011254.1012699.rev	CDS	1011254	1012699	1446	-	YP_496244.1	481	Mg/Co/Ni transporter MgtE, CBS domain-containing	Mg/Co/Ni transporter MgtE, CBS domain-containing	1443	2922.8	9607.4	1.72	8.43533e+06	5.54542e+07	6684.6	0.5632	1
fig|279238.18.peg.985	Saro_0966		PATRIC.279238.18.NC_007794.CDS.1012810.1013265.fwd	CDS	1012810	1013265	456	+	YP_496245.1	151	Peptidyl-prolyl cis-trans isomerase (EC 5.2.1.8)	Peptidyl-prolyl cis-trans isomerase (EC 5.2.1.8)	453	0	0	0	0	0	0	1	1
fig|279238.18.peg.986	Saro_0967	gltX	PATRIC.279238.18.NC_007794.CDS.1013326.1014654.rev	CDS	1013326	1014654	1329	-	YP_496246.1	442	Glutamyl-tRNA(Gln) synthetase (EC 6.1.1.24)	Glutamyl-tRNA(Gln) synthetase (EC 6.1.1.24)	1326	0	0	0	0	0	0	1	1
fig|279238.18.peg.987	Saro_0968		PATRIC.279238.18.NC_007794.CDS.1014694.1015128.rev	CDS	1014694	1015128	435	-	YP_496247.1	144	hypothetical protein	hypothetical protein	432	0	0	0	0	0	0	1	1
fig|279238.18.peg.988	Saro_0969		PATRIC.279238.18.NC_007794.CDS.1015181.1015411.rev	CDS	1015181	1015411	231	-	YP_496248.1	76	hypothetical protein	hypothetical protein	228	0	0	0	0	0	0	1	1
fig|279238.18.peg.989	Saro_0970	nadE	PATRIC.279238.18.NC_007794.CDS.1015433.1017100.rev	CDS	1015433	1017100	1668	-	YP_496249.1	555	NAD synthetase (EC 6.3.1.5) / Glutamine amidotransferase chain of NAD synthetase	NAD synthetase (EC 6.3.1.5) / Glutamine amidotransferase chain of NAD synthetase	1665	0	0	0	0	0	0	1	1
fig|279238.18.peg.990	Saro_0971		PATRIC.279238.18.NC_007794.CDS.1017201.1018136.fwd	CDS	1017201	1018136	936	+	YP_496250.1	311	Ribose-phosphate pyrophosphokinase (EC 2.7.6.1)	Ribose-phosphate pyrophosphokinase (EC 2.7.6.1)	933	0	0	0	0	0	0	1	1
fig|279238.18.peg.991	Saro_0972		PATRIC.279238.18.NC_007794.CDS.1018189.1018677.rev	CDS	1018189	1018677	489	-	YP_496251.1	162	hypothetical protein	hypothetical protein	486	0	0	0	0	0	0	1	1
fig|279238.18.peg.992	Saro_0973		PATRIC.279238.18.NC_007794.CDS.1018762.1019349.fwd	CDS	1018762	1019349	588	+	YP_496252.1	195	Transcriptional regulator, AcrR family	Transcriptional regulator, AcrR family	585	0	0	0	0	0	0	1	1
fig|279238.18.peg.993	Saro_0974		PATRIC.279238.18.NC_007794.CDS.1019333.1020160.rev	CDS	1019333	1020160	828	-	YP_496253.1	275	Transcriptional regulator, AraC family	Transcriptional regulator, AraC family	825	0	0	0	0	0	0	1	1
fig|279238.18.peg.994	Saro_0975		PATRIC.279238.18.NC_007794.CDS.1020437.1021216.fwd	CDS	1020437	1021216	780	+	YP_496254.1	259	Histidinol-phosphatase [alternative form] (EC 3.1.3.15)	Histidinol-phosphatase [alternative form] (EC 3.1.3.15)	777	0	0	0	0	0	0	1	1
fig|279238.18.peg.995	Saro_0976		PATRIC.279238.18.NC_007794.CDS.1021236.1021673.fwd	CDS	1021236	1021673	438	+	YP_496255.1	145	hypothetical protein	hypothetical protein	435	0	0	0	0	0	0	1	1
fig|279238.18.peg.996	Saro_0977		PATRIC.279238.18.NC_007794.CDS.1021670.1022071.rev	CDS	1021670	1022071	402	-	YP_496256.1	133	hypothetical protein	hypothetical protein	399	0	0	0	0	0	0	1	1
fig|279238.18.peg.997	Saro_0978		PATRIC.279238.18.NC_007794.CDS.1022068.1022949.rev	CDS	1022068	1022949	882	-	YP_496257.1	293	Transcriptional regulator, LysR family	Transcriptional regulator, LysR family	879	0	0	0	0	0	0	1	1
fig|279238.18.peg.998	Saro_0979		PATRIC.279238.18.NC_007794.CDS.1022952.1023827.rev	CDS	1022952	1023827	876	-	YP_496258.1	291	Magnesium and cobalt efflux protein CorC	Magnesium and cobalt efflux protein CorC	873	0	0	0	0	0	0	1	1
fig|279238.18.peg.999	Saro_0980		PATRIC.279238.18.NC_007794.CDS.1023914.1024417.rev	CDS	1023914	1024417	504	-	YP_496259.1	167	Metal-dependent hydrolase YbeY, involved in rRNA and/or ribosome maturation and assembly	Metal-dependent hydrolase YbeY, involved in rRNA and/or ribosome maturation and assembly	501	0	0	0	0	0	0	1	1
fig|279238.18.peg.1000	Saro_0981		PATRIC.279238.18.NC_007794.CDS.1024414.1025460.rev	CDS	1024414	1025460	1047	-	YP_496260.1	348	Phosphate starvation-inducible protein PhoH, predicted ATPase	Phosphate starvation-inducible protein PhoH, predicted ATPase	1044	0	0	0	0	0	0	1	1
fig|279238.18.peg.1001	Saro_0982		PATRIC.279238.18.NC_007794.CDS.1025606.1026937.rev	CDS	1025606	1026937	1332	-	YP_496261.1	443	tRNA-i(6)A37 methylthiotransferase (EC 2.8.4.3)	tRNA-i(6)A37 methylthiotransferase (EC 2.8.4.3)	1329	0	0	0	0	0	0	1	1
fig|279238.18.peg.1002	Saro_0983		PATRIC.279238.18.NC_007794.CDS.1026972.1027664.rev	CDS	1026972	1027664	693	-	YP_496262.1	230	Acyl-CoA:1-acyl-sn-glycerol-3-phosphate acyltransferase (EC 2.3.1.51)	Acyl-CoA:1-acyl-sn-glycerol-3-phosphate acyltransferase (EC 2.3.1.51)	690	0	0	0	0	0	0	1	1
fig|279238.18.peg.1003	Saro_0984		PATRIC.279238.18.NC_007794.CDS.1027729.1028151.rev	CDS	1027729	1028151	423	-	YP_496263.1	140	Ferric uptake regulation protein FUR	Ferric uptake regulation protein FUR	420	0	0	0	0	0	0	1	1
fig|279238.18.peg.1004	Saro_0985		PATRIC.279238.18.NC_007794.CDS.1028255.1028692.rev	CDS	1028255	1028692	438	-	YP_496264.1	145	Transcriptional regulator	Transcriptional regulator	435	0	0	0	0	0	0	1	1
fig|279238.18.peg.1005	Saro_0986		PATRIC.279238.18.NC_007794.CDS.1028861.1029322.rev	CDS	1028861	1029322	462	-	YP_496265.1	153	Ribosomal-protein-S18p-alanine acetyltransferase (EC 2.3.1.128)	Ribosomal-protein-S18p-alanine acetyltransferase (EC 2.3.1.128)	459	0	0	0	0	0	0	1	1
fig|279238.18.peg.1006	Saro_0987		PATRIC.279238.18.NC_007794.CDS.1029346.1029966.rev	CDS	1029346	1029966	621	-	YP_496266.1	206	tRNA threonylcarbamoyladenosine biosynthesis protein TsaB	tRNA threonylcarbamoyladenosine biosynthesis protein TsaB	618	0	0	0	0	0	0	1	1
fig|279238.18.peg.1007	Saro_0988		PATRIC.279238.18.NC_007794.CDS.1029983.1030570.rev	CDS	1029983	1030570	588	-	YP_496267.1	195	NifU-like domain protein	NifU-like domain protein	585	0	0	0	0	0	0	1	1
fig|279238.18.peg.1008	Saro_0989		PATRIC.279238.18.NC_007794.CDS.1030696.1031259.fwd	CDS	1030696	1031259	564	+	YP_496268.1	187	Peptidylprolyl isomerase, FKBP-type (EC 5.2.1.8)	Peptidylprolyl isomerase, FKBP-type (EC 5.2.1.8)	561	0	0	0	0	0	0	1	1
fig|279238.18.peg.1009	Saro_0990		PATRIC.279238.18.NC_007794.CDS.1031323.1034208.fwd	CDS	1031323	1034208	2886	+	YP_496269.1	961	Peptidase, M16 family	Peptidase, M16 family	2883	0	0	0	0	0	0	1	1
fig|279238.18.peg.1010	Saro_0991		PATRIC.279238.18.NC_007794.CDS.1034325.1035698.fwd	CDS	1034325	1035698	1374	+	YP_496270.1	457	2-keto-3-deoxy-D-arabino-heptulosonate-7-phosphate synthase II (EC 2.5.1.54)	2-keto-3-deoxy-D-arabino-heptulosonate-7-phosphate synthase II (EC 2.5.1.54)	1371	0	0	0	0	0	0	1	1
fig|279238.18.peg.1011	Saro_0992		PATRIC.279238.18.NC_007794.CDS.1035736.1036329.rev	CDS	1035736	1036329	594	-	YP_496271.1	197	Transcriptional regulator, AcrR family	Transcriptional regulator, AcrR family	591	0	0	0	0	0	0	1	1
fig|279238.18.peg.1012			PATRIC.279238.18.NC_007794.CDS.1036747.1036875.fwd	CDS	1036747	1036875	129	+		42	hypothetical protein	hypothetical protein	126	0	0	0	0	0	0	1	1
fig|279238.18.peg.1013	Saro_0994		PATRIC.279238.18.NC_007794.CDS.1036891.1037952.rev	CDS	1036891	1037952	1062	-	YP_496273.1	353	acyl-CoA dehydrogenase, putative phosphotransferase	acyl-CoA dehydrogenase, putative phosphotransferase	1059	0	0	0	0	0	0	1	1
fig|279238.18.peg.1014	Saro_0995		PATRIC.279238.18.NC_007794.CDS.1037964.1039052.rev	CDS	1037964	1039052	1089	-	YP_496274.1	362	Alcohol dehydrogenase (EC 1.1.1.1)	Alcohol dehydrogenase (EC 1.1.1.1)	1086	0	0	0	0	0	0	1	1
fig|279238.18.peg.1015	Saro_0996		PATRIC.279238.18.NC_007794.CDS.1039072.1040364.rev	CDS	1039072	1040364	1293	-	YP_496275.1	430	Acyl-CoA dehydrogenase	Acyl-CoA dehydrogenase	1290	0	0	0	0	0	0	1	1
fig|279238.18.peg.1016	Saro_0997		PATRIC.279238.18.NC_007794.CDS.1040458.1041885.rev	CDS	1040458	1041885	1428	-	YP_496276.1	475	Sodium:galactoside symporter family protein	Sodium:galactoside symporter family protein	1425	0	0	0	0	0	0	1	1
fig|279238.18.peg.1017	Saro_0998		PATRIC.279238.18.NC_007794.CDS.1041882.1042730.rev	CDS	1041882	1042730	849	-	YP_496277.1	282	Oxidoreductase, short-chain dehydrogenase/reductase family	Oxidoreductase, short-chain dehydrogenase/reductase family	846	0	0	0	0	0	0	1	1
fig|279238.18.peg.1018	Saro_0999		PATRIC.279238.18.NC_007794.CDS.1042925.1044085.fwd	CDS	1042925	1044085	1161	+	YP_496278.1	386	Acyl-CoA dehydrogenase, long-chain specific (EC 1.3.8.8)	Acyl-CoA dehydrogenase, long-chain specific (EC 1.3.8.8)	1158	0	0	0	0	0	0	1	1
fig|279238.18.peg.1019	Saro_1000		PATRIC.279238.18.NC_007794.CDS.1044089.1045228.fwd	CDS	1044089	1045228	1140	+	YP_496279.1	379	Acyl-CoA dehydrogenase family protein	Acyl-CoA dehydrogenase family protein	1137	0	0	0	0	0	0	1	1
fig|279238.18.peg.1020	Saro_1001		PATRIC.279238.18.NC_007794.CDS.1045340.1046143.fwd	CDS	1045340	1046143	804	+	YP_496280.1	267	Oxidoreductase, short-chain dehydrogenase/reductase family	Oxidoreductase, short-chain dehydrogenase/reductase family	801	0	0	0	0	0	0	1	1
fig|279238.18.peg.1021	Saro_1002		PATRIC.279238.18.NC_007794.CDS.1046149.1047036.fwd	CDS	1046149	1047036	888	+	YP_496281.1	295	Gluconolactonase	Gluconolactonase	885	0	0	0	0	0	0	1	1
fig|279238.18.peg.1022	Saro_1003	gmk	PATRIC.279238.18.NC_007794.CDS.1047044.1047709.rev	CDS	1047044	1047709	666	-	YP_496282.1	221	Guanylate kinase (EC 2.7.4.8)	Guanylate kinase (EC 2.7.4.8)	663	0	0	0	0	0	0	1	1
fig|279238.18.peg.1023	Saro_1004		PATRIC.279238.18.NC_007794.CDS.1047777.1048169.rev	CDS	1047777	1048169	393	-	YP_496283.1	130	hypothetical protein	hypothetical protein	390	0	0	0	0	0	0	1	1
fig|279238.18.peg.1024	Saro_1005		PATRIC.279238.18.NC_007794.CDS.1048204.1048704.rev	CDS	1048204	1048704	501	-	YP_496284.1	166	ClpXP protease specificity-enhancing factor SspBalpha	ClpXP protease specificity-enhancing factor SspBalpha	498	0	0	0	0	0	0	1	1
fig|279238.18.peg.1025	Saro_1006	hisB	PATRIC.279238.18.NC_007794.CDS.1048789.1049382.fwd	CDS	1048789	1049382	594	+	YP_496285.1	197	Imidazoleglycerol-phosphate dehydratase (EC 4.2.1.19)	Imidazoleglycerol-phosphate dehydratase (EC 4.2.1.19)	591	0	0	0	0	0	0	1	1
fig|279238.18.peg.1026	Saro_1007	hisH	PATRIC.279238.18.NC_007794.CDS.1049375.1050004.fwd	CDS	1049375	1050004	630	+	YP_496286.1	209	Imidazole glycerol phosphate synthase amidotransferase subunit HisH	Imidazole glycerol phosphate synthase amidotransferase subunit HisH	627	0	0	0	0	0	0	1	1
fig|279238.18.peg.1027	Saro_1008		PATRIC.279238.18.NC_007794.CDS.1050070.1051209.fwd	CDS	1050070	1051209	1140	+	YP_496287.1	379	FIG01423360: glycoside hydrolase	FIG01423360: glycoside hydrolase	1137	0	0	0	0	0	0	1	1
fig|279238.18.peg.1028	Saro_1009		PATRIC.279238.18.NC_007794.CDS.1051232.1051957.fwd	CDS	1051232	1051957	726	+	YP_496288.1	241	Phosphoribosylformimino-5-aminoimidazole carboxamide ribotide isomerase (EC 5.3.1.16)	Phosphoribosylformimino-5-aminoimidazole carboxamide ribotide isomerase (EC 5.3.1.16)	723	0	0	0	0	0	0	1	1
fig|279238.18.peg.1029	Saro_1010		PATRIC.279238.18.NC_007794.CDS.1051962.1052735.fwd	CDS	1051962	1052735	774	+	YP_496289.1	257	Imidazole glycerol phosphate synthase cyclase subunit	Imidazole glycerol phosphate synthase cyclase subunit	771	0	0	0	0	0	0	1	1
fig|279238.18.peg.1030			PATRIC.279238.18.NC_007794.CDS.1052862.1053008.fwd	CDS	1052862	1053008	147	+		48	hypothetical protein	hypothetical protein	144	0	0	0	0	0	0	1	1
fig|279238.18.peg.1031	Saro_1011		PATRIC.279238.18.NC_007794.CDS.1053185.1053508.fwd	CDS	1053185	1053508	324	+	YP_496290.1	107	Phosphoribosyl-ATP pyrophosphatase (EC 3.6.1.31)	Phosphoribosyl-ATP pyrophosphatase (EC 3.6.1.31)	321	0	0	0	0	0	0	1	1
fig|279238.18.peg.1032	Saro_1012		PATRIC.279238.18.NC_007794.CDS.1053510.1053887.fwd	CDS	1053510	1053887	378	+	YP_496291.1	125	Bis(5'-nucleosyl)-tetraphosphatase (asymmetrical) (EC 3.6.1.17)	Bis(5'-nucleosyl)-tetraphosphatase (asymmetrical) (EC 3.6.1.17)	375	0	0	0	0	0	0	1	1
fig|279238.18.peg.1033	Saro_1013		PATRIC.279238.18.NC_007794.CDS.1053963.1054427.fwd	CDS	1053963	1054427	465	+	YP_496292.1	154	Tol-Pal system-associated acyl-CoA thioesterase	Tol-Pal system-associated acyl-CoA thioesterase	462	0	0	0	0	0	0	1	1
fig|279238.18.peg.1034	Saro_1014		PATRIC.279238.18.NC_007794.CDS.1054424.1055125.fwd	CDS	1054424	1055125	702	+	YP_496293.1	233	Tol-Pal system protein TolQ	Tol-Pal system protein TolQ	699	0	0	0	0	0	0	1	1
fig|279238.18.peg.1035	Saro_1015		PATRIC.279238.18.NC_007794.CDS.1055129.1055581.fwd	CDS	1055129	1055581	453	+	YP_496294.1	150	Tol biopolymer transport system, TolR protein	Tol biopolymer transport system, TolR protein	450	0	0	0	0	0	0	1	1
fig|279238.18.peg.1036	Saro_1016		PATRIC.279238.18.NC_007794.CDS.1055589.1056473.fwd	CDS	1055589	1056473	885	+	YP_496295.1	294	TolA protein	TolA protein	882	0	0	0	0	0	0	1	1
fig|279238.18.peg.1037	Saro_1017	tolB	PATRIC.279238.18.NC_007794.CDS.1056470.1057855.fwd	CDS	1056470	1057855	1386	+	YP_496296.1	461	Tol-Pal system beta propeller repeat protein TolB	Tol-Pal system beta propeller repeat protein TolB	1383	0	0	0	0	0	0	1	1
fig|279238.18.peg.1038	Saro_1018		PATRIC.279238.18.NC_007794.CDS.1057969.1058481.fwd	CDS	1057969	1058481	513	+	YP_496297.1	170	Tol-Pal system peptidoglycan-associated lipoprotein PAL	Tol-Pal system peptidoglycan-associated lipoprotein PAL	510	0	0	0	0	0	0	1	1
fig|279238.18.peg.1039	Saro_1019		PATRIC.279238.18.NC_007794.CDS.1058680.1059135.fwd	CDS	1058680	1059135	456	+	YP_496298.1	151	DnaJ-class molecular chaperone	DnaJ-class molecular chaperone	453	0	0	0	0	0	0	1	1
fig|279238.18.peg.1040			PATRIC.279238.18.NC_007794.CDS.1059087.1059401.rev	CDS	1059087	1059401	315	-		104	hypothetical protein	hypothetical protein	312	0	0	0	0	0	0	1	1
fig|279238.18.peg.1041			PATRIC.279238.18.NC_007794.CDS.1059773.1059886.rev	CDS	1059773	1059886	114	-		37	hypothetical protein	hypothetical protein	111	0	0	0	0	0	0	1	1
fig|279238.18.peg.1042	Saro_1021		PATRIC.279238.18.NC_007794.CDS.1059940.1061142.rev	CDS	1059940	1061142	1203	-	YP_496300.1	400	CCA tRNA nucleotidyltransferase (EC 2.7.7.72)	CCA tRNA nucleotidyltransferase (EC 2.7.7.72)	1200	0	0	0	0	0	0	1	1
fig|279238.18.peg.1043	Saro_1022		PATRIC.279238.18.NC_007794.CDS.1061135.1061749.rev	CDS	1061135	1061749	615	-	YP_496301.1	204	Uncharacterized Nudix hydrolase NudL	Uncharacterized Nudix hydrolase NudL	612	0	0	0	0	0	0	1	1
fig|279238.18.peg.1044	Saro_1023		PATRIC.279238.18.NC_007794.CDS.1061746.1062315.rev	CDS	1061746	1062315	570	-	YP_496302.1	189	FIG003620: Proteophosphoglycan precursor (Fragment)	FIG003620: Proteophosphoglycan precursor (Fragment)	567	0	0	0	0	0	0	1	1
fig|279238.18.peg.1045	Saro_1024		PATRIC.279238.18.NC_007794.CDS.1062338.1062847.rev	CDS	1062338	1062847	510	-	YP_496303.1	169	Acetyltransferase	Acetyltransferase	507	0	0	0	0	0	0	1	1
fig|279238.18.peg.1046	Saro_1025		PATRIC.279238.18.NC_007794.CDS.1063077.1064498.fwd	CDS	1063077	1064498	1422	+	YP_496304.1	473	Cytochrome d ubiquinol oxidase subunit I (EC 1.10.3.-)	Cytochrome d ubiquinol oxidase subunit I (EC 1.10.3.-)	1419	0	0	0	0	0	0	1	1
fig|279238.18.peg.1047	Saro_1026		PATRIC.279238.18.NC_007794.CDS.1064498.1065496.fwd	CDS	1064498	1065496	999	+	YP_496305.1	332	Cytochrome d ubiquinol oxidase subunit II (EC 1.10.3.-)	Cytochrome d ubiquinol oxidase subunit II (EC 1.10.3.-)	996	0	0	0	0	0	0	1	1
fig|279238.18.peg.1048	Saro_1027		PATRIC.279238.18.NC_007794.CDS.1065483.1065644.fwd	CDS	1065483	1065644	162	+	YP_496306.1	53	Cytochrome d ubiquinol oxidase subunit X (EC 1.10.3.-)	Cytochrome d ubiquinol oxidase subunit X (EC 1.10.3.-)	159	0	0	0	0	0	0	1	1
fig|279238.18.peg.1049	Saro_1028		PATRIC.279238.18.NC_007794.CDS.1065625.1067019.rev	CDS	1065625	1067019	1395	-	YP_496307.1	464	Transcriptional regulator, Xre family	Transcriptional regulator, Xre family	1392	0	0	0	0	0	0	1	1
fig|279238.18.peg.1050	Saro_1029		PATRIC.279238.18.NC_007794.CDS.1067166.1068761.fwd	CDS	1067166	1068761	1596	+	YP_496308.1	531	Isocitrate lyase (EC 4.1.3.1)	Isocitrate lyase (EC 4.1.3.1)	1593	0	0	0	0	0	0	1	1
fig|279238.18.peg.1051	Saro_1030		PATRIC.279238.18.NC_007794.CDS.1068826.1068984.fwd	CDS	1068826	1068984	159	+	YP_496309.1	52	hypothetical protein	hypothetical protein	156	0	0	0	0	0	0	1	1
fig|279238.18.peg.1052	Saro_1031		PATRIC.279238.18.NC_007794.CDS.1069231.1071492.fwd	CDS	1069231	1071492	2262	+	YP_496310.1	753	Sensory box/GGDEF family protein	Sensory box/GGDEF family protein	2259	0	0	0	0	0	0	1	1
fig|279238.18.peg.1053	Saro_1032		PATRIC.279238.18.NC_007794.CDS.1071489.1072166.rev	CDS	1071489	1072166	678	-	YP_496311.1	225	Phosphoribosylformylglycinamidine synthase, glutamine amidotransferase subunit (EC 6.3.5.3)	Phosphoribosylformylglycinamidine synthase, glutamine amidotransferase subunit (EC 6.3.5.3)	675	0	0	0	0	0	0	1	1
fig|279238.18.peg.1054	Saro_1033		PATRIC.279238.18.NC_007794.CDS.1072181.1072414.rev	CDS	1072181	1072414	234	-	YP_496312.1	77	Phosphoribosylformylglycinamidine synthase, PurS subunit (EC 6.3.5.3)	Phosphoribosylformylglycinamidine synthase, PurS subunit (EC 6.3.5.3)	231	0	0	0	0	0	0	1	1
fig|279238.18.peg.1055	Saro_1034		PATRIC.279238.18.NC_007794.CDS.1072837.1073451.fwd	CDS	1072837	1073451	615	+	YP_496313.1	204	Transcriptional regulator, AcrR family	Transcriptional regulator, AcrR family	612	0	0	0	0	0	0	1	1
fig|279238.18.peg.1056	Saro_1035		PATRIC.279238.18.NC_007794.CDS.1073448.1074422.fwd	CDS	1073448	1074422	975	+	YP_496314.1	324	Membrane fusion component of tripartite multidrug efflux system	Membrane fusion component of tripartite multidrug efflux system	972	0	0	0	0	0	0	1	1
fig|279238.18.peg.1057	Saro_1036		PATRIC.279238.18.NC_007794.CDS.1074503.1075405.fwd	CDS	1074503	1075405	903	+	YP_496315.1	300	Efflux ABC transporter, ATP-binding protein	Efflux ABC transporter, ATP-binding protein	900	0	0	0	0	0	0	1	1
fig|279238.18.peg.1058	Saro_1037		PATRIC.279238.18.NC_007794.CDS.1075438.1076550.fwd	CDS	1075438	1076550	1113	+	YP_496316.1	370	Domain of unknown function / Efflux ABC transporter, permease protein	Domain of unknown function / Efflux ABC transporter, permease protein	1110	0	0	0	0	0	0	1	1
fig|279238.18.peg.1059	Saro_1038		PATRIC.279238.18.NC_007794.CDS.1076575.1079421.rev	CDS	1076575	1079421	2847	-	YP_496317.1	948	Peptidase, M16 family	Peptidase, M16 family	2844	0	0	0	0	0	0	1	1
fig|279238.18.peg.1060	Saro_1039		PATRIC.279238.18.NC_007794.CDS.1079480.1079674.rev	CDS	1079480	1079674	195	-	YP_496318.1	64	hypothetical protein	hypothetical protein	192	0	0	0	0	0	0	1	1
fig|279238.18.peg.1061	Saro_1040		PATRIC.279238.18.NC_007794.CDS.1079674.1079976.rev	CDS	1079674	1079976	303	-	YP_496319.1	100	hypothetical protein	hypothetical protein	300	0	0	0	0	0	0	1	1
fig|279238.18.peg.1062	Saro_1041		PATRIC.279238.18.NC_007794.CDS.1080291.1081076.rev	CDS	1080291	1081076	786	-	YP_496320.1	261	Phosphoribosylaminoimidazole-succinocarboxamide synthase (EC 6.3.2.6)	Phosphoribosylaminoimidazole-succinocarboxamide synthase (EC 6.3.2.6)	783	0	0	0	0	0	0	1	1
fig|279238.18.peg.1063			PATRIC.279238.18.NC_007794.CDS.1081217.1081336.fwd	CDS	1081217	1081336	120	+		39	hypothetical protein	hypothetical protein	117	0	0	0	0	0	0	1	1
fig|279238.18.peg.1064	Saro_1042		PATRIC.279238.18.NC_007794.CDS.1081361.1081786.fwd	CDS	1081361	1081786	426	+	YP_496321.1	141	Isopropylmalate/homocitrate/citramalate synthases	Isopropylmalate/homocitrate/citramalate synthases	423	0	0	0	0	0	0	1	1
fig|279238.18.peg.1065	Saro_1043		PATRIC.279238.18.NC_007794.CDS.1081783.1082370.fwd	CDS	1081783	1082370	588	+	YP_496322.1	195	Histone acetyltransferase HPA2 and related acetyltransferases	Histone acetyltransferase HPA2 and related acetyltransferases	585	0	0	0	0	0	0	1	1
fig|279238.18.peg.1066	Saro_1044		PATRIC.279238.18.NC_007794.CDS.1082364.1083260.fwd	CDS	1082364	1083260	897	+	YP_496323.1	298	Carbon-nitrogen hydrolase	Carbon-nitrogen hydrolase	894	0	0	0	0	0	0	1	1
fig|279238.18.peg.1067	Saro_1045		PATRIC.279238.18.NC_007794.CDS.1083306.1085522.fwd	CDS	1083306	1085522	2217	+	YP_496324.1	738	TTP-dependent protein, related to E1 component of pyruvate/2-oxoglutarate/acetoin dehydrogenase	TTP-dependent protein, related to E1 component of pyruvate/2-oxoglutarate/acetoin dehydrogenase	2214	0	0	0	0	0	0	1	1
fig|279238.18.peg.1068	Saro_1046		PATRIC.279238.18.NC_007794.CDS.1085515.1086528.fwd	CDS	1085515	1086528	1014	+	YP_496325.1	337	Malonyl CoA-acyl carrier protein transacylase (EC 2.3.1.39)	Malonyl CoA-acyl carrier protein transacylase (EC 2.3.1.39)	1011	0	0	0	0	0	0	1	1
fig|279238.18.peg.1069	Saro_1047		PATRIC.279238.18.NC_007794.CDS.1086549.1086989.fwd	CDS	1086549	1086989	441	+	YP_496326.1	146	Low molecular weight protein tyrosine phosphatase (EC 3.1.3.48)	Low molecular weight protein tyrosine phosphatase (EC 3.1.3.48)	438	0	0	0	0	0	0	1	1
fig|279238.18.peg.1070	Saro_1048		PATRIC.279238.18.NC_007794.CDS.1087170.1087952.rev	CDS	1087170	1087952	783	-	YP_496327.1	260	Transcriptional regulator of rhamnose utilization, DeoR family	Transcriptional regulator of rhamnose utilization, DeoR family	780	0	0	0	0	0	0	1	1
fig|279238.18.peg.1071	Saro_1049		PATRIC.279238.18.NC_007794.CDS.1088007.1089080.rev	CDS	1088007	1089080	1074	-	YP_496328.1	357	Sugar:proton symporter	Sugar:proton symporter	1071	0	0	0	0	0	0	1	1
fig|279238.18.peg.1072	Saro_1050	lldD	PATRIC.279238.18.NC_007794.CDS.1089104.1090249.rev	CDS	1089104	1090249	1146	-	YP_496329.1	381	L-lactate dehydrogenase	L-lactate dehydrogenase	1143	0	0	0	0	0	0	1	1
fig|279238.18.peg.1073	Saro_1051		PATRIC.279238.18.NC_007794.CDS.1090260.1091687.rev	CDS	1090260	1091687	1428	-	YP_496330.1	475	Rhamnulokinase RhaK in alpha-proteobacteria (EC 2.7.1.5)	Rhamnulokinase RhaK in alpha-proteobacteria (EC 2.7.1.5)	1425	0	0	0	0	0	0	1	1
fig|279238.18.peg.1074	Saro_1052		PATRIC.279238.18.NC_007794.CDS.1091834.1092781.rev	CDS	1091834	1092781	948	-	YP_496331.1	315	Regulatory protein LuxR	Regulatory protein LuxR	945	0	0	0	0	0	0	1	1
fig|279238.18.peg.1075	Saro_1053		PATRIC.279238.18.NC_007794.CDS.1093123.1095501.fwd	CDS	1093123	1095501	2379	+	YP_496332.1	792	TonB-dependent receptor	TonB-dependent receptor	2376	0	0	0	0	0	0	1	1
fig|279238.18.peg.1076	Saro_1054		PATRIC.279238.18.NC_007794.CDS.1095516.1097246.fwd	CDS	1095516	1097246	1731	+	YP_496333.1	576	Exoenzymes regulatory protein AepA precursor	Exoenzymes regulatory protein AepA precursor	1728	0	0	0	0	0	0	1	1
fig|279238.18.peg.1077	Saro_1055		PATRIC.279238.18.NC_007794.CDS.1097674.1097847.rev	CDS	1097674	1097847	174	-	YP_496334.1	57	DNA gyrase inhibitor YacG	DNA gyrase inhibitor YacG	171	0	0	0	0	0	0	1	1
fig|279238.18.peg.1078	Saro_1056		PATRIC.279238.18.NC_007794.CDS.1097844.1098842.rev	CDS	1097844	1098842	999	-	YP_496335.1	332	Ribonuclease, Rne/Rng family	Ribonuclease, Rne/Rng family	996	0	0	0	0	0	0	1	1
fig|279238.18.peg.1079	Saro_1057		PATRIC.279238.18.NC_007794.CDS.1098832.1099437.rev	CDS	1098832	1099437	606	-	YP_496336.1	201	Septum formation protein Maf	Septum formation protein Maf	603	0	0	0	0	0	0	1	1
fig|279238.18.peg.1080	Saro_1058	infA	PATRIC.279238.18.NC_007794.CDS.1099437.1099733.rev	CDS	1099437	1099733	297	-	YP_496337.1	98	Translation initiation factor 1	Translation initiation factor 1	294	0	0	0	0	0	0	1	1
fig|279238.18.peg.1081	Saro_1059		PATRIC.279238.18.NC_007794.CDS.1100033.1102534.fwd	CDS	1100033	1102534	2502	+	YP_496338.1	833	hypothetical protein	hypothetical protein	2499	0	0	0	0	0	0	1	1
fig|279238.18.peg.1082	Saro_1060	uvrC	PATRIC.279238.18.NC_007794.CDS.1102730.1104667.fwd	CDS	1102730	1104667	1938	+	YP_496339.1	645	Excinuclease ABC subunit C	Excinuclease ABC subunit C	1935	0	0	0	0	0	0	1	1
fig|279238.18.peg.1083	Saro_1061		PATRIC.279238.18.NC_007794.CDS.1104677.1105735.fwd	CDS	1104677	1105735	1059	+	YP_496340.1	352	Pyridoxal-5'-phosphate-dependent enzyme beta superfamily (fold type II)	Pyridoxal-5'-phosphate-dependent enzyme beta superfamily (fold type II)	1056	0	0	0	0	0	0	1	1
fig|279238.18.peg.1084	Saro_1062		PATRIC.279238.18.NC_007794.CDS.1105871.1106659.fwd	CDS	1105871	1106659	789	+	YP_496341.1	262	hypothetical protein	hypothetical protein	786	0	0	0	0	0	0	1	1
fig|279238.18.peg.1085	Saro_1063		PATRIC.279238.18.NC_007794.CDS.1106656.1107108.fwd	CDS	1106656	1107108	453	+	YP_496342.1	150	hypothetical protein	hypothetical protein	450	0	0	0	0	0	0	1	1
fig|279238.18.peg.1086	Saro_1064		PATRIC.279238.18.NC_007794.CDS.1107109.1108011.rev	CDS	1107109	1108011	903	-	YP_496343.1	300	Acyl-CoA thioesterase II (EC 3.1.2.-)	Acyl-CoA thioesterase II (EC 3.1.2.-)	900	0	0	0	0	0	0	1	1
fig|279238.18.peg.1087	Saro_1065		PATRIC.279238.18.NC_007794.CDS.1108056.1108937.rev	CDS	1108056	1108937	882	-	YP_496344.1	293	hypothetical protein	hypothetical protein	879	0	0	0	0	0	0	1	1
fig|279238.18.peg.1088	Saro_1066		PATRIC.279238.18.NC_007794.CDS.1108934.1110073.rev	CDS	1108934	1110073	1140	-	YP_496345.1	379	hypothetical protein	hypothetical protein	1137	0	0	0	0	0	0	1	1
fig|279238.18.peg.1089	Saro_1067	hppA	PATRIC.279238.18.NC_007794.CDS.1110255.1112321.rev	CDS	1110255	1112321	2067	-	YP_496346.1	688	Pyrophosphate-energized proton pump (EC 3.6.1.1)	Pyrophosphate-energized proton pump (EC 3.6.1.1)	2064	0	0	0	0	0	0	1	1
fig|279238.18.peg.1090	Saro_1068		PATRIC.279238.18.NC_007794.CDS.1112500.1113378.rev	CDS	1112500	1113378	879	-	YP_496347.1	292	Thiamine-monophosphate kinase (EC 2.7.4.16)	Thiamine-monophosphate kinase (EC 2.7.4.16)	876	2407.3	0	-11.23	4.21766e+06	0	-2407.3	0.3321	1
fig|279238.18.peg.1091	Saro_1069		PATRIC.279238.18.NC_007794.CDS.1113487.1114659.fwd	CDS	1113487	1114659	1173	+	YP_496348.1	390	3-ketoacyl-CoA thiolase (EC 2.3.1.16) @ Acetyl-CoA acetyltransferase (EC 2.3.1.9)	3-ketoacyl-CoA thiolase (EC 2.3.1.16) @ Acetyl-CoA acetyltransferase (EC 2.3.1.9)	1170	0	0	0	0	0	0	1	1
fig|279238.18.peg.1092	Saro_1070		PATRIC.279238.18.NC_007794.CDS.1114693.1115478.fwd	CDS	1114693	1115478	786	+	YP_496349.1	261	Oxidoreductase, short-chain dehydrogenase/reductase family	Oxidoreductase, short-chain dehydrogenase/reductase family	783	0	0	0	0	0	0	1	1
fig|279238.18.peg.1093	Saro_1071		PATRIC.279238.18.NC_007794.CDS.1115540.1116412.fwd	CDS	1115540	1116412	873	+	YP_496350.1	290	Enoyl-CoA hydratase (EC 4.2.1.17)	Enoyl-CoA hydratase (EC 4.2.1.17)	870	0	0	0	0	0	0	1	1
fig|279238.18.peg.1094	Saro_1072		PATRIC.279238.18.NC_007794.CDS.1116421.1117047.fwd	CDS	1116421	1117047	627	+	YP_496351.1	208	Transcriptional regulator, AcrR family	Transcriptional regulator, AcrR family	624	0	0	0	0	0	0	1	1
fig|279238.18.peg.1095	Saro_1073		PATRIC.279238.18.NC_007794.CDS.1117297.1117710.fwd	CDS	1117297	1117710	414	+	YP_496352.1	137	Transcriptional regulator, MarR family	Transcriptional regulator, MarR family	411	0	0	0	0	0	0	1	1
fig|279238.18.peg.1096	Saro_1074		PATRIC.279238.18.NC_007794.CDS.1117707.1118714.fwd	CDS	1117707	1118714	1008	+	YP_496353.1	335	2-keto-4-pentenoate hydratase/2-oxohepta-3-ene-1,7-dioic acid hydratase (catechol pathway)	2-keto-4-pentenoate hydratase/2-oxohepta-3-ene-1,7-dioic acid hydratase (catechol pathway)	1005	0	0	0	0	0	0	1	1
fig|279238.18.peg.1097	Saro_1075		PATRIC.279238.18.NC_007794.CDS.1118771.1119778.rev	CDS	1118771	1119778	1008	-	YP_496354.1	335	Type II/IV secretion system protein TadC, associated with Flp pilus assembly	Type II/IV secretion system protein TadC, associated with Flp pilus assembly	1005	0	0	0	0	0	0	1	1
fig|279238.18.peg.1098	Saro_1076		PATRIC.279238.18.NC_007794.CDS.1119798.1120772.rev	CDS	1119798	1120772	975	-	YP_496355.1	324	Flp pilus assembly protein TadB	Flp pilus assembly protein TadB	972	0	0	0	0	0	0	1	1
fig|279238.18.peg.1099	Saro_1077		PATRIC.279238.18.NC_007794.CDS.1120816.1122012.rev	CDS	1120816	1122012	1197	-	YP_496356.1	398	Type II/IV secretion system ATPase TadZ/CpaE, associated with Flp pilus assembly	Type II/IV secretion system ATPase TadZ/CpaE, associated with Flp pilus assembly	1194	0	0	0	0	0	0	1	1
fig|279238.18.peg.1100	Saro_1078		PATRIC.279238.18.NC_007794.CDS.1122095.1122766.rev	CDS	1122095	1122766	672	-	YP_496357.1	223	Flp pilus assembly protein CpaD	Flp pilus assembly protein CpaD	669	0	0	0	0	0	0	1	1
fig|279238.18.peg.1101	Saro_1079		PATRIC.279238.18.NC_007794.CDS.1122781.1124400.rev	CDS	1122781	1124400	1620	-	YP_496358.1	539	Type II/IV secretion system secretin RcpA/CpaC, associated with Flp pilus assembly	Type II/IV secretion system secretin RcpA/CpaC, associated with Flp pilus assembly	1617	0	0	0	0	0	0	1	1
fig|279238.18.peg.1102	Saro_1080		PATRIC.279238.18.NC_007794.CDS.1124402.1125430.rev	CDS	1124402	1125430	1029	-	YP_496359.1	342	Flp pilus assembly protein RcpC/CpaB	Flp pilus assembly protein RcpC/CpaB	1026	0	0	0	0	0	0	1	1
fig|279238.18.peg.1103	Saro_1081		PATRIC.279238.18.NC_007794.CDS.1125506.1125994.rev	CDS	1125506	1125994	489	-	YP_496360.1	162	Type IV prepilin peptidase TadV/CpaA	Type IV prepilin peptidase TadV/CpaA	486	0	0	0	0	0	0	1	1
fig|279238.18.peg.1104	Saro_1082		PATRIC.279238.18.NC_007794.CDS.1126367.1127068.fwd	CDS	1126367	1127068	702	+	YP_496361.1	233	Lysophospholipase (EC 3.1.1.5)	Lysophospholipase (EC 3.1.1.5)	699	0	0	0	0	0	0	1	1
fig|279238.18.peg.1105	Saro_1083		PATRIC.279238.18.NC_007794.CDS.1127065.1128174.fwd	CDS	1127065	1128174	1110	+	YP_496362.1	369	Glycine/D-amino acid oxidases (deaminating)	Glycine/D-amino acid oxidases (deaminating)	1107	0	0	0	0	0	0	1	1
fig|279238.18.peg.1106	Saro_1084		PATRIC.279238.18.NC_007794.CDS.1128266.1128448.fwd	CDS	1128266	1128448	183	+	YP_496363.1	60	UPF0339 protein YegP.N	UPF0339 protein YegP.N	180	0	0	0	0	0	0	1	1
fig|279238.18.peg.1107	Saro_1085	rnhA	PATRIC.279238.18.NC_007794.CDS.1128544.1128975.rev	CDS	1128544	1128975	432	-	YP_496364.1	143	Ribonuclease HI (EC 3.1.26.4)	Ribonuclease HI (EC 3.1.26.4)	429	0	0	0	0	0	0	1	1
fig|279238.18.peg.1108	Saro_1086		PATRIC.279238.18.NC_007794.CDS.1128972.1129958.rev	CDS	1128972	1129958	987	-	YP_496365.1	328	Homoserine kinase (EC 2.7.1.39)	Homoserine kinase (EC 2.7.1.39)	984	0	0	0	0	0	0	1	1
fig|279238.18.peg.1109	Saro_1087		PATRIC.279238.18.NC_007794.CDS.1129961.1131028.rev	CDS	1129961	1131028	1068	-	YP_496366.1	355	4-hydroxy-3-methylbut-2-enyl diphosphate reductase (EC 1.17.7.4)	4-hydroxy-3-methylbut-2-enyl diphosphate reductase (EC 1.17.7.4)	1065	0	0	0	0	0	0	1	1
fig|279238.18.peg.1110	Saro_1088		PATRIC.279238.18.NC_007794.CDS.1131056.1131718.fwd	CDS	1131056	1131718	663	+	YP_496367.1	220	hypothetical protein	hypothetical protein	660	0	0	0	0	0	0	1	1
fig|279238.18.peg.1111	Saro_1089	argS	PATRIC.279238.18.NC_007794.CDS.1131811.1133559.fwd	CDS	1131811	1133559	1749	+	YP_496368.1	582	Arginyl-tRNA synthetase (EC 6.1.1.19)	Arginyl-tRNA synthetase (EC 6.1.1.19)	1746	0	0	0	0	0	0	1	1
fig|279238.18.peg.1112	Saro_1090		PATRIC.279238.18.NC_007794.CDS.1133585.1134334.fwd	CDS	1133585	1134334	750	+	YP_496369.1	249	hypothetical protein	hypothetical protein	747	0	0	0	0	0	0	1	1
fig|279238.18.peg.1113	Saro_1091		PATRIC.279238.18.NC_007794.CDS.1134430.1135497.fwd	CDS	1134430	1135497	1068	+	YP_496370.1	355	beta-N-acetylglucosaminidase (EC 3.2.1.52)	beta-N-acetylglucosaminidase (EC 3.2.1.52)	1065	0	0	0	0	0	0	1	1
fig|279238.18.peg.1114	Saro_1092		PATRIC.279238.18.NC_007794.CDS.1135497.1136294.fwd	CDS	1135497	1136294	798	+	YP_496371.1	265	Segregation and condensation protein A	Segregation and condensation protein A	795	0	0	0	0	0	0	1	1
fig|279238.18.peg.1115	Saro_1093		PATRIC.279238.18.NC_007794.CDS.1136291.1136938.fwd	CDS	1136291	1136938	648	+	YP_496372.1	215	Segregation and condensation protein B	Segregation and condensation protein B	645	0	0	0	0	0	0	1	1
fig|279238.18.peg.1116	Saro_1094		PATRIC.279238.18.NC_007794.CDS.1137023.1137274.fwd	CDS	1137023	1137274	252	+	YP_496373.1	83	Twin-arginine translocation protein TatA	Twin-arginine translocation protein TatA	249	0	0	0	0	0	0	1	1
fig|279238.18.peg.1117	Saro_1095		PATRIC.279238.18.NC_007794.CDS.1137301.1137729.fwd	CDS	1137301	1137729	429	+	YP_496374.1	142	Twin-arginine translocation protein TatB	Twin-arginine translocation protein TatB	426	0	0	0	0	0	0	1	1
fig|279238.18.peg.1118	Saro_1096		PATRIC.279238.18.NC_007794.CDS.1137726.1138565.fwd	CDS	1137726	1138565	840	+	YP_496375.1	279	Twin-arginine translocation protein TatC	Twin-arginine translocation protein TatC	837	0	0	0	0	0	0	1	1
fig|279238.18.peg.1119	Saro_1097		PATRIC.279238.18.NC_007794.CDS.1138736.1140442.rev	CDS	1138736	1140442	1707	-	YP_496376.1	568	FIG00636284: hypothetical protein	FIG00636284: hypothetical protein	1704	0	0	0	0	0	0	1	1
fig|279238.18.peg.1120	Saro_1098		PATRIC.279238.18.NC_007794.CDS.1140439.1141389.rev	CDS	1140439	1141389	951	-	YP_496377.1	316	2-hydroxy-3-oxopropionate reductase (EC 1.1.1.60)	2-hydroxy-3-oxopropionate reductase (EC 1.1.1.60)	948	0	0	0	0	0	0	1	1
fig|279238.18.peg.1121	Saro_1099		PATRIC.279238.18.NC_007794.CDS.1141469.1141846.fwd	CDS	1141469	1141846	378	+	YP_496378.1	125	hypothetical protein	hypothetical protein	375	0	0	0	0	0	0	1	1
fig|279238.18.peg.1122	Saro_1100		PATRIC.279238.18.NC_007794.CDS.1141884.1143149.fwd	CDS	1141884	1143149	1266	+	YP_496379.1	421	Threonine dehydratase, catabolic (EC 4.3.1.19) @ L-serine dehydratase, (PLP)-dependent (EC 4.3.1.17)	Threonine dehydratase, catabolic (EC 4.3.1.19) @ L-serine dehydratase, (PLP)-dependent (EC 4.3.1.17)	1263	0	0	0	0	0	0	1	1
fig|279238.18.peg.1123			PATRIC.279238.18.NC_007794.CDS.1143165.1143716.rev	CDS	1143165	1143716	552	-		183	hypothetical protein	hypothetical protein	549	0	0	0	0	0	0	1	1
fig|279238.18.peg.1124	Saro_1101		PATRIC.279238.18.NC_007794.CDS.1143738.1144214.fwd	CDS	1143738	1144214	477	+	YP_496380.1	158	Arginyl-tRNA--protein transferase (EC 2.3.2.8)	Arginyl-tRNA--protein transferase (EC 2.3.2.8)	474	0	0	0	0	0	0	1	1
fig|279238.18.peg.1125	Saro_1102		PATRIC.279238.18.NC_007794.CDS.1144285.1146414.fwd	CDS	1144285	1146414	2130	+	YP_496381.1	709	Outer membrane component of TAM transport system	Outer membrane component of TAM transport system	2127	0	0	0	0	0	0	1	1
fig|279238.18.peg.1126	Saro_1103		PATRIC.279238.18.NC_007794.CDS.1146414.1150610.fwd	CDS	1146414	1150610	4197	+	YP_496382.1	1398	Inner membrane component of TAM transport system	Inner membrane component of TAM transport system	4194	0	0	0	0	0	0	1	1
fig|279238.18.peg.1127	Saro_1104		PATRIC.279238.18.NC_007794.CDS.1150672.1152096.rev	CDS	1150672	1152096	1425	-	YP_496383.1	474	Aldehyde dehydrogenase A (EC 1.2.1.22)	Aldehyde dehydrogenase A (EC 1.2.1.22)	1422	0	0	0	0	0	0	1	1
fig|279238.18.peg.1128	Saro_1106		PATRIC.279238.18.NC_007794.CDS.1152608.1154830.fwd	CDS	1152608	1154830	2223	+	YP_496385.1	740	diguanylate cyclase/phosphodiesterase (GGDEF & EAL domains) with PAS/PAC sensor(s)	diguanylate cyclase/phosphodiesterase (GGDEF & EAL domains) with PAS/PAC sensor(s)	2220	0	0	0	0	0	0	1	1
fig|279238.18.peg.1129	Saro_1107		PATRIC.279238.18.NC_007794.CDS.1154865.1155266.rev	CDS	1154865	1155266	402	-	YP_496386.1	133	Surface antigen	Surface antigen	399	0	0	0	0	0	0	1	1
fig|279238.18.peg.1130	Saro_1108		PATRIC.279238.18.NC_007794.CDS.1155575.1156984.rev	CDS	1155575	1156984	1410	-	YP_496387.1	469	Glutamine synthetase type I (EC 6.3.1.2)	Glutamine synthetase type I (EC 6.3.1.2)	1407	0	0	0	0	0	0	1	1
fig|279238.18.peg.1131	Saro_1109		PATRIC.279238.18.NC_007794.CDS.1157136.1157474.rev	CDS	1157136	1157474	339	-	YP_496388.1	112	Nitrogen regulatory protein P-II	Nitrogen regulatory protein P-II	336	0	0	0	0	0	0	1	1
fig|279238.18.peg.1132	Saro_1110		PATRIC.279238.18.NC_007794.CDS.1157759.1158610.rev	CDS	1157759	1158610	852	-	YP_496389.1	283	Methionine aminopeptidase (EC 3.4.11.18)	Methionine aminopeptidase (EC 3.4.11.18)	849	0	0	0	0	0	0	1	1
fig|279238.18.peg.1133	Saro_1111		PATRIC.279238.18.NC_007794.CDS.1158645.1159451.rev	CDS	1158645	1159451	807	-	YP_496390.1	268	hypothetical protein	hypothetical protein	804	0	0	0	0	0	0	1	1
fig|279238.18.peg.1134	Saro_1112		PATRIC.279238.18.NC_007794.CDS.1159505.1160887.fwd	CDS	1159505	1160887	1383	+	YP_496391.1	460	Peptidase B (EC 3.4.11.23)	Peptidase B (EC 3.4.11.23)	1380	0	0	0	0	0	0	1	1
fig|279238.18.peg.1135	Saro_1113		PATRIC.279238.18.NC_007794.CDS.1160962.1161315.fwd	CDS	1160962	1161315	354	+	YP_496392.1	117	hypothetical protein	hypothetical protein	351	0	0	0	0	0	0	1	1
fig|279238.18.peg.1136	Saro_1114		PATRIC.279238.18.NC_007794.CDS.1161312.1162241.fwd	CDS	1161312	1162241	930	+	YP_496393.1	309	N-acetyl-gamma-glutamyl-phosphate reductase (EC 1.2.1.38)	N-acetyl-gamma-glutamyl-phosphate reductase (EC 1.2.1.38)	927	0	0	0	0	0	0	1	1
fig|279238.18.peg.1137	Saro_1115		PATRIC.279238.18.NC_007794.CDS.1162325.1162642.rev	CDS	1162325	1162642	318	-	YP_496394.1	105	Ferredoxin, 2Fe-2S	Ferredoxin, 2Fe-2S	315	0	0	0	0	0	0	1	1
fig|279238.18.peg.1138	Saro_1116		PATRIC.279238.18.NC_007794.CDS.1162772.1163389.fwd	CDS	1162772	1163389	618	+	YP_496395.1	205	DNA-3-methyladenine glycosylase II (EC 3.2.2.21)	DNA-3-methyladenine glycosylase II (EC 3.2.2.21)	615	0	0	0	0	0	0	1	1
fig|279238.18.peg.1139	Saro_1117		PATRIC.279238.18.NC_007794.CDS.1163430.1164230.fwd	CDS	1163430	1164230	801	+	YP_496396.1	266	Dehydrogenases with different specificities (related to short-chain alcohol dehydrogenases)	Dehydrogenases with different specificities (related to short-chain alcohol dehydrogenases)	798	0	0	0	0	0	0	1	1
fig|279238.18.peg.1140	Saro_1118		PATRIC.279238.18.NC_007794.CDS.1164233.1164523.rev	CDS	1164233	1164523	291	-	YP_496397.1	96	Pterin-4-alpha-carbinolamine dehydratase (EC 4.2.1.96)	Pterin-4-alpha-carbinolamine dehydratase (EC 4.2.1.96)	288	0	0	0	0	0	0	1	1
fig|279238.18.peg.1141	Saro_1119		PATRIC.279238.18.NC_007794.CDS.1164585.1165160.fwd	CDS	1164585	1165160	576	+	YP_496398.1	191	ABC transporter involved in cytochrome c biogenesis, ATPase component CcmA	ABC transporter involved in cytochrome c biogenesis, ATPase component CcmA	573	0	0	0	0	0	0	1	1
fig|279238.18.peg.1142	Saro_1120		PATRIC.279238.18.NC_007794.CDS.1165157.1165819.fwd	CDS	1165157	1165819	663	+	YP_496399.1	220	ABC transporter involved in cytochrome c biogenesis, CcmB subunit	ABC transporter involved in cytochrome c biogenesis, CcmB subunit	660	0	0	0	0	0	0	1	1
fig|279238.18.peg.1143	Saro_1121		PATRIC.279238.18.NC_007794.CDS.1165887.1166882.fwd	CDS	1165887	1166882	996	+	YP_496400.1	331	Cystathionine beta-synthase (EC 4.2.1.22)	Cystathionine beta-synthase (EC 4.2.1.22)	993	0	0	0	0	0	0	1	1
fig|279238.18.peg.1144	Saro_1122		PATRIC.279238.18.NC_007794.CDS.1166897.1167280.fwd	CDS	1166897	1167280	384	+	YP_496401.1	127	hypothetical protein	hypothetical protein	381	0	0	0	0	0	0	1	1
fig|279238.18.peg.1145	Saro_1123		PATRIC.279238.18.NC_007794.CDS.1167310.1168020.fwd	CDS	1167310	1168020	711	+	YP_496402.1	236	hypothetical protein	hypothetical protein	708	0	0	0	0	0	0	1	1
fig|279238.18.peg.1146	Saro_1124		PATRIC.279238.18.NC_007794.CDS.1168365.1168838.fwd	CDS	1168365	1168838	474	+	YP_496403.1	157	Transcriptional regulator MraZ	Transcriptional regulator MraZ	471	0	0	0	0	0	0	1	1
fig|279238.18.peg.1147	Saro_1125		PATRIC.279238.18.NC_007794.CDS.1168835.1169824.fwd	CDS	1168835	1169824	990	+	YP_496404.1	329	16S rRNA (cytosine(1402)-N(4))-methyltransferase (EC 2.1.1.199)	16S rRNA (cytosine(1402)-N(4))-methyltransferase (EC 2.1.1.199)	987	0	0	0	0	0	0	1	1
fig|279238.18.peg.1148	Saro_1126		PATRIC.279238.18.NC_007794.CDS.1169821.1170681.fwd	CDS	1169821	1170681	861	+	YP_496405.1	286	Cell division protein FtsL	Cell division protein FtsL	858	0	0	0	0	0	0	1	1
fig|279238.18.peg.1149	Saro_1127		PATRIC.279238.18.NC_007794.CDS.1170678.1172423.fwd	CDS	1170678	1172423	1746	+	YP_496406.1	581	Cell division protein FtsI [Peptidoglycan synthetase] (EC 2.4.1.129)	Cell division protein FtsI [Peptidoglycan synthetase] (EC 2.4.1.129)	1743	0	0	0	0	0	0	1	1
fig|279238.18.peg.1150	Saro_1128	murE	PATRIC.279238.18.NC_007794.CDS.1172420.1173868.fwd	CDS	1172420	1173868	1449	+	YP_496407.1	482	UDP-N-acetylmuramoyl-dipeptide--2,6-diaminopimelate ligase (EC 6.3.2.13)	UDP-N-acetylmuramoyl-dipeptide--2,6-diaminopimelate ligase (EC 6.3.2.13)	1446	0	0	0	0	0	0	1	1
fig|279238.18.peg.1151	Saro_1129		PATRIC.279238.18.NC_007794.CDS.1173865.1175334.fwd	CDS	1173865	1175334	1470	+	YP_496408.1	489	UDP-N-acetylmuramoyl-tripeptide--D-alanyl-D-alanine ligase (EC 6.3.2.10)	UDP-N-acetylmuramoyl-tripeptide--D-alanyl-D-alanine ligase (EC 6.3.2.10)	1467	0	0	0	0	0	0	1	1
fig|279238.18.peg.1152	Saro_1130	mraY	PATRIC.279238.18.NC_007794.CDS.1175335.1176399.fwd	CDS	1175335	1176399	1065	+	YP_496409.1	354	Phospho-N-acetylmuramoyl-pentapeptide-transferase (EC 2.7.8.13)	Phospho-N-acetylmuramoyl-pentapeptide-transferase (EC 2.7.8.13)	1062	0	0	0	0	0	0	1	1
fig|279238.18.peg.1153	Saro_1131		PATRIC.279238.18.NC_007794.CDS.1176396.1177727.fwd	CDS	1176396	1177727	1332	+	YP_496410.1	443	UDP-N-acetylmuramoyl-L-alanine--D-glutamate ligase (EC 6.3.2.9)	UDP-N-acetylmuramoyl-L-alanine--D-glutamate ligase (EC 6.3.2.9)	1329	0	0	0	0	0	0	1	1
fig|279238.18.peg.1154	Saro_1132		PATRIC.279238.18.NC_007794.CDS.1177724.1178959.fwd	CDS	1177724	1178959	1236	+	YP_496411.1	411	Peptidoglycan glycosyltransferase FtsW (EC 2.4.1.129)	Peptidoglycan glycosyltransferase FtsW (EC 2.4.1.129)	1233	0	0	0	0	0	0	1	1
fig|279238.18.peg.1155	Saro_1133	murG	PATRIC.279238.18.NC_007794.CDS.1178956.1180122.fwd	CDS	1178956	1180122	1167	+	YP_496412.1	388	UDP-N-acetylglucosamine--N-acetylmuramyl-(pentapeptide) pyrophosphoryl-undecaprenol N-acetylglucosamine transferase (EC 2.4.1.227)	UDP-N-acetylglucosamine--N-acetylmuramyl-(pentapeptide) pyrophosphoryl-undecaprenol N-acetylglucosamine transferase (EC 2.4.1.227)	1164	0	0	0	0	0	0	1	1
fig|279238.18.peg.1156	Saro_1134	murC	PATRIC.279238.18.NC_007794.CDS.1180119.1181543.fwd	CDS	1180119	1181543	1425	+	YP_496413.1	474	UDP-N-acetylmuramate--L-alanine ligase (EC 6.3.2.8)	UDP-N-acetylmuramate--L-alanine ligase (EC 6.3.2.8)	1422	0	0	0	0	0	0	1	1
fig|279238.18.peg.1157	Saro_1135	murB	PATRIC.279238.18.NC_007794.CDS.1181540.1182433.fwd	CDS	1181540	1182433	894	+	YP_496414.1	297	UDP-N-acetylenolpyruvoylglucosamine reductase (EC 1.3.1.98)	UDP-N-acetylenolpyruvoylglucosamine reductase (EC 1.3.1.98)	891	0	0	0	0	0	0	1	1
fig|279238.18.peg.1158	Saro_1136		PATRIC.279238.18.NC_007794.CDS.1182477.1183418.fwd	CDS	1182477	1183418	942	+	YP_496415.1	313	D-alanine--D-alanine ligase (EC 6.3.2.4)	D-alanine--D-alanine ligase (EC 6.3.2.4)	939	0	0	0	0	0	0	1	1
fig|279238.18.peg.1159	Saro_1137		PATRIC.279238.18.NC_007794.CDS.1183423.1184385.fwd	CDS	1183423	1184385	963	+	YP_496416.1	320	Cell division protein FtsQ	Cell division protein FtsQ	960	0	0	0	0	0	0	1	1
fig|279238.18.peg.1160	Saro_1138		PATRIC.279238.18.NC_007794.CDS.1184393.1185673.fwd	CDS	1184393	1185673	1281	+	YP_496417.1	426	Cell division protein FtsA	Cell division protein FtsA	1278	0	0	0	0	0	0	1	1
fig|279238.18.peg.1161	Saro_1139		PATRIC.279238.18.NC_007794.CDS.1185868.1187343.fwd	CDS	1185868	1187343	1476	+	YP_496418.1	491	Cell division protein FtsZ	Cell division protein FtsZ	1473	0	0	0	0	0	0	1	1
fig|279238.18.peg.1162	Saro_1140		PATRIC.279238.18.NC_007794.CDS.1187406.1189598.fwd	CDS	1187406	1189598	2193	+	YP_496419.1	730	hypothetical protein	hypothetical protein	2190	0	0	0	0	0	0	1	1
fig|279238.18.peg.1163	Saro_1141		PATRIC.279238.18.NC_007794.CDS.1189801.1190304.fwd	CDS	1189801	1190304	504	+	YP_496420.1	167	hypothetical protein	hypothetical protein	501	0	0	0	0	0	0	1	1
fig|279238.18.peg.1164	Saro_1142		PATRIC.279238.18.NC_007794.CDS.1190387.1191196.fwd	CDS	1190387	1191196	810	+	YP_496421.1	269	Pyrroline-5-carboxylate reductase (EC 1.5.1.2)	Pyrroline-5-carboxylate reductase (EC 1.5.1.2)	807	0	0	0	0	0	0	1	1
fig|279238.18.peg.1165	Saro_1143		PATRIC.279238.18.NC_007794.CDS.1191311.1192054.fwd	CDS	1191311	1192054	744	+	YP_496422.1	247	Integral membrane protein, interacts with FtsH	Integral membrane protein, interacts with FtsH	741	0	0	0	0	0	0	1	1
fig|279238.18.peg.1166	Saro_1144		PATRIC.279238.18.NC_007794.CDS.1192227.1192958.fwd	CDS	1192227	1192958	732	+	YP_496423.1	243	hypothetical protein	hypothetical protein	729	0	0	0	0	0	0	1	1
fig|279238.18.peg.1167	Saro_1145	obgE	PATRIC.279238.18.NC_007794.CDS.1193278.1194336.fwd	CDS	1193278	1194336	1059	+	YP_496424.2	352	GTP-binding protein Obg	GTP-binding protein Obg	1056	0	0	0	0	0	0	1	1
fig|279238.18.peg.1168	Saro_1146		PATRIC.279238.18.NC_007794.CDS.1194468.1195601.fwd	CDS	1194468	1195601	1134	+	YP_496425.1	377	Glutamate 5-kinase (EC 2.7.2.11) / RNA-binding C-terminal domain PUA	Glutamate 5-kinase (EC 2.7.2.11) / RNA-binding C-terminal domain PUA	1131	0	0	0	0	0	0	1	1
fig|279238.18.peg.1169	Saro_1147		PATRIC.279238.18.NC_007794.CDS.1195601.1196521.fwd	CDS	1195601	1196521	921	+	YP_496426.1	306	Nucleoside-diphosphate-sugar epimerase	Nucleoside-diphosphate-sugar epimerase	918	0	0	0	0	0	0	1	1
fig|279238.18.peg.1170	Saro_1148		PATRIC.279238.18.NC_007794.CDS.1196622.1197038.fwd	CDS	1196622	1197038	417	+	YP_496427.1	138	protein of unknown function DUF805	protein of unknown function DUF805	414	0	0	0	0	0	0	1	1
fig|279238.18.peg.1171	Saro_1149		PATRIC.279238.18.NC_007794.CDS.1197056.1197472.fwd	CDS	1197056	1197472	417	+	YP_496428.1	138	Integral membrane protein	Integral membrane protein	414	0	0	0	0	0	0	1	1
fig|279238.18.peg.1172	Saro_1150		PATRIC.279238.18.NC_007794.CDS.1197469.1200012.rev	CDS	1197469	1200012	2544	-	YP_496429.1	847	ABC transporter, fused permease protein	ABC transporter, fused permease protein	2541	0	0	0	0	0	0	1	1
fig|279238.18.peg.1173	Saro_1151		PATRIC.279238.18.NC_007794.CDS.1200009.1200701.rev	CDS	1200009	1200701	693	-	YP_496430.1	230	ABC-type antimicrobial peptide transport system, ATPase component	ABC-type antimicrobial peptide transport system, ATPase component	690	0	0	0	0	0	0	1	1
fig|279238.18.peg.1174	Saro_1152		PATRIC.279238.18.NC_007794.CDS.1200770.1201453.fwd	CDS	1200770	1201453	684	+	YP_496431.1	227	Arylesterase precursor (EC 3.1.1.2)	Arylesterase precursor (EC 3.1.1.2)	681	0	0	0	0	0	0	1	1
fig|279238.18.peg.1175	Saro_1153	recF	PATRIC.279238.18.NC_007794.CDS.1201482.1202555.rev	CDS	1201482	1202555	1074	-	YP_496432.1	357	DNA recombination and repair protein RecF	DNA recombination and repair protein RecF	1071	0	0	0	0	0	0	1	1
fig|279238.18.peg.1176	Saro_1154		PATRIC.279238.18.NC_007794.CDS.1202640.1203683.rev	CDS	1202640	1203683	1044	-	YP_496433.1	347	Psp operon transcriptional activator	Psp operon transcriptional activator	1041	0	0	0	0	0	0	1	1
fig|279238.18.peg.1177	Saro_1155		PATRIC.279238.18.NC_007794.CDS.1203837.1203995.fwd	CDS	1203837	1203995	159	+	YP_496434.1	52	hypothetical protein	hypothetical protein	156	0	0	0	0	0	0	1	1
fig|279238.18.peg.1178	Saro_1156		PATRIC.279238.18.NC_007794.CDS.1203992.1204819.fwd	CDS	1203992	1204819	828	+	YP_496435.1	275	Phage shock protein A @ Suppressor of sigma54-dependent transcription, PspA-like	Phage shock protein A @ Suppressor of sigma54-dependent transcription, PspA-like	825	0	0	0	0	0	0	1	1
fig|279238.18.peg.1179	Saro_1157		PATRIC.279238.18.NC_007794.CDS.1204823.1205119.fwd	CDS	1204823	1205119	297	+	YP_496436.1	98	Phage shock protein B	Phage shock protein B	294	0	0	0	0	0	0	1	1
fig|279238.18.peg.1180	Saro_1158		PATRIC.279238.18.NC_007794.CDS.1205116.1205490.fwd	CDS	1205116	1205490	375	+	YP_496437.1	124	Phage shock protein C	Phage shock protein C	372	0	0	0	0	0	0	1	1
fig|279238.18.peg.1181	Saro_1159		PATRIC.279238.18.NC_007794.CDS.1205522.1205803.fwd	CDS	1205522	1205803	282	+	YP_496438.1	93	FIG00636713: repeated hypothetical protein	FIG00636713: repeated hypothetical protein	279	0	0	0	0	0	0	1	1
fig|279238.18.peg.1182	Saro_1160		PATRIC.279238.18.NC_007794.CDS.1205803.1206111.fwd	CDS	1205803	1206111	309	+	YP_496439.1	102	FIG00636713: repeated hypothetical protein	FIG00636713: repeated hypothetical protein	306	0	0	0	0	0	0	1	1
fig|279238.18.peg.1183	Saro_1161		PATRIC.279238.18.NC_007794.CDS.1206108.1206380.fwd	CDS	1206108	1206380	273	+	YP_496440.1	90	FIG00636713: repeated hypothetical protein	FIG00636713: repeated hypothetical protein	270	0	0	0	0	0	0	1	1
fig|279238.18.peg.1184	Saro_1162		PATRIC.279238.18.NC_007794.CDS.1206395.1206649.fwd	CDS	1206395	1206649	255	+	YP_496441.1	84	FIG00636713: repeated hypothetical protein	FIG00636713: repeated hypothetical protein	252	0	0	0	0	0	0	1	1
fig|279238.18.peg.1185	Saro_1163		PATRIC.279238.18.NC_007794.CDS.1206672.1206884.fwd	CDS	1206672	1206884	213	+	YP_496442.1	70	hypothetical protein	hypothetical protein	210	0	0	0	0	0	0	1	1
fig|279238.18.peg.1186	Saro_1164		PATRIC.279238.18.NC_007794.CDS.1206954.1207370.fwd	CDS	1206954	1207370	417	+	YP_496443.1	138	Sulfur acceptor protein => iron-sulfur cluster assembly SufE	Sulfur acceptor protein => iron-sulfur cluster assembly SufE	414	0	0	0	0	0	0	1	1
fig|279238.18.peg.1187	Saro_1165		PATRIC.279238.18.NC_007794.CDS.1207430.1207738.fwd	CDS	1207430	1207738	309	+	YP_496444.1	102	Similar to hypothetical protein DUF454	Similar to hypothetical protein DUF454	306	0	0	0	0	0	0	1	1
fig|279238.18.peg.1188	Saro_1166		PATRIC.279238.18.NC_007794.CDS.1207780.1208808.fwd	CDS	1207780	1208808	1029	+	YP_496445.1	342	Exopolysaccharide production protein ExoZ	Exopolysaccharide production protein ExoZ	1026	0	0	0	0	0	0	1	1
fig|279238.18.peg.1189	Saro_1167		PATRIC.279238.18.NC_007794.CDS.1208875.1209450.fwd	CDS	1208875	1209450	576	+	YP_496446.1	191	hypothetical protein	hypothetical protein	573	0	0	0	0	0	0	1	1
fig|279238.18.peg.1190	Saro_1168		PATRIC.279238.18.NC_007794.CDS.1209469.1209999.rev	CDS	1209469	1209999	531	-	YP_496447.1	176	Beta-carotene hydroxylase	Beta-carotene hydroxylase	528	0	0	0	0	0	0	1	1
fig|279238.18.peg.1191	Saro_1169		PATRIC.279238.18.NC_007794.CDS.1210124.1210504.fwd	CDS	1210124	1210504	381	+	YP_496448.1	126	hypothetical protein	hypothetical protein	378	0	0	0	0	0	0	1	1
fig|279238.18.peg.1192	Saro_1170		PATRIC.279238.18.NC_007794.CDS.1210614.1212050.fwd	CDS	1210614	1212050	1437	+	YP_496449.1	478	3-isopropylmalate dehydratase large subunit (EC 4.2.1.33)	3-isopropylmalate dehydratase large subunit (EC 4.2.1.33)	1434	0	0	0	0	0	0	1	1
fig|279238.18.peg.1193	Saro_1171		PATRIC.279238.18.NC_007794.CDS.1212058.1212588.fwd	CDS	1212058	1212588	531	+	YP_496450.1	176	hypothetical protein	hypothetical protein	528	0	0	0	0	0	0	1	1
fig|279238.18.peg.1194	Saro_1172		PATRIC.279238.18.NC_007794.CDS.1212585.1213091.fwd	CDS	1212585	1213091	507	+	YP_496451.1	168	G:T/U mismatch-specific uracil/thymine DNA-glycosylase (EC 3.2.2.27)	G:T/U mismatch-specific uracil/thymine DNA-glycosylase (EC 3.2.2.27)	504	0	0	0	0	0	0	1	1
fig|279238.18.peg.1195			PATRIC.279238.18.NC_007794.CDS.1213151.1213312.fwd	CDS	1213151	1213312	162	+		53	hypothetical protein	hypothetical protein	159	0	0	0	0	0	0	1	1
fig|279238.18.peg.1196	Saro_1173		PATRIC.279238.18.NC_007794.CDS.1213375.1213983.fwd	CDS	1213375	1213983	609	+	YP_496452.1	202	3-isopropylmalate dehydratase small subunit (EC 4.2.1.33)	3-isopropylmalate dehydratase small subunit (EC 4.2.1.33)	606	0	0	0	0	0	0	1	1
fig|279238.18.peg.1197	Saro_1174		PATRIC.279238.18.NC_007794.CDS.1214075.1215076.fwd	CDS	1214075	1215076	1002	+	YP_496453.1	333	Putative Zn-dependent oxidoreductase PA5234	Putative Zn-dependent oxidoreductase PA5234	999	0	0	0	0	0	0	1	1
fig|279238.18.peg.1198	Saro_1175		PATRIC.279238.18.NC_007794.CDS.1215126.1215764.rev	CDS	1215126	1215764	639	-	YP_496454.1	212	UPF0126 inner membrane protein CC_3680	UPF0126 inner membrane protein CC_3680	636	0	0	0	0	0	0	1	1
fig|279238.18.peg.1199	Saro_1176		PATRIC.279238.18.NC_007794.CDS.1215757.1216650.rev	CDS	1215757	1216650	894	-	YP_496455.1	297	Nitronate monooxygenase (EC 1.13.12.16)	Nitronate monooxygenase (EC 1.13.12.16)	891	0	0	0	0	0	0	1	1
fig|279238.18.peg.1200	Saro_1177		PATRIC.279238.18.NC_007794.CDS.1216809.1217006.rev	CDS	1216809	1217006	198	-	YP_496456.1	65	hypothetical protein	hypothetical protein	195	0	0	0	0	0	0	1	1
fig|279238.18.peg.1201	Saro_1178		PATRIC.279238.18.NC_007794.CDS.1217118.1218518.rev	CDS	1217118	1218518	1401	-	YP_496457.1	466	Dihydrolipoamide dehydrogenase of 2-oxoglutarate dehydrogenase (EC 1.8.1.4)	Dihydrolipoamide dehydrogenase of 2-oxoglutarate dehydrogenase (EC 1.8.1.4)	1398	0	0	0	0	0	0	1	1
fig|279238.18.peg.1202	Saro_1179		PATRIC.279238.18.NC_007794.CDS.1218600.1219826.rev	CDS	1218600	1219826	1227	-	YP_496458.1	408	Dihydrolipoamide succinyltransferase component (E2) of 2-oxoglutarate dehydrogenase complex (EC 2.3.1.61)	Dihydrolipoamide succinyltransferase component (E2) of 2-oxoglutarate dehydrogenase complex (EC 2.3.1.61)	1224	0	0	0	0	0	0	1	1
fig|279238.18.peg.1203	Saro_1180	sucA	PATRIC.279238.18.NC_007794.CDS.1219865.1222717.rev	CDS	1219865	1222717	2853	-	YP_496459.1	950	2-oxoglutarate dehydrogenase E1 component (EC 1.2.4.2)	2-oxoglutarate dehydrogenase E1 component (EC 1.2.4.2)	2850	0	0	0	0	0	0	1	1
fig|279238.18.peg.1204	Saro_1181		PATRIC.279238.18.NC_007794.CDS.1222937.1223827.rev	CDS	1222937	1223827	891	-	YP_496460.1	296	Succinyl-CoA ligase [ADP-forming] alpha chain (EC 6.2.1.5)	Succinyl-CoA ligase [ADP-forming] alpha chain (EC 6.2.1.5)	888	0	0	0	0	0	0	1	1
fig|279238.18.peg.1205	Saro_1182		PATRIC.279238.18.NC_007794.CDS.1223941.1224903.rev	CDS	1223941	1224903	963	-	YP_496461.1	320	Malate dehydrogenase (EC 1.1.1.37)	Malate dehydrogenase (EC 1.1.1.37)	960	0	0	0	0	0	0	1	1
fig|279238.18.peg.1206	Saro_1183		PATRIC.279238.18.NC_007794.CDS.1225225.1225536.rev	CDS	1225225	1225536	312	-	YP_496462.1	103	hypothetical protein	hypothetical protein	309	0	0	0	0	0	0	1	1
fig|279238.18.peg.1207	Saro_1184		PATRIC.279238.18.NC_007794.CDS.1225715.1226380.rev	CDS	1225715	1226380	666	-	YP_496463.1	221	endo alpha-1,4 polygalactosaminidase, putative	endo alpha-1,4 polygalactosaminidase, putative	663	0	0	0	0	0	0	1	1
fig|279238.18.peg.1208	Saro_1185		PATRIC.279238.18.NC_007794.CDS.1226780.1227955.rev	CDS	1226780	1227955	1176	-	YP_496464.1	391	Cell wall hydrolyses involved in spore germination	Cell wall hydrolyses involved in spore germination	1173	0	0	0	0	0	0	1	1
fig|279238.18.peg.1209	Saro_1186		PATRIC.279238.18.NC_007794.CDS.1228490.1230394.fwd	CDS	1228490	1230394	1905	+	YP_496465.1	634	Outer membrane vitamin B12 receptor BtuB	Outer membrane vitamin B12 receptor BtuB	1902	0	0	0	0	0	0	1	1
fig|279238.18.peg.1210	Saro_1187		PATRIC.279238.18.NC_007794.CDS.1230415.1231398.fwd	CDS	1230415	1231398	984	+	YP_496466.1	327	Vitamin B12 ABC transporter, substrate-binding protein BtuF	Vitamin B12 ABC transporter, substrate-binding protein BtuF	981	0	0	0	0	0	0	1	1
fig|279238.18.peg.1211	Saro_1188		PATRIC.279238.18.NC_007794.CDS.1231395.1232357.fwd	CDS	1231395	1232357	963	+	YP_496467.1	320	Iron(III) dicitrate transport system permease protein FecD (TC 3.A.1.14.1)	Iron(III) dicitrate transport system permease protein FecD (TC 3.A.1.14.1)	960	0	0	0	0	0	0	1	1
fig|279238.18.peg.1212	Saro_1189		PATRIC.279238.18.NC_007794.CDS.1232357.1233088.fwd	CDS	1232357	1233088	732	+	YP_496468.1	243	Ferrichrome ABC transporter ATP-binding protein	Ferrichrome ABC transporter ATP-binding protein	729	0	0	0	0	0	0	1	1
fig|279238.18.peg.1213			PATRIC.279238.18.NC_007794.CDS.1233089.1233292.rev	CDS	1233089	1233292	204	-		67	hypothetical protein	hypothetical protein	201	0	0	0	0	0	0	1	1
fig|279238.18.peg.1214	Saro_1190		PATRIC.279238.18.NC_007794.CDS.1233471.1234793.fwd	CDS	1233471	1234793	1323	+	YP_496469.1	440	hypothetical protein	hypothetical protein	1320	0	0	0	0	0	0	1	1
fig|279238.18.peg.1215	Saro_1191		PATRIC.279238.18.NC_007794.CDS.1234849.1235709.fwd	CDS	1234849	1235709	861	+	YP_496470.1	286	hypothetical protein	hypothetical protein	858	0	0	0	0	0	0	1	1
fig|279238.18.peg.1216	Saro_1192	uvrA	PATRIC.279238.18.NC_007794.CDS.1235856.1238768.fwd	CDS	1235856	1238768	2913	+	YP_496471.1	970	Excinuclease ABC subunit A	Excinuclease ABC subunit A	2910	0	0	0	0	0	0	1	1
fig|279238.18.peg.1217	Saro_1193		PATRIC.279238.18.NC_007794.CDS.1238854.1239360.rev	CDS	1238854	1239360	507	-	YP_496472.1	168	hypothetical protein	hypothetical protein	504	0	0	0	0	0	0	1	1
fig|279238.18.peg.1218			PATRIC.279238.18.NC_007794.CDS.1239608.1239721.fwd	CDS	1239608	1239721	114	+		37	hypothetical protein	hypothetical protein	111	0	0	0	0	0	0	1	1
fig|279238.18.peg.1219	Saro_1194		PATRIC.279238.18.NC_007794.CDS.1240311.1241567.fwd	CDS	1240311	1241567	1257	+	YP_496473.1	418	hypothetical protein	hypothetical protein	1254	0	0	0	0	0	0	1	1
fig|279238.18.peg.1220	Saro_1195		PATRIC.279238.18.NC_007794.CDS.1242494.1243708.rev	CDS	1242494	1243708	1215	-	YP_496474.1	404	Argininosuccinate synthase (EC 6.3.4.5)	Argininosuccinate synthase (EC 6.3.4.5)	1212	0	0	0	0	0	0	1	1
fig|279238.18.peg.1221	Saro_1196		PATRIC.279238.18.NC_007794.CDS.1243919.1245124.fwd	CDS	1243919	1245124	1206	+	YP_496475.1	401	Rieske (2Fe-2S) domain protein	Rieske (2Fe-2S) domain protein	1203	0	0	0	0	0	0	1	1
fig|279238.18.peg.1222	Saro_1197		PATRIC.279238.18.NC_007794.CDS.1245211.1246557.rev	CDS	1245211	1246557	1347	-	YP_496476.1	448	Aldehyde dehydrogenase (EC 1.2.1.3)	Aldehyde dehydrogenase (EC 1.2.1.3)	1344	0	0	0	0	0	0	1	1
fig|279238.18.peg.1223	Saro_1198		PATRIC.279238.18.NC_007794.CDS.1246715.1247386.rev	CDS	1246715	1247386	672	-	YP_496477.1	223	Phosphoglycolate phosphatase (EC 3.1.3.18)	Phosphoglycolate phosphatase (EC 3.1.3.18)	669	0	0	0	0	0	0	1	1
fig|279238.18.peg.1224	Saro_1199		PATRIC.279238.18.NC_007794.CDS.1247385.1248821.fwd	CDS	1247385	1248821	1437	+	YP_496478.1	478	N-acetylglucosamine-1-phosphate uridyltransferase (EC 2.7.7.23) / Glucosamine-1-phosphate N-acetyltransferase (EC 2.3.1.157)	N-acetylglucosamine-1-phosphate uridyltransferase (EC 2.7.7.23) / Glucosamine-1-phosphate N-acetyltransferase (EC 2.3.1.157)	1434	0	0	0	0	0	0	1	1
fig|279238.18.peg.1225	Saro_1200		PATRIC.279238.18.NC_007794.CDS.1248898.1249146.fwd	CDS	1248898	1249146	249	+	YP_496479.1	82	antitoxin	antitoxin	246	0	0	0	0	0	0	1	1
fig|279238.18.peg.1226	Saro_1201		PATRIC.279238.18.NC_007794.CDS.1249150.1249515.fwd	CDS	1249150	1249515	366	+	YP_496480.1	121	toxin	toxin	363	0	0	0	0	0	0	1	1
fig|279238.18.peg.1227	Saro_1202		PATRIC.279238.18.NC_007794.CDS.1249534.1251357.fwd	CDS	1249534	1251357	1824	+	YP_496481.1	607	Glutamine--fructose-6-phosphate aminotransferase [isomerizing] (EC 2.6.1.16)	Glutamine--fructose-6-phosphate aminotransferase [isomerizing] (EC 2.6.1.16)	1821	0	0	0	0	0	0	1	1
fig|279238.18.peg.1228	Saro_1203		PATRIC.279238.18.NC_007794.CDS.1251369.1251824.fwd	CDS	1251369	1251824	456	+	YP_496482.1	151	tRNA (cytidine(34)-2'-O)-methyltransferase (EC 2.1.1.207)	tRNA (cytidine(34)-2'-O)-methyltransferase (EC 2.1.1.207)	453	0	0	0	0	0	0	1	1
fig|279238.18.peg.1229	Saro_1204		PATRIC.279238.18.NC_007794.CDS.1252074.1252862.rev	CDS	1252074	1252862	789	-	YP_496483.1	262	Membrane protein	Membrane protein	786	0	0	0	0	0	0	1	1
fig|279238.18.peg.1230	Saro_1205		PATRIC.279238.18.NC_007794.CDS.1252859.1253782.rev	CDS	1252859	1253782	924	-	YP_496484.1	307	MBL-fold metallo-hydrolase superfamily	MBL-fold metallo-hydrolase superfamily	921	0	0	0	0	0	0	1	1
fig|279238.18.peg.1231	Saro_1206		PATRIC.279238.18.NC_007794.CDS.1253908.1254222.fwd	CDS	1253908	1254222	315	+	YP_496485.1	104	Transcriptional regulator, ArsR family	Transcriptional regulator, ArsR family	312	0	0	0	0	0	0	1	1
fig|279238.18.peg.1232	Saro_1207		PATRIC.279238.18.NC_007794.CDS.1254345.1254989.fwd	CDS	1254345	1254989	645	+	YP_496486.1	214	Gluconate 2-dehydrogenase subunit 3 family protein	Gluconate 2-dehydrogenase subunit 3 family protein	642	0	0	0	0	0	0	1	1
fig|279238.18.peg.1233	Saro_1208		PATRIC.279238.18.NC_007794.CDS.1255008.1256687.fwd	CDS	1255008	1256687	1680	+	YP_496487.1	559	Glucose-methanol-choline (GMC) oxidoreductase:NAD binding site	Glucose-methanol-choline (GMC) oxidoreductase:NAD binding site	1677	0	0	0	0	0	0	1	1
fig|279238.18.peg.1234	Saro_1209		PATRIC.279238.18.NC_007794.CDS.1256692.1258152.fwd	CDS	1256692	1258152	1461	+	YP_496488.1	486	Uncharacterized MFS-type transporter	Uncharacterized MFS-type transporter	1458	0	0	0	0	0	0	1	1
fig|279238.18.peg.1235	Saro_1210		PATRIC.279238.18.NC_007794.CDS.1258216.1258803.fwd	CDS	1258216	1258803	588	+	YP_496489.1	195	Metal-dependent phosphohydrolase, HD subdomain	Metal-dependent phosphohydrolase, HD subdomain	585	0	0	0	0	0	0	1	1
fig|279238.18.peg.1236	Saro_1211		PATRIC.279238.18.NC_007794.CDS.1258874.1260457.fwd	CDS	1258874	1260457	1584	+	YP_496490.1	527	Long-chain-fatty-acid--CoA ligase (EC 6.2.1.3)	Long-chain-fatty-acid--CoA ligase (EC 6.2.1.3)	1581	0	0	0	0	0	0	1	1
fig|279238.18.peg.1237	Saro_1212		PATRIC.279238.18.NC_007794.CDS.1260614.1261603.rev	CDS	1260614	1261603	990	-	YP_496491.1	329	hypothetical protein	hypothetical protein	987	0	0	0	0	0	0	1	1
fig|279238.18.peg.1238	Saro_1213		PATRIC.279238.18.NC_007794.CDS.1261600.1264326.rev	CDS	1261600	1264326	2727	-	YP_496492.1	908	hypothetical protein	hypothetical protein	2724	0	0	0	0	0	0	1	1
fig|279238.18.peg.1239	Saro_1214		PATRIC.279238.18.NC_007794.CDS.1264328.1265212.rev	CDS	1264328	1265212	885	-	YP_496493.1	294	hypothetical protein	hypothetical protein	882	0	0	0	0	0	0	1	1
fig|279238.18.peg.1240	Saro_1215		PATRIC.279238.18.NC_007794.CDS.1265224.1265649.rev	CDS	1265224	1265649	426	-	YP_496494.1	141	hypothetical protein	hypothetical protein	423	0	0	0	0	0	0	1	1
fig|279238.18.peg.1241	Saro_1216		PATRIC.279238.18.NC_007794.CDS.1265710.1266237.rev	CDS	1265710	1266237	528	-	YP_496495.1	175	hypothetical protein	hypothetical protein	525	0	0	0	0	0	0	1	1
fig|279238.18.peg.1242	Saro_1217		PATRIC.279238.18.NC_007794.CDS.1266836.1267111.rev	CDS	1266836	1267111	276	-	YP_496496.1	91	Integration host factor alpha subunit	Integration host factor alpha subunit	273	0	0	0	0	0	0	1	1
fig|279238.18.peg.1243			PATRIC.279238.18.NC_007794.CDS.1267148.1267282.rev	CDS	1267148	1267282	135	-		44	hypothetical protein	hypothetical protein	132	0	0	0	0	0	0	1	1
fig|279238.18.peg.1244	Saro_1218		PATRIC.279238.18.NC_007794.CDS.1267328.1268650.fwd	CDS	1267328	1268650	1323	+	YP_496497.1	440	RND efflux system, membrane fusion protein	RND efflux system, membrane fusion protein	1320	0	0	0	0	0	0	1	1
fig|279238.18.peg.1245	Saro_1219		PATRIC.279238.18.NC_007794.CDS.1268657.1271791.fwd	CDS	1268657	1271791	3135	+	YP_496498.1	1044	RND efflux system, inner membrane transporter	RND efflux system, inner membrane transporter	3132	0	0	0	0	0	0	1	1
fig|279238.18.peg.1246	Saro_1220		PATRIC.279238.18.NC_007794.CDS.1271788.1273191.fwd	CDS	1271788	1273191	1404	+	YP_496499.1	467	Efflux transport system, outer membrane factor (OMF) lipoprotein	Efflux transport system, outer membrane factor (OMF) lipoprotein	1401	0	0	0	0	0	0	1	1
fig|279238.18.peg.1247	Saro_1221		PATRIC.279238.18.NC_007794.CDS.1273185.1274354.rev	CDS	1273185	1274354	1170	-	YP_496500.1	389	Acyl-CoA dehydrogenase STM0857	Acyl-CoA dehydrogenase STM0857	1167	0	0	0	0	0	0	1	1
fig|279238.18.peg.1248	Saro_1222		PATRIC.279238.18.NC_007794.CDS.1274354.1275571.rev	CDS	1274354	1275571	1218	-	YP_496501.1	405	3-ketoacyl-CoA thiolase (EC 2.3.1.16) @ Acetyl-CoA acetyltransferase (EC 2.3.1.9)	3-ketoacyl-CoA thiolase (EC 2.3.1.16) @ Acetyl-CoA acetyltransferase (EC 2.3.1.9)	1215	0	0	0	0	0	0	1	1
fig|279238.18.peg.1249	Saro_1223		PATRIC.279238.18.NC_007794.CDS.1275620.1276849.rev	CDS	1275620	1276849	1230	-	YP_496502.1	409	CaiB/BaiF family protein	CaiB/BaiF family protein	1227	0	0	0	0	0	0	1	1
fig|279238.18.peg.1250	Saro_1224		PATRIC.279238.18.NC_007794.CDS.1276877.1278061.rev	CDS	1276877	1278061	1185	-	YP_496503.1	394	Acyl-CoA dehydrogenase	Acyl-CoA dehydrogenase	1182	0	0	0	0	0	0	1	1
fig|279238.18.peg.1251	Saro_1225		PATRIC.279238.18.NC_007794.CDS.1278073.1278990.rev	CDS	1278073	1278990	918	-	YP_496504.1	305	Dehydrogenases with different specificities (related to short-chain alcohol dehydrogenases)	Dehydrogenases with different specificities (related to short-chain alcohol dehydrogenases)	915	0	0	0	0	0	0	1	1
fig|279238.18.peg.1252	Saro_1226		PATRIC.279238.18.NC_007794.CDS.1279093.1279842.fwd	CDS	1279093	1279842	750	+	YP_496505.1	249	Transcriptional regulator, IclR family	Transcriptional regulator, IclR family	747	0	0	0	0	0	0	1	1
fig|279238.18.peg.1253	Saro_1227		PATRIC.279238.18.NC_007794.CDS.1279961.1280869.fwd	CDS	1279961	1280869	909	+	YP_496506.1	302	Transcriptional regulator	Transcriptional regulator	906	0	3106.5	11.6	0	1.12579e+07	3106.5	1	1
fig|279238.18.peg.1254	Saro_1228		PATRIC.279238.18.NC_007794.CDS.1280878.1281339.rev	CDS	1280878	1281339	462	-	YP_496507.1	153	Thioesterase	Thioesterase	459	0	0	0	0	0	0	1	1
fig|279238.18.peg.1255	Saro_1229		PATRIC.279238.18.NC_007794.CDS.1281400.1282368.rev	CDS	1281400	1282368	969	-	YP_496508.1	322	Renalase (EC 1.6.3.5), oxidases 1,2-dihydro- and 1,6-dihydro- beta-NAD(P)H isomers back to NAD(P)	Renalase (EC 1.6.3.5), oxidases 1,2-dihydro- and 1,6-dihydro- beta-NAD(P)H isomers back to NAD(P)	966	0	0	0	0	0	0	1	1
fig|279238.18.peg.1256	Saro_1230		PATRIC.279238.18.NC_007794.CDS.1282400.1283035.rev	CDS	1282400	1283035	636	-	YP_496509.1	211	GTP cyclohydrolase I (EC 3.5.4.16) type 1	GTP cyclohydrolase I (EC 3.5.4.16) type 1	633	0	0	0	0	0	0	1	1
fig|279238.18.peg.1257	Saro_1231		PATRIC.279238.18.NC_007794.CDS.1283176.1283751.fwd	CDS	1283176	1283751	576	+	YP_496510.1	191	Transcriptional regulator, LuxR family	Transcriptional regulator, LuxR family	573	0	0	0	0	0	0	1	1
fig|279238.18.peg.1258	Saro_1232		PATRIC.279238.18.NC_007794.CDS.1283767.1284681.rev	CDS	1283767	1284681	915	-	YP_496511.1	304	Two-component system sensor histidine kinase	Two-component system sensor histidine kinase	912	0	0	0	0	0	0	1	1
fig|279238.18.peg.1259			PATRIC.279238.18.NC_007794.CDS.1284926.1285297.rev	CDS	1284926	1285297	372	-		123	hypothetical protein	hypothetical protein	369	0	0	0	0	0	0	1	1
fig|279238.18.peg.1260	Saro_1233		PATRIC.279238.18.NC_007794.CDS.1285483.1285884.fwd	CDS	1285483	1285884	402	+	YP_496512.1	133	Protocatechuate 4,5-dioxygenase alpha chain (EC 1.13.11.8)	Protocatechuate 4,5-dioxygenase alpha chain (EC 1.13.11.8)	399	0	0	0	0	0	0	1	1
fig|279238.18.peg.1261	Saro_1234		PATRIC.279238.18.NC_007794.CDS.1285884.1286726.fwd	CDS	1285884	1286726	843	+	YP_496513.1	280	Protocatechuate 4,5-dioxygenase beta chain (EC 1.13.11.8)	Protocatechuate 4,5-dioxygenase beta chain (EC 1.13.11.8)	840	0	0	0	0	0	0	1	1
fig|279238.18.peg.1262	Saro_1235		PATRIC.279238.18.NC_007794.CDS.1286812.1287213.rev	CDS	1286812	1287213	402	-	YP_496514.1	133	hypothetical protein	hypothetical protein	399	0	0	0	0	0	0	1	1
fig|279238.18.peg.1263	Saro_1236		PATRIC.279238.18.NC_007794.CDS.1287299.1287925.rev	CDS	1287299	1287925	627	-	YP_496515.1	208	Two-component transcriptional response regulator, LuxR family	Two-component transcriptional response regulator, LuxR family	624	0	0	0	0	0	0	1	1
fig|279238.18.peg.1264	Saro_1237		PATRIC.279238.18.NC_007794.CDS.1287922.1289565.rev	CDS	1287922	1289565	1644	-	YP_496516.1	547	hypothetical protein	hypothetical protein	1641	0	0	0	0	0	0	1	1
fig|279238.18.peg.1265	Saro_1238		PATRIC.279238.18.NC_007794.CDS.1289808.1290305.fwd	CDS	1289808	1290305	498	+	YP_496517.1	165	Transcriptional regulator, LuxR family	Transcriptional regulator, LuxR family	495	0	0	0	0	0	0	1	1
fig|279238.18.peg.1266	Saro_1239		PATRIC.279238.18.NC_007794.CDS.1290408.1290764.fwd	CDS	1290408	1290764	357	+	YP_496518.1	118	hypothetical protein	hypothetical protein	354	0	0	0	0	0	0	1	1
fig|279238.18.peg.1267	Saro_1240		PATRIC.279238.18.NC_007794.CDS.1290802.1291248.fwd	CDS	1290802	1291248	447	+	YP_496519.1	148	hypothetical protein	hypothetical protein	444	0	0	0	0	0	0	1	1
fig|279238.18.peg.1268	Saro_1241		PATRIC.279238.18.NC_007794.CDS.1291310.1291828.fwd	CDS	1291310	1291828	519	+	YP_496520.1	172	Transcriptional regulator	Transcriptional regulator	516	0	0	0	0	0	0	1	1
fig|279238.18.peg.1269			PATRIC.279238.18.NC_007794.CDS.1291870.1292307.rev	CDS	1291870	1292307	438	-		145	hypothetical protein	hypothetical protein	435	0	0	0	0	0	0	1	1
fig|279238.18.peg.1270	Saro_1243		PATRIC.279238.18.NC_007794.CDS.1292842.1293186.fwd	CDS	1292842	1293186	345	+	YP_496521.1	114	hypothetical protein	hypothetical protein	342	0	0	0	0	0	0	1	1
fig|279238.18.peg.1271	Saro_1244	rpsL	PATRIC.279238.18.NC_007794.CDS.1293513.1293884.fwd	CDS	1293513	1293884	372	+	YP_496522.1	123	SSU ribosomal protein S12p (S23e)	SSU ribosomal protein S12p (S23e)	369	0	0	0	0	0	0	1	1
fig|279238.18.peg.1272	Saro_1245		PATRIC.279238.18.NC_007794.CDS.1293986.1294456.fwd	CDS	1293986	1294456	471	+	YP_496523.1	156	SSU ribosomal protein S7p (S5e)	SSU ribosomal protein S7p (S5e)	468	0	0	0	0	0	0	1	1
fig|279238.18.peg.1273	Saro_1246		PATRIC.279238.18.NC_007794.CDS.1294541.1296613.fwd	CDS	1294541	1296613	2073	+	YP_496524.1	690	Translation elongation factor G	Translation elongation factor G	2070	0	0	0	0	0	0	1	1
fig|279238.18.peg.1274	Saro_1247		PATRIC.279238.18.NC_007794.CDS.1296706.1297896.fwd	CDS	1296706	1297896	1191	+	YP_496525.1	396	Translation elongation factor Tu	Translation elongation factor Tu	1188	0	2369.1	11.21	0	1.12579e+07	2369.1	1	1
fig|279238.18.peg.1275	Saro_1248	rpsJ	PATRIC.279238.18.NC_007794.CDS.1298066.1298377.fwd	CDS	1298066	1298377	312	+	YP_496526.1	103	SSU ribosomal protein S10p (S20e)	SSU ribosomal protein S10p (S20e)	309	0	0	0	0	0	0	1	1
fig|279238.18.peg.1276	Saro_1249	rplC	PATRIC.279238.18.NC_007794.CDS.1298719.1299474.fwd	CDS	1298719	1299474	756	+	YP_496527.1	251	LSU ribosomal protein L3p (L3e)	LSU ribosomal protein L3p (L3e)	753	0	0	0	0	0	0	1	1
fig|279238.18.peg.1277	Saro_1250	rplD	PATRIC.279238.18.NC_007794.CDS.1299478.1300101.fwd	CDS	1299478	1300101	624	+	YP_496528.1	207	LSU ribosomal protein L4p (L1e)	LSU ribosomal protein L4p (L1e)	621	0	0	0	0	0	0	1	1
fig|279238.18.peg.1278	Saro_1251	rplW	PATRIC.279238.18.NC_007794.CDS.1300094.1300396.fwd	CDS	1300094	1300396	303	+	YP_496529.1	100	LSU ribosomal protein L23p (L23Ae)	LSU ribosomal protein L23p (L23Ae)	300	0	0	0	0	0	0	1	1
fig|279238.18.peg.1279	Saro_1252	rplB	PATRIC.279238.18.NC_007794.CDS.1300406.1301242.fwd	CDS	1300406	1301242	837	+	YP_496530.1	278	LSU ribosomal protein L2p (L8e)	LSU ribosomal protein L2p (L8e)	834	0	0	0	0	0	0	1	1
fig|279238.18.peg.1280	Saro_1253		PATRIC.279238.18.NC_007794.CDS.1301249.1301527.fwd	CDS	1301249	1301527	279	+	YP_496531.1	92	SSU ribosomal protein S19p (S15e)	SSU ribosomal protein S19p (S15e)	276	0	0	0	0	0	0	1	1
fig|279238.18.peg.1281	Saro_1254	rplV	PATRIC.279238.18.NC_007794.CDS.1301527.1301904.fwd	CDS	1301527	1301904	378	+	YP_496532.1	125	LSU ribosomal protein L22p (L17e)	LSU ribosomal protein L22p (L17e)	375	0	0	0	0	0	0	1	1
fig|279238.18.peg.1282	Saro_1255	rpsC	PATRIC.279238.18.NC_007794.CDS.1301907.1302602.fwd	CDS	1301907	1302602	696	+	YP_496533.1	231	SSU ribosomal protein S3p (S3e)	SSU ribosomal protein S3p (S3e)	693	0	0	0	0	0	0	1	1
fig|279238.18.peg.1283	Saro_1256	rplP	PATRIC.279238.18.NC_007794.CDS.1302625.1303059.fwd	CDS	1302625	1303059	435	+	YP_496534.1	144	LSU ribosomal protein L16p (L10e)	LSU ribosomal protein L16p (L10e)	432	0	0	0	0	0	0	1	1
fig|279238.18.peg.1284	Saro_1257		PATRIC.279238.18.NC_007794.CDS.1303073.1303276.fwd	CDS	1303073	1303276	204	+	YP_496535.1	67	LSU ribosomal protein L29p (L35e)	LSU ribosomal protein L29p (L35e)	201	0	0	0	0	0	0	1	1
fig|279238.18.peg.1285	Saro_1258		PATRIC.279238.18.NC_007794.CDS.1303287.1303556.fwd	CDS	1303287	1303556	270	+	YP_496536.1	89	SSU ribosomal protein S17p (S11e)	SSU ribosomal protein S17p (S11e)	267	0	0	0	0	0	0	1	1
fig|279238.18.peg.1286	Saro_1259	rplN	PATRIC.279238.18.NC_007794.CDS.1303671.1304039.fwd	CDS	1303671	1304039	369	+	YP_496537.1	122	LSU ribosomal protein L14p (L23e)	LSU ribosomal protein L14p (L23e)	366	0	0	0	0	0	0	1	1
fig|279238.18.peg.1287	Saro_1260	rplX	PATRIC.279238.18.NC_007794.CDS.1304039.1304356.fwd	CDS	1304039	1304356	318	+	YP_496538.1	105	LSU ribosomal protein L24p (L26e)	LSU ribosomal protein L24p (L26e)	315	0	0	0	0	0	0	1	1
fig|279238.18.peg.1288	Saro_1261	rplE	PATRIC.279238.18.NC_007794.CDS.1304349.1304930.fwd	CDS	1304349	1304930	582	+	YP_496539.1	193	LSU ribosomal protein L5p (L11e)	LSU ribosomal protein L5p (L11e)	579	0	0	0	0	0	0	1	1
fig|279238.18.peg.1289	Saro_1262	rpsN	PATRIC.279238.18.NC_007794.CDS.1304959.1305264.fwd	CDS	1304959	1305264	306	+	YP_496540.1	101	SSU ribosomal protein S14p (S29e) @ SSU ribosomal protein S14p (S29e), zinc-independent	SSU ribosomal protein S14p (S29e) @ SSU ribosomal protein S14p (S29e), zinc-independent	303	0	0	0	0	0	0	1	1
fig|279238.18.peg.1290	Saro_1263	rpsH	PATRIC.279238.18.NC_007794.CDS.1305281.1305670.fwd	CDS	1305281	1305670	390	+	YP_496541.1	129	SSU ribosomal protein S8p (S15Ae)	SSU ribosomal protein S8p (S15Ae)	387	0	0	0	0	0	0	1	1
fig|279238.18.peg.1291	Saro_1264	rplF	PATRIC.279238.18.NC_007794.CDS.1305670.1306203.fwd	CDS	1305670	1306203	534	+	YP_496542.1	177	LSU ribosomal protein L6p (L9e)	LSU ribosomal protein L6p (L9e)	531	0	0	0	0	0	0	1	1
fig|279238.18.peg.1292	Saro_1265	rplR	PATRIC.279238.18.NC_007794.CDS.1306203.1306553.fwd	CDS	1306203	1306553	351	+	YP_496543.1	116	LSU ribosomal protein L18p (L5e)	LSU ribosomal protein L18p (L5e)	348	0	0	0	0	0	0	1	1
fig|279238.18.peg.1293	Saro_1266	rpsE	PATRIC.279238.18.NC_007794.CDS.1306556.1307269.fwd	CDS	1306556	1307269	714	+	YP_496544.1	237	SSU ribosomal protein S5p (S2e)	SSU ribosomal protein S5p (S2e)	711	0	0	0	0	0	0	1	1
fig|279238.18.peg.1294	Saro_1267	rpmD	PATRIC.279238.18.NC_007794.CDS.1307276.1307452.fwd	CDS	1307276	1307452	177	+	YP_496545.1	58	LSU ribosomal protein L30p (L7e)	LSU ribosomal protein L30p (L7e)	174	0	0	0	0	0	0	1	1
fig|279238.18.peg.1295	Saro_1268	rplO	PATRIC.279238.18.NC_007794.CDS.1307618.1308133.fwd	CDS	1307618	1308133	516	+	YP_496546.2	171	LSU ribosomal protein L15p (L27Ae)	LSU ribosomal protein L15p (L27Ae)	513	0	0	0	0	0	0	1	1
fig|279238.18.peg.1296	Saro_1269	secY	PATRIC.279238.18.NC_007794.CDS.1308286.1309653.fwd	CDS	1308286	1309653	1368	+	YP_496547.1	455	Protein translocase subunit SecY	Protein translocase subunit SecY	1365	0	0	0	0	0	0	1	1
fig|279238.18.peg.1297	Saro_1270		PATRIC.279238.18.NC_007794.CDS.1309682.1310332.fwd	CDS	1309682	1310332	651	+	YP_496548.1	216	Adenylate kinase (EC 2.7.4.3)	Adenylate kinase (EC 2.7.4.3)	648	0	0	0	0	0	0	1	1
fig|279238.18.peg.1298	Saro_1271		PATRIC.279238.18.NC_007794.CDS.1310380.1311117.fwd	CDS	1310380	1311117	738	+	YP_496549.1	245	hypothetical protein	hypothetical protein	735	0	0	0	0	0	0	1	1
fig|279238.18.peg.1299			PATRIC.279238.18.NC_007794.CDS.1311106.1311282.rev	CDS	1311106	1311282	177	-		58	hypothetical protein	hypothetical protein	174	0	0	0	0	0	0	1	1
fig|279238.18.peg.1300	Saro_1272		PATRIC.279238.18.NC_007794.CDS.1311265.1312620.fwd	CDS	1311265	1312620	1356	+	YP_496550.1	451	NADP-specific glutamate dehydrogenase (EC 1.4.1.4)	NADP-specific glutamate dehydrogenase (EC 1.4.1.4)	1353	0	0	0	0	0	0	1	1
fig|279238.18.peg.1301	Saro_1273		PATRIC.279238.18.NC_007794.CDS.1312675.1313022.rev	CDS	1312675	1313022	348	-	YP_496551.1	115	hypothetical protein	hypothetical protein	345	0	0	0	0	0	0	1	1
fig|279238.18.peg.1302	Saro_1274		PATRIC.279238.18.NC_007794.CDS.1313066.1313875.rev	CDS	1313066	1313875	810	-	YP_496552.1	269	hypothetical protein	hypothetical protein	807	0	0	0	0	0	0	1	1
fig|279238.18.peg.1303			PATRIC.279238.18.NC_007794.CDS.1314012.1314257.rev	CDS	1314012	1314257	246	-		81	hypothetical protein	hypothetical protein	243	0	0	0	0	0	0	1	1
fig|279238.18.peg.1304	Saro_1275	recA	PATRIC.279238.18.NC_007794.CDS.1314279.1315349.fwd	CDS	1314279	1315349	1071	+	YP_496553.1	356	RecA protein	RecA protein	1068	0	0	0	0	0	0	1	1
fig|279238.18.peg.1305	Saro_1276		PATRIC.279238.18.NC_007794.CDS.1315537.1316163.fwd	CDS	1315537	1316163	627	+	YP_496554.1	208	Glutathione S-transferase (EC 2.5.1.18)	Glutathione S-transferase (EC 2.5.1.18)	624	0	0	0	0	0	0	1	1
fig|279238.18.peg.1306	Saro_1277		PATRIC.279238.18.NC_007794.CDS.1316192.1318252.rev	CDS	1316192	1318252	2061	-	YP_496555.1	686	Elongation factor G-like protein RSP_2247	Elongation factor G-like protein RSP_2247	2058	0	0	0	0	0	0	1	1
fig|279238.18.peg.1307	Saro_1278		PATRIC.279238.18.NC_007794.CDS.1318409.1319236.fwd	CDS	1318409	1319236	828	+	YP_496556.1	275	SAM-dependent methyltransferase	SAM-dependent methyltransferase	825	0	0	0	0	0	0	1	1
fig|279238.18.peg.1308	Saro_1279	alaS	PATRIC.279238.18.NC_007794.CDS.1319280.1321925.fwd	CDS	1319280	1321925	2646	+	YP_496557.1	881	Alanyl-tRNA synthetase (EC 6.1.1.7)	Alanyl-tRNA synthetase (EC 6.1.1.7)	2643	0	0	0	0	0	0	1	1
fig|279238.18.peg.1309	Saro_1280		PATRIC.279238.18.NC_007794.CDS.1321929.1322093.rev	CDS	1321929	1322093	165	-	YP_496558.1	54	hypothetical protein	hypothetical protein	162	0	0	0	0	0	0	1	1
fig|279238.18.peg.1310	Saro_1281		PATRIC.279238.18.NC_007794.CDS.1322145.1323929.rev	CDS	1322145	1323929	1785	-	YP_496559.1	594	Inner membrane protein, KefB/KefC family	Inner membrane protein, KefB/KefC family	1782	0	0	0	0	0	0	1	1
fig|279238.18.peg.1311	Saro_1282		PATRIC.279238.18.NC_007794.CDS.1324213.1325436.rev	CDS	1324213	1325436	1224	-	YP_496560.1	407	Isocitrate dehydrogenase [NADP] (EC 1.1.1.42)	Isocitrate dehydrogenase [NADP] (EC 1.1.1.42)	1221	0	0	0	0	0	0	1	1
fig|279238.18.peg.1312	Saro_1283		PATRIC.279238.18.NC_007794.CDS.1325623.1326387.fwd	CDS	1325623	1326387	765	+	YP_496561.1	254	Enoyl-CoA hydratase (EC 4.2.1.17)	Enoyl-CoA hydratase (EC 4.2.1.17)	762	0	0	0	0	0	0	1	1
fig|279238.18.peg.1313	Saro_1284		PATRIC.279238.18.NC_007794.CDS.1326432.1327220.rev	CDS	1326432	1327220	789	-	YP_496562.1	262	3-deoxy-manno-octulosonate cytidylyltransferase (EC 2.7.7.38)	3-deoxy-manno-octulosonate cytidylyltransferase (EC 2.7.7.38)	786	0	0	0	0	0	0	1	1
fig|279238.18.peg.1314	Saro_1285		PATRIC.279238.18.NC_007794.CDS.1327217.1328431.rev	CDS	1327217	1328431	1215	-	YP_496563.1	404	Capsular polysaccharide export system protein KpsS	Capsular polysaccharide export system protein KpsS	1212	0	0	0	0	0	0	1	1
fig|279238.18.peg.1315	Saro_1286		PATRIC.279238.18.NC_007794.CDS.1328422.1329612.rev	CDS	1328422	1329612	1191	-	YP_496564.1	396	Capsular polysaccharide biosynthesis/export periplasmic protein WcbA; Capsular polysaccharide export system protein KpsC	Capsular polysaccharide biosynthesis/export periplasmic protein WcbA	1188	0	0	0	0	0	0	1	1
fig|279238.18.peg.1316	Saro_1287		PATRIC.279238.18.NC_007794.CDS.1330047.1330430.rev	CDS	1330047	1330430	384	-	YP_496565.1	127	FOG: CheY-like receiver	FOG: CheY-like receiver	381	0	0	0	0	0	0	1	1
fig|279238.18.peg.1317	Saro_1288		PATRIC.279238.18.NC_007794.CDS.1330636.1331544.fwd	CDS	1330636	1331544	909	+	YP_496566.1	302	Putative hydrolase	Putative hydrolase	906	0	0	0	0	0	0	1	1
fig|279238.18.peg.1318	Saro_1289		PATRIC.279238.18.NC_007794.CDS.1331879.1332658.rev	CDS	1331879	1332658	780	-	YP_496567.1	259	Peptide transport system permease protein sapC (TC 3.A.1.5.5)	Peptide transport system permease protein sapC (TC 3.A.1.5.5)	777	0	0	0	0	0	0	1	1
fig|279238.18.peg.1319	Saro_1290		PATRIC.279238.18.NC_007794.CDS.1332757.1334175.rev	CDS	1332757	1334175	1419	-	YP_496568.1	472	D-2-hydroxyglutarate dehydrogenase (EC 1.1.99.2)	D-2-hydroxyglutarate dehydrogenase (EC 1.1.99.2)	1416	0	0	0	0	0	0	1	1
fig|279238.18.peg.1320	Saro_1291		PATRIC.279238.18.NC_007794.CDS.1334341.1334913.fwd	CDS	1334341	1334913	573	+	YP_496569.1	190	hypothetical protein	hypothetical protein	570	0	0	0	0	0	0	1	1
fig|279238.18.peg.1321	Saro_1292		PATRIC.279238.18.NC_007794.CDS.1335055.1336449.fwd	CDS	1335055	1336449	1395	+	YP_496570.1	464	ATP-dependent RNA helicase Atu1833	ATP-dependent RNA helicase Atu1833	1392	0	0	0	0	0	0	1	1
fig|279238.18.peg.1322	Saro_1293		PATRIC.279238.18.NC_007794.CDS.1336587.1338884.rev	CDS	1336587	1338884	2298	-	YP_496571.1	765	ATP-dependent DNA helicase UvrD/PcrA (EC 3.6.4.12)	ATP-dependent DNA helicase UvrD/PcrA (EC 3.6.4.12)	2295	0	0	0	0	0	0	1	1
fig|279238.18.peg.1323	Saro_1294		PATRIC.279238.18.NC_007794.CDS.1339056.1339685.fwd	CDS	1339056	1339685	630	+	YP_496572.1	209	hypothetical protein	hypothetical protein	627	0	0	0	0	0	0	1	1
fig|279238.18.peg.1324	Saro_1295		PATRIC.279238.18.NC_007794.CDS.1339901.1341172.fwd	CDS	1339901	1341172	1272	+	YP_496573.1	423	Uncharacterized MFS-type transporter	Uncharacterized MFS-type transporter	1269	0	0	0	0	0	0	1	1
fig|279238.18.peg.1325	Saro_1296		PATRIC.279238.18.NC_007794.CDS.1341179.1341721.rev	CDS	1341179	1341721	543	-	YP_496574.1	180	16S rRNA (guanine(966)-N(2))-methyltransferase (EC 2.1.1.171)	16S rRNA (guanine(966)-N(2))-methyltransferase (EC 2.1.1.171)	540	0	0	0	0	0	0	1	1
fig|279238.18.peg.1326	Saro_1297		PATRIC.279238.18.NC_007794.CDS.1341718.1342530.rev	CDS	1341718	1342530	813	-	YP_496575.1	270	LSU rRNA pseudouridine(2605) synthase (EC 5.4.99.22)	LSU rRNA pseudouridine(2605) synthase (EC 5.4.99.22)	810	0	0	0	0	0	0	1	1
fig|279238.18.peg.1327	Saro_1298		PATRIC.279238.18.NC_007794.CDS.1342714.1344042.fwd	CDS	1342714	1344042	1329	+	YP_496576.1	442	AmpG permease	AmpG permease	1326	0	0	0	0	0	0	1	1
fig|279238.18.peg.1328	Saro_1299		PATRIC.279238.18.NC_007794.CDS.1344074.1345381.rev	CDS	1344074	1345381	1308	-	YP_496577.1	435	Dihydrofolate synthase (EC 6.3.2.12) @ Folylpolyglutamate synthase (EC 6.3.2.17)	Dihydrofolate synthase (EC 6.3.2.12) @ Folylpolyglutamate synthase (EC 6.3.2.17)	1305	0	0	0	0	0	0	1	1
fig|279238.18.peg.1329	Saro_1300		PATRIC.279238.18.NC_007794.CDS.1345413.1346264.rev	CDS	1345413	1346264	852	-	YP_496578.1	283	Acetyl-coenzyme A carboxyl transferase beta chain (EC 6.4.1.2)	Acetyl-coenzyme A carboxyl transferase beta chain (EC 6.4.1.2)	849	0	2312.1	11.18	0	7.85181e+06	2312.1	1	1
fig|279238.18.peg.1330	Saro_1301	trpA	PATRIC.279238.18.NC_007794.CDS.1346261.1347061.rev	CDS	1346261	1347061	801	-	YP_496579.1	266	Tryptophan synthase alpha chain (EC 4.2.1.20)	Tryptophan synthase alpha chain (EC 4.2.1.20)	798	0	0	0	0	0	0	1	1
fig|279238.18.peg.1331	Saro_1302		PATRIC.279238.18.NC_007794.CDS.1347061.1348320.rev	CDS	1347061	1348320	1260	-	YP_496580.1	419	Tryptophan synthase beta chain (EC 4.2.1.20)	Tryptophan synthase beta chain (EC 4.2.1.20)	1257	0	0	0	0	0	0	1	1
fig|279238.18.peg.1332			PATRIC.279238.18.NC_007794.CDS.1348315.1348428.fwd	CDS	1348315	1348428	114	+		37	hypothetical protein	hypothetical protein	111	0	0	0	0	0	0	1	1
fig|279238.18.peg.1333	Saro_1303		PATRIC.279238.18.NC_007794.CDS.1348647.1349204.fwd	CDS	1348647	1349204	558	+	YP_496581.1	185	Opacity protein and related surface antigens	Opacity protein and related surface antigens	555	0	0	0	0	0	0	1	1
fig|279238.18.peg.1334	Saro_1304		PATRIC.279238.18.NC_007794.CDS.1349308.1349964.rev	CDS	1349308	1349964	657	-	YP_496582.1	218	Phosphoribosylanthranilate isomerase (EC 5.3.1.24)	Phosphoribosylanthranilate isomerase (EC 5.3.1.24)	654	0	0	0	0	0	0	1	1
fig|279238.18.peg.1335	Saro_1305		PATRIC.279238.18.NC_007794.CDS.1350010.1350765.rev	CDS	1350010	1350765	756	-	YP_496583.1	251	Protein of unknown function DUF541	Protein of unknown function DUF541	753	0	0	0	0	0	0	1	1
fig|279238.18.peg.1336	Saro_1306		PATRIC.279238.18.NC_007794.CDS.1350835.1351338.rev	CDS	1350835	1351338	504	-	YP_496584.1	167	Histone acetyltransferase HPA2 and related acetyltransferases	Histone acetyltransferase HPA2 and related acetyltransferases	501	0	0	0	0	0	0	1	1
fig|279238.18.peg.1337	Saro_1307		PATRIC.279238.18.NC_007794.CDS.1351343.1352017.rev	CDS	1351343	1352017	675	-	YP_496585.1	224	Orotidine 5'-phosphate decarboxylase (EC 4.1.1.23)	Orotidine 5'-phosphate decarboxylase (EC 4.1.1.23)	672	0	0	0	0	0	0	1	1
fig|279238.18.peg.1338	Saro_1308		PATRIC.279238.18.NC_007794.CDS.1352014.1352337.rev	CDS	1352014	1352337	324	-	YP_496586.1	107	hypothetical protein	hypothetical protein	321	0	0	0	0	0	0	1	1
fig|279238.18.peg.1339	Saro_1309		PATRIC.279238.18.NC_007794.CDS.1352436.1353752.rev	CDS	1352436	1353752	1317	-	YP_496587.1	438	Adenylosuccinate lyase (EC 4.3.2.2) @ SAICAR lyase (EC 4.3.2.2)	Adenylosuccinate lyase (EC 4.3.2.2) @ SAICAR lyase (EC 4.3.2.2)	1314	0	0	0	0	0	0	1	1
fig|279238.18.peg.1340	Saro_1310		PATRIC.279238.18.NC_007794.CDS.1353867.1355732.rev	CDS	1353867	1355732	1866	-	YP_496588.1	621	O-antigen acetylase	O-antigen acetylase	1863	0	0	0	0	0	0	1	1
fig|279238.18.peg.1341			PATRIC.279238.18.NC_007794.CDS.1355903.1356028.fwd	CDS	1355903	1356028	126	+		41	Entericidin A/B family protein	Entericidin A/B family protein	123	0	0	0	0	0	0	1	1
fig|279238.18.peg.1342	Saro_1311		PATRIC.279238.18.NC_007794.CDS.1356054.1356791.rev	CDS	1356054	1356791	738	-	YP_496589.1	245	UPF0758 family protein	UPF0758 family protein	735	0	0	0	0	0	0	1	1
fig|279238.18.peg.1343	Saro_1312		PATRIC.279238.18.NC_007794.CDS.1356964.1360107.fwd	CDS	1356964	1360107	3144	+	YP_496590.1	1047	Putative uncharacterized protein ydbH	Putative uncharacterized protein ydbH	3141	6433.6	2926	-1.14	4.04157e+07	3.67621e+07	-3507.6	0.4015	1
fig|279238.18.peg.1344	Saro_1313		PATRIC.279238.18.NC_007794.CDS.1360206.1360361.fwd	CDS	1360206	1360361	156	+	YP_496591.1	51	Uncharacterized protein ynbE; probable lipoprotein STY1424	Uncharacterized protein ynbE	153	0	0	0	0	0	0	1	1
fig|279238.18.peg.1345	Saro_1314		PATRIC.279238.18.NC_007794.CDS.1360382.1360789.fwd	CDS	1360382	1360789	408	+	YP_496592.1	135	Putative uncharacterized protein ydbL, may be related to amine metabolism	Putative uncharacterized protein ydbL, may be related to amine metabolism	405	0	0	0	0	0	0	1	1
fig|279238.18.peg.1346	Saro_1315		PATRIC.279238.18.NC_007794.CDS.1360997.1361317.fwd	CDS	1360997	1361317	321	+	YP_496593.1	106	ATP synthase protein I	ATP synthase protein I	318	0	0	0	0	0	0	1	1
fig|279238.18.peg.1347	Saro_1316		PATRIC.279238.18.NC_007794.CDS.1361358.1362140.fwd	CDS	1361358	1362140	783	+	YP_496594.1	260	ATP synthase F0 sector subunit a (EC 3.6.3.14)	ATP synthase F0 sector subunit a (EC 3.6.3.14)	780	0	0	0	0	0	0	1	1
fig|279238.18.peg.1348	Saro_1317		PATRIC.279238.18.NC_007794.CDS.1362189.1362416.fwd	CDS	1362189	1362416	228	+	YP_496595.1	75	ATP synthase F0 sector subunit c (EC 3.6.3.14)	ATP synthase F0 sector subunit c (EC 3.6.3.14)	225	0	0	0	0	0	0	1	1
fig|279238.18.peg.1349	Saro_1318		PATRIC.279238.18.NC_007794.CDS.1362491.1362985.fwd	CDS	1362491	1362985	495	+	YP_496596.1	164	ATP synthase F0 sector subunit b' (EC 3.6.3.14)	ATP synthase F0 sector subunit b' (EC 3.6.3.14)	492	0	0	0	0	0	0	1	1
fig|279238.18.peg.1350	Saro_1319		PATRIC.279238.18.NC_007794.CDS.1362978.1363532.fwd	CDS	1362978	1363532	555	+	YP_496597.1	184	ATP synthase F0 sector subunit b (EC 3.6.3.14)	ATP synthase F0 sector subunit b (EC 3.6.3.14)	552	0	0	0	0	0	0	1	1
fig|279238.18.peg.1351	Saro_1320		PATRIC.279238.18.NC_007794.CDS.1363722.1364750.rev	CDS	1363722	1364750	1029	-	YP_496598.1	342	Transcriptional regulator, LacI family	Transcriptional regulator, LacI family	1026	0	0	0	0	0	0	1	1
fig|279238.18.peg.1352	Saro_1321		PATRIC.279238.18.NC_007794.CDS.1364792.1365556.rev	CDS	1364792	1365556	765	-	YP_496599.1	254	Hydroxyacylglutathione hydrolase (EC 3.1.2.6)	Hydroxyacylglutathione hydrolase (EC 3.1.2.6)	762	0	0	0	0	0	0	1	1
fig|279238.18.peg.1353	Saro_1322	rpsA	PATRIC.279238.18.NC_007794.CDS.1365649.1367349.rev	CDS	1365649	1367349	1701	-	YP_496600.1	566	SSU ribosomal protein S1p	SSU ribosomal protein S1p	1698	0	0	0	0	0	0	1	1
fig|279238.18.peg.1354			PATRIC.279238.18.NC_007794.CDS.1367350.1367523.fwd	CDS	1367350	1367523	174	+		57	hypothetical protein	hypothetical protein	171	0	0	0	0	0	0	1	1
fig|279238.18.peg.1355	Saro_1324		PATRIC.279238.18.NC_007794.CDS.1368133.1368759.rev	CDS	1368133	1368759	627	-	YP_496602.1	208	Cytidylate kinase (EC 2.7.4.25)	Cytidylate kinase (EC 2.7.4.25)	624	0	0	0	0	0	0	1	1
fig|279238.18.peg.1356	Saro_1325		PATRIC.279238.18.NC_007794.CDS.1368756.1369013.rev	CDS	1368756	1369013	258	-	YP_496603.1	85	hypothetical protein	hypothetical protein	255	0	0	0	0	0	0	1	1
fig|279238.18.peg.1357	Saro_1326		PATRIC.279238.18.NC_007794.CDS.1369010.1370335.rev	CDS	1369010	1370335	1326	-	YP_496604.1	441	3-phosphoshikimate 1-carboxyvinyltransferase (EC 2.5.1.19)	3-phosphoshikimate 1-carboxyvinyltransferase (EC 2.5.1.19)	1323	0	0	0	0	0	0	1	1
fig|279238.18.peg.1358	Saro_1327		PATRIC.279238.18.NC_007794.CDS.1370546.1370863.fwd	CDS	1370546	1370863	318	+	YP_496605.1	105	hypothetical protein	hypothetical protein	315	0	0	0	0	0	0	1	1
fig|279238.18.peg.1359	Saro_1328		PATRIC.279238.18.NC_007794.CDS.1371274.1371876.fwd	CDS	1371274	1371876	603	+	YP_496606.1	200	hypothetical protein	hypothetical protein	600	0	0	0	0	0	0	1	1
fig|279238.18.peg.1360	Saro_1329		PATRIC.279238.18.NC_007794.CDS.1371834.1372580.fwd	CDS	1371834	1372580	747	+	YP_496607.1	248	hypothetical protein	hypothetical protein	744	0	0	0	0	0	0	1	1
fig|279238.18.peg.1361	Saro_1330		PATRIC.279238.18.NC_007794.CDS.1372662.1373597.rev	CDS	1372662	1373597	936	-	YP_496608.1	311	Oxidoreductase	Oxidoreductase	933	0	0	0	0	0	0	1	1
fig|279238.18.peg.1362	Saro_1331		PATRIC.279238.18.NC_007794.CDS.1373662.1374105.fwd	CDS	1373662	1374105	444	+	YP_496609.1	147	Protein of unknown function DUF55	Protein of unknown function DUF55	441	0	0	0	0	0	0	1	1
fig|279238.18.peg.1363	Saro_1332		PATRIC.279238.18.NC_007794.CDS.1374166.1374348.fwd	CDS	1374166	1374348	183	+	YP_496610.1	60	UPF0337 protein Pfl_4351	UPF0337 protein Pfl_4351	180	0	0	0	0	0	0	1	1
fig|279238.18.peg.1364	Saro_1333		PATRIC.279238.18.NC_007794.CDS.1374493.1374774.fwd	CDS	1374493	1374774	282	+	YP_496611.1	93	hypothetical protein	hypothetical protein	279	0	0	0	0	0	0	1	1
fig|279238.18.peg.1365	Saro_1334		PATRIC.279238.18.NC_007794.CDS.1374764.1376086.rev	CDS	1374764	1376086	1323	-	YP_496612.1	440	Lysophospholipid transporter LplT	Lysophospholipid transporter LplT	1320	0	0	0	0	0	0	1	1
fig|279238.18.peg.1366	Saro_1335		PATRIC.279238.18.NC_007794.CDS.1376224.1376817.fwd	CDS	1376224	1376817	594	+	YP_496613.1	197	CDP-diacylglycerol--glycerol-3-phosphate 3-phosphatidyltransferase (EC 2.7.8.5)	CDP-diacylglycerol--glycerol-3-phosphate 3-phosphatidyltransferase (EC 2.7.8.5)	591	0	0	0	0	0	0	1	1
fig|279238.18.peg.1367	Saro_1336		PATRIC.279238.18.NC_007794.CDS.1376843.1377739.rev	CDS	1376843	1377739	897	-	YP_496614.1	298	Hydrogen peroxide-inducible genes activator => OxyR	Hydrogen peroxide-inducible genes activator => OxyR	894	0	0	0	0	0	0	1	1
fig|279238.18.peg.1368	Saro_1337		PATRIC.279238.18.NC_007794.CDS.1377746.1378963.rev	CDS	1377746	1378963	1218	-	YP_496615.1	405	Ribonuclease D (EC 3.1.26.3)	Ribonuclease D (EC 3.1.26.3)	1215	0	0	0	0	0	0	1	1
fig|279238.18.peg.1369	Saro_1338	aspS	PATRIC.279238.18.NC_007794.CDS.1379139.1380920.fwd	CDS	1379139	1380920	1782	+	YP_496616.1	593	Aspartyl-tRNA synthetase (EC 6.1.1.12) @ Aspartyl-tRNA(Asn) synthetase (EC 6.1.1.23)	Aspartyl-tRNA synthetase (EC 6.1.1.12) @ Aspartyl-tRNA(Asn) synthetase (EC 6.1.1.23)	1779	0	0	0	0	0	0	1	1
fig|279238.18.peg.1370	Saro_1339		PATRIC.279238.18.NC_007794.CDS.1381048.1381284.fwd	CDS	1381048	1381284	237	+	YP_496617.1	78	Acyl carrier protein	Acyl carrier protein	234	0	0	0	0	0	0	1	1
fig|279238.18.peg.1371	Saro_1340		PATRIC.279238.18.NC_007794.CDS.1381374.1382678.fwd	CDS	1381374	1382678	1305	+	YP_496618.1	434	3-oxoacyl-[acyl-carrier-protein] synthase, KASII (EC 2.3.1.179)	3-oxoacyl-[acyl-carrier-protein] synthase, KASII (EC 2.3.1.179)	1302	0	0	0	0	0	0	1	1
fig|279238.18.peg.1372	Saro_1341		PATRIC.279238.18.NC_007794.CDS.1382689.1383666.fwd	CDS	1382689	1383666	978	+	YP_496619.1	325	Murein endolytic transglycosylase MltG	Murein endolytic transglycosylase MltG	975	0	0	0	0	0	0	1	1
fig|279238.18.peg.1373	Saro_1342		PATRIC.279238.18.NC_007794.CDS.1383897.1384439.fwd	CDS	1383897	1384439	543	+	YP_496620.1	180	hypothetical protein	hypothetical protein	540	0	0	0	0	0	0	1	1
fig|279238.18.peg.1374	Saro_1343		PATRIC.279238.18.NC_007794.CDS.1384495.1385775.fwd	CDS	1384495	1385775	1281	+	YP_496621.1	426	Adenosylmethionine-8-amino-7-oxononanoate aminotransferase (EC 2.6.1.62)	Adenosylmethionine-8-amino-7-oxononanoate aminotransferase (EC 2.6.1.62)	1278	0	0	0	0	0	0	1	1
fig|279238.18.peg.1375	Saro_1344		PATRIC.279238.18.NC_007794.CDS.1386230.1388293.fwd	CDS	1386230	1388293	2064	+	YP_496622.1	687	RTX toxins and related Ca2+-binding proteins	RTX toxins and related Ca2+-binding proteins	2061	0	0	0	0	0	0	1	1
fig|279238.18.peg.1376	Saro_1345		PATRIC.279238.18.NC_007794.CDS.1388322.1388849.rev	CDS	1388322	1388849	528	-	YP_496623.1	175	Abortive infection protein	Abortive infection protein	525	0	0	0	0	0	0	1	1
fig|279238.18.peg.1377	Saro_1346		PATRIC.279238.18.NC_007794.CDS.1389434.1389961.fwd	CDS	1389434	1389961	528	+	YP_496624.1	175	Uncharacterized aldehyde oxidase, 2Fe-2S subunit	Uncharacterized aldehyde oxidase, 2Fe-2S subunit	525	0	0	0	0	0	0	1	1
fig|279238.18.peg.1378	Saro_1347		PATRIC.279238.18.NC_007794.CDS.1389958.1392267.fwd	CDS	1389958	1392267	2310	+	YP_496625.1	769	Uncharacterized aldehyde oxidase, molybdopterin-binding subunit	Uncharacterized aldehyde oxidase, molybdopterin-binding subunit	2307	0	0	0	0	0	0	1	1
fig|279238.18.peg.1379	Saro_1348		PATRIC.279238.18.NC_007794.CDS.1392290.1394167.rev	CDS	1392290	1394167	1878	-	YP_496626.1	625	Bis-ABC ATPase YheS	Bis-ABC ATPase YheS	1875	0	0	0	0	0	0	1	1
fig|279238.18.peg.1380	Saro_1349		PATRIC.279238.18.NC_007794.CDS.1394446.1395462.rev	CDS	1394446	1395462	1017	-	YP_496627.1	338	Glycosyltransferase	Glycosyltransferase	1014	0	0	0	0	0	0	1	1
fig|279238.18.peg.1381	Saro_1350		PATRIC.279238.18.NC_007794.CDS.1395459.1397264.rev	CDS	1395459	1397264	1806	-	YP_496628.1	601	Two-component system sensor histidine kinase	Two-component system sensor histidine kinase	1803	0	0	0	0	0	0	1	1
fig|279238.18.peg.1382	Saro_1351		PATRIC.279238.18.NC_007794.CDS.1397522.1397980.fwd	CDS	1397522	1397980	459	+	YP_496629.1	152	Transcriptional regulator, AsnC family	Transcriptional regulator, AsnC family	456	0	0	0	0	0	0	1	1
fig|279238.18.peg.1383	Saro_1352		PATRIC.279238.18.NC_007794.CDS.1398014.1398304.rev	CDS	1398014	1398304	291	-	YP_496630.1	96	Chorismate mutase I (EC 5.4.99.5)	Chorismate mutase I (EC 5.4.99.5)	288	0	0	0	0	0	0	1	1
fig|279238.18.peg.1384	Saro_1353		PATRIC.279238.18.NC_007794.CDS.1398395.1399408.fwd	CDS	1398395	1399408	1014	+	YP_496631.1	337	Decaprenyl diphosphate synthase (EC 2.5.1.91)	Decaprenyl diphosphate synthase (EC 2.5.1.91)	1011	0	0	0	0	0	0	1	1
fig|279238.18.peg.1385	Saro_1354		PATRIC.279238.18.NC_007794.CDS.1399440.1400456.fwd	CDS	1399440	1400456	1017	+	YP_496632.1	338	Tas protein, an NADP(H)-dependent aldo-keto reductase	Tas protein, an NADP(H)-dependent aldo-keto reductase	1014	0	0	0	0	0	0	1	1
fig|279238.18.peg.1386			PATRIC.279238.18.NC_007794.CDS.1400469.1400615.rev	CDS	1400469	1400615	147	-		48	hypothetical protein	hypothetical protein	144	0	0	0	0	0	0	1	1
fig|279238.18.peg.1387	Saro_1355		PATRIC.279238.18.NC_007794.CDS.1400714.1403167.fwd	CDS	1400714	1403167	2454	+	YP_496633.1	817	ATP-dependent helicases	ATP-dependent helicases	2451	0	0	0	0	0	0	1	1
fig|279238.18.peg.1388	Saro_1356		PATRIC.279238.18.NC_007794.CDS.1403186.1403494.fwd	CDS	1403186	1403494	309	+	YP_496634.1	102	NADH-ubiquinone oxidoreductase-related protein	NADH-ubiquinone oxidoreductase-related protein	306	0	0	0	0	0	0	1	1
fig|279238.18.peg.1389	Saro_1357		PATRIC.279238.18.NC_007794.CDS.1403778.1405649.fwd	CDS	1403778	1405649	1872	+	YP_496635.1	623	DNA polymerase III subunits gamma and tau (EC 2.7.7.7)	DNA polymerase III subunits gamma and tau (EC 2.7.7.7)	1869	0	0	0	0	0	0	1	1
fig|279238.18.peg.1390	Saro_1358		PATRIC.279238.18.NC_007794.CDS.1405646.1405981.fwd	CDS	1405646	1405981	336	+	YP_496636.1	111	Nucleoid-associated protein YaaK	Nucleoid-associated protein YaaK	333	0	0	0	0	0	0	1	1
fig|279238.18.peg.1391	Saro_1359		PATRIC.279238.18.NC_007794.CDS.1406063.1407109.fwd	CDS	1406063	1407109	1047	+	YP_496637.1	348	VacJ-like lipoprotein	VacJ-like lipoprotein	1044	0	0	0	0	0	0	1	1
fig|279238.18.peg.1392	Saro_1360		PATRIC.279238.18.NC_007794.CDS.1407116.1408129.rev	CDS	1407116	1408129	1014	-	YP_496638.1	337	hypothetical protein	hypothetical protein	1011	0	0	0	0	0	0	1	1
fig|279238.18.peg.1393	Saro_1361		PATRIC.279238.18.NC_007794.CDS.1408383.1410788.fwd	CDS	1408383	1410788	2406	+	YP_496639.1	801	ATP-dependent protease La (EC 3.4.21.53) Type I	ATP-dependent protease La (EC 3.4.21.53) Type I	2403	0	0	0	0	0	0	1	1
fig|279238.18.peg.1394	Saro_1362		PATRIC.279238.18.NC_007794.CDS.1410990.1411262.fwd	CDS	1410990	1411262	273	+	YP_496640.1	90	DNA-binding protein HU-beta	DNA-binding protein HU-beta	270	0	0	0	0	0	0	1	1
fig|279238.18.peg.1395	Saro_1363		PATRIC.279238.18.NC_007794.CDS.1411377.1412237.rev	CDS	1411377	1412237	861	-	YP_496641.1	286	hypothetical protein	hypothetical protein	858	0	0	0	0	0	0	1	1
fig|279238.18.peg.1396	Saro_1364		PATRIC.279238.18.NC_007794.CDS.1412258.1413073.rev	CDS	1412258	1413073	816	-	YP_496642.1	271	23S rRNA (guanosine(2251)-2'-O)-methyltransferase (EC 2.1.1.185)	23S rRNA (guanosine(2251)-2'-O)-methyltransferase (EC 2.1.1.185)	813	0	0	0	0	0	0	1	1
fig|279238.18.peg.1397	Saro_1365		PATRIC.279238.18.NC_007794.CDS.1413395.1414267.fwd	CDS	1413395	1414267	873	+	YP_496643.1	290	Hydrolase, alpha/beta fold family	Hydrolase, alpha/beta fold family	870	0	0	0	0	0	0	1	1
fig|279238.18.peg.1398	Saro_1366		PATRIC.279238.18.NC_007794.CDS.1414307.1415065.fwd	CDS	1414307	1415065	759	+	YP_496644.1	252	Phosphatidylserine decarboxylase (EC 4.1.1.65)	Phosphatidylserine decarboxylase (EC 4.1.1.65)	756	0	0	0	0	0	0	1	1
fig|279238.18.peg.1399	Saro_1367		PATRIC.279238.18.NC_007794.CDS.1415131.1415904.fwd	CDS	1415131	1415904	774	+	YP_496645.1	257	CDP-diacylglycerol--serine O-phosphatidyltransferase (EC 2.7.8.8) @ Archaetidylserine synthase (EC 2.7.8.38)	CDP-diacylglycerol--serine O-phosphatidyltransferase (EC 2.7.8.8) @ Archaetidylserine synthase (EC 2.7.8.38)	771	0	0	0	0	0	0	1	1
fig|279238.18.peg.1400	Saro_1369	rpsB	PATRIC.279238.18.NC_007794.CDS.1416528.1417283.fwd	CDS	1416528	1417283	756	+	YP_496647.1	251	SSU ribosomal protein S2p (SAe)	SSU ribosomal protein S2p (SAe)	753	0	0	0	0	0	0	1	1
fig|279238.18.peg.1401	Saro_1370	tsf	PATRIC.279238.18.NC_007794.CDS.1417409.1418335.fwd	CDS	1417409	1418335	927	+	YP_496648.1	308	Translation elongation factor Ts	Translation elongation factor Ts	924	0	0	0	0	0	0	1	1
fig|279238.18.peg.1402	Saro_1371		PATRIC.279238.18.NC_007794.CDS.1418481.1419215.fwd	CDS	1418481	1419215	735	+	YP_496649.1	244	Uridylate kinase (EC 2.7.4.22)	Uridylate kinase (EC 2.7.4.22)	732	0	0	0	0	0	0	1	1
fig|279238.18.peg.1403	Saro_1372	frr	PATRIC.279238.18.NC_007794.CDS.1419217.1419774.fwd	CDS	1419217	1419774	558	+	YP_496650.1	185	Ribosome recycling factor	Ribosome recycling factor	555	0	0	0	0	0	0	1	1
fig|279238.18.peg.1404	Saro_1373		PATRIC.279238.18.NC_007794.CDS.1419771.1420481.fwd	CDS	1419771	1420481	711	+	YP_496651.1	236	Undecaprenyl diphosphate synthase (EC 2.5.1.31)	Undecaprenyl diphosphate synthase (EC 2.5.1.31)	708	0	0	0	0	0	0	1	1
fig|279238.18.peg.1405	Saro_1374		PATRIC.279238.18.NC_007794.CDS.1420513.1421217.fwd	CDS	1420513	1421217	705	+	YP_496652.1	234	Phosphatidate cytidylyltransferase (EC 2.7.7.41)	Phosphatidate cytidylyltransferase (EC 2.7.7.41)	702	0	0	0	0	0	0	1	1
fig|279238.18.peg.1406	Saro_1375		PATRIC.279238.18.NC_007794.CDS.1421222.1422379.fwd	CDS	1421222	1422379	1158	+	YP_496653.1	385	1-deoxy-D-xylulose 5-phosphate reductoisomerase (EC 1.1.1.267)	1-deoxy-D-xylulose 5-phosphate reductoisomerase (EC 1.1.1.267)	1155	0	0	0	0	0	0	1	1
fig|279238.18.peg.1407	Saro_1376		PATRIC.279238.18.NC_007794.CDS.1422393.1423514.fwd	CDS	1422393	1423514	1122	+	YP_496654.1	373	Membrane-associated zinc metalloprotease	Membrane-associated zinc metalloprotease	1119	0	0	0	0	0	0	1	1
fig|279238.18.peg.1408	Saro_1377		PATRIC.279238.18.NC_007794.CDS.1423743.1426460.fwd	CDS	1423743	1426460	2718	+	YP_496655.1	905	Outer membrane protein assembly factor YaeT	Outer membrane protein assembly factor YaeT	2715	0	0	0	0	0	0	1	1
fig|279238.18.peg.1409	Saro_1378		PATRIC.279238.18.NC_007794.CDS.1426460.1427143.fwd	CDS	1426460	1427143	684	+	YP_496656.1	227	Outer membrane protein H precursor	Outer membrane protein H precursor	681	0	0	0	0	0	0	1	1
fig|279238.18.peg.1410	Saro_1379		PATRIC.279238.18.NC_007794.CDS.1427166.1427642.fwd	CDS	1427166	1427642	477	+	YP_496657.1	158	3-hydroxyacyl-[acyl-carrier-protein] dehydratase, FabZ form (EC 4.2.1.59)	3-hydroxyacyl-[acyl-carrier-protein] dehydratase, FabZ form (EC 4.2.1.59)	474	0	0	0	0	0	0	1	1
fig|279238.18.peg.1411	Saro_1380	rpmE	PATRIC.279238.18.NC_007794.CDS.1427743.1427967.fwd	CDS	1427743	1427967	225	+	YP_496658.1	74	LSU ribosomal protein L31p @ LSU ribosomal protein L31p, zinc-independent	LSU ribosomal protein L31p @ LSU ribosomal protein L31p, zinc-independent	222	0	0	0	0	0	0	1	1
fig|279238.18.peg.1412	Saro_1381		PATRIC.279238.18.NC_007794.CDS.1428104.1428544.fwd	CDS	1428104	1428544	441	+	YP_496659.1	146	Transcriptional regulator, MarR family	Transcriptional regulator, MarR family	438	0	0	0	0	0	0	1	1
fig|279238.18.peg.1413	Saro_1382		PATRIC.279238.18.NC_007794.CDS.1428555.1429100.rev	CDS	1428555	1429100	546	-	YP_496660.1	181	Similar to eukaryotic Peptidyl prolyl 4-hydroxylase, alpha subunit (EC 1.14.11.2)	Similar to eukaryotic Peptidyl prolyl 4-hydroxylase, alpha subunit (EC 1.14.11.2)	543	0	0	0	0	0	0	1	1
fig|279238.18.peg.1414	Saro_1383		PATRIC.279238.18.NC_007794.CDS.1429288.1429749.fwd	CDS	1429288	1429749	462	+	YP_496661.1	153	General secretion pathway protein H	General secretion pathway protein H	459	0	0	0	0	0	0	1	1
fig|279238.18.peg.1415	Saro_1384		PATRIC.279238.18.NC_007794.CDS.1429739.1430173.fwd	CDS	1429739	1430173	435	+	YP_496662.1	144	General secretion pathway protein I	General secretion pathway protein I	432	0	0	0	0	0	0	1	1
fig|279238.18.peg.1416	Saro_1385		PATRIC.279238.18.NC_007794.CDS.1430170.1430766.fwd	CDS	1430170	1430766	597	+	YP_496663.1	198	General secretion pathway protein J	General secretion pathway protein J	594	0	0	0	0	0	0	1	1
fig|279238.18.peg.1417	Saro_1386		PATRIC.279238.18.NC_007794.CDS.1430763.1431749.fwd	CDS	1430763	1431749	987	+	YP_496664.1	328	General secretion pathway protein K	General secretion pathway protein K	984	0	0	0	0	0	0	1	1
fig|279238.18.peg.1418	Saro_1387		PATRIC.279238.18.NC_007794.CDS.1431962.1432825.fwd	CDS	1431962	1432825	864	+	YP_496665.1	287	Cytochrome c-type biogenesis protein CcmC, putative heme lyase for CcmE	Cytochrome c-type biogenesis protein CcmC, putative heme lyase for CcmE	861	0	0	0	0	0	0	1	1
fig|279238.18.peg.1419	Saro_1388		PATRIC.279238.18.NC_007794.CDS.1432833.1432973.fwd	CDS	1432833	1432973	141	+	YP_496666.1	46	hypothetical protein	hypothetical protein	138	0	0	0	0	0	0	1	1
fig|279238.18.peg.1420	Saro_1389		PATRIC.279238.18.NC_007794.CDS.1432970.1433440.fwd	CDS	1432970	1433440	471	+	YP_496667.1	156	Cytochrome c-type biogenesis protein CcmE, heme chaperone	Cytochrome c-type biogenesis protein CcmE, heme chaperone	468	0	0	0	0	0	0	1	1
fig|279238.18.peg.1421	Saro_1390		PATRIC.279238.18.NC_007794.CDS.1433437.1435404.fwd	CDS	1433437	1435404	1968	+	YP_496668.1	655	Cytochrome c heme lyase subunit CcmF	Cytochrome c heme lyase subunit CcmF	1965	0	0	0	0	0	0	1	1
fig|279238.18.peg.1422	Saro_1391		PATRIC.279238.18.NC_007794.CDS.1435401.1435952.fwd	CDS	1435401	1435952	552	+	YP_496669.1	183	Cytochrome c-type biogenesis protein CcmG/DsbE, thiol:disulfide oxidoreductase	Cytochrome c-type biogenesis protein CcmG/DsbE, thiol:disulfide oxidoreductase	549	0	0	0	0	0	0	1	1
fig|279238.18.peg.1423	Saro_1392		PATRIC.279238.18.NC_007794.CDS.1435949.1436389.fwd	CDS	1435949	1436389	441	+	YP_496670.1	146	Cytochrome c heme lyase subunit CcmL	Cytochrome c heme lyase subunit CcmL	438	0	0	0	0	0	0	1	1
fig|279238.18.peg.1424	Saro_1393		PATRIC.279238.18.NC_007794.CDS.1436386.1437084.fwd	CDS	1436386	1437084	699	+	YP_496671.1	232	Cytochrome c heme lyase subunit CcmH	Cytochrome c heme lyase subunit CcmH	696	0	0	0	0	0	0	1	1
fig|279238.18.peg.1425	Saro_1394		PATRIC.279238.18.NC_007794.CDS.1437252.1439198.fwd	CDS	1437252	1439198	1947	+	YP_496672.1	648	Kup system potassium uptake protein	Kup system potassium uptake protein	1944	0	0	0	0	0	0	1	1
fig|279238.18.peg.1426	Saro_1395		PATRIC.279238.18.NC_007794.CDS.1439299.1440267.fwd	CDS	1439299	1440267	969	+	YP_496673.1	322	sensor histidine kinase, putative	sensor histidine kinase, putative	966	0	0	0	0	0	0	1	1
fig|279238.18.peg.1427	Saro_1396		PATRIC.279238.18.NC_007794.CDS.1440264.1440617.fwd	CDS	1440264	1440617	354	+	YP_496674.1	117	hypothetical protein	hypothetical protein	351	0	0	0	0	0	0	1	1
fig|279238.18.peg.1428	Saro_1397		PATRIC.279238.18.NC_007794.CDS.1440684.1440989.rev	CDS	1440684	1440989	306	-	YP_496675.1	101	hypothetical protein	hypothetical protein	303	0	0	0	0	0	0	1	1
fig|279238.18.peg.1429	Saro_1398		PATRIC.279238.18.NC_007794.CDS.1441218.1441790.rev	CDS	1441218	1441790	573	-	YP_496676.1	190	Predicted membrane protein	Predicted membrane protein	570	0	0	0	0	0	0	1	1
fig|279238.18.peg.1430	Saro_1399		PATRIC.279238.18.NC_007794.CDS.1441908.1442567.rev	CDS	1441908	1442567	660	-	YP_496677.1	219	Intracellular septation protein IspA	Intracellular septation protein IspA	657	0	0	0	0	0	0	1	1
fig|279238.18.peg.1431	Saro_1400		PATRIC.279238.18.NC_007794.CDS.1442564.1443490.rev	CDS	1442564	1443490	927	-	YP_496678.1	308	Signal recognition particle receptor FtsY	Signal recognition particle receptor FtsY	924	0	0	0	0	0	0	1	1
fig|279238.18.peg.1432	Saro_1401		PATRIC.279238.18.NC_007794.CDS.1443487.1444683.rev	CDS	1443487	1444683	1197	-	YP_496679.1	398	tRNA t(6)A37-methylthiotransferase (EC 2.8.4.5)	tRNA t(6)A37-methylthiotransferase (EC 2.8.4.5)	1194	0	0	0	0	0	0	1	1
fig|279238.18.peg.1433	Saro_1402	dapF	PATRIC.279238.18.NC_007794.CDS.1444680.1445489.rev	CDS	1444680	1445489	810	-	YP_496680.1	269	Diaminopimelate epimerase (EC 5.1.1.7)	Diaminopimelate epimerase (EC 5.1.1.7)	807	0	0	0	0	0	0	1	1
fig|279238.18.peg.1434	Saro_1403		PATRIC.279238.18.NC_007794.CDS.1445564.1447207.rev	CDS	1445564	1447207	1644	-	YP_496681.1	547	diguanylate cyclase/phosphodiesterase (GGDEF & EAL domains) with PAS/PAC sensor(s)	diguanylate cyclase/phosphodiesterase (GGDEF & EAL domains) with PAS/PAC sensor(s)	1641	0	0	0	0	0	0	1	1
fig|279238.18.peg.1435			PATRIC.279238.18.NC_007794.CDS.1447386.1447550.fwd	CDS	1447386	1447550	165	+		54	hypothetical protein	hypothetical protein	162	0	0	0	0	0	0	1	1
fig|279238.18.peg.1436	Saro_1404		PATRIC.279238.18.NC_007794.CDS.1447534.1449015.fwd	CDS	1447534	1449015	1482	+	YP_496682.1	493	Signal recognition particle protein Ffh	Signal recognition particle protein Ffh	1479	0	0	0	0	0	0	1	1
fig|279238.18.peg.1437	Saro_1405	rpsP	PATRIC.279238.18.NC_007794.CDS.1449064.1449501.fwd	CDS	1449064	1449501	438	+	YP_496683.1	145	SSU ribosomal protein S16p	SSU ribosomal protein S16p	435	0	0	0	0	0	0	1	1
fig|279238.18.peg.1438	Saro_1406		PATRIC.279238.18.NC_007794.CDS.1449504.1450004.fwd	CDS	1449504	1450004	501	+	YP_496684.1	166	16S rRNA processing protein RimM	16S rRNA processing protein RimM	498	0	0	0	0	0	0	1	1
fig|279238.18.peg.1439	Saro_1407		PATRIC.279238.18.NC_007794.CDS.1450001.1450741.fwd	CDS	1450001	1450741	741	+	YP_496685.1	246	tRNA (guanine(37)-N(1))-methyltransferase (EC 2.1.1.228)	tRNA (guanine(37)-N(1))-methyltransferase (EC 2.1.1.228)	738	0	0	0	0	0	0	1	1
fig|279238.18.peg.1440	Saro_1408	rplS	PATRIC.279238.18.NC_007794.CDS.1450745.1451113.fwd	CDS	1450745	1451113	369	+	YP_496686.1	122	LSU ribosomal protein L19p	LSU ribosomal protein L19p	366	0	0	0	0	0	0	1	1
fig|279238.18.peg.1441	Saro_1409		PATRIC.279238.18.NC_007794.CDS.1451278.1453542.fwd	CDS	1451278	1453542	2265	+	YP_496687.1	754	Dipeptidyl peptidase IV	Dipeptidyl peptidase IV	2262	0	0	0	0	0	0	1	1
fig|279238.18.peg.1442			PATRIC.279238.18.NC_007794.CDS.1453587.1453742.rev	CDS	1453587	1453742	156	-		51	hypothetical protein	hypothetical protein	153	0	0	0	0	0	0	1	1
fig|279238.18.peg.1443	Saro_1410		PATRIC.279238.18.NC_007794.CDS.1453833.1454807.fwd	CDS	1453833	1454807	975	+	YP_496688.1	324	Aspartate-semialdehyde dehydrogenase (EC 1.2.1.11)	Aspartate-semialdehyde dehydrogenase (EC 1.2.1.11)	972	0	0	0	0	0	0	1	1
fig|279238.18.peg.1444	Saro_1411		PATRIC.279238.18.NC_007794.CDS.1454816.1455571.fwd	CDS	1454816	1455571	756	+	YP_496689.1	251	Hydrolase, alpha/beta fold family	Hydrolase, alpha/beta fold family	753	0	0	0	0	0	0	1	1
fig|279238.18.peg.1445	Saro_1412		PATRIC.279238.18.NC_007794.CDS.1455670.1456146.fwd	CDS	1455670	1456146	477	+	YP_496690.1	158	hypothetical protein	hypothetical protein	474	0	0	0	0	0	0	1	1
fig|279238.18.peg.1446	Saro_1413		PATRIC.279238.18.NC_007794.CDS.1456240.1457676.rev	CDS	1456240	1457676	1437	-	YP_496691.1	478	AMP nucleosidase (EC 3.2.2.4)	AMP nucleosidase (EC 3.2.2.4)	1434	0	0	0	0	0	0	1	1
fig|279238.18.peg.1447	Saro_1414	rplI	PATRIC.279238.18.NC_007794.CDS.1457796.1458395.rev	CDS	1457796	1458395	600	-	YP_496692.1	199	LSU ribosomal protein L9p	LSU ribosomal protein L9p	597	0	0	0	0	0	0	1	1
fig|279238.18.peg.1448	Saro_1415	rpsR	PATRIC.279238.18.NC_007794.CDS.1458408.1458632.rev	CDS	1458408	1458632	225	-	YP_496693.1	74	SSU ribosomal protein S18p @ SSU ribosomal protein S18p, zinc-independent	SSU ribosomal protein S18p @ SSU ribosomal protein S18p, zinc-independent	222	0	0	0	0	0	0	1	1
fig|279238.18.peg.1449	Saro_1416	rpsF	PATRIC.279238.18.NC_007794.CDS.1458636.1458998.rev	CDS	1458636	1458998	363	-	YP_496694.1	120	SSU ribosomal protein S6p	SSU ribosomal protein S6p	360	0	0	0	0	0	0	1	1
fig|279238.18.peg.1450	Saro_1417		PATRIC.279238.18.NC_007794.CDS.1459207.1459983.fwd	CDS	1459207	1459983	777	+	YP_496695.1	258	Enoyl-CoA hydratase (EC 4.2.1.17)	Enoyl-CoA hydratase (EC 4.2.1.17)	774	0	0	0	0	0	0	1	1
fig|279238.18.peg.1451	Saro_1418		PATRIC.279238.18.NC_007794.CDS.1460006.1460431.fwd	CDS	1460006	1460431	426	+	YP_496696.1	141	hypothetical protein	hypothetical protein	423	0	0	0	0	0	0	1	1
fig|279238.18.peg.1452	Saro_1419		PATRIC.279238.18.NC_007794.CDS.1460403.1461563.rev	CDS	1460403	1461563	1161	-	YP_496697.1	386	Glucans biosynthesis protein C (EC 2.1.-.-)	Glucans biosynthesis protein C (EC 2.1.-.-)	1158	0	0	0	0	0	0	1	1
fig|279238.18.peg.1453	Saro_1420		PATRIC.279238.18.NC_007794.CDS.1461592.1461879.rev	CDS	1461592	1461879	288	-	YP_496698.1	95	Antibiotic biosynthesis monooxygenase	Antibiotic biosynthesis monooxygenase	285	0	0	0	0	0	0	1	1
fig|279238.18.peg.1454	Saro_1421		PATRIC.279238.18.NC_007794.CDS.1462057.1464231.fwd	CDS	1462057	1464231	2175	+	YP_496699.1	724	diguanylate cyclase/phosphodiesterase (GGDEF & EAL domains) with PAS/PAC sensor(s)	diguanylate cyclase/phosphodiesterase (GGDEF & EAL domains) with PAS/PAC sensor(s)	2172	0	0	0	0	0	0	1	1
fig|279238.18.peg.1455	Saro_1422		PATRIC.279238.18.NC_007794.CDS.1464323.1465267.fwd	CDS	1464323	1465267	945	+	YP_496700.1	314	putative membrane protein	putative membrane protein	942	0	0	0	0	0	0	1	1
fig|279238.18.peg.1456	Saro_1423		PATRIC.279238.18.NC_007794.CDS.1465280.1465645.rev	CDS	1465280	1465645	366	-	YP_496701.1	121	hypothetical protein	hypothetical protein	363	0	0	0	0	0	0	1	1
fig|279238.18.peg.1457	Saro_1424		PATRIC.279238.18.NC_007794.CDS.1465845.1466378.fwd	CDS	1465845	1466378	534	+	YP_496702.1	177	Histone acetyltransferase HPA2 and related acetyltransferases	Histone acetyltransferase HPA2 and related acetyltransferases	531	0	0	0	0	0	0	1	1
fig|279238.18.peg.1458	Saro_1425		PATRIC.279238.18.NC_007794.CDS.1466398.1467825.rev	CDS	1466398	1467825	1428	-	YP_496703.1	475	UDP-N-acetylmuramate--L-alanine ligase (EC 6.3.2.8)	UDP-N-acetylmuramate--L-alanine ligase (EC 6.3.2.8)	1425	0	0	0	0	0	0	1	1
fig|279238.18.peg.1459	Saro_1426		PATRIC.279238.18.NC_007794.CDS.1467912.1468733.fwd	CDS	1467912	1468733	822	+	YP_496704.1	273	Muramoyltetrapeptide carboxypeptidase (EC 3.4.17.13)	Muramoyltetrapeptide carboxypeptidase (EC 3.4.17.13)	819	0	0	0	0	0	0	1	1
fig|279238.18.peg.1460	Saro_1427		PATRIC.279238.18.NC_007794.CDS.1468791.1469726.fwd	CDS	1468791	1469726	936	+	YP_496705.1	311	Malonyl CoA-acyl carrier protein transacylase (EC 2.3.1.39)	Malonyl CoA-acyl carrier protein transacylase (EC 2.3.1.39)	933	0	0	0	0	0	0	1	1
fig|279238.18.peg.1461	Saro_1428		PATRIC.279238.18.NC_007794.CDS.1469732.1470496.fwd	CDS	1469732	1470496	765	+	YP_496706.1	254	3-oxoacyl-[acyl-carrier protein] reductase (EC 1.1.1.100), FadG	3-oxoacyl-[acyl-carrier protein] reductase (EC 1.1.1.100), FadG	762	0	0	0	0	0	0	1	1
fig|279238.18.peg.1462			PATRIC.279238.18.NC_007794.CDS.1470523.1470729.rev	CDS	1470523	1470729	207	-		68	hypothetical protein	hypothetical protein	204	0	0	0	0	0	0	1	1
fig|279238.18.peg.1463	Saro_1429		PATRIC.279238.18.NC_007794.CDS.1470682.1471809.fwd	CDS	1470682	1471809	1128	+	YP_496707.1	375	DNA polymerase III beta subunit (EC 2.7.7.7)	DNA polymerase III beta subunit (EC 2.7.7.7)	1125	0	0	0	0	0	0	1	1
fig|279238.18.peg.1464	Saro_1430		PATRIC.279238.18.NC_007794.CDS.1471981.1473426.fwd	CDS	1471981	1473426	1446	+	YP_496708.1	481	Methyl-accepting chemotaxis protein	Methyl-accepting chemotaxis protein	1443	0	0	0	0	0	0	1	1
fig|279238.18.peg.1465	Saro_1431		PATRIC.279238.18.NC_007794.CDS.1473435.1474448.rev	CDS	1473435	1474448	1014	-	YP_496709.1	337	Alcohol dehydrogenase (EC 1.1.1.1)	Alcohol dehydrogenase (EC 1.1.1.1)	1011	0	0	0	0	0	0	1	1
fig|279238.18.peg.1466	Saro_1432		PATRIC.279238.18.NC_007794.CDS.1474448.1476196.rev	CDS	1474448	1476196	1749	-	YP_496710.1	582	N-acyl-D-aspartate/D-glutamate deacylase	N-acyl-D-aspartate/D-glutamate deacylase	1746	0	0	0	0	0	0	1	1
fig|279238.18.peg.1467	Saro_1433		PATRIC.279238.18.NC_007794.CDS.1476300.1477604.rev	CDS	1476300	1477604	1305	-	YP_496711.1	434	Ferredoxin--NADP(+) reductase, actinobacterial (eukaryote-like) type (EC 1.18.1.2)	Ferredoxin--NADP(+) reductase, actinobacterial (eukaryote-like) type (EC 1.18.1.2)	1302	0	0	0	0	0	0	1	1
fig|279238.18.peg.1468	Saro_1434		PATRIC.279238.18.NC_007794.CDS.1477676.1478485.rev	CDS	1477676	1478485	810	-	YP_496712.1	269	Poly(3-hydroxyalkanoate) depolymerase	Poly(3-hydroxyalkanoate) depolymerase	807	0	0	0	0	0	0	1	1
fig|279238.18.peg.1469	Saro_1435		PATRIC.279238.18.NC_007794.CDS.1478752.1481271.fwd	CDS	1478752	1481271	2520	+	YP_496713.1	839	FIG00878546: hypothetical protein	FIG00878546: hypothetical protein	2517	0	0	0	0	0	0	1	1
fig|279238.18.peg.1470	Saro_1436		PATRIC.279238.18.NC_007794.CDS.1481281.1482570.rev	CDS	1481281	1482570	1290	-	YP_496714.1	429	23S rRNA (adenine(2503)-C(2))-methyltransferase @ tRNA (adenine(37)-C(2))-methyltransferase (EC 2.1.1.192)	23S rRNA (adenine(2503)-C(2))-methyltransferase @ tRNA (adenine(37)-C(2))-methyltransferase (EC 2.1.1.192)	1287	0	0	0	0	0	0	1	1
fig|279238.18.peg.1471	Saro_1437		PATRIC.279238.18.NC_007794.CDS.1482804.1483475.fwd	CDS	1482804	1483475	672	+	YP_496715.1	223	outer membrane protein-like	outer membrane protein-like	669	0	0	0	0	0	0	1	1
fig|279238.18.peg.1472	Saro_1438		PATRIC.279238.18.NC_007794.CDS.1483542.1483997.rev	CDS	1483542	1483997	456	-	YP_496716.1	151	hypothetical protein	hypothetical protein	453	0	0	0	0	0	0	1	1
fig|279238.18.peg.1473	Saro_1439		PATRIC.279238.18.NC_007794.CDS.1484036.1484230.rev	CDS	1484036	1484230	195	-	YP_496717.1	64	Uncharacterized coiled-coil protein CC_1530	Uncharacterized coiled-coil protein CC_1530	192	0	0	0	0	0	0	1	1
fig|279238.18.peg.1474	Saro_1440		PATRIC.279238.18.NC_007794.CDS.1484230.1484859.rev	CDS	1484230	1484859	630	-	YP_496718.1	209	Phosphoglycerate mutase family 4	Phosphoglycerate mutase family 4	627	0	0	0	0	0	0	1	1
fig|279238.18.peg.1475	Saro_1441		PATRIC.279238.18.NC_007794.CDS.1484877.1485362.rev	CDS	1484877	1485362	486	-	YP_496719.1	161	Transcription elongation factor GreB	Transcription elongation factor GreB	483	0	0	0	0	0	0	1	1
fig|279238.18.peg.1476	Saro_1442		PATRIC.279238.18.NC_007794.CDS.1485464.1487398.rev	CDS	1485464	1487398	1935	-	YP_496720.1	644	Soluble lytic murein transglycosylase (EC 4.2.2.n1)	Soluble lytic murein transglycosylase (EC 4.2.2.n1)	1932	0	0	0	0	0	0	1	1
fig|279238.18.peg.1477			PATRIC.279238.18.NC_007794.CDS.1487393.1487512.fwd	CDS	1487393	1487512	120	+		39	hypothetical protein	hypothetical protein	117	0	0	0	0	0	0	1	1
fig|279238.18.peg.1478	Saro_1443		PATRIC.279238.18.NC_007794.CDS.1487581.1488471.fwd	CDS	1487581	1488471	891	+	YP_496721.1	296	4-hydroxy-tetrahydrodipicolinate synthase (EC 4.3.3.7)	4-hydroxy-tetrahydrodipicolinate synthase (EC 4.3.3.7)	888	0	0	0	0	0	0	1	1
fig|279238.18.peg.1479	Saro_1444	smpB	PATRIC.279238.18.NC_007794.CDS.1488512.1489024.fwd	CDS	1488512	1489024	513	+	YP_496722.1	170	tmRNA-binding protein SmpB	tmRNA-binding protein SmpB	510	0	0	0	0	0	0	1	1
fig|279238.18.peg.1480	Saro_1445		PATRIC.279238.18.NC_007794.CDS.1489133.1489693.fwd	CDS	1489133	1489693	561	+	YP_496723.1	186	hypothetical protein	hypothetical protein	558	0	0	0	0	0	0	1	1
fig|279238.18.peg.1481	Saro_1446		PATRIC.279238.18.NC_007794.CDS.1489789.1492128.fwd	CDS	1489789	1492128	2340	+	YP_496724.1	779	Sensory box histidine kinase/response regulator	Sensory box histidine kinase/response regulator	2337	0	0	0	0	0	0	1	1
fig|279238.18.peg.1482	Saro_1448		PATRIC.279238.18.NC_007794.CDS.1492815.1493807.rev	CDS	1492815	1493807	993	-	YP_496726.1	330	Peptidyl-prolyl cis-trans isomerase (EC 5.2.1.8)	Peptidyl-prolyl cis-trans isomerase (EC 5.2.1.8)	990	0	0	0	0	0	0	1	1
fig|279238.18.peg.1483	Saro_1449		PATRIC.279238.18.NC_007794.CDS.1494442.1496010.rev	CDS	1494442	1496010	1569	-	YP_496727.1	522	Phage DNA invertase	Phage DNA invertase	1566	0	0	0	0	0	0	1	1
fig|279238.18.peg.1484	Saro_1450		PATRIC.279238.18.NC_007794.CDS.1496007.1496294.rev	CDS	1496007	1496294	288	-	YP_496728.1	95	hypothetical protein	hypothetical protein	285	0	0	0	0	0	0	1	1
fig|279238.18.peg.1485	Saro_1451		PATRIC.279238.18.NC_007794.CDS.1496474.1496806.rev	CDS	1496474	1496806	333	-	YP_496729.1	110	hypothetical protein	hypothetical protein	330	0	0	0	0	0	0	1	1
fig|279238.18.peg.1486	Saro_1452		PATRIC.279238.18.NC_007794.CDS.1497036.1498343.fwd	CDS	1497036	1498343	1308	+	YP_496730.1	435	DNA modification methylase	DNA modification methylase	1305	0	0	0	0	0	0	1	1
fig|279238.18.peg.1487	Saro_1453		PATRIC.279238.18.NC_007794.CDS.1498340.1498870.fwd	CDS	1498340	1498870	531	+	YP_496731.1	176	hypothetical protein	hypothetical protein	528	0	0	0	0	0	0	1	1
fig|279238.18.peg.1488	Saro_1454		PATRIC.279238.18.NC_007794.CDS.1498867.1499457.fwd	CDS	1498867	1499457	591	+	YP_496732.1	196	hypothetical protein	hypothetical protein	588	0	0	0	0	0	0	1	1
fig|279238.18.peg.1489			PATRIC.279238.18.NC_007794.CDS.1499514.1499642.rev	CDS	1499514	1499642	129	-		42	DNA-directed RNA polymerase specialized sigma subunit, sigma24-like	DNA-directed RNA polymerase specialized sigma subunit, sigma24-like	126	0	0	0	0	0	0	1	1
fig|279238.18.peg.1490			PATRIC.279238.18.NC_007794.CDS.1499899.1500192.rev	CDS	1499899	1500192	294	-		97	hypothetical protein	hypothetical protein	291	0	0	0	0	0	0	1	1
fig|279238.18.peg.1491	Saro_1457		PATRIC.279238.18.NC_007794.CDS.1500172.1501404.fwd	CDS	1500172	1501404	1233	+	YP_496734.1	410	Mobile element protein	Mobile element protein	1230	0	0	0	0	0	0	1	1
fig|279238.18.peg.1492	Saro_1458		PATRIC.279238.18.NC_007794.CDS.1501401.1502258.fwd	CDS	1501401	1502258	858	+	YP_496735.1	285	Mobile element protein	Mobile element protein	855	0	0	0	0	0	0	1	1
fig|279238.18.peg.1493	Saro_1459		PATRIC.279238.18.NC_007794.CDS.1502410.1502853.fwd	CDS	1502410	1502853	444	+	YP_496736.1	147	Mobile element protein	Mobile element protein	441	0	0	0	0	0	0	1	1
fig|279238.18.peg.1494	Saro_1460		PATRIC.279238.18.NC_007794.CDS.1502991.1503332.fwd	CDS	1502991	1503332	342	+	YP_496737.1	113	Mobile element protein	Mobile element protein	339	0	0	0	0	0	0	1	1
fig|279238.18.peg.1495	Saro_1461		PATRIC.279238.18.NC_007794.CDS.1503407.1503913.rev	CDS	1503407	1503913	507	-	YP_496738.1	168	hypothetical protein	hypothetical protein	504	0	0	0	0	0	0	1	1
fig|279238.18.peg.1496	Saro_1462		PATRIC.279238.18.NC_007794.CDS.1503934.1504452.rev	CDS	1503934	1504452	519	-	YP_496739.1	172	flavin reductase-like, FMN-binding	flavin reductase-like, FMN-binding	516	0	0	0	0	0	0	1	1
fig|279238.18.peg.1497	Saro_1463		PATRIC.279238.18.NC_007794.CDS.1504449.1505219.rev	CDS	1504449	1505219	771	-	YP_496740.1	256	Enoyl-CoA hydratase (EC 4.2.1.17)	Enoyl-CoA hydratase (EC 4.2.1.17)	768	0	0	0	0	0	0	1	1
fig|279238.18.peg.1498	Saro_1464		PATRIC.279238.18.NC_007794.CDS.1505223.1506062.rev	CDS	1505223	1506062	840	-	YP_496741.1	279	Enoyl-CoA hydratase (EC 4.2.1.17)	Enoyl-CoA hydratase (EC 4.2.1.17)	837	0	0	0	0	0	0	1	1
fig|279238.18.peg.1499	Saro_1465		PATRIC.279238.18.NC_007794.CDS.1506059.1506508.rev	CDS	1506059	1506508	450	-	YP_496742.1	149	hypothetical protein	hypothetical protein	447	0	0	0	0	0	0	1	1
fig|279238.18.peg.1500	Saro_1467		PATRIC.279238.18.NC_007794.CDS.1506861.1507511.fwd	CDS	1506861	1507511	651	+	YP_496744.1	216	hypothetical protein	hypothetical protein	648	0	0	0	0	0	0	1	1
fig|279238.18.peg.1501	Saro_1468		PATRIC.279238.18.NC_007794.CDS.1507606.1508706.rev	CDS	1507606	1508706	1101	-	YP_496745.1	366	luciferase-like protein	luciferase-like protein	1098	0	0	0	0	0	0	1	1
fig|279238.18.peg.1502	Saro_1469		PATRIC.279238.18.NC_007794.CDS.1508743.1509897.rev	CDS	1508743	1509897	1155	-	YP_496746.1	384	luciferase-like	luciferase-like	1152	0	0	0	0	0	0	1	1
fig|279238.18.peg.1503	Saro_1470		PATRIC.279238.18.NC_007794.CDS.1510272.1511672.fwd	CDS	1510272	1511672	1401	+	YP_496747.1	466	Long-chain-fatty-acid--CoA ligase (EC 6.2.1.3)	Long-chain-fatty-acid--CoA ligase (EC 6.2.1.3)	1398	0	0	0	0	0	0	1	1
fig|279238.18.peg.1504	Saro_1471		PATRIC.279238.18.NC_007794.CDS.1511678.1512337.rev	CDS	1511678	1512337	660	-	YP_496748.1	219	Transcriptional regulator, AcrR family	Transcriptional regulator, AcrR family	657	0	0	0	0	0	0	1	1
fig|279238.18.peg.1505			PATRIC.279238.18.NC_007794.CDS.1512466.1512729.fwd	CDS	1512466	1512729	264	+		87	hypothetical protein	hypothetical protein	261	0	0	0	0	0	0	1	1
fig|279238.18.peg.1506	Saro_1473		PATRIC.279238.18.NC_007794.CDS.1513254.1514396.fwd	CDS	1513254	1514396	1143	+	YP_496750.1	380	3,4-dihydroxy-2-butanone 4-phosphate synthase (EC 4.1.99.12) / GTP cyclohydrolase II (EC 3.5.4.25)	3,4-dihydroxy-2-butanone 4-phosphate synthase (EC 4.1.99.12) / GTP cyclohydrolase II (EC 3.5.4.25)	1140	0	0	0	0	0	0	1	1
fig|279238.18.peg.1507	Saro_1474		PATRIC.279238.18.NC_007794.CDS.1514812.1517085.fwd	CDS	1514812	1517085	2274	+	YP_496751.1	757	TonB-dependent receptor	TonB-dependent receptor	2271	13694.4	6611.1	-1.05	6.21999e+07	6.00554e+07	-7083.3	0.5188	1
fig|279238.18.peg.1508	Saro_1475		PATRIC.279238.18.NC_007794.CDS.1517284.1518012.fwd	CDS	1517284	1518012	729	+	YP_496752.1	242	Oxidoreductase, short-chain dehydrogenase/reductase family	Oxidoreductase, short-chain dehydrogenase/reductase family	726	0	0	0	0	0	0	1	1
fig|279238.18.peg.1509	Saro_1476		PATRIC.279238.18.NC_007794.CDS.1518089.1519168.rev	CDS	1518089	1519168	1080	-	YP_496753.1	359	Threonine dehydrogenase and related Zn-dependent dehydrogenases	Threonine dehydrogenase and related Zn-dependent dehydrogenases	1077	0	0	0	0	0	0	1	1
fig|279238.18.peg.1510	Saro_1477		PATRIC.279238.18.NC_007794.CDS.1519205.1519450.rev	CDS	1519205	1519450	246	-	YP_496754.1	81	Ferredoxin, 2Fe-2S	Ferredoxin, 2Fe-2S	243	0	0	0	0	0	0	1	1
fig|279238.18.peg.1511	Saro_1478		PATRIC.279238.18.NC_007794.CDS.1519557.1520810.rev	CDS	1519557	1520810	1254	-	YP_496755.1	417	Cytochrome P450	Cytochrome P450	1251	0	0	0	0	0	0	1	1
fig|279238.18.peg.1512	Saro_1479		PATRIC.279238.18.NC_007794.CDS.1520987.1521694.fwd	CDS	1520987	1521694	708	+	YP_496756.1	235	hypothetical protein	hypothetical protein	705	0	0	0	0	0	0	1	1
fig|279238.18.peg.1513	Saro_1480		PATRIC.279238.18.NC_007794.CDS.1521727.1523376.rev	CDS	1521727	1523376	1650	-	YP_496757.1	549	Cyclohexanone monooxygenase (EC 1.14.13.22)	Cyclohexanone monooxygenase (EC 1.14.13.22)	1647	0	0	0	0	0	0	1	1
fig|279238.18.peg.1514	Saro_1481		PATRIC.279238.18.NC_007794.CDS.1523681.1524319.fwd	CDS	1523681	1524319	639	+	YP_496758.1	212	Mobile element protein	Mobile element protein	636	0	0	0	0	0	0	1	1
fig|279238.18.peg.1515	Saro_1482		PATRIC.279238.18.NC_007794.CDS.1524528.1524803.rev	CDS	1524528	1524803	276	-	YP_496759.1	91	Transcriptional regulator, Xre family	Transcriptional regulator, Xre family	273	0	0	0	0	0	0	1	1
fig|279238.18.peg.1516	Saro_1485		PATRIC.279238.18.NC_007794.CDS.1526872.1527510.fwd	CDS	1526872	1527510	639	+	YP_496762.1	212	Mobile element protein	Mobile element protein	636	0	0	0	0	0	0	1	1
fig|279238.18.peg.1517			PATRIC.279238.18.NC_007794.CDS.1527456.1527815.rev	CDS	1527456	1527815	360	-		119	Mobile element protein	Mobile element protein	357	0	0	0	0	0	0	1	1
fig|279238.18.peg.1518	Saro_1487		PATRIC.279238.18.NC_007794.CDS.1527910.1528785.rev	CDS	1527910	1528785	876	-	YP_496763.1	291	Phenylpropionate dioxygenase and related ring-hydroxylating dioxygenases, large terminal subunit	Phenylpropionate dioxygenase and related ring-hydroxylating dioxygenases, large terminal subunit	873	0	0	0	0	0	0	1	1
fig|279238.18.peg.1519	Saro_1488		PATRIC.279238.18.NC_007794.CDS.1529171.1529347.rev	CDS	1529171	1529347	177	-	YP_496764.1	58	Rieske (2Fe-2S) protein( EC:1.14.13.82 )	Rieske (2Fe-2S) protein( EC:1.14.13.82 )	174	0	0	0	0	0	0	1	1
fig|279238.18.peg.1520	Saro_1489		PATRIC.279238.18.NC_007794.CDS.1530312.1532867.rev	CDS	1530312	1532867	2556	-	YP_496765.1	851	Outer membrane receptor proteins, mostly Fe transport	Outer membrane receptor proteins, mostly Fe transport	2553	0	0	0	0	0	0	1	1
fig|279238.18.peg.1521	Saro_1490		PATRIC.279238.18.NC_007794.CDS.1532918.1534153.rev	CDS	1532918	1534153	1236	-	YP_496766.1	411	FAD/FMN-containing dehydrogenases	FAD/FMN-containing dehydrogenases	1233	0	0	0	0	0	0	1	1
fig|279238.18.peg.1522	Saro_1491		PATRIC.279238.18.NC_007794.CDS.1534155.1534484.rev	CDS	1534155	1534484	330	-	YP_496767.1	109	hypothetical protein	hypothetical protein	327	0	0	0	0	0	0	1	1
fig|279238.18.peg.1523	Saro_1492		PATRIC.279238.18.NC_007794.CDS.1534481.1536040.rev	CDS	1534481	1536040	1560	-	YP_496768.1	519	FAD/FMN-containing dehydrogenases	FAD/FMN-containing dehydrogenases	1557	0	0	0	0	0	0	1	1
fig|279238.18.peg.1524	Saro_1493		PATRIC.279238.18.NC_007794.CDS.1536037.1536486.rev	CDS	1536037	1536486	450	-	YP_496769.1	149	hypothetical protein	hypothetical protein	447	0	0	0	0	0	0	1	1
fig|279238.18.peg.1525	Saro_1494		PATRIC.279238.18.NC_007794.CDS.1536757.1538463.rev	CDS	1536757	1538463	1707	-	YP_496770.1	568	Positive regulator of phenol hydroxylase	Positive regulator of phenol hydroxylase	1704	0	0	0	0	0	0	1	1
fig|279238.18.peg.1526	Saro_1495		PATRIC.279238.18.NC_007794.CDS.1538752.1539390.fwd	CDS	1538752	1539390	639	+	YP_496771.1	212	Mobile element protein	Mobile element protein	636	0	0	0	0	0	0	1	1
fig|279238.18.peg.1527			PATRIC.279238.18.NC_007794.CDS.1539498.1539857.fwd	CDS	1539498	1539857	360	+		119	Putative Na+/H+ antiporter	Putative Na+/H+ antiporter	357	0	0	0	0	0	0	1	1
fig|279238.18.peg.1528	Saro_1497		PATRIC.279238.18.NC_007794.CDS.1539881.1540711.rev	CDS	1539881	1540711	831	-	YP_496772.1	276	hypothetical protein	hypothetical protein	828	0	0	0	0	0	0	1	1
fig|279238.18.peg.1529	Saro_1498		PATRIC.279238.18.NC_007794.CDS.1540830.1542164.fwd	CDS	1540830	1542164	1335	+	YP_496773.1	444	Sodium-dependent anion transporter family	Sodium-dependent anion transporter family	1332	0	0	0	0	0	0	1	1
fig|279238.18.peg.1530	Saro_1499		PATRIC.279238.18.NC_007794.CDS.1542170.1543237.rev	CDS	1542170	1543237	1068	-	YP_496774.1	355	hypothetical protein	hypothetical protein	1065	0	0	0	0	0	0	1	1
fig|279238.18.peg.1531			PATRIC.279238.18.NC_007794.CDS.1543440.1543559.fwd	CDS	1543440	1543559	120	+		39	hypothetical protein	hypothetical protein	117	0	0	0	0	0	0	1	1
fig|279238.18.peg.1532	Saro_1500		PATRIC.279238.18.NC_007794.CDS.1543701.1545002.fwd	CDS	1543701	1545002	1302	+	YP_496775.1	433	Chloride channel protein	Chloride channel protein	1299	0	0	0	0	0	0	1	1
fig|279238.18.peg.1533	Saro_1501		PATRIC.279238.18.NC_007794.CDS.1545008.1545835.rev	CDS	1545008	1545835	828	-	YP_496776.1	275	LysR-family transcriptional regulator similar to hydrogen peroxide-inducible genes activator	LysR-family transcriptional regulator similar to hydrogen peroxide-inducible genes activator	825	0	0	0	0	0	0	1	1
fig|279238.18.peg.1534	Saro_1502		PATRIC.279238.18.NC_007794.CDS.1546418.1546900.fwd	CDS	1546418	1546900	483	+	YP_496777.1	160	hypothetical protein	hypothetical protein	480	0	0	0	0	0	0	1	1
fig|279238.18.peg.1535	Saro_1503		PATRIC.279238.18.NC_007794.CDS.1547027.1547737.fwd	CDS	1547027	1547737	711	+	YP_496778.1	236	Trehalose-6-phosphate phosphatase (EC 3.1.3.12)	Trehalose-6-phosphate phosphatase (EC 3.1.3.12)	708	0	0	0	0	0	0	1	1
fig|279238.18.peg.1536	Saro_1504		PATRIC.279238.18.NC_007794.CDS.1547734.1549518.fwd	CDS	1547734	1549518	1785	+	YP_496779.1	594	Glucoamylase (EC 3.2.1.3)	Glucoamylase (EC 3.2.1.3)	1782	0	0	0	0	0	0	1	1
fig|279238.18.peg.1537	Saro_1505		PATRIC.279238.18.NC_007794.CDS.1549515.1550909.fwd	CDS	1549515	1550909	1395	+	YP_496780.1	464	Alpha,alpha-trehalose-phosphate synthase [UDP-forming] (EC 2.4.1.15)	Alpha,alpha-trehalose-phosphate synthase [UDP-forming] (EC 2.4.1.15)	1392	0	0	0	0	0	0	1	1
fig|279238.18.peg.1538	Saro_1506		PATRIC.279238.18.NC_007794.CDS.1551096.1551734.fwd	CDS	1551096	1551734	639	+	YP_496781.1	212	Mobile element protein	Mobile element protein	636	0	0	0	0	0	0	1	1
fig|279238.18.peg.1539	Saro_1508		PATRIC.279238.18.NC_007794.CDS.1552530.1552703.rev	CDS	1552530	1552703	174	-	YP_496783.1	57	hypothetical protein	hypothetical protein	171	0	0	0	0	0	0	1	1
fig|279238.18.peg.1540	Saro_1510		PATRIC.279238.18.NC_007794.CDS.1553514.1554188.rev	CDS	1553514	1554188	675	-	YP_496785.1	224	DNA-binding response regulator KdpE	DNA-binding response regulator KdpE	672	0	0	0	0	0	0	1	1
fig|279238.18.peg.1541	Saro_1511		PATRIC.279238.18.NC_007794.CDS.1554185.1555621.rev	CDS	1554185	1555621	1437	-	YP_496786.1	478	Osmosensitive K+ channel histidine kinase KdpD	Osmosensitive K+ channel histidine kinase KdpD	1434	0	0	0	0	0	0	1	1
fig|279238.18.peg.1542	Saro_1512		PATRIC.279238.18.NC_007794.CDS.1555630.1557534.rev	CDS	1555630	1557534	1905	-	YP_496787.1	634	Kup system potassium uptake protein	Kup system potassium uptake protein	1902	0	0	0	0	0	0	1	1
fig|279238.18.peg.1543	Saro_1513		PATRIC.279238.18.NC_007794.CDS.1557945.1558718.rev	CDS	1557945	1558718	774	-	YP_496788.1	257	hypothetical protein	hypothetical protein	771	0	0	0	0	0	0	1	1
fig|279238.18.peg.1544			PATRIC.279238.18.NC_007794.CDS.1559197.1559379.fwd	CDS	1559197	1559379	183	+		60	Flp pilus assembly protein, pilin Flp	Flp pilus assembly protein, pilin Flp	180	0	0	0	0	0	0	1	1
fig|279238.18.peg.1545			PATRIC.279238.18.NC_007794.CDS.1559452.1559640.fwd	CDS	1559452	1559640	189	+		62	Flp pilus assembly protein, pilin Flp	Flp pilus assembly protein, pilin Flp	186	0	0	0	0	0	0	1	1
fig|279238.18.peg.1546	Saro_1515		PATRIC.279238.18.NC_007794.CDS.1559984.1560604.fwd	CDS	1559984	1560604	621	+	YP_496790.1	206	Flp pilus assembly CpaB	Flp pilus assembly CpaB	618	0	0	0	0	0	0	1	1
fig|279238.18.peg.1547	Saro_1516		PATRIC.279238.18.NC_007794.CDS.1560720.1562147.fwd	CDS	1560720	1562147	1428	+	YP_496791.1	475	Type II/IV secretion system secretin RcpA/CpaC, associated with Flp pilus assembly	Type II/IV secretion system secretin RcpA/CpaC, associated with Flp pilus assembly	1425	0	0	0	0	0	0	1	1
fig|279238.18.peg.1548	Saro_1517		PATRIC.279238.18.NC_007794.CDS.1562251.1562424.fwd	CDS	1562251	1562424	174	+	YP_496792.1	57	hypothetical protein	hypothetical protein	171	0	0	0	0	0	0	1	1
fig|279238.18.peg.1549	Saro_1518		PATRIC.279238.18.NC_007794.CDS.1562441.1564003.fwd	CDS	1562441	1564003	1563	+	YP_496793.1	520	hypothetical protein	hypothetical protein	1560	0	0	0	0	0	0	1	1
fig|279238.18.peg.1550	Saro_1519		PATRIC.279238.18.NC_007794.CDS.1564075.1564533.fwd	CDS	1564075	1564533	459	+	YP_496794.1	152	TadE-like	TadE-like	456	0	0	0	0	0	0	1	1
fig|279238.18.peg.1551	Saro_1521		PATRIC.279238.18.NC_007794.CDS.1565208.1566404.fwd	CDS	1565208	1566404	1197	+	YP_496796.1	398	Type II/IV secretion system ATPase TadZ/CpaE, associated with Flp pilus assembly	Type II/IV secretion system ATPase TadZ/CpaE, associated with Flp pilus assembly	1194	0	0	0	0	0	0	1	1
fig|279238.18.peg.1552	Saro_1522		PATRIC.279238.18.NC_007794.CDS.1566401.1567804.fwd	CDS	1566401	1567804	1404	+	YP_496797.1	467	Type II/IV secretion system ATP hydrolase TadA/VirB11/CpaF, TadA subfamily	Type II/IV secretion system ATP hydrolase TadA/VirB11/CpaF, TadA subfamily	1401	10222.4	0	-13.32	2.86432e+07	0	-10222.4	0.1106	1
fig|279238.18.peg.1553			PATRIC.279238.18.NC_007794.CDS.1567994.1568119.rev	CDS	1567994	1568119	126	-		41	hypothetical protein	hypothetical protein	123	0	0	0	0	0	0	1	1
fig|279238.18.peg.1554	Saro_1523		PATRIC.279238.18.NC_007794.CDS.1568265.1568795.fwd	CDS	1568265	1568795	531	+	YP_496798.1	176	Flp pilus assembly protein TadB	Flp pilus assembly protein TadB	528	0	0	0	0	0	0	1	1
fig|279238.18.peg.1555	Saro_1524		PATRIC.279238.18.NC_007794.CDS.1568795.1569766.fwd	CDS	1568795	1569766	972	+	YP_496799.1	323	Type II/IV secretion system protein TadC, associated with Flp pilus assembly	Type II/IV secretion system protein TadC, associated with Flp pilus assembly	969	0	0	0	0	0	0	1	1
fig|279238.18.peg.1556	Saro_1525		PATRIC.279238.18.NC_007794.CDS.1570281.1570430.fwd	CDS	1570281	1570430	150	+	YP_496800.1	49	TPR repeat protein	TPR repeat protein	147	0	0	0	0	0	0	1	1
fig|279238.18.peg.1557	Saro_1527		PATRIC.279238.18.NC_007794.CDS.1570927.1571055.rev	CDS	1570927	1571055	129	-	YP_496802.1	42	Transcriptional regulator, IclR family	Transcriptional regulator, IclR family	126	0	0	0	0	0	0	1	1
fig|279238.18.peg.1558	Saro_1528		PATRIC.279238.18.NC_007794.CDS.1571775.1572164.rev	CDS	1571775	1572164	390	-	YP_496803.1	129	Mobile element protein	Mobile element protein	387	0	0	0	0	0	0	1	1
fig|279238.18.peg.1559	Saro_1529		PATRIC.279238.18.NC_007794.CDS.1572185.1572532.rev	CDS	1572185	1572532	348	-	YP_496804.1	115	Mobile element protein	Mobile element protein	345	0	0	0	0	0	0	1	1
fig|279238.18.peg.1560	Saro_1530		PATRIC.279238.18.NC_007794.CDS.1573114.1574736.rev	CDS	1573114	1574736	1623	-	YP_496805.1	540	Cyclohexanone monooxygenase (EC 1.14.13.22)	Cyclohexanone monooxygenase (EC 1.14.13.22)	1620	1301.7	0	-10.35	4.21766e+06	0	-1301.7	0.3306	1
fig|279238.18.peg.1561	Saro_1531		PATRIC.279238.18.NC_007794.CDS.1574831.1576426.rev	CDS	1574831	1576426	1596	-	YP_496806.1	531	Long-chain-fatty-acid--CoA ligase (EC 6.2.1.3)	Long-chain-fatty-acid--CoA ligase (EC 6.2.1.3)	1593	0	0	0	0	0	0	1	1
fig|279238.18.peg.1562	Saro_1532		PATRIC.279238.18.NC_007794.CDS.1576437.1577201.rev	CDS	1576437	1577201	765	-	YP_496807.1	254	Enoyl-CoA hydratase (EC 4.2.1.17)	Enoyl-CoA hydratase (EC 4.2.1.17)	762	0	0	0	0	0	0	1	1
fig|279238.18.peg.1563	Saro_1533		PATRIC.279238.18.NC_007794.CDS.1577575.1579650.fwd	CDS	1577575	1579650	2076	+	YP_496808.1	691	TonB-dependent receptor	TonB-dependent receptor	2073	0	0	0	0	0	0	1	1
fig|279238.18.peg.1564	Saro_1534		PATRIC.279238.18.NC_007794.CDS.1579840.1580724.rev	CDS	1579840	1580724	885	-	YP_496809.1	294	hypothetical protein	hypothetical protein	882	0	0	0	0	0	0	1	1
fig|279238.18.peg.1565	Saro_1535		PATRIC.279238.18.NC_007794.CDS.1580914.1582263.fwd	CDS	1580914	1582263	1350	+	YP_496810.1	449	Uncharacterized MFS-type transporter	Uncharacterized MFS-type transporter	1347	0	0	0	0	0	0	1	1
fig|279238.18.peg.1566	Saro_1537		PATRIC.279238.18.NC_007794.CDS.1583253.1584665.fwd	CDS	1583253	1584665	1413	+	YP_496812.1	470	DNA polymerase-like protein PA0670	DNA polymerase-like protein PA0670	1410	0	0	0	0	0	0	1	1
fig|279238.18.peg.1567	Saro_1538		PATRIC.279238.18.NC_007794.CDS.1584662.1587898.fwd	CDS	1584662	1587898	3237	+	YP_496813.1	1078	Error-prone repair homolog of DNA polymerase III alpha subunit (EC 2.7.7.7)	Error-prone repair homolog of DNA polymerase III alpha subunit (EC 2.7.7.7)	3234	0	0	0	0	0	0	1	1
fig|279238.18.peg.1568	Saro_1539		PATRIC.279238.18.NC_007794.CDS.1587982.1589298.rev	CDS	1587982	1589298	1317	-	YP_496814.1	438	hypothetical protein	hypothetical protein	1314	0	0	0	0	0	0	1	1
fig|279238.18.peg.1569	Saro_1540		PATRIC.279238.18.NC_007794.CDS.1589321.1590565.rev	CDS	1589321	1590565	1245	-	YP_496815.1	414	Uncharacterized MFS-type transporter	Uncharacterized MFS-type transporter	1242	0	0	0	0	0	0	1	1
fig|279238.18.peg.1570	Saro_1541		PATRIC.279238.18.NC_007794.CDS.1590650.1591225.fwd	CDS	1590650	1591225	576	+	YP_496816.1	191	Transcriptional regulator, AcrR family	Transcriptional regulator, AcrR family	573	0	0	0	0	0	0	1	1
fig|279238.18.peg.1571	Saro_1542		PATRIC.279238.18.NC_007794.CDS.1591258.1593498.rev	CDS	1591258	1593498	2241	-	YP_496817.1	746	TonB-dependent receptor	TonB-dependent receptor	2238	0	0	0	0	0	0	1	1
fig|279238.18.peg.1572	Saro_1543		PATRIC.279238.18.NC_007794.CDS.1593855.1595447.fwd	CDS	1593855	1595447	1593	+	YP_496818.1	530	Oxidoreductase, GMC family	Oxidoreductase, GMC family	1590	0	0	0	0	0	0	1	1
fig|279238.18.peg.1573			PATRIC.279238.18.NC_007794.CDS.1596114.1597727.fwd	CDS	1596114	1597727	1614	+		537	TonB-dependent receptor	TonB-dependent receptor	1611	0	0	0	0	0	0	1	1
fig|279238.18.peg.1574			PATRIC.279238.18.NC_007794.CDS.1597961.1598527.fwd	CDS	1597961	1598527	567	+		188	TonB-dependent receptor	TonB-dependent receptor	564	0	0	0	0	0	0	1	1
fig|279238.18.peg.1575	Saro_1545		PATRIC.279238.18.NC_007794.CDS.1598538.1599911.fwd	CDS	1598538	1599911	1374	+	YP_496819.1	457	FIG097052: Sugar transporter	FIG097052: Sugar transporter	1371	0	0	0	0	0	0	1	1
fig|279238.18.peg.1576	Saro_1546		PATRIC.279238.18.NC_007794.CDS.1599944.1600894.fwd	CDS	1599944	1600894	951	+	YP_496820.1	316	Aliphatic sulfate esters (C4-C12 chain lengths) dioxygenase (EC 1.14.11.-)	Aliphatic sulfate esters (C4-C12 chain lengths) dioxygenase (EC 1.14.11.-)	948	0	0	0	0	0	0	1	1
fig|279238.18.peg.1577	Saro_1547		PATRIC.279238.18.NC_007794.CDS.1601033.1601581.rev	CDS	1601033	1601581	549	-	YP_496821.1	182	Transcriptional regulator, RpiR family	Transcriptional regulator, RpiR family	546	0	0	0	0	0	0	1	1
fig|279238.18.peg.1578			PATRIC.279238.18.NC_007794.CDS.1601573.1601695.fwd	CDS	1601573	1601695	123	+		40	hypothetical protein	hypothetical protein	120	0	0	0	0	0	0	1	1
fig|279238.18.peg.1579	Saro_1548		PATRIC.279238.18.NC_007794.CDS.1602225.1604336.fwd	CDS	1602225	1604336	2112	+	YP_496822.1	703	Outer membrane vitamin B12 receptor BtuB	Outer membrane vitamin B12 receptor BtuB	2109	0	0	0	0	0	0	1	1
fig|279238.18.peg.1580	Saro_1549		PATRIC.279238.18.NC_007794.CDS.1604473.1605384.fwd	CDS	1604473	1605384	912	+	YP_496823.1	303	ABC transporter, substrate-binding protein (cluster 12, methionine/phosphonates)	ABC transporter, substrate-binding protein (cluster 12, methionine/phosphonates)	909	0	0	0	0	0	0	1	1
fig|279238.18.peg.1581	Saro_1550		PATRIC.279238.18.NC_007794.CDS.1605381.1606103.fwd	CDS	1605381	1606103	723	+	YP_496824.1	240	hypothetical protein	hypothetical protein	720	0	0	0	0	0	0	1	1
fig|279238.18.peg.1582	Saro_1551		PATRIC.279238.18.NC_007794.CDS.1606472.1607053.fwd	CDS	1606472	1607053	582	+	YP_496825.1	193	ABC transporter, permease protein (cluster 12, methionine/phosphonates)	ABC transporter, permease protein (cluster 12, methionine/phosphonates)	579	0	0	0	0	0	0	1	1
fig|279238.18.peg.1583	Saro_1552		PATRIC.279238.18.NC_007794.CDS.1607077.1609185.fwd	CDS	1607077	1609185	2109	+	YP_496826.1	702	Phospholipase C (EC 3.1.4.3)	Phospholipase C (EC 3.1.4.3)	2106	0	0	0	0	0	0	1	1
fig|279238.18.peg.1584	Saro_1553		PATRIC.279238.18.NC_007794.CDS.1609227.1610573.rev	CDS	1609227	1610573	1347	-	YP_496827.1	448	Adenylate cyclase (EC 4.6.1.1)	Adenylate cyclase (EC 4.6.1.1)	1344	0	0	0	0	0	0	1	1
fig|279238.18.peg.1585	Saro_1554		PATRIC.279238.18.NC_007794.CDS.1610570.1611043.rev	CDS	1610570	1611043	474	-	YP_496828.1	157	hypothetical protein	hypothetical protein	471	0	0	0	0	0	0	1	1
fig|279238.18.peg.1586	Saro_1555		PATRIC.279238.18.NC_007794.CDS.1611187.1612068.fwd	CDS	1611187	1612068	882	+	YP_496829.1	293	Arylamine N-acetyltransferase	Arylamine N-acetyltransferase	879	0	0	0	0	0	0	1	1
fig|279238.18.peg.1587	Saro_1556		PATRIC.279238.18.NC_007794.CDS.1612111.1612620.fwd	CDS	1612111	1612620	510	+	YP_496830.1	169	hypothetical protein	hypothetical protein	507	0	0	0	0	0	0	1	1
fig|279238.18.peg.1588	Saro_1557		PATRIC.279238.18.NC_007794.CDS.1612800.1613537.fwd	CDS	1612800	1613537	738	+	YP_496831.1	245	Transcriptional regulator	Transcriptional regulator	735	0	0	0	0	0	0	1	1
fig|279238.18.peg.1589	Saro_1558		PATRIC.279238.18.NC_007794.CDS.1613598.1615247.rev	CDS	1613598	1615247	1650	-	YP_496832.1	549	Cyclohexanone monooxygenase (EC 1.14.13.22)	Cyclohexanone monooxygenase (EC 1.14.13.22)	1647	0	0	0	0	0	0	1	1
fig|279238.18.peg.1590	Saro_1559		PATRIC.279238.18.NC_007794.CDS.1615327.1617519.rev	CDS	1615327	1617519	2193	-	YP_496833.1	730	TonB-dependent receptor	TonB-dependent receptor	2190	0	0	0	0	0	0	1	1
fig|279238.18.peg.1591	Saro_1560		PATRIC.279238.18.NC_007794.CDS.1617712.1618485.rev	CDS	1617712	1618485	774	-	YP_496834.1	257	Oxidoreductase, short-chain dehydrogenase/reductase family	Oxidoreductase, short-chain dehydrogenase/reductase family	771	0	0	0	0	0	0	1	1
fig|279238.18.peg.1592			PATRIC.279238.18.NC_007794.CDS.1618563.1618679.rev	CDS	1618563	1618679	117	-		38	hypothetical protein	hypothetical protein	114	0	0	0	0	0	0	1	1
fig|279238.18.peg.1593	Saro_1561		PATRIC.279238.18.NC_007794.CDS.1618665.1620215.fwd	CDS	1618665	1620215	1551	+	YP_496835.1	516	Oxidoreductase, short-chain dehydrogenase/reductase family	Oxidoreductase, short-chain dehydrogenase/reductase family	1548	0	0	0	0	0	0	1	1
fig|279238.18.peg.1594	Saro_1562		PATRIC.279238.18.NC_007794.CDS.1620330.1621094.fwd	CDS	1620330	1621094	765	+	YP_496836.1	254	Enoyl-CoA hydratase (EC 4.2.1.17)	Enoyl-CoA hydratase (EC 4.2.1.17)	762	0	0	0	0	0	0	1	1
fig|279238.18.peg.1595	Saro_1563		PATRIC.279238.18.NC_007794.CDS.1621111.1622706.fwd	CDS	1621111	1622706	1596	+	YP_496837.1	531	Long-chain-fatty-acid--CoA ligase (EC 6.2.1.3)	Long-chain-fatty-acid--CoA ligase (EC 6.2.1.3)	1593	0	0	0	0	0	0	1	1
fig|279238.18.peg.1596	Saro_1564		PATRIC.279238.18.NC_007794.CDS.1622710.1623423.fwd	CDS	1622710	1623423	714	+	YP_496838.1	237	Oxidoreductase, short-chain dehydrogenase/reductase family	Oxidoreductase, short-chain dehydrogenase/reductase family	711	0	0	0	0	0	0	1	1
fig|279238.18.peg.1597	Saro_1565		PATRIC.279238.18.NC_007794.CDS.1623417.1623935.fwd	CDS	1623417	1623935	519	+	YP_496839.1	172	hypothetical protein	hypothetical protein	516	0	0	0	0	0	0	1	1
fig|279238.18.peg.1598	Saro_1566		PATRIC.279238.18.NC_007794.CDS.1623987.1624754.fwd	CDS	1623987	1624754	768	+	YP_496840.1	255	Transcriptional regulator, IclR family	Transcriptional regulator, IclR family	765	0	0	0	0	0	0	1	1
fig|279238.18.peg.1599	Saro_1567		PATRIC.279238.18.NC_007794.CDS.1624862.1625746.fwd	CDS	1624862	1625746	885	+	YP_496841.1	294	gluconolactonase family protein	gluconolactonase family protein	882	0	0	0	0	0	0	1	1
fig|279238.18.peg.1600	Saro_1568		PATRIC.279238.18.NC_007794.CDS.1625751.1626938.fwd	CDS	1625751	1626938	1188	+	YP_496842.1	395	Acyl-CoA dehydrogenase, long-chain specific (EC 1.3.8.8)	Acyl-CoA dehydrogenase, long-chain specific (EC 1.3.8.8)	1185	0	0	0	0	0	0	1	1
fig|279238.18.peg.1601	Saro_1569		PATRIC.279238.18.NC_007794.CDS.1626947.1628056.fwd	CDS	1626947	1628056	1110	+	YP_496843.1	369	Acyl-CoA dehydrogenase family protein	Acyl-CoA dehydrogenase family protein	1107	0	0	0	0	0	0	1	1
fig|279238.18.peg.1602	Saro_1570		PATRIC.279238.18.NC_007794.CDS.1628053.1628577.fwd	CDS	1628053	1628577	525	+	YP_496844.1	174	gamma-BHC dehydrochlorinase	gamma-BHC dehydrochlorinase	522	0	0	0	0	0	0	1	1
fig|279238.18.peg.1603	Saro_1571		PATRIC.279238.18.NC_007794.CDS.1628617.1629372.fwd	CDS	1628617	1629372	756	+	YP_496845.1	251	TesB-like acyl-CoA thioesterase 6	TesB-like acyl-CoA thioesterase 6	753	0	0	0	0	0	0	1	1
fig|279238.18.peg.1604	Saro_1572		PATRIC.279238.18.NC_007794.CDS.1629369.1630469.rev	CDS	1629369	1630469	1101	-	YP_496846.1	366	NADH:flavin oxidoreductases, Old Yellow Enzyme family	NADH:flavin oxidoreductases, Old Yellow Enzyme family	1098	0	0	0	0	0	0	1	1
fig|279238.18.peg.1605	Saro_1573		PATRIC.279238.18.NC_007794.CDS.1630555.1630848.rev	CDS	1630555	1630848	294	-	YP_496847.1	97	hypothetical protein	hypothetical protein	291	0	0	0	0	0	0	1	1
fig|279238.18.peg.1606	Saro_1574		PATRIC.279238.18.NC_007794.CDS.1630845.1631228.rev	CDS	1630845	1631228	384	-	YP_496848.1	127	Truncated hemoglobins	Truncated hemoglobins	381	0	0	0	0	0	0	1	1
fig|279238.18.peg.1607	Saro_1575		PATRIC.279238.18.NC_007794.CDS.1631230.1631577.rev	CDS	1631230	1631577	348	-	YP_496849.1	115	hypothetical protein	hypothetical protein	345	0	0	0	0	0	0	1	1
fig|279238.18.peg.1608	Saro_1576		PATRIC.279238.18.NC_007794.CDS.1631614.1632303.rev	CDS	1631614	1632303	690	-	YP_496850.1	229	hypothetical protein	hypothetical protein	687	0	0	0	0	0	0	1	1
fig|279238.18.peg.1609	Saro_1577		PATRIC.279238.18.NC_007794.CDS.1632482.1633933.fwd	CDS	1632482	1633933	1452	+	YP_496851.1	483	Two-component oxygen-sensor histidine kinase FixL	Two-component oxygen-sensor histidine kinase FixL	1449	0	0	0	0	0	0	1	1
fig|279238.18.peg.1610	Saro_1578		PATRIC.279238.18.NC_007794.CDS.1633923.1634546.fwd	CDS	1633923	1634546	624	+	YP_496852.1	207	Two-component nitrogen fixation transcriptional regulator FixJ	Two-component nitrogen fixation transcriptional regulator FixJ	621	0	0	0	0	0	0	1	1
fig|279238.18.peg.1611	Saro_1579		PATRIC.279238.18.NC_007794.CDS.1634560.1635861.rev	CDS	1634560	1635861	1302	-	YP_496853.1	433	4-hydroxybutyrate coenzyme A transferase	4-hydroxybutyrate coenzyme A transferase	1299	0	0	0	0	0	0	1	1
fig|279238.18.peg.1612	Saro_1580		PATRIC.279238.18.NC_007794.CDS.1636017.1637672.fwd	CDS	1636017	1637672	1656	+	YP_496854.1	551	Succinate dehydrogenase/fumarate reductase, flavoprotein subunit	Succinate dehydrogenase/fumarate reductase, flavoprotein subunit	1653	0	0	0	0	0	0	1	1
fig|279238.18.peg.1613			PATRIC.279238.18.NC_007794.CDS.1637878.1638051.fwd	CDS	1637878	1638051	174	+		57	hypothetical protein	hypothetical protein	171	0	0	0	0	0	0	1	1
fig|279238.18.peg.1614	Saro_1581		PATRIC.279238.18.NC_007794.CDS.1638057.1638317.rev	CDS	1638057	1638317	261	-	YP_496855.1	86	hypothetical protein	hypothetical protein	258	0	0	0	0	0	0	1	1
fig|279238.18.peg.1615	Saro_1582		PATRIC.279238.18.NC_007794.CDS.1638340.1639614.rev	CDS	1638340	1639614	1275	-	YP_496856.1	424	3,4-dihydroxy-2-butanone 4-phosphate synthase (EC 4.1.99.12) / GTP cyclohydrolase II (EC 3.5.4.25)	3,4-dihydroxy-2-butanone 4-phosphate synthase (EC 4.1.99.12) / GTP cyclohydrolase II (EC 3.5.4.25)	1272	0	0	0	0	0	0	1	1
fig|279238.18.peg.1616			PATRIC.279238.18.NC_007794.CDS.1639811.1640020.fwd	CDS	1639811	1640020	210	+		69	hypothetical protein	hypothetical protein	207	0	0	0	0	0	0	1	1
fig|279238.18.peg.1617	Saro_1583		PATRIC.279238.18.NC_007794.CDS.1640051.1640662.rev	CDS	1640051	1640662	612	-	YP_496857.1	203	hypothetical protein	hypothetical protein	609	0	0	0	0	0	0	1	1
fig|279238.18.peg.1618	Saro_1584		PATRIC.279238.18.NC_007794.CDS.1641127.1642695.rev	CDS	1641127	1642695	1569	-	YP_496858.1	522	Carboxylesterase, type B	Carboxylesterase, type B	1566	0	0	0	0	0	0	1	1
fig|279238.18.peg.1619	Saro_1585		PATRIC.279238.18.NC_007794.CDS.1642692.1643663.rev	CDS	1642692	1643663	972	-	YP_496859.1	323	hypothetical protein	hypothetical protein	969	0	0	0	0	0	0	1	1
fig|279238.18.peg.1620	Saro_1586		PATRIC.279238.18.NC_007794.CDS.1643707.1645572.rev	CDS	1643707	1645572	1866	-	YP_496860.1	621	hydroxyphenylpyruvate isomerase / 4-hydroxyphenylpyruvate dioxygenase (EC 1.13.11.27)	hydroxyphenylpyruvate isomerase / 4-hydroxyphenylpyruvate dioxygenase (EC 1.13.11.27)	1863	0	0	0	0	0	0	1	1
fig|279238.18.peg.1621	Saro_1587		PATRIC.279238.18.NC_007794.CDS.1645856.1646542.fwd	CDS	1645856	1646542	687	+	YP_496861.1	228	Transcriptional regulator, AcrR family	Transcriptional regulator, AcrR family	684	0	0	0	0	0	0	1	1
fig|279238.18.peg.1622	Saro_1588		PATRIC.279238.18.NC_007794.CDS.1646637.1647869.fwd	CDS	1646637	1647869	1233	+	YP_496862.1	410	Uncharacterized MFS-type transporter	Uncharacterized MFS-type transporter	1230	0	0	0	0	0	0	1	1
fig|279238.18.peg.1623	Saro_1589		PATRIC.279238.18.NC_007794.CDS.1647972.1650911.fwd	CDS	1647972	1650911	2940	+	YP_496863.1	979	TonB-dependent receptor	TonB-dependent receptor	2937	0	0	0	0	0	0	1	1
fig|279238.18.peg.1624	Saro_1590		PATRIC.279238.18.NC_007794.CDS.1650970.1651800.fwd	CDS	1650970	1651800	831	+	YP_496864.1	276	Quinate/shikimate 5-dehydrogenase I delta (EC 1.1.1.25)	Quinate/shikimate 5-dehydrogenase I delta (EC 1.1.1.25)	828	0	0	0	0	0	0	1	1
fig|279238.18.peg.1625	Saro_1591		PATRIC.279238.18.NC_007794.CDS.1651802.1652491.rev	CDS	1651802	1652491	690	-	YP_496865.1	229	hypothetical protein	hypothetical protein	687	0	0	0	0	0	0	1	1
fig|279238.18.peg.1626	Saro_1592		PATRIC.279238.18.NC_007794.CDS.1652488.1653054.rev	CDS	1652488	1653054	567	-	YP_496866.1	188	RNA polymerase ECF-type sigma factor	RNA polymerase ECF-type sigma factor	564	0	0	0	0	0	0	1	1
fig|279238.18.peg.1627	Saro_1593		PATRIC.279238.18.NC_007794.CDS.1653103.1654308.fwd	CDS	1653103	1654308	1206	+	YP_496867.1	401	hypothetical protein	hypothetical protein	1203	0	0	0	0	0	0	1	1
fig|279238.18.peg.1628	Saro_1594		PATRIC.279238.18.NC_007794.CDS.1654437.1655300.fwd	CDS	1654437	1655300	864	+	YP_496868.1	287	Autotransporter adhesin	Autotransporter adhesin	861	0	0	0	0	0	0	1	1
fig|279238.18.peg.1629	Saro_1595		PATRIC.279238.18.NC_007794.CDS.1655345.1658650.rev	CDS	1655345	1658650	3306	-	YP_496869.1	1101	Glycosyltransferase	Glycosyltransferase	3303	3059	2388.9	-0.36	2.02079e+07	3.15628e+07	-670.1	0.8633	1
fig|279238.18.peg.1630	Saro_1596		PATRIC.279238.18.NC_007794.CDS.1658647.1659384.rev	CDS	1658647	1659384	738	-	YP_496870.1	245	Type IV secretory pathway, VirJ component	Type IV secretory pathway, VirJ component	735	0	0	0	0	0	0	1	1
fig|279238.18.peg.1631	Saro_1597		PATRIC.279238.18.NC_007794.CDS.1659381.1662014.rev	CDS	1659381	1662014	2634	-	YP_496871.1	877	Alanylphosphatidylglycerol synthase (EC 2.3.2.11)	Alanylphosphatidylglycerol synthase (EC 2.3.2.11)	2631	0	0	0	0	0	0	1	1
fig|279238.18.peg.1632	Saro_1598		PATRIC.279238.18.NC_007794.CDS.1662011.1662445.rev	CDS	1662011	1662445	435	-	YP_496872.1	144	hypothetical protein	hypothetical protein	432	0	0	0	0	0	0	1	1
fig|279238.18.peg.1633	Saro_1599		PATRIC.279238.18.NC_007794.CDS.1662598.1663284.fwd	CDS	1662598	1663284	687	+	YP_496873.1	228	Two-component transcriptional response regulator SMc02366, LuxR family	Two-component transcriptional response regulator SMc02366, LuxR family	684	0	0	0	0	0	0	1	1
fig|279238.18.peg.1634	Saro_1600		PATRIC.279238.18.NC_007794.CDS.1663284.1664690.fwd	CDS	1663284	1664690	1407	+	YP_496874.1	468	Two-component system sensor histidine kinase SMc02367	Two-component system sensor histidine kinase SMc02367	1404	0	0	0	0	0	0	1	1
fig|279238.18.peg.1635	Saro_1601		PATRIC.279238.18.NC_007794.CDS.1664720.1665997.rev	CDS	1664720	1665997	1278	-	YP_496875.1	425	Chromate transport protein ChrA	Chromate transport protein ChrA	1275	0	0	0	0	0	0	1	1
fig|279238.18.peg.1636	Saro_1602		PATRIC.279238.18.NC_007794.CDS.1666217.1667824.fwd	CDS	1666217	1667824	1608	+	YP_496876.1	535	Metallo-beta-lactamase family protein, RNA-specific	Metallo-beta-lactamase family protein, RNA-specific	1605	0	0	0	0	0	0	1	1
fig|279238.18.peg.1637	Saro_1603		PATRIC.279238.18.NC_007794.CDS.1667939.1670911.fwd	CDS	1667939	1670911	2973	+	YP_496877.1	990	TonB-dependent receptor	TonB-dependent receptor	2970	0	0	0	0	0	0	1	1
fig|279238.18.peg.1638	Saro_1604		PATRIC.279238.18.NC_007794.CDS.1671027.1672568.fwd	CDS	1671027	1672568	1542	+	YP_496878.1	513	tryptophan halogenase, putative	tryptophan halogenase, putative	1539	0	0	0	0	0	0	1	1
fig|279238.18.peg.1639	Saro_1605		PATRIC.279238.18.NC_007794.CDS.1672565.1673287.fwd	CDS	1672565	1673287	723	+	YP_496879.1	240	Peptide transport system permease protein sapC (TC 3.A.1.5.5)	Peptide transport system permease protein sapC (TC 3.A.1.5.5)	720	0	0	0	0	0	0	1	1
fig|279238.18.peg.1640	Saro_1606		PATRIC.279238.18.NC_007794.CDS.1673271.1674287.fwd	CDS	1673271	1674287	1017	+	YP_496880.1	338	Pass1-related protein	Pass1-related protein	1014	0	0	0	0	0	0	1	1
fig|279238.18.peg.1641	Saro_1607		PATRIC.279238.18.NC_007794.CDS.1674284.1675801.fwd	CDS	1674284	1675801	1518	+	YP_496881.1	505	Tryptophan halogenase	Tryptophan halogenase	1515	0	0	0	0	0	0	1	1
fig|279238.18.peg.1642	Saro_1608		PATRIC.279238.18.NC_007794.CDS.1675798.1676718.fwd	CDS	1675798	1676718	921	+	YP_496882.1	306	Beta-glucanase/Beta-glucan synthetase	Beta-glucanase/Beta-glucan synthetase	918	0	0	0	0	0	0	1	1
fig|279238.18.peg.1643	Saro_1609		PATRIC.279238.18.NC_007794.CDS.1676725.1677795.fwd	CDS	1676725	1677795	1071	+	YP_496883.1	356	Transcriptional regulator, LacI family	Transcriptional regulator, LacI family	1068	0	0	0	0	0	0	1	1
fig|279238.18.peg.1644	Saro_1610		PATRIC.279238.18.NC_007794.CDS.1677803.1679017.fwd	CDS	1677803	1679017	1215	+	YP_496884.1	404	Uncharacterized MFS-type transporter	Uncharacterized MFS-type transporter	1212	0	0	0	0	0	0	1	1
fig|279238.18.peg.1645	Saro_1611		PATRIC.279238.18.NC_007794.CDS.1679091.1681526.fwd	CDS	1679091	1681526	2436	+	YP_496885.1	811	beta-glycosyl hydrolase	beta-glycosyl hydrolase	2433	0	0	0	0	0	0	1	1
fig|279238.18.peg.1646	Saro_1612		PATRIC.279238.18.NC_007794.CDS.1681543.1681866.rev	CDS	1681543	1681866	324	-	YP_496886.1	107	hypothetical protein	hypothetical protein	321	0	0	0	0	0	0	1	1
fig|279238.18.peg.1647	Saro_1613		PATRIC.279238.18.NC_007794.CDS.1682135.1682995.fwd	CDS	1682135	1682995	861	+	YP_496887.1	286	Thioredoxin reductase (EC 1.8.1.9)	Thioredoxin reductase (EC 1.8.1.9)	858	0	0	0	0	0	0	1	1
fig|279238.18.peg.1648	Saro_1614		PATRIC.279238.18.NC_007794.CDS.1683390.1684055.fwd	CDS	1683390	1684055	666	+	YP_496888.1	221	Two-component transcriptional response regulator, LuxR family	Two-component transcriptional response regulator, LuxR family	663	0	0	0	0	0	0	1	1
fig|279238.18.peg.1649	Saro_1615		PATRIC.279238.18.NC_007794.CDS.1684542.1686080.fwd	CDS	1684542	1686080	1539	+	YP_496889.1	512	Two-component oxygen-sensor histidine kinase FixL	Two-component oxygen-sensor histidine kinase FixL	1536	0	0	0	0	0	0	1	1
fig|279238.18.peg.1650	Saro_1616		PATRIC.279238.18.NC_007794.CDS.1686073.1686729.fwd	CDS	1686073	1686729	657	+	YP_496890.1	218	Two-component nitrogen fixation transcriptional regulator FixJ	Two-component nitrogen fixation transcriptional regulator FixJ	654	0	0	0	0	0	0	1	1
fig|279238.18.peg.1651	Saro_1617		PATRIC.279238.18.NC_007794.CDS.1686892.1687071.rev	CDS	1686892	1687071	180	-	YP_496891.1	59	hypothetical protein	hypothetical protein	177	0	0	0	0	0	0	1	1
fig|279238.18.peg.1652	Saro_1618		PATRIC.279238.18.NC_007794.CDS.1687215.1688267.rev	CDS	1687215	1688267	1053	-	YP_496892.1	350	UDP-glucose 4-epimerase (EC 5.1.3.2)	UDP-glucose 4-epimerase (EC 5.1.3.2)	1050	0	0	0	0	0	0	1	1
fig|279238.18.peg.1653	Saro_1619		PATRIC.279238.18.NC_007794.CDS.1688627.1692235.fwd	CDS	1688627	1692235	3609	+	YP_496893.1	1202	hypothetical protein	hypothetical protein	3606	0	0	0	0	0	0	1	1
fig|279238.18.peg.1654	Saro_1620		PATRIC.279238.18.NC_007794.CDS.1692252.1693646.fwd	CDS	1692252	1693646	1395	+	YP_496894.1	464	Putative transmembrane protein	Putative transmembrane protein	1392	0	0	0	0	0	0	1	1
fig|279238.18.peg.1655	Saro_1621		PATRIC.279238.18.NC_007794.CDS.1693643.1694503.fwd	CDS	1693643	1694503	861	+	YP_496895.1	286	hypothetical protein	hypothetical protein	858	0	0	0	0	0	0	1	1
fig|279238.18.peg.1656	Saro_1622		PATRIC.279238.18.NC_007794.CDS.1694500.1696245.fwd	CDS	1694500	1696245	1746	+	YP_496896.1	581	hypothetical protein	hypothetical protein	1743	0	0	0	0	0	0	1	1
fig|279238.18.peg.1657	Saro_1623		PATRIC.279238.18.NC_007794.CDS.1696389.1697762.fwd	CDS	1696389	1697762	1374	+	YP_496897.1	457	hypothetical protein	hypothetical protein	1371	0	0	0	0	0	0	1	1
fig|279238.18.peg.1658	Saro_1624		PATRIC.279238.18.NC_007794.CDS.1697762.1698775.fwd	CDS	1697762	1698775	1014	+	YP_496898.1	337	hypothetical protein	hypothetical protein	1011	0	0	0	0	0	0	1	1
fig|279238.18.peg.1659	Saro_1625		PATRIC.279238.18.NC_007794.CDS.1698772.1699644.fwd	CDS	1698772	1699644	873	+	YP_496899.1	290	HEAT	HEAT	870	0	0	0	0	0	0	1	1
fig|279238.18.peg.1660	Saro_1626		PATRIC.279238.18.NC_007794.CDS.1699641.1701191.fwd	CDS	1699641	1701191	1551	+	YP_496900.1	516	Glycosyltransferase	Glycosyltransferase	1548	0	0	0	0	0	0	1	1
fig|279238.18.peg.1661	Saro_1627		PATRIC.279238.18.NC_007794.CDS.1701859.1702422.fwd	CDS	1701859	1702422	564	+	YP_496901.1	187	Two-component transcriptional response regulator, LuxR family	Two-component transcriptional response regulator, LuxR family	561	0	0	0	0	0	0	1	1
fig|279238.18.peg.1662	Saro_1628		PATRIC.279238.18.NC_007794.CDS.1702764.1703126.fwd	CDS	1702764	1703126	363	+	YP_496902.1	120	hypothetical protein	hypothetical protein	360	0	0	0	0	0	0	1	1
fig|279238.18.peg.1663	Saro_1629		PATRIC.279238.18.NC_007794.CDS.1703210.1705504.fwd	CDS	1703210	1705504	2295	+	YP_496903.1	764	TonB-dependent receptor	TonB-dependent receptor	2292	0	0	0	0	0	0	1	1
fig|279238.18.peg.1664	Saro_1630		PATRIC.279238.18.NC_007794.CDS.1705501.1706886.fwd	CDS	1705501	1706886	1386	+	YP_496904.1	461	Uncharacterized iron-regulated membrane protein; Iron-uptake factor PiuB	Uncharacterized iron-regulated membrane protein	1383	0	0	0	0	0	0	1	1
fig|279238.18.peg.1665	Saro_1631		PATRIC.279238.18.NC_007794.CDS.1706922.1707605.rev	CDS	1706922	1707605	684	-	YP_496905.1	227	Two-component transcriptional response regulator, OmpR family	Two-component transcriptional response regulator, OmpR family	681	0	0	0	0	0	0	1	1
fig|279238.18.peg.1666	Saro_1632		PATRIC.279238.18.NC_007794.CDS.1707602.1709143.rev	CDS	1707602	1709143	1542	-	YP_496906.1	513	Two-component system sensor histidine kinase	Two-component system sensor histidine kinase	1539	0	0	0	0	0	0	1	1
fig|279238.18.peg.1667	Saro_1633		PATRIC.279238.18.NC_007794.CDS.1709490.1709672.fwd	CDS	1709490	1709672	183	+	YP_496907.1	60	hypothetical protein	hypothetical protein	180	0	0	0	0	0	0	1	1
fig|279238.18.peg.1668	Saro_1634		PATRIC.279238.18.NC_007794.CDS.1709675.1710802.rev	CDS	1709675	1710802	1128	-	YP_496908.1	375	Uncharacterized protein YhiN	Uncharacterized protein YhiN	1125	0	0	0	0	0	0	1	1
fig|279238.18.peg.1669	Saro_1635		PATRIC.279238.18.NC_007794.CDS.1710850.1712469.rev	CDS	1710850	1712469	1620	-	YP_496909.1	539	NAD(FAD)-utilizing dehydrogenase, sll0175 homolog	NAD(FAD)-utilizing dehydrogenase, sll0175 homolog	1617	0	0	0	0	0	0	1	1
fig|279238.18.peg.1670	Saro_1636		PATRIC.279238.18.NC_007794.CDS.1712512.1713090.rev	CDS	1712512	1713090	579	-	YP_496910.1	192	Nitroreductase family protein	Nitroreductase family protein	576	0	0	0	0	0	0	1	1
fig|279238.18.peg.1671	Saro_1637		PATRIC.279238.18.NC_007794.CDS.1713166.1713636.rev	CDS	1713166	1713636	471	-	YP_496911.1	156	putative membrane protein	putative membrane protein	468	0	0	0	0	0	0	1	1
fig|279238.18.peg.1672	Saro_1638		PATRIC.279238.18.NC_007794.CDS.1713633.1714364.rev	CDS	1713633	1714364	732	-	YP_496912.1	243	Pirin	Pirin	729	0	0	0	0	0	0	1	1
fig|279238.18.peg.1673	Saro_1639		PATRIC.279238.18.NC_007794.CDS.1714489.1715418.fwd	CDS	1714489	1715418	930	+	YP_496913.1	309	Transcriptional regulator, LysR family	Transcriptional regulator, LysR family	927	0	0	0	0	0	0	1	1
fig|279238.18.peg.1674	Saro_1640		PATRIC.279238.18.NC_007794.CDS.1715452.1715700.rev	CDS	1715452	1715700	249	-	YP_496914.1	82	hypothetical protein	hypothetical protein	246	0	0	0	0	0	0	1	1
fig|279238.18.peg.1675	Saro_1641		PATRIC.279238.18.NC_007794.CDS.1715870.1716319.rev	CDS	1715870	1716319	450	-	YP_496915.1	149	FIG00820637:: Acyl dehydratase	FIG00820637:: Acyl dehydratase	447	0	0	0	0	0	0	1	1
fig|279238.18.peg.1676	Saro_1642		PATRIC.279238.18.NC_007794.CDS.1716319.1718190.rev	CDS	1716319	1718190	1872	-	YP_496916.1	623	Methylcrotonyl-CoA carboxylase biotin-containing subunit (EC 6.4.1.4)	Methylcrotonyl-CoA carboxylase biotin-containing subunit (EC 6.4.1.4)	1869	0	0	0	0	0	0	1	1
fig|279238.18.peg.1677	Saro_1643		PATRIC.279238.18.NC_007794.CDS.1718205.1719818.rev	CDS	1718205	1719818	1614	-	YP_496917.1	537	Methylcrotonyl-CoA carboxylase carboxyl transferase subunit (EC 6.4.1.4)	Methylcrotonyl-CoA carboxylase carboxyl transferase subunit (EC 6.4.1.4)	1611	0	0	0	0	0	0	1	1
fig|279238.18.peg.1678	Saro_1644		PATRIC.279238.18.NC_007794.CDS.1719815.1720801.rev	CDS	1719815	1720801	987	-	YP_496918.1	328	Acetyl esterase (EC 3.1.1.-)	Acetyl esterase (EC 3.1.1.-)	984	0	0	0	0	0	0	1	1
fig|279238.18.peg.1679	Saro_1645		PATRIC.279238.18.NC_007794.CDS.1720822.1722003.rev	CDS	1720822	1722003	1182	-	YP_496919.1	393	Isovaleryl-CoA dehydrogenase (EC 1.3.8.4)	Isovaleryl-CoA dehydrogenase (EC 1.3.8.4)	1179	0	0	0	0	0	0	1	1
fig|279238.18.peg.1680	Saro_1646		PATRIC.279238.18.NC_007794.CDS.1722084.1722953.fwd	CDS	1722084	1722953	870	+	YP_496920.1	289	Transcriptional regulator SJA_C1-23900, LysR family	Transcriptional regulator SJA_C1-23900, LysR family	867	0	0	0	0	0	0	1	1
fig|279238.18.peg.1681	Saro_1647		PATRIC.279238.18.NC_007794.CDS.1722938.1723519.rev	CDS	1722938	1723519	582	-	YP_496921.1	193	hypothetical protein	hypothetical protein	579	0	0	0	0	0	0	1	1
fig|279238.18.peg.1682	Saro_1648		PATRIC.279238.18.NC_007794.CDS.1723704.1724894.rev	CDS	1723704	1724894	1191	-	YP_496922.1	396	Putative cytochrome P450 hydroxylase	Putative cytochrome P450 hydroxylase	1188	0	0	0	0	0	0	1	1
fig|279238.18.peg.1683	Saro_1649		PATRIC.279238.18.NC_007794.CDS.1725076.1725918.fwd	CDS	1725076	1725918	843	+	YP_496923.1	280	Transcriptional regulator	Transcriptional regulator	840	0	0	0	0	0	0	1	1
fig|279238.18.peg.1684	Saro_1650		PATRIC.279238.18.NC_007794.CDS.1725915.1726571.fwd	CDS	1725915	1726571	657	+	YP_496924.1	218	Transcriptional regulator, AcrR family	Transcriptional regulator, AcrR family	654	0	0	0	0	0	0	1	1
fig|279238.18.peg.1685	Saro_1651		PATRIC.279238.18.NC_007794.CDS.1726699.1727028.fwd	CDS	1726699	1727028	330	+	YP_496925.1	109	4-cresol dehydrogenase [hydroxylating] cytochrome c subunit precursor	4-cresol dehydrogenase [hydroxylating] cytochrome c subunit precursor	327	0	0	0	0	0	0	1	1
fig|279238.18.peg.1686	Saro_1652		PATRIC.279238.18.NC_007794.CDS.1727025.1728656.fwd	CDS	1727025	1728656	1632	+	YP_496926.1	543	4-cresol dehydrogenase [hydroxylating] flavoprotein subunit (EC 1.17.99.1)	4-cresol dehydrogenase [hydroxylating] flavoprotein subunit (EC 1.17.99.1)	1629	0	0	0	0	0	0	1	1
fig|279238.18.peg.1687	Saro_1653		PATRIC.279238.18.NC_007794.CDS.1728773.1729426.fwd	CDS	1728773	1729426	654	+	YP_496927.1	217	Hydrolase, alpha/beta fold family	Hydrolase, alpha/beta fold family	651	0	0	0	0	0	0	1	1
fig|279238.18.peg.1688	Saro_1654		PATRIC.279238.18.NC_007794.CDS.1729430.1731196.rev	CDS	1729430	1731196	1767	-	YP_496928.1	588	Limit dextrin alpha-1,6-maltotetraose-hydrolase (EC 3.2.1.196)	Limit dextrin alpha-1,6-maltotetraose-hydrolase (EC 3.2.1.196)	1764	0	0	0	0	0	0	1	1
fig|279238.18.peg.1689	Saro_1655		PATRIC.279238.18.NC_007794.CDS.1731193.1732821.rev	CDS	1731193	1732821	1629	-	YP_496929.1	542	Phosphoglucomutase (EC 5.4.2.2)	Phosphoglucomutase (EC 5.4.2.2)	1626	0	0	0	0	0	0	1	1
fig|279238.18.peg.1690	Saro_1656		PATRIC.279238.18.NC_007794.CDS.1732818.1734275.rev	CDS	1732818	1734275	1458	-	YP_496930.1	485	Glycogen synthase, ADP-glucose transglucosylase (EC 2.4.1.21)	Glycogen synthase, ADP-glucose transglucosylase (EC 2.4.1.21)	1455	0	0	0	0	0	0	1	1
fig|279238.18.peg.1691	Saro_1657	glgC	PATRIC.279238.18.NC_007794.CDS.1734272.1735531.rev	CDS	1734272	1735531	1260	-	YP_496931.1	419	Glucose-1-phosphate adenylyltransferase (EC 2.7.7.27)	Glucose-1-phosphate adenylyltransferase (EC 2.7.7.27)	1257	0	0	0	0	0	0	1	1
fig|279238.18.peg.1692	Saro_1658		PATRIC.279238.18.NC_007794.CDS.1735553.1737718.rev	CDS	1735553	1737718	2166	-	YP_496932.1	721	1,4-alpha-glucan (glycogen) branching enzyme, GH-13-type (EC 2.4.1.18)	1,4-alpha-glucan (glycogen) branching enzyme, GH-13-type (EC 2.4.1.18)	2163	0	0	0	0	0	0	1	1
fig|279238.18.peg.1693	Saro_1659		PATRIC.279238.18.NC_007794.CDS.1737715.1740138.rev	CDS	1737715	1740138	2424	-	YP_496933.1	807	Glycogen phosphorylase (EC 2.4.1.1)	Glycogen phosphorylase (EC 2.4.1.1)	2421	0	0	0	0	0	0	1	1
fig|279238.18.peg.1694	Saro_1660		PATRIC.279238.18.NC_007794.CDS.1740175.1740561.fwd	CDS	1740175	1740561	387	+	YP_496934.1	128	hypothetical protein	hypothetical protein	384	0	0	0	0	0	0	1	1
fig|279238.18.peg.1695	Saro_1661		PATRIC.279238.18.NC_007794.CDS.1740519.1741058.rev	CDS	1740519	1741058	540	-	YP_496935.1	179	Cytochrome b561	Cytochrome b561	537	0	0	0	0	0	0	1	1
fig|279238.18.peg.1696	Saro_1662		PATRIC.279238.18.NC_007794.CDS.1741060.1743120.rev	CDS	1741060	1743120	2061	-	YP_496936.1	686	TonB-dependent receptor precursor	TonB-dependent receptor precursor	2058	0	0	0	0	0	0	1	1
fig|279238.18.peg.1697	Saro_1663		PATRIC.279238.18.NC_007794.CDS.1743356.1743559.fwd	CDS	1743356	1743559	204	+	YP_496937.1	67	hypothetical protein	hypothetical protein	201	0	0	0	0	0	0	1	1
fig|279238.18.peg.1698	Saro_1664		PATRIC.279238.18.NC_007794.CDS.1743718.1745310.fwd	CDS	1743718	1745310	1593	+	YP_496938.1	530	Two-component system sensor histidine kinase	Two-component system sensor histidine kinase	1590	0	0	0	0	0	0	1	1
fig|279238.18.peg.1699	Saro_1665		PATRIC.279238.18.NC_007794.CDS.1745307.1746230.fwd	CDS	1745307	1746230	924	+	YP_496939.1	307	Two-component transcriptional response regulator, LuxR family	Two-component transcriptional response regulator, LuxR family	921	0	0	0	0	0	0	1	1
fig|279238.18.peg.1700	Saro_1666		PATRIC.279238.18.NC_007794.CDS.1746280.1746594.rev	CDS	1746280	1746594	315	-	YP_496940.1	104	hypothetical protein	hypothetical protein	312	0	0	0	0	0	0	1	1
fig|279238.18.peg.1701	Saro_1667		PATRIC.279238.18.NC_007794.CDS.1747042.1748031.fwd	CDS	1747042	1748031	990	+	YP_496941.1	329	Alcohol dehydrogenase, zinc-containing	Alcohol dehydrogenase, zinc-containing	987	0	0	0	0	0	0	1	1
fig|279238.18.peg.1702	Saro_1668		PATRIC.279238.18.NC_007794.CDS.1748389.1749789.fwd	CDS	1748389	1749789	1401	+	YP_496942.1	466	Probable VANILLIN dehydrogenase oxidoreductase protein (EC 1.-.-.-)	Probable VANILLIN dehydrogenase oxidoreductase protein (EC 1.-.-.-)	1398	0	0	0	0	0	0	1	1
fig|279238.18.peg.1703	Saro_1669		PATRIC.279238.18.NC_007794.CDS.1749818.1750672.fwd	CDS	1749818	1750672	855	+	YP_496943.1	284	Trans-feruloyl-CoA hydratase (EC 4.2.1.101)	Trans-feruloyl-CoA hydratase (EC 4.2.1.101)	852	0	0	0	0	0	0	1	1
fig|279238.18.peg.1704	Saro_1670		PATRIC.279238.18.NC_007794.CDS.1750798.1752201.fwd	CDS	1750798	1752201	1404	+	YP_496944.1	467	Acetylornithine deacetylase/Succinyl-diaminopimelate desuccinylase and related deacylases	Acetylornithine deacetylase/Succinyl-diaminopimelate desuccinylase and related deacylases	1401	0	0	0	0	0	0	1	1
fig|279238.18.peg.1705	Saro_1671		PATRIC.279238.18.NC_007794.CDS.1752191.1752796.rev	CDS	1752191	1752796	606	-	YP_496945.1	201	Transcriptional regulator, AcrR family	Transcriptional regulator, AcrR family	603	0	0	0	0	0	0	1	1
fig|279238.18.peg.1706	Saro_1672		PATRIC.279238.18.NC_007794.CDS.1752855.1754036.fwd	CDS	1752855	1754036	1182	+	YP_496946.1	393	Phenylpropionate dioxygenase and related ring-hydroxylating dioxygenases, large terminal subunit	Phenylpropionate dioxygenase and related ring-hydroxylating dioxygenases, large terminal subunit	1179	0	0	0	0	0	0	1	1
fig|279238.18.peg.1707	Saro_1673		PATRIC.279238.18.NC_007794.CDS.1754081.1755694.fwd	CDS	1754081	1755694	1614	+	YP_496947.1	537	Beta-carotene ketolase	Beta-carotene ketolase	1611	0	0	0	0	0	0	1	1
fig|279238.18.peg.1708	Saro_1674		PATRIC.279238.18.NC_007794.CDS.1755648.1756964.rev	CDS	1755648	1756964	1317	-	YP_496948.1	438	Uncharacterized amino acid permease, GabP family	Uncharacterized amino acid permease, GabP family	1314	0	0	0	0	0	0	1	1
fig|279238.18.peg.1709	Saro_1675		PATRIC.279238.18.NC_007794.CDS.1757069.1758697.fwd	CDS	1757069	1758697	1629	+	YP_496949.1	542	TPR domain protein	TPR domain protein	1626	0	0	0	0	0	0	1	1
fig|279238.18.peg.1710	Saro_1676		PATRIC.279238.18.NC_007794.CDS.1758826.1761453.fwd	CDS	1758826	1761453	2628	+	YP_496950.1	875	TonB-dependent receptor	TonB-dependent receptor	2625	0	0	0	0	0	0	1	1
fig|279238.18.peg.1711	Saro_1677		PATRIC.279238.18.NC_007794.CDS.1761461.1762396.rev	CDS	1761461	1762396	936	-	YP_496951.1	311	2-dehydropantoate 2-reductase (EC 1.1.1.169)	2-dehydropantoate 2-reductase (EC 1.1.1.169)	933	0	0	0	0	0	0	1	1
fig|279238.18.peg.1712	Saro_1678		PATRIC.279238.18.NC_007794.CDS.1762454.1763356.rev	CDS	1762454	1763356	903	-	YP_496952.1	300	Transcriptional regulator, LysR family	Transcriptional regulator, LysR family	900	0	0	0	0	0	0	1	1
fig|279238.18.peg.1713	Saro_1679		PATRIC.279238.18.NC_007794.CDS.1763443.1764999.fwd	CDS	1763443	1764999	1557	+	YP_496953.1	518	Benzoylformate decarboxylase (EC 4.1.1.7)	Benzoylformate decarboxylase (EC 4.1.1.7)	1554	0	0	0	0	0	0	1	1
fig|279238.18.peg.1714	Saro_1680		PATRIC.279238.18.NC_007794.CDS.1764996.1766339.fwd	CDS	1764996	1766339	1344	+	YP_496954.1	447	Benzoate 1,2-dioxygenase alpha subunit (EC 1.14.12.10)	Benzoate 1,2-dioxygenase alpha subunit (EC 1.14.12.10)	1341	0	0	0	0	0	0	1	1
fig|279238.18.peg.1715	Saro_1681		PATRIC.279238.18.NC_007794.CDS.1766336.1766836.fwd	CDS	1766336	1766836	501	+	YP_496955.1	166	Benzoate 1,2-dioxygenase beta subunit (EC 1.14.12.10)	Benzoate 1,2-dioxygenase beta subunit (EC 1.14.12.10)	498	0	0	0	0	0	0	1	1
fig|279238.18.peg.1716	Saro_1682		PATRIC.279238.18.NC_007794.CDS.1766893.1768008.rev	CDS	1766893	1768008	1116	-	YP_496956.1	371	Alanine dehydrogenase (EC 1.4.1.1)	Alanine dehydrogenase (EC 1.4.1.1)	1113	0	0	0	0	0	0	1	1
fig|279238.18.peg.1717	Saro_1683		PATRIC.279238.18.NC_007794.CDS.1768151.1768621.fwd	CDS	1768151	1768621	471	+	YP_496957.1	156	Transcriptional regulator, AsnC family	Transcriptional regulator, AsnC family	468	0	0	0	0	0	0	1	1
fig|279238.18.peg.1718	Saro_1684		PATRIC.279238.18.NC_007794.CDS.1768599.1769282.rev	CDS	1768599	1769282	684	-	YP_496958.1	227	Transcriptional regulator, AcrR family	Transcriptional regulator, AcrR family	681	0	0	0	0	0	0	1	1
fig|279238.18.peg.1719			PATRIC.279238.18.NC_007794.CDS.1769347.1769592.rev	CDS	1769347	1769592	246	-		81	hypothetical protein	hypothetical protein	243	0	0	0	0	0	0	1	1
fig|279238.18.peg.1720	Saro_1685		PATRIC.279238.18.NC_007794.CDS.1769629.1770606.fwd	CDS	1769629	1770606	978	+	YP_496959.1	325	Methylamine dehydrogenase heavy chain precursor (EC 1.4.99.3)	Methylamine dehydrogenase heavy chain precursor (EC 1.4.99.3)	975	0	0	0	0	0	0	1	1
fig|279238.18.peg.1721	Saro_1686		PATRIC.279238.18.NC_007794.CDS.1770608.1771093.fwd	CDS	1770608	1771093	486	+	YP_496960.1	161	hypothetical protein	hypothetical protein	483	0	0	0	0	0	0	1	1
fig|279238.18.peg.1722	Saro_1687		PATRIC.279238.18.NC_007794.CDS.1771093.1771683.fwd	CDS	1771093	1771683	591	+	YP_496961.1	196	Methylamine utilization protein MauD	Methylamine utilization protein MauD	588	0	0	0	0	0	0	1	1
fig|279238.18.peg.1723	Saro_1688		PATRIC.279238.18.NC_007794.CDS.1771687.1772247.fwd	CDS	1771687	1772247	561	+	YP_496962.1	186	Methylamine dehydrogenase light chain precursor (EC 1.4.99.3)	Methylamine dehydrogenase light chain precursor (EC 1.4.99.3)	558	0	0	0	0	0	0	1	1
fig|279238.18.peg.1724	Saro_1689		PATRIC.279238.18.NC_007794.CDS.1772244.1772702.fwd	CDS	1772244	1772702	459	+	YP_496963.1	152	Cytochrome c-552 precursor	Cytochrome c-552 precursor	456	0	0	0	0	0	0	1	1
fig|279238.18.peg.1725	Saro_1690		PATRIC.279238.18.NC_007794.CDS.1772780.1773172.fwd	CDS	1772780	1773172	393	+	YP_496964.1	130	Cytochrome c in methylamine utilization cluster	Cytochrome c in methylamine utilization cluster	390	0	0	0	0	0	0	1	1
fig|279238.18.peg.1726	Saro_1691		PATRIC.279238.18.NC_007794.CDS.1773262.1775418.fwd	CDS	1773262	1775418	2157	+	YP_496965.1	718	TonB-dependent receptor	TonB-dependent receptor	2154	0	0	0	0	0	0	1	1
fig|279238.18.peg.1727	Saro_1692		PATRIC.279238.18.NC_007794.CDS.1775460.1776863.fwd	CDS	1775460	1776863	1404	+	YP_496966.1	467	Aldehyde dehydrogenase in Methylamine utilization cluster	Aldehyde dehydrogenase in Methylamine utilization cluster	1401	0	0	0	0	0	0	1	1
fig|279238.18.peg.1728	Saro_1693		PATRIC.279238.18.NC_007794.CDS.1776860.1778491.fwd	CDS	1776860	1778491	1632	+	YP_496967.1	543	Uncharacterized subfamily of fatty acid CoA ligase	Uncharacterized subfamily of fatty acid CoA ligase	1629	0	0	0	0	0	0	1	1
fig|279238.18.peg.1729	Saro_1694		PATRIC.279238.18.NC_007794.CDS.1778608.1779465.fwd	CDS	1778608	1779465	858	+	YP_496968.1	285	Ku domain protein	Ku domain protein	855	0	0	0	0	0	0	1	1
fig|279238.18.peg.1730	Saro_1695		PATRIC.279238.18.NC_007794.CDS.1779469.1782000.fwd	CDS	1779469	1782000	2532	+	YP_496969.1	843	ATP-dependent DNA ligase (EC 6.5.1.1) clustered with Ku protein, LigD	ATP-dependent DNA ligase (EC 6.5.1.1) clustered with Ku protein, LigD	2529	0	0	0	0	0	0	1	1
fig|279238.18.peg.1731	Saro_1696	fumC	PATRIC.279238.18.NC_007794.CDS.1782016.1783392.rev	CDS	1782016	1783392	1377	-	YP_496970.1	458	Fumarate hydratase class II (EC 4.2.1.2)	Fumarate hydratase class II (EC 4.2.1.2)	1374	0	0	0	0	0	0	1	1
fig|279238.18.peg.1732	Saro_1697		PATRIC.279238.18.NC_007794.CDS.1783416.1783826.rev	CDS	1783416	1783826	411	-	YP_496971.1	136	protein of unknown function DUF1452	protein of unknown function DUF1452	408	0	0	0	0	0	0	1	1
fig|279238.18.peg.1733	Saro_1698		PATRIC.279238.18.NC_007794.CDS.1783835.1784023.rev	CDS	1783835	1784023	189	-	YP_496972.1	62	Msr0042 protein	Msr0042 protein	186	0	0	0	0	0	0	1	1
fig|279238.18.peg.1734	Saro_1699		PATRIC.279238.18.NC_007794.CDS.1784178.1785101.fwd	CDS	1784178	1785101	924	+	YP_496973.1	307	TPR domain protein	TPR domain protein	921	0	0	0	0	0	0	1	1
fig|279238.18.peg.1735	Saro_1700		PATRIC.279238.18.NC_007794.CDS.1785131.1785418.rev	CDS	1785131	1785418	288	-	YP_496974.1	95	hypothetical protein	hypothetical protein	285	0	0	0	0	0	0	1	1
fig|279238.18.peg.1736	Saro_1701		PATRIC.279238.18.NC_007794.CDS.1785688.1786665.rev	CDS	1785688	1786665	978	-	YP_496975.1	325	Xanthine and CO dehydrogenases maturation factor, XdhC/CoxF family	Xanthine and CO dehydrogenases maturation factor, XdhC/CoxF family	975	0	0	0	0	0	0	1	1
fig|279238.18.peg.1737	Saro_1702		PATRIC.279238.18.NC_007794.CDS.1786675.1788837.rev	CDS	1786675	1788837	2163	-	YP_496976.1	720	Uncharacterized aldehyde oxidase, molybdopterin-binding subunit	Uncharacterized aldehyde oxidase, molybdopterin-binding subunit	2160	0	0	0	0	0	0	1	1
fig|279238.18.peg.1738	Saro_1703		PATRIC.279238.18.NC_007794.CDS.1788834.1789337.rev	CDS	1788834	1789337	504	-	YP_496977.1	167	Uncharacterized aldehyde oxidase, 2Fe-2S subunit	Uncharacterized aldehyde oxidase, 2Fe-2S subunit	501	0	0	0	0	0	0	1	1
fig|279238.18.peg.1739	Saro_1704		PATRIC.279238.18.NC_007794.CDS.1789492.1790208.fwd	CDS	1789492	1790208	717	+	YP_496978.1	238	Transcriptional regulator, AcrR family	Transcriptional regulator, AcrR family	714	0	0	0	0	0	0	1	1
fig|279238.18.peg.1740	Saro_1705		PATRIC.279238.18.NC_007794.CDS.1790371.1791552.fwd	CDS	1790371	1791552	1182	+	YP_496979.1	393	Acyl-CoA dehydrogenase	Acyl-CoA dehydrogenase	1179	0	0	0	0	0	0	1	1
fig|279238.18.peg.1741	Saro_1706		PATRIC.279238.18.NC_007794.CDS.1791531.1792616.fwd	CDS	1791531	1792616	1086	+	YP_496980.1	361	acyl-CoA dehydrogenase, putative phosphotransferase	acyl-CoA dehydrogenase, putative phosphotransferase	1083	0	0	0	0	0	0	1	1
fig|279238.18.peg.1742			PATRIC.279238.18.NC_007794.CDS.1792977.1793183.fwd	CDS	1792977	1793183	207	+		68	hypothetical protein	hypothetical protein	204	0	0	0	0	0	0	1	1
fig|279238.18.peg.1743	Saro_1707		PATRIC.279238.18.NC_007794.CDS.1793486.1793659.fwd	CDS	1793486	1793659	174	+	YP_496981.1	57	hypothetical protein	hypothetical protein	171	0	0	0	0	0	0	1	1
fig|279238.18.peg.1744	Saro_1708		PATRIC.279238.18.NC_007794.CDS.1793755.1796181.fwd	CDS	1793755	1796181	2427	+	YP_496982.1	808	TonB-dependent receptor	TonB-dependent receptor	2424	0	0	0	0	0	0	1	1
fig|279238.18.peg.1745	Saro_1709		PATRIC.279238.18.NC_007794.CDS.1796243.1797076.rev	CDS	1796243	1797076	834	-	YP_496983.1	277	DUF124 domain-containing protein	DUF124 domain-containing protein	831	0	0	0	0	0	0	1	1
fig|279238.18.peg.1746	Saro_1710		PATRIC.279238.18.NC_007794.CDS.1797170.1797823.fwd	CDS	1797170	1797823	654	+	YP_496984.1	217	Transcriptional regulator, AcrR family	Transcriptional regulator, AcrR family	651	0	0	0	0	0	0	1	1
fig|279238.18.peg.1747	Saro_1711		PATRIC.279238.18.NC_007794.CDS.1797851.1799113.fwd	CDS	1797851	1799113	1263	+	YP_496985.1	420	hypothetical protein	hypothetical protein	1260	0	0	0	0	0	0	1	1
fig|279238.18.peg.1748	Saro_1712		PATRIC.279238.18.NC_007794.CDS.1799103.1799798.rev	CDS	1799103	1799798	696	-	YP_496986.1	231	Transcriptional regulator, AcrR family	Transcriptional regulator, AcrR family	693	0	0	0	0	0	0	1	1
fig|279238.18.peg.1749			PATRIC.279238.18.NC_007794.CDS.1799749.1799937.rev	CDS	1799749	1799937	189	-		62	hypothetical protein	hypothetical protein	186	0	0	0	0	0	0	1	1
fig|279238.18.peg.1750	Saro_1713		PATRIC.279238.18.NC_007794.CDS.1800022.1801449.rev	CDS	1800022	1801449	1428	-	YP_496987.1	475	Efflux transport system, outer membrane factor (OMF) lipoprotein	Efflux transport system, outer membrane factor (OMF) lipoprotein	1425	0	0	0	0	0	0	1	1
fig|279238.18.peg.1751	Saro_1714		PATRIC.279238.18.NC_007794.CDS.1801488.1803086.rev	CDS	1801488	1803086	1599	-	YP_496988.1	532	Inner-membrane proton/drug antiporter (MSF type) of tripartite multidrug efflux system	Inner-membrane proton/drug antiporter (MSF type) of tripartite multidrug efflux system	1596	0	0	0	0	0	0	1	1
fig|279238.18.peg.1752	Saro_1715		PATRIC.279238.18.NC_007794.CDS.1803083.1804228.rev	CDS	1803083	1804228	1146	-	YP_496989.1	381	Membrane fusion component of MSF-type tripartite multidrug efflux system	Membrane fusion component of MSF-type tripartite multidrug efflux system	1143	5535	4833.4	-0.2	1.2653e+07	2.20981e+07	-701.6	1	1
fig|279238.18.peg.1753	Saro_1717		PATRIC.279238.18.NC_007794.CDS.1804761.1805402.fwd	CDS	1804761	1805402	642	+	YP_496991.1	213	Alkyl hydroperoxide reductase protein C (EC 1.11.1.15)	Alkyl hydroperoxide reductase protein C (EC 1.11.1.15)	639	0	0	0	0	0	0	1	1
fig|279238.18.peg.1754	Saro_1718		PATRIC.279238.18.NC_007794.CDS.1805578.1807137.fwd	CDS	1805578	1807137	1560	+	YP_496992.1	519	Alkyl hydroperoxide reductase protein F	Alkyl hydroperoxide reductase protein F	1557	0	0	0	0	0	0	1	1
fig|279238.18.peg.1755	Saro_1719		PATRIC.279238.18.NC_007794.CDS.1807297.1809192.fwd	CDS	1807297	1809192	1896	+	YP_496993.1	631	beta-glycosyl hydrolase	beta-glycosyl hydrolase	1893	0	0	0	0	0	0	1	1
fig|279238.18.peg.1756	Saro_1720		PATRIC.279238.18.NC_007794.CDS.1809217.1810731.fwd	CDS	1809217	1810731	1515	+	YP_496994.1	504	hypothetical protein	hypothetical protein	1512	0	0	0	0	0	0	1	1
fig|279238.18.peg.1757	Saro_1721		PATRIC.279238.18.NC_007794.CDS.1810735.1811271.rev	CDS	1810735	1811271	537	-	YP_496995.1	178	hypothetical protein	hypothetical protein	534	0	0	0	0	0	0	1	1
fig|279238.18.peg.1758	Saro_1722		PATRIC.279238.18.NC_007794.CDS.1811488.1811967.fwd	CDS	1811488	1811967	480	+	YP_496996.1	159	Transcriptional regulator, MarR family	Transcriptional regulator, MarR family	477	0	0	0	0	0	0	1	1
fig|279238.18.peg.1759	Saro_1723		PATRIC.279238.18.NC_007794.CDS.1812029.1812403.fwd	CDS	1812029	1812403	375	+	YP_496997.1	124	Cytochrome c2	Cytochrome c2	372	0	0	0	0	0	0	1	1
fig|279238.18.peg.1760	Saro_1724		PATRIC.279238.18.NC_007794.CDS.1812584.1814701.fwd	CDS	1812584	1814701	2118	+	YP_496998.1	705	Predicted rhamnulose-1-phosphate aldolase (EC 4.1.2.19) / Predicted lactaldehyde dehydrogenase (EC 1.2.1.22)	Predicted rhamnulose-1-phosphate aldolase (EC 4.1.2.19) / Predicted lactaldehyde dehydrogenase (EC 1.2.1.22)	2115	0	0	0	0	0	0	1	1
fig|279238.18.peg.1761	Saro_1725		PATRIC.279238.18.NC_007794.CDS.1814724.1815650.fwd	CDS	1814724	1815650	927	+	YP_496999.1	308	hypothetical protein	hypothetical protein	924	0	0	0	0	0	0	1	1
[truncated: 2,356 more rows]
