# Supplementary material for: Whole genome-scale assessment of gene fitness of Novosphingobium aromaticavorans during spaceflight
Source: BMC Genomics. 2023 Dec 16;24:782. doi: 10.1186/s12864-023-09799-z (PMC10725011; doi:10.1186/s12864-023-09799-z)
Supplement: Supplementary file 14 — Supplementary Material 14 [file 12864_2023_9799_MOESM14_ESM.xlsx]

## Sheet: Ground essentiality (Control)
Table:	List of gene essential/non-essential under Ground condition (Control) detected using TRANSIT
#Tn5 Gaps
#Console: python3 /opt/p3/deployment/venv/p3_tnseq/app-bin/transit tn5gaps /tmp/work/control1_NC_007794.wig,/tmp/work/control2_NC_007794.wig,/tmp/work/control3_NC_007794.wig /tmp/work/NC_007794.sorted.gff /tmp/work/tn5gaps_control_NC_007794_transit.txt
#Data: b'/tmp/work/control1_NC_007794.wig,/tmp/work/control2_NC_007794.wig,/tmp/work/control3_NC_007794.wig'
#Annotation path: b'/tmp/work/NC_007794.sorted.gff'
#Time: 83.40483117103577
#Essential gene count: 0
#Minimum reads: 1
#Replicate combination method: Sum
#Minimum significant run length: inf
#Expected run length: 77424.73913
#Expected max run length: 346965.004955111
#Orf	RefSeq Locus Tag	Feature ID	Feature Type	Start	End	Length	Strand	PATRIC cross-genus families (PGfams)	Protein ID	AA Length	Gene Symbol	Desc	k	n	r	ovr	lenovr	pval	padj	call
fig|279238.18.peg.1	Saro_0001	PATRIC.279238.18.NC_007794.CDS.18.1520.fwd	CDS	18	1520	1503	+	PGF_00876106	YP_495284.1	500	dnaA	Chromosomal replication initiator protein DnaA	0	1500	1500	1	39528	1	1	Non-essential
fig|279238.18.peg.2	Saro_0002	PATRIC.279238.18.NC_007794.CDS.1629.2423.fwd	CDS	1629	2423	795	+	PGF_05493644	YP_495285.1	264		Sulfur carrier protein ThiS adenylyltransferase (EC 2.7.7.73)	0	792	792	903	39528	1	1	Non-essential
fig|279238.18.peg.3	Saro_0003	PATRIC.279238.18.NC_007794.CDS.2412.3131.rev	CDS	2412	3131	720	-	PGF_10024837	YP_495286.1	239		NAD-dependent protein deacetylase of SIR2 family	0	717	717	531	39528	1	1	Non-essential
fig|279238.18.peg.4	Saro_0004	PATRIC.279238.18.NC_007794.CDS.3158.3886.fwd	CDS	3158	3886	729	+	PGF_01176589	YP_495287.1	242		4-hydroxy-tetrahydrodipicolinate reductase (EC 1.17.1.8)	0	726	726	1671	39528	1	1	Non-essential
fig|279238.18.peg.5	Saro_0005	PATRIC.279238.18.NC_007794.CDS.3946.5124.fwd	CDS	3946	5124	1179	+	PGF_00030569	YP_495288.1	392		Peptidase, M48 family	0	1176	1176	334	39528	1	1	Non-essential
fig|279238.18.peg.6	Saro_0006	PATRIC.279238.18.NC_007794.CDS.5121.5816.fwd	CDS	5121	5816	696	+	PGF_08394843	YP_495289.1	231		Endonuclease III (EC 4.2.99.18)	0	693	693	1179	39528	1	1	Non-essential
fig|279238.18.peg.7	Saro_0007	PATRIC.279238.18.NC_007794.CDS.5813.6211.fwd	CDS	5813	6211	399	+	PGF_08225224	YP_495290.1	132		hypothetical protein	0	396	396	696	39528	1	1	Non-essential
fig|279238.18.peg.8	Saro_0008	PATRIC.279238.18.NC_007794.CDS.6244.7563.rev	CDS	6244	7563	1320	-	PGF_00854911	YP_495291.1	439		Na+/H+-dicarboxylate symporters	0	1317	1317	399	39528	1	1	Non-essential
fig|279238.18.peg.9		PATRIC.279238.18.NC_007794.CDS.7585.7716.fwd	CDS	7585	7716	132	+	PGF_02594042		43		hypothetical protein	0	129	129	1320	39528	1	1	Non-essential
fig|279238.18.peg.10	Saro_0009	PATRIC.279238.18.NC_007794.CDS.7692.8762.rev	CDS	7692	8762	1071	-	PGF_00417840	YP_495292.1	356		Chorismate synthase (EC 4.2.3.5)	0	1068	1068	1503	39528	1	1	Non-essential
fig|279238.18.peg.11	Saro_0010	PATRIC.279238.18.NC_007794.CDS.8836.9147.fwd	CDS	8836	9147	312	+	PGF_00129797	YP_495293.1	103		hypothetical protein	0	309	309	1071	39528	1	1	Non-essential
fig|279238.18.peg.12	Saro_0011	PATRIC.279238.18.NC_007794.CDS.9144.9491.fwd	CDS	9144	9491	348	+	PGF_00577145	YP_495294.1	115		FIG138056: a glutathione-dependent thiol reductase	0	345	345	312	39528	1	1	Non-essential
fig|279238.18.peg.13	Saro_0012	PATRIC.279238.18.NC_007794.CDS.9493.10056.fwd	CDS	9493	10056	564	+	PGF_00048955	YP_495295.1	187		Ribosyl nicotinamide transporter, PnuC-like	0	561	561	348	39528	1	1	Non-essential
fig|279238.18.peg.14	Saro_0013	PATRIC.279238.18.NC_007794.CDS.10095.10571.fwd	CDS	10095	10571	477	+	PGF_01482651	YP_495296.1	158		Ribosylnicotinamide kinase (EC 2.7.1.22)	0	474	474	564	39528	1	1	Non-essential
fig|279238.18.peg.15	Saro_0014	PATRIC.279238.18.NC_007794.CDS.10639.11079.rev	CDS	10639	11079	441	-	PGF_05541499	YP_495297.1	146		Biopolymer transport protein ExbD/TolR	0	438	438	477	39528	1	1	Non-essential
fig|279238.18.peg.16	Saro_0015	PATRIC.279238.18.NC_007794.CDS.11122.11610.rev	CDS	11122	11610	489	-	PGF_00403817	YP_495298.1	162		Biopolymer transport ExbD protein	0	486	486	441	39528	1	1	Non-essential
fig|279238.18.peg.17	Saro_0016	PATRIC.279238.18.NC_007794.CDS.11772.12521.rev	CDS	11772	12521	750	-	PGF_10384183	YP_495299.1	249		MotA/TolQ/ExbB proton channel family protein	0	747	747	489	39528	1	1	Non-essential
fig|279238.18.peg.18	Saro_0017	PATRIC.279238.18.NC_007794.CDS.12595.13236.rev	CDS	12595	13236	642	-	PGF_08225224	YP_495300.1	213		hypothetical protein	0	639	639	750	39528	1	1	Non-essential
fig|279238.18.peg.19	Saro_0018	PATRIC.279238.18.NC_007794.CDS.13602.14504.fwd	CDS	13602	14504	903	+	PGF_08225224	YP_495301.1	300		hypothetical protein	0	900	900	642	39528	1	1	Non-essential
fig|279238.18.peg.20	Saro_0019	PATRIC.279238.18.NC_007794.CDS.14577.15884.fwd	CDS	14577	15884	1308	+	PGF_00492707	YP_495302.1	435		Homoserine dehydrogenase (EC 1.1.1.3)	0	1305	1305	795	39528	1	1	Non-essential
fig|279238.18.peg.21	Saro_0020	PATRIC.279238.18.NC_007794.CDS.15903.16265.rev	CDS	15903	16265	363	-	PGF_06372050	YP_495303.1	120		hypothetical protein	0	360	360	1308	39528	1	1	Non-essential
fig|279238.18.peg.22		PATRIC.279238.18.NC_007794.CDS.16405.16551.rev	CDS	16405	16551	147	-	PGF_02594043		48		hypothetical protein	0	144	144	363	39528	1	1	Non-essential
fig|279238.18.peg.23	Saro_0021	PATRIC.279238.18.NC_007794.CDS.16582.17574.fwd	CDS	16582	17574	993	+	PGF_08364774	YP_495304.1	330	glpX	Fructose-1,6-bisphosphatase, GlpX type (EC 3.1.3.11)	0	990	990	147	39528	1	1	Non-essential
fig|279238.18.peg.24	Saro_0022	PATRIC.279238.18.NC_007794.CDS.17872.19323.fwd	CDS	17872	19323	1452	+	PGF_06834203	YP_495305.1	483		hypothetical protein	0	1449	1449	993	39528	1	1	Non-essential
fig|279238.18.peg.25	Saro_0023	PATRIC.279238.18.NC_007794.CDS.19422.23705.rev	CDS	19422	23705	4284	-	PGF_02704551	YP_495306.1	1427		DNA-directed RNA polymerase beta' subunit (EC 2.7.7.6)	0	4281	4281	1452	39528	1	1	Non-essential
fig|279238.18.peg.26	Saro_0024	PATRIC.279238.18.NC_007794.CDS.23796.27929.rev	CDS	23796	27929	4134	-	PGF_02797402	YP_495307.1	1377	rpoB	DNA-directed RNA polymerase beta subunit (EC 2.7.7.6)	0	4131	4131	4284	39528	1	1	Non-essential
fig|279238.18.peg.27	Saro_0025	PATRIC.279238.18.NC_007794.CDS.28037.29299.fwd	CDS	28037	29299	1263	+	PGF_08225224	YP_495308.1	420		hypothetical protein	0	1260	1260	4134	39528	1	1	Non-essential
fig|279238.18.peg.28	Saro_0026	PATRIC.279238.18.NC_007794.CDS.29522.29674.fwd	CDS	29522	29674	153	+	PGF_02594044	YP_495309.1	50		hypothetical protein	0	150	150	1263	39528	1	1	Non-essential
fig|279238.18.peg.29	Saro_0027	PATRIC.279238.18.NC_007794.CDS.29703.30233.fwd	CDS	29703	30233	531	+	PGF_10312646	YP_495310.1	176		hypothetical protein	0	528	528	153	39528	1	1	Non-essential
fig|279238.18.peg.30	Saro_0028	PATRIC.279238.18.NC_007794.CDS.30233.30454.fwd	CDS	30233	30454	222	+	PGF_04743045	YP_495311.1	73		Uncharacterized transcriptional regulator YozG, Cro/CI family	0	219	219	720	39528	1	1	Non-essential
fig|279238.18.peg.31	Saro_0029	PATRIC.279238.18.NC_007794.CDS.30749.31261.fwd	CDS	30749	31261	513	+	PGF_01213071	YP_495312.1	170	rplJ	LSU ribosomal protein L10p (P0)	0	510	510	222	39528	1	1	Non-essential
fig|279238.18.peg.32	Saro_0030	PATRIC.279238.18.NC_007794.CDS.31331.31702.fwd	CDS	31331	31702	372	+	PGF_00016445	YP_495313.1	123	rplL	LSU ribosomal protein L7p/L12p (P1/P2)	0	369	369	513	39528	1	1	Non-essential
fig|279238.18.peg.33	Saro_0031	PATRIC.279238.18.NC_007794.CDS.31788.33122.rev	CDS	31788	33122	1335	-	PGF_02620852	YP_495314.1	444		Two-component system sensor histidine kinase	0	1332	1332	372	39528	1	1	Non-essential
fig|279238.18.peg.34	Saro_0032	PATRIC.279238.18.NC_007794.CDS.33228.33710.rev	CDS	33228	33710	483	-	PGF_01013154	YP_495315.1	160		Cytochrome c2	0	480	480	1335	39528	1	1	Non-essential
fig|279238.18.peg.35	Saro_0033	PATRIC.279238.18.NC_007794.CDS.33846.35222.fwd	CDS	33846	35222	1377	+	PGF_08225224	YP_495316.1	458		hypothetical protein	0	1374	1374	483	39528	1	1	Non-essential
fig|279238.18.peg.36		PATRIC.279238.18.NC_007794.CDS.35177.35329.fwd	CDS	35177	35329	153	+	PGF_02594045		50		hypothetical protein	0	150	150	1377	39528	1	1	Non-essential
fig|279238.18.peg.37	Saro_0034	PATRIC.279238.18.NC_007794.CDS.35373.35660.fwd	CDS	35373	35660	288	+	PGF_09581668	YP_495317.1	95		Heat shock protein 10 kDa family chaperone GroES	0	285	285	153	39528	1	1	Non-essential
fig|279238.18.peg.38	Saro_0035	PATRIC.279238.18.NC_007794.CDS.35710.37353.fwd	CDS	35710	37353	1644	+	PGF_01212739	YP_495318.1	547	groEL	Heat shock protein 60 kDa family chaperone GroEL	0	1641	1641	288	39528	1	1	Non-essential
fig|279238.18.peg.39	Saro_0036	PATRIC.279238.18.NC_007794.CDS.37528.39198.fwd	CDS	37528	39198	1671	+	PGF_02620852	YP_495319.1	556		Two-component system sensor histidine kinase	0	1668	1668	1644	39528	1	1	Non-essential
fig|279238.18.peg.40	Saro_0037	PATRIC.279238.18.NC_007794.CDS.39195.39740.rev	CDS	39195	39740	546	-	PGF_10507723	YP_495320.1	181		hypothetical protein	1	543	331	729	39528	1	1	Non-essential
fig|279238.18.peg.41	Saro_0038	PATRIC.279238.18.NC_007794.CDS.39737.40942.rev	CDS	39737	40942	1206	-	PGF_00404376	YP_495321.1	401		probable membrane protein STY4873	0	1203	1203	211	4856	1	1	Non-essential
fig|279238.18.peg.42	Saro_0039	PATRIC.279238.18.NC_007794.CDS.41050.44232.rev	CDS	41050	44232	3183	-	PGF_05237064	YP_495322.1	1060		RND efflux system, inner membrane transporter	0	3180	3180	1206	4856	1	1	Non-essential
fig|279238.18.peg.43	Saro_0040	PATRIC.279238.18.NC_007794.CDS.44243.45301.rev	CDS	44243	45301	1059	-	PGF_12869386	YP_495323.1	352		CzcABC family efflux RND transporter, membrane fusion protein	1	1056	915	3183	4856	1	1	Non-essential
fig|279238.18.peg.44	Saro_0041	PATRIC.279238.18.NC_007794.CDS.45711.46010.rev	CDS	45711	46010	300	-	PGF_00373490	YP_495324.1	99		FIG01031092: hypothetical protein	0	297	297	915	27305	1	1	Non-essential
fig|279238.18.peg.45	Saro_0043	PATRIC.279238.18.NC_007794.CDS.46499.47653.fwd	CDS	46499	47653	1155	+	PGF_07304022	YP_495326.1	384		tRNA-specific 2-thiouridylase MnmA (EC 2.8.1.13)	0	1152	1152	300	27305	1	1	Non-essential
fig|279238.18.peg.46	Saro_0044	PATRIC.279238.18.NC_007794.CDS.47669.48016.rev	CDS	47669	48016	348	-	PGF_00933032	YP_495327.1	115		hypothetical protein	0	345	345	1155	27305	1	1	Non-essential
fig|279238.18.peg.47	Saro_0045	PATRIC.279238.18.NC_007794.CDS.48084.49208.fwd	CDS	48084	49208	1125	+	PGF_05518950	YP_495328.1	374		Beta-lactamase class C-like and penicillin binding proteins (PBPs) superfamily	0	1122	1122	348	27305	1	1	Non-essential
fig|279238.18.peg.48	Saro_0046	PATRIC.279238.18.NC_007794.CDS.49205.50020.rev	CDS	49205	50020	816	-	PGF_10329977	YP_495329.1	271		Phenazine biosynthesis protein PhzF like	0	813	813	1125	27305	1	1	Non-essential
fig|279238.18.peg.49	Saro_0047	PATRIC.279238.18.NC_007794.CDS.50017.50994.rev	CDS	50017	50994	978	-	PGF_00069596	YP_495330.1	325		Ferrous-iron efflux pump FieF	0	975	975	816	27305	1	1	Non-essential
fig|279238.18.peg.50	Saro_0048	PATRIC.279238.18.NC_007794.CDS.51006.51617.rev	CDS	51006	51617	612	-	PGF_00045833	YP_495331.1	203		Pyridoxamine 5'-phosphate oxidase (EC 1.4.3.5)	0	609	609	978	27305	1	1	Non-essential
fig|279238.18.peg.51	Saro_0049	PATRIC.279238.18.NC_007794.CDS.51839.52816.fwd	CDS	51839	52816	978	+	PGF_10561718	YP_495332.1	325		DnaJ-class molecular chaperone CbpA	0	975	975	612	27305	1	1	Non-essential
fig|279238.18.peg.52	Saro_0050	PATRIC.279238.18.NC_007794.CDS.52820.53854.fwd	CDS	52820	53854	1035	+	PGF_00048508	YP_495333.1	344		Ribonuclease BN	0	1032	1032	978	27305	1	1	Non-essential
fig|279238.18.peg.53	Saro_0051	PATRIC.279238.18.NC_007794.CDS.53851.54654.fwd	CDS	53851	54654	804	+	PGF_10160552	YP_495334.1	267		Enoyl-[acyl-carrier-protein] reductase [NADH] (EC 1.3.1.9)	0	801	801	1035	27305	1	1	Non-essential
fig|279238.18.peg.54	Saro_0052	PATRIC.279238.18.NC_007794.CDS.54739.55317.rev	CDS	54739	55317	579	-	PGF_08225224	YP_495335.1	192		hypothetical protein	0	576	576	804	27305	1	1	Non-essential
fig|279238.18.peg.55	Saro_0053	PATRIC.279238.18.NC_007794.CDS.55425.55937.rev	CDS	55425	55937	513	-	PGF_00064746	YP_495336.1	170		2-polyprenyl-3-methyl-6-methoxy-1,4-benzoquinol hydroxylase, coq7 type	0	510	510	579	27305	1	1	Non-essential
fig|279238.18.peg.56	Saro_0054	PATRIC.279238.18.NC_007794.CDS.55939.56421.rev	CDS	55939	56421	483	-	PGF_07549903	YP_495337.1	160		Periplasmic thiol:disulfide oxidoreductase DsbB, required for DsbA reoxidation	0	480	480	513	27305	1	1	Non-essential
fig|279238.18.peg.57	Saro_0055	PATRIC.279238.18.NC_007794.CDS.56435.57793.rev	CDS	56435	57793	1359	-	PGF_00549302	YP_495338.1	452		Carboxyl-terminal protease (EC 3.4.21.102)	0	1356	1356	483	27305	1	1	Non-essential
fig|279238.18.peg.58	Saro_0056	PATRIC.279238.18.NC_007794.CDS.57928.59154.rev	CDS	57928	59154	1227	-	PGF_00030538	YP_495339.1	408		Peptidase, M23/M37 family	0	1224	1224	1359	27305	1	1	Non-essential
fig|279238.18.peg.59	Saro_0057	PATRIC.279238.18.NC_007794.CDS.59181.59606.rev	CDS	59181	59606	426	-	PGF_07480521	YP_495340.1	141		23S rRNA (pseudouridine(1915)-N(3))-methyltransferase (EC 2.1.1.177)	0	423	423	1227	27305	1	1	Non-essential
fig|279238.18.peg.60	Saro_0058	PATRIC.279238.18.NC_007794.CDS.59701.60093.rev	CDS	59701	60093	393	-	PGF_00435430	YP_495341.1	130		Ribosomal silencing factor RsfA	0	390	390	426	27305	1	1	Non-essential
fig|279238.18.peg.61	Saro_0059	PATRIC.279238.18.NC_007794.CDS.60203.60889.rev	CDS	60203	60889	687	-	PGF_08432396	YP_495342.1	228	nadD	Nicotinate-nucleotide adenylyltransferase (EC 2.7.7.18)	0	684	684	393	27305	1	1	Non-essential
fig|279238.18.peg.62	Saro_0060	PATRIC.279238.18.NC_007794.CDS.60853.62130.rev	CDS	60853	62130	1278	-	PGF_05387084	YP_495343.1	425	proA	Gamma-glutamyl phosphate reductase (EC 1.2.1.41)	0	1275	1275	687	27305	1	1	Non-essential
fig|279238.18.peg.63	Saro_0061	PATRIC.279238.18.NC_007794.CDS.62407.63528.fwd	CDS	62407	63528	1122	+	PGF_02315316	YP_495344.1	373		Peptidase, M23/M37 family	0	1119	1119	1278	27305	1	1	Non-essential
fig|279238.18.peg.64	Saro_0062	PATRIC.279238.18.NC_007794.CDS.63536.63886.fwd	CDS	63536	63886	351	+	PGF_00811921	YP_495345.1	116		Polymer-forming bactofilin	0	348	348	1122	27305	1	1	Non-essential
fig|279238.18.peg.65	Saro_0063	PATRIC.279238.18.NC_007794.CDS.64024.64728.fwd	CDS	64024	64728	705	+	PGF_00427068	YP_495346.1	234		FIG00636104: hypothetical protein	0	702	702	351	27305	1	1	Non-essential
fig|279238.18.peg.66	Saro_0064	PATRIC.279238.18.NC_007794.CDS.64795.65796.rev	CDS	64795	65796	1002	-	PGF_04596496	YP_495347.1	333		Quinone oxidoreductase (EC 1.6.5.5)	0	999	999	705	27305	1	1	Non-essential
fig|279238.18.peg.67		PATRIC.279238.18.NC_007794.CDS.65949.66119.fwd	CDS	65949	66119	171	+	PGF_00200816		56		hypothetical protein	0	168	168	1002	27305	1	1	Non-essential
fig|279238.18.peg.68	Saro_0066	PATRIC.279238.18.NC_007794.CDS.66339.68717.fwd	CDS	66339	68717	2379	+	PGF_00016323	YP_495349.1	792		ATP-dependent Clp protease ATP-binding subunit ClpA	0	2376	2376	171	27305	1	1	Non-essential
fig|279238.18.peg.69	Saro_0067	PATRIC.279238.18.NC_007794.CDS.68777.69850.fwd	CDS	68777	69850	1074	+	PGF_03704454	YP_495350.1	357		mRNA 3-end processing exonuclease	0	1071	1071	2379	27305	1	1	Non-essential
fig|279238.18.peg.70	Saro_0068	PATRIC.279238.18.NC_007794.CDS.69911.71506.fwd	CDS	69911	71506	1596	+	PGF_05053989	YP_495351.1	531		ATP-dependent DNA ligase (EC 6.5.1.1) LigC	0	1593	1593	1074	27305	1	1	Non-essential
fig|279238.18.peg.71		PATRIC.279238.18.NC_007794.CDS.71562.71750.fwd	CDS	71562	71750	189	+	PGF_02594046		62		hypothetical protein	1	186	130	1596	27305	1	1	Non-essential
fig|279238.18.peg.72	Saro_0069	PATRIC.279238.18.NC_007794.CDS.71824.72219.fwd	CDS	71824	72219	396	+	PGF_03681316	YP_495352.1	131		Hemoglobin-like protein HbO	0	393	393	58	789	1	1	Non-essential
fig|279238.18.peg.73	Saro_0070	PATRIC.279238.18.NC_007794.CDS.72269.72907.fwd	CDS	72269	72907	639	+	PGF_03125101	YP_495353.1	212		Predicted membrane protein	1	636	422	425	883	1	1	Non-essential
fig|279238.18.peg.74	Saro_0071	PATRIC.279238.18.NC_007794.CDS.72885.73097.rev	CDS	72885	73097	213	-	PGF_09042691	YP_495354.1	70		UPF0235 protein VC0458	0	210	210	425	883	1	1	Non-essential
fig|279238.18.peg.75	Saro_0072	PATRIC.279238.18.NC_007794.CDS.73153.73716.rev	CDS	73153	73716	564	-	PGF_10430731	YP_495355.1	187		Carbonic anhydrase, gamma class (EC 4.2.1.1)	1	561	350	350	12591	1	1	Non-essential
fig|279238.18.peg.76	Saro_0073	PATRIC.279238.18.NC_007794.CDS.73731.74723.rev	CDS	73731	74723	993	-	PGF_00489714	YP_495356.1	330		Porphobilinogen synthase (EC 4.2.1.24)	0	990	990	350	12591	1	1	Non-essential
fig|279238.18.peg.77	Saro_0074	PATRIC.279238.18.NC_007794.CDS.74760.76154.rev	CDS	74760	76154	1395	-	PGF_06390405	YP_495357.1	464		Membrane proteins related to metalloendopeptidases	0	1392	1392	993	12591	1	1	Non-essential
fig|279238.18.peg.78		PATRIC.279238.18.NC_007794.CDS.76164.76379.fwd	CDS	76164	76379	216	+	PGF_08225224		71		hypothetical protein	0	213	213	1395	12591	1	1	Non-essential
fig|279238.18.peg.79	Saro_0075	PATRIC.279238.18.NC_007794.CDS.76454.77512.fwd	CDS	76454	77512	1059	+	PGF_00007663	YP_495358.1	352		Gll1812 protein	0	1056	1056	216	12591	1	1	Non-essential
fig|279238.18.peg.80	Saro_0076	PATRIC.279238.18.NC_007794.CDS.77647.79581.rev	CDS	77647	79581	1935	-	PGF_06275407	YP_495359.1	644		Cell division-associated, ATP-dependent zinc metalloprotease FtsH	0	1932	1932	1059	12591	1	1	Non-essential
fig|279238.18.peg.81	Saro_0077	PATRIC.279238.18.NC_007794.CDS.79691.80671.rev	CDS	79691	80671	981	-	PGF_09087715	YP_495360.1	326		tRNA(Ile)-lysidine synthetase (EC 6.3.4.19)	0	978	978	1935	12591	1	1	Non-essential
fig|279238.18.peg.82	Saro_0078	PATRIC.279238.18.NC_007794.CDS.80685.81668.rev	CDS	80685	81668	984	-	PGF_08225224	YP_495361.1	327		hypothetical protein	0	981	981	981	12591	1	1	Non-essential
fig|279238.18.peg.83	Saro_0079	PATRIC.279238.18.NC_007794.CDS.81777.82778.rev	CDS	81777	82778	1002	-	PGF_00913398	YP_495362.1	333		putative membrane protein	0	999	999	984	12591	1	1	Non-essential
fig|279238.18.peg.84	Saro_0080	PATRIC.279238.18.NC_007794.CDS.82906.85185.rev	CDS	82906	85185	2280	-	PGF_00033426	YP_495363.1	759		Phosphoenolpyruvate-protein phosphotransferase, nitrogen regulation associated	0	2277	2277	1002	12591	1	1	Non-essential
fig|279238.18.peg.85	Saro_0081	PATRIC.279238.18.NC_007794.CDS.85389.85547.rev	CDS	85389	85547	159	-	PGF_03198259	YP_495364.1	52		Uncharacterized protein SMc03999	0	156	156	2280	12591	1	1	Non-essential
fig|279238.18.peg.86	Saro_0082	PATRIC.279238.18.NC_007794.CDS.85777.85974.fwd	CDS	85777	85974	198	+	PGF_03078463	YP_495365.1	65		Uncharacterized protein SMc04000	1	195	181	159	12591	1	1	Non-essential
fig|279238.18.peg.87	Saro_0083	PATRIC.279238.18.NC_007794.CDS.86066.86605.fwd	CDS	86066	86605	540	+	PGF_02890810	YP_495366.1	179		Transcriptional regulator, AraC family	0	537	537	16	8609	1	1	Non-essential
fig|279238.18.peg.88	Saro_0084	PATRIC.279238.18.NC_007794.CDS.86610.88079.rev	CDS	86610	88079	1470	-	PGF_00008537	YP_495367.1	489		Glycerol kinase (EC 2.7.1.30)	0	1467	1467	540	8609	1	1	Non-essential
fig|279238.18.peg.89	Saro_0085	PATRIC.279238.18.NC_007794.CDS.88076.89047.rev	CDS	88076	89047	972	-	PGF_00036543	YP_495368.1	323		Aerobic glycerol-3-phosphate dehydrogenase (EC 1.1.5.3)	0	969	969	1470	8609	1	1	Non-essential
fig|279238.18.peg.90	Saro_0086	PATRIC.279238.18.NC_007794.CDS.89620.90519.fwd	CDS	89620	90519	900	+	PGF_10420457	YP_495369.1	299		MBL-fold metallo-hydrolase superfamily	0	897	897	972	8609	1	1	Non-essential
fig|279238.18.peg.91	Saro_0087	PATRIC.279238.18.NC_007794.CDS.90576.91166.fwd	CDS	90576	91166	591	+	PGF_08225224	YP_495370.1	196		hypothetical protein	0	588	588	900	8609	1	1	Non-essential
fig|279238.18.peg.92	Saro_0088	PATRIC.279238.18.NC_007794.CDS.91248.91976.fwd	CDS	91248	91976	729	+	PGF_12958935	YP_495371.1	242		hypothetical protein	0	726	726	591	8609	1	1	Non-essential
fig|279238.18.peg.93	Saro_0089	PATRIC.279238.18.NC_007794.CDS.92038.93036.fwd	CDS	92038	93036	999	+	PGF_02278006	YP_495372.1	332		Quinolinate synthetase (EC 2.5.1.72)	0	996	996	729	8609	1	1	Non-essential
fig|279238.18.peg.94	Saro_0090	PATRIC.279238.18.NC_007794.CDS.93172.94020.rev	CDS	93172	94020	849	-	PGF_07201805	YP_495373.1	282		Permease of the drug/metabolite transporter (DMT) superfamily	0	846	846	999	8609	1	1	Non-essential
fig|279238.18.peg.95	Saro_0091	PATRIC.279238.18.NC_007794.CDS.94149.95252.fwd	CDS	94149	95252	1104	+	PGF_09996125	YP_495374.1	367		NADH:flavin oxidoreductases, Old Yellow Enzyme family	1	1101	681	849	8609	1	1	Non-essential
fig|279238.18.peg.96	Saro_0092	PATRIC.279238.18.NC_007794.CDS.95267.96148.fwd	CDS	95267	96148	882	+	PGF_06484356	YP_495375.1	293		Hydroxymethylglutaryl-CoA lyase (EC 4.1.3.4)	0	879	879	684	28662	1	1	Non-essential
fig|279238.18.peg.97	Saro_0093	PATRIC.279238.18.NC_007794.CDS.96131.96439.rev	CDS	96131	96439	309	-	PGF_08225224	YP_495376.1	102		hypothetical protein	0	306	306	882	28662	1	1	Non-essential
fig|279238.18.peg.98	Saro_0094	PATRIC.279238.18.NC_007794.CDS.96436.97104.rev	CDS	96436	97104	669	-	PGF_04007946	YP_495377.1	222	lipB	Octanoate-[acyl-carrier-protein]-protein-N-octanoyltransferase (EC 2.3.1.181)	0	666	666	309	28662	1	1	Non-essential
fig|279238.18.peg.99	Saro_0095	PATRIC.279238.18.NC_007794.CDS.97182.98003.fwd	CDS	97182	98003	822	+	PGF_10425373	YP_495378.1	273		hypothetical protein	0	819	819	669	28662	1	1	Non-essential
fig|279238.18.peg.100	Saro_0096	PATRIC.279238.18.NC_007794.CDS.98012.98638.rev	CDS	98012	98638	627	-	PGF_08585032	YP_495379.1	208		Ribosomal RNA adenine dimethylase domain protein	0	624	624	684	28662	1	1	Non-essential
fig|279238.18.peg.101	Saro_0097	PATRIC.279238.18.NC_007794.CDS.98769.100091.fwd	CDS	98769	100091	1323	+	PGF_09996723	YP_495380.1	440		Uncharacterized MFS-type transporter	0	1320	1320	627	28662	1	1	Non-essential
fig|279238.18.peg.102		PATRIC.279238.18.NC_007794.CDS.100095.100229.rev	CDS	100095	100229	135	-	PGF_08225224		44		hypothetical protein	0	132	132	1323	28662	1	1	Non-essential
fig|279238.18.peg.103	Saro_0098	PATRIC.279238.18.NC_007794.CDS.100201.101661.fwd	CDS	100201	101661	1461	+	PGF_02602305	YP_495381.1	486		Apolipoprotein N-acyltransferase	0	1458	1458	135	28662	1	1	Non-essential
fig|279238.18.peg.104	Saro_0099	PATRIC.279238.18.NC_007794.CDS.101654.102556.rev	CDS	101654	102556	903	-	PGF_10358698	YP_495382.1	300		CDP-alcohol phosphatidyltransferase	0	900	900	1461	28662	1	1	Non-essential
fig|279238.18.peg.105	Saro_0100	PATRIC.279238.18.NC_007794.CDS.102849.103934.fwd	CDS	102849	103934	1086	+	PGF_03751853	YP_495383.1	361		Phospho-di-inositol-1-phosphate synthase (EC 2.7.8.34)	0	1083	1083	903	28662	1	1	Non-essential
fig|279238.18.peg.106	Saro_0101	PATRIC.279238.18.NC_007794.CDS.104030.105130.fwd	CDS	104030	105130	1101	+	PGF_00014381	YP_495384.1	366		Inositol-1-phosphate synthase (EC 5.5.1.4)	0	1098	1098	1086	28662	1	1	Non-essential
fig|279238.18.peg.107	Saro_0102	PATRIC.279238.18.NC_007794.CDS.105225.105974.fwd	CDS	105225	105974	750	+	PGF_00416132	YP_495385.1	249		CTP:Inositol-1-phosphate cytidylyltransferase (EC 2.7.7.74)	0	747	747	1101	28662	1	1	Non-essential
fig|279238.18.peg.108	Saro_0103	PATRIC.279238.18.NC_007794.CDS.106017.106493.rev	CDS	106017	106493	477	-	PGF_08225224	YP_495386.1	158		hypothetical protein	0	474	474	750	28662	1	1	Non-essential
fig|279238.18.peg.109	Saro_0104	PATRIC.279238.18.NC_007794.CDS.106888.107547.fwd	CDS	106888	107547	660	+	PGF_10245672	YP_495387.1	219		Ribulose-phosphate 3-epimerase (EC 5.1.3.1)	0	657	657	477	28662	1	1	Non-essential
fig|279238.18.peg.110	Saro_0105	PATRIC.279238.18.NC_007794.CDS.107549.109435.fwd	CDS	107549	109435	1887	+	PGF_00011528	YP_495388.1	628		Heparinase II/III-like	0	1884	1884	660	28662	1	1	Non-essential
fig|279238.18.peg.111	Saro_0106	PATRIC.279238.18.NC_007794.CDS.109446.111035.fwd	CDS	109446	111035	1590	+	PGF_00013509	YP_495389.1	529	purH	IMP cyclohydrolase (EC 3.5.4.10) / Phosphoribosylaminoimidazolecarboxamide formyltransferase (EC 2.1.2.3)	0	1587	1587	1887	28662	1	1	Non-essential
fig|279238.18.peg.112	Saro_0107	PATRIC.279238.18.NC_007794.CDS.111131.112870.fwd	CDS	111131	112870	1740	+	PGF_08147022	YP_495390.1	579		Chloride channel protein	0	1737	1737	1590	28662	1	1	Non-essential
fig|279238.18.peg.113	Saro_0108	PATRIC.279238.18.NC_007794.CDS.112945.113430.rev	CDS	112945	113430	486	-	PGF_00417249	YP_495391.1	161		Cell wall hydrolyses involved in spore germination	0	483	483	1740	28662	1	1	Non-essential
fig|279238.18.peg.114		PATRIC.279238.18.NC_007794.CDS.113491.113892.fwd	CDS	113491	113892	402	+	PGF_02594050		133		hypothetical protein	0	399	399	486	28662	1	1	Non-essential
fig|279238.18.peg.115	Saro_0110	PATRIC.279238.18.NC_007794.CDS.114133.114615.rev	CDS	114133	114615	483	-	PGF_00065807	YP_495393.1	160		Uncharacterized protein, possibly involved in aromatic compounds catabolism	0	480	480	402	28662	1	1	Non-essential
fig|279238.18.peg.116	Saro_0111	PATRIC.279238.18.NC_007794.CDS.114602.115063.rev	CDS	114602	115063	462	-	PGF_05549488	YP_495394.1	153		PTS IIA-like nitrogen-regulatory protein PtsN	0	459	459	483	28662	1	1	Non-essential
fig|279238.18.peg.117	Saro_0112	PATRIC.279238.18.NC_007794.CDS.115237.115818.rev	CDS	115237	115818	582	-	PGF_01382519	YP_495395.1	193		Ribosome hibernation promoting factor Hpf	0	579	579	462	28662	1	1	Non-essential
fig|279238.18.peg.118	Saro_0113	PATRIC.279238.18.NC_007794.CDS.115877.116566.rev	CDS	115877	116566	690	-	PGF_10506571	YP_495396.1	229		DNA polymerase III epsilon subunit (EC 2.7.7.7)	0	687	687	582	28662	1	1	Non-essential
fig|279238.18.peg.119	Saro_0114	PATRIC.279238.18.NC_007794.CDS.116615.117220.rev	CDS	116615	117220	606	-	PGF_01135236	YP_495397.1	201	coaE	Dephospho-CoA kinase (EC 2.7.1.24)	0	603	603	690	28662	1	1	Non-essential
fig|279238.18.peg.120	Saro_0115	PATRIC.279238.18.NC_007794.CDS.117217.118089.rev	CDS	117217	118089	873	-	PGF_08181546	YP_495398.1	290		Shikimate 5-dehydrogenase I alpha (EC 1.1.1.25)	0	870	870	606	28662	1	1	Non-essential
fig|279238.18.peg.121	Saro_0116	PATRIC.279238.18.NC_007794.CDS.118086.118673.rev	CDS	118086	118673	588	-	PGF_01807700	YP_495399.1	195		Maf-like protein	0	585	585	873	28662	1	1	Non-essential
fig|279238.18.peg.122	Saro_0117	PATRIC.279238.18.NC_007794.CDS.118670.119512.rev	CDS	118670	119512	843	-	PGF_00033411	YP_495400.1	280		Phosphoenolpyruvate synthase regulatory protein	0	840	840	588	28662	1	1	Non-essential
fig|279238.18.peg.123	Saro_0118	PATRIC.279238.18.NC_007794.CDS.119850.120875.fwd	CDS	119850	120875	1026	+	PGF_04139053	YP_495401.1	341	hemE	Uroporphyrinogen III decarboxylase (EC 4.1.1.37)	0	1023	1023	843	28662	1	1	Non-essential
fig|279238.18.peg.124	Saro_0119	PATRIC.279238.18.NC_007794.CDS.120955.121398.fwd	CDS	120955	121398	444	+	PGF_00038879	YP_495402.1	147		Protoporphyrinogen IX oxidase, novel form, HemJ (EC 1.3.-.-)	0	441	441	1026	28662	1	1	Non-essential
fig|279238.18.peg.125		PATRIC.279238.18.NC_007794.CDS.121395.121805.rev	CDS	121395	121805	411	-	PGF_02602756		136		hypothetical protein	0	408	408	444	28662	1	1	Non-essential
fig|279238.18.peg.126	Saro_0120	PATRIC.279238.18.NC_007794.CDS.121800.123056.fwd	CDS	121800	123056	1257	+	PGF_00057483	YP_495403.1	418	rho	Transcription termination factor Rho	0	1254	1254	411	28662	1	1	Non-essential
fig|279238.18.peg.127	Saro_0121	PATRIC.279238.18.NC_007794.CDS.123183.125729.fwd	CDS	123183	125729	2547	+	PGF_00016477	YP_495404.1	848		ATP-dependent DNA helicase	1	2544	2495	1257	28662	1	1	Non-essential
fig|279238.18.peg.128	Saro_0122	PATRIC.279238.18.NC_007794.CDS.125747.126037.fwd	CDS	125747	126037	291	+	PGF_00048933	YP_495405.1	96		Ribosome-associated heat shock protein implicated in the recycling of the 50S subunit (S4 paralog)	0	288	288	2498	8554	1	1	Non-essential
fig|279238.18.peg.129	Saro_0123	PATRIC.279238.18.NC_007794.CDS.126051.126389.fwd	CDS	126051	126389	339	+	PGF_05759627	YP_495406.1	112		4Fe-4S dicluster fused with DUF3470	0	336	336	291	8554	1	1	Non-essential
fig|279238.18.peg.130	Saro_0124	PATRIC.279238.18.NC_007794.CDS.126726.127250.fwd	CDS	126726	127250	525	+	PGF_03072132	YP_495407.1	174		CarD-like transcriptional regulator	0	522	522	339	8554	1	1	Non-essential
fig|279238.18.peg.131	Saro_0125	PATRIC.279238.18.NC_007794.CDS.127423.128208.fwd	CDS	127423	128208	786	+	PGF_10309673	YP_495408.1	261		putative lipoprotein	0	783	783	525	8554	1	1	Non-essential
fig|279238.18.peg.132	Saro_0126	PATRIC.279238.18.NC_007794.CDS.128212.129135.rev	CDS	128212	129135	924	-	PGF_09112178	YP_495409.1	307		Threonylcarbamoyl-AMP synthase (EC 2.7.7.87) / SUA5 domain with internal deletion	0	921	921	786	8554	1	1	Non-essential
fig|279238.18.peg.133	Saro_0127	PATRIC.279238.18.NC_007794.CDS.129220.130938.fwd	CDS	129220	130938	1719	+	PGF_04067884	YP_495410.1	572		3-methylmercaptopropionyl-CoA dehydrogenase (DmdC)	0	1716	1716	924	8554	1	1	Non-essential
fig|279238.18.peg.134	Saro_0128	PATRIC.279238.18.NC_007794.CDS.130935.131750.fwd	CDS	130935	131750	816	+	PGF_00015416	YP_495411.1	271		ATP-DEPENDENT PROTEASE SUBUNIT	0	813	813	1719	8554	1	1	Non-essential
fig|279238.18.peg.135	Saro_0129	PATRIC.279238.18.NC_007794.CDS.131784.133244.rev	CDS	131784	133244	1461	-	PGF_00016235	YP_495412.1	486		L-sorbosone dehydrogenase	0	1458	1458	1458	7664	1	1	Non-essential
fig|279238.18.peg.136	Saro_0130	PATRIC.279238.18.NC_007794.CDS.133354.133836.fwd	CDS	133354	133836	483	+	PGF_05117700	YP_495413.1	160		Free methionine-(R)-sulfoxide reductase, contains GAF domain	0	480	480	1458	7664	1	1	Non-essential
fig|279238.18.peg.137	Saro_0131	PATRIC.279238.18.NC_007794.CDS.134368.134679.fwd	CDS	134368	134679	312	+	PGF_02594051	YP_495414.1	103		17 kDa surface antigen	0	309	309	483	7664	1	1	Non-essential
fig|279238.18.peg.138	Saro_0132	PATRIC.279238.18.NC_007794.CDS.134788.135942.rev	CDS	134788	135942	1155	-	PGF_10428547	YP_495415.1	384		Acyl-CoA dehydrogenase	0	1152	1152	312	7664	1	1	Non-essential
fig|279238.18.peg.139	Saro_0133	PATRIC.279238.18.NC_007794.CDS.136094.137041.rev	CDS	136094	137041	948	-	PGF_03475877	YP_495416.1	315		Chromosome (plasmid) partitioning protein ParB	0	945	945	1155	7664	1	1	Non-essential
fig|279238.18.peg.140	Saro_0134	PATRIC.279238.18.NC_007794.CDS.137038.137814.rev	CDS	137038	137814	777	-	PGF_04370656	YP_495417.1	258		Chromosome (plasmid) partitioning protein ParA	0	774	774	948	7664	1	1	Non-essential
fig|279238.18.peg.141	Saro_0135	PATRIC.279238.18.NC_007794.CDS.137811.138494.rev	CDS	137811	138494	684	-	PGF_00008838	YP_495418.1	227		16S rRNA (guanine(527)-N(7))-methyltransferase (EC 2.1.1.170)	0	681	681	777	7664	1	1	Non-essential
fig|279238.18.peg.142	Saro_0136	PATRIC.279238.18.NC_007794.CDS.138500.140359.rev	CDS	138500	140359	1860	-	PGF_00413300	YP_495419.1	619		tRNA-5-carboxymethylaminomethyl-2-thiouridine(34) synthesis protein MnmG	1	1857	948	908	39235	1	1	Non-essential
fig|279238.18.peg.143	Saro_0137	PATRIC.279238.18.NC_007794.CDS.140445.141758.rev	CDS	140445	141758	1314	-	PGF_00007057	YP_495420.1	437	trmE	tRNA-5-carboxymethylaminomethyl-2-thiouridine(34) synthesis protein MnmE	0	1311	1311	908	39235	1	1	Non-essential
fig|279238.18.peg.144	Saro_0138	PATRIC.279238.18.NC_007794.CDS.141791.142051.rev	CDS	141791	142051	261	-	PGF_07460200	YP_495421.1	86		hypothetical protein	0	258	258	1314	39235	1	1	Non-essential
fig|279238.18.peg.145	Saro_0139	PATRIC.279238.18.NC_007794.CDS.142162.142860.fwd	CDS	142162	142860	699	+	PGF_02280536	YP_495422.1	232		Dienelactone hydrolase family protein	0	696	696	261	39235	1	1	Non-essential
fig|279238.18.peg.146	Saro_0140	PATRIC.279238.18.NC_007794.CDS.142959.143342.fwd	CDS	142959	143342	384	+	PGF_12724984	YP_495423.1	127		hypothetical protein	0	381	381	699	39235	1	1	Non-essential
fig|279238.18.peg.147	Saro_0141	PATRIC.279238.18.NC_007794.CDS.143400.143744.rev	CDS	143400	143744	345	-	PGF_05906360	YP_495424.1	114		DNA-directed RNA polymerase omega subunit (EC 2.7.7.6)	0	342	342	384	39235	1	1	Non-essential
fig|279238.18.peg.148	Saro_0142	PATRIC.279238.18.NC_007794.CDS.143844.145367.rev	CDS	143844	145367	1524	-	PGF_10518765	YP_495425.1	507		Replicative DNA helicase (DnaB) (EC 3.6.4.12)	0	1521	1521	345	39235	1	1	Non-essential
fig|279238.18.peg.149	Saro_0143	PATRIC.279238.18.NC_007794.CDS.145505.145999.fwd	CDS	145505	145999	495	+	PGF_10348573	YP_495426.1	164		FIG00636399: hypothetical protein	0	492	492	1524	39235	1	1	Non-essential
fig|279238.18.peg.150	Saro_0144	PATRIC.279238.18.NC_007794.CDS.146073.146723.fwd	CDS	146073	146723	651	+	PGF_02601882	YP_495427.1	216		Lyzozyme M1 (1,4-beta-N-acetylmuramidase)	0	648	648	495	39235	1	1	Non-essential
fig|279238.18.peg.151	Saro_0145	PATRIC.279238.18.NC_007794.CDS.146720.147157.fwd	CDS	146720	147157	438	+	PGF_08837849	YP_495428.1	145		Cytidine deaminase (EC 3.5.4.5)	0	435	435	651	39235	1	1	Non-essential
fig|279238.18.peg.152	Saro_0146	PATRIC.279238.18.NC_007794.CDS.147206.147760.fwd	CDS	147206	147760	555	+	PGF_00422918	YP_495429.1	184	dcd	Deoxycytidine triphosphate deaminase (EC 3.5.4.13)	0	552	552	438	39235	1	1	Non-essential
fig|279238.18.peg.153	Saro_0147	PATRIC.279238.18.NC_007794.CDS.147894.149066.fwd	CDS	147894	149066	1173	+	PGF_00050000	YP_495430.1	390		Saccharopine dehydrogenase	0	1170	1170	555	39235	1	1	Non-essential
fig|279238.18.peg.154	Saro_0148	PATRIC.279238.18.NC_007794.CDS.149157.149603.rev	CDS	149157	149603	447	-	PGF_12697740	YP_495431.1	148		Putative bacterial haemoglobin	0	444	444	1173	39235	1	1	Non-essential
fig|279238.18.peg.155	Saro_0149	PATRIC.279238.18.NC_007794.CDS.149684.150133.fwd	CDS	149684	150133	450	+	PGF_03147273	YP_495432.1	149		Nitrite-sensitive transcriptional repressor NsrR	0	447	447	447	39235	1	1	Non-essential
fig|279238.18.peg.156	Saro_0150	PATRIC.279238.18.NC_007794.CDS.150130.150489.rev	CDS	150130	150489	360	-	PGF_10544489	YP_495433.1	119		hypothetical protein	0	357	357	450	39235	1	1	Non-essential
fig|279238.18.peg.157	Saro_0151	PATRIC.279238.18.NC_007794.CDS.150718.151713.fwd	CDS	150718	151713	996	+	PGF_07085092	YP_495434.1	331		Fructokinase (EC 2.7.1.4)	0	993	993	360	39235	1	1	Non-essential
fig|279238.18.peg.158	Saro_0152	PATRIC.279238.18.NC_007794.CDS.151725.153050.rev	CDS	151725	153050	1326	-	PGF_00066867	YP_495435.1	441		Xaa-Pro aminopeptidase (EC 3.4.11.9)	0	1323	1323	996	39235	1	1	Non-essential
fig|279238.18.peg.159	Saro_0153	PATRIC.279238.18.NC_007794.CDS.153225.153665.rev	CDS	153225	153665	441	-	PGF_10514242	YP_495436.1	146		CBS domain protein	0	438	438	1326	39235	1	1	Non-essential
fig|279238.18.peg.160	Saro_0154	PATRIC.279238.18.NC_007794.CDS.153860.154090.fwd	CDS	153860	154090	231	+	PGF_08225224	YP_495437.1	76		hypothetical protein	0	228	228	441	39235	1	1	Non-essential
fig|279238.18.peg.161	Saro_0155	PATRIC.279238.18.NC_007794.CDS.154071.154466.fwd	CDS	154071	154466	396	+	PGF_08058864	YP_495438.1	131		probable iron binding protein from the HesB_IscA_SufA family	0	393	393	231	39235	1	1	Non-essential
fig|279238.18.peg.162	Saro_0156	PATRIC.279238.18.NC_007794.CDS.154525.155304.fwd	CDS	154525	155304	780	+	PGF_07420523	YP_495439.1	259		Exodeoxyribonuclease III (EC 3.1.11.2)	0	777	777	396	39235	1	1	Non-essential
fig|279238.18.peg.163	Saro_0157	PATRIC.279238.18.NC_007794.CDS.155447.155611.fwd	CDS	155447	155611	165	+	PGF_02594052	YP_495440.1	54		hypothetical protein	0	162	162	780	39235	1	1	Non-essential
fig|279238.18.peg.164	Saro_0158	PATRIC.279238.18.NC_007794.CDS.155613.156290.fwd	CDS	155613	156290	678	+	PGF_05083865	YP_495441.1	225		Peptide-methionine (S)-S-oxide reductase MsrA (EC 1.8.4.11)	0	675	675	165	39235	1	1	Non-essential
fig|279238.18.peg.165	Saro_0159	PATRIC.279238.18.NC_007794.CDS.156327.156797.fwd	CDS	156327	156797	471	+	PGF_00067551	YP_495442.1	156		Zinc uptake regulation protein Zur	0	468	468	678	39235	1	1	Non-essential
fig|279238.18.peg.166	Saro_0160	PATRIC.279238.18.NC_007794.CDS.156857.158104.fwd	CDS	156857	158104	1248	+	PGF_09996723	YP_495443.1	415		Uncharacterized MFS-type transporter	0	1245	1245	471	39235	1	1	Non-essential
fig|279238.18.peg.167	Saro_0161	PATRIC.279238.18.NC_007794.CDS.158147.160069.fwd	CDS	158147	160069	1923	+	PGF_00426115	YP_495444.1	640		1-deoxy-D-xylulose 5-phosphate synthase (EC 2.2.1.7)	0	1920	1920	1248	39235	1	1	Non-essential
fig|279238.18.peg.168	Saro_0162	PATRIC.279238.18.NC_007794.CDS.160099.160539.rev	CDS	160099	160539	441	-	PGF_00406036	YP_495445.1	146		putative NnrU protein	0	438	438	1923	39235	1	1	Non-essential
fig|279238.18.peg.169	Saro_0163	PATRIC.279238.18.NC_007794.CDS.160892.162904.rev	CDS	160892	162904	2013	-	PGF_02158779	YP_495446.1	670		Di-tripeptide/cation symporter	0	2010	2010	441	39235	1	1	Non-essential
fig|279238.18.peg.170	Saro_0164	PATRIC.279238.18.NC_007794.CDS.163097.163438.fwd	CDS	163097	163438	342	+	PGF_06916656	YP_495447.1	113		Transcriptional regulator, GntR family	0	339	339	2013	39235	1	1	Non-essential
fig|279238.18.peg.171	Saro_0165	PATRIC.279238.18.NC_007794.CDS.163639.163872.fwd	CDS	163639	163872	234	+	PGF_05693577	YP_495448.1	77		Integration host factor beta subunit	0	231	231	342	39235	1	1	Non-essential
fig|279238.18.peg.172	Saro_0166	PATRIC.279238.18.NC_007794.CDS.164436.165092.fwd	CDS	164436	165092	657	+	PGF_00140195	YP_495449.1	218		hypothetical protein	0	654	654	234	39235	1	1	Non-essential
fig|279238.18.peg.173	Saro_0167	PATRIC.279238.18.NC_007794.CDS.165119.166585.rev	CDS	165119	166585	1467	-	PGF_08225224	YP_495450.1	488		hypothetical protein	0	1464	1464	657	39235	1	1	Non-essential
fig|279238.18.peg.174	Saro_0168	PATRIC.279238.18.NC_007794.CDS.166719.169919.rev	CDS	166719	169919	3201	-	PGF_10399698	YP_495451.1	1066		TonB-dependent receptor	0	3198	3198	1467	39235	1	1	Non-essential
fig|279238.18.peg.175		PATRIC.279238.18.NC_007794.CDS.169920.170108.fwd	CDS	169920	170108	189	+	PGF_02594053		62		hypothetical protein	0	186	186	3201	39235	1	1	Non-essential
fig|279238.18.peg.176	Saro_0169	PATRIC.279238.18.NC_007794.CDS.170278.171132.rev	CDS	170278	171132	855	-	PGF_06390405	YP_495452.1	284		Membrane proteins related to metalloendopeptidases	0	852	852	189	39235	1	1	Non-essential
fig|279238.18.peg.177	Saro_0170	PATRIC.279238.18.NC_007794.CDS.171151.171354.rev	CDS	171151	171354	204	-	PGF_00425027	YP_495453.1	67		Exodeoxyribonuclease VII small subunit (EC 3.1.11.6)	0	201	201	855	39235	1	1	Non-essential
fig|279238.18.peg.178	Saro_0171	PATRIC.279238.18.NC_007794.CDS.171381.172862.rev	CDS	171381	172862	1482	-	PGF_00425024	YP_495454.1	493	xseA	Exodeoxyribonuclease VII large subunit (EC 3.1.11.6)	0	1479	1479	204	39235	1	1	Non-essential
fig|279238.18.peg.179	Saro_0172	PATRIC.279238.18.NC_007794.CDS.172861.174150.fwd	CDS	172861	174150	1290	+	PGF_07750515	YP_495455.1	429		Phosphoribosylamine--glycine ligase (EC 6.3.4.13)	0	1287	1287	1482	39235	1	1	Non-essential
fig|279238.18.peg.180	Saro_0173	PATRIC.279238.18.NC_007794.CDS.174140.174769.rev	CDS	174140	174769	630	-	PGF_05600134	YP_495456.1	209		N-carbamoylsarcosine amidase (EC 3.5.1.59)	0	627	627	1290	39235	1	1	Non-essential
fig|279238.18.peg.181	Saro_0174	PATRIC.279238.18.NC_007794.CDS.174769.175971.rev	CDS	174769	175971	1203	-	PGF_04701892	YP_495457.1	400		L-carnitine dehydratase/bile acid-inducible protein F	0	1200	1200	630	39235	1	1	Non-essential
fig|279238.18.peg.182	Saro_0175	PATRIC.279238.18.NC_007794.CDS.175968.177854.rev	CDS	175968	177854	1887	-	PGF_08729895	YP_495458.1	628		N-methylhydantoinase B (EC 3.5.2.14)	0	1884	1884	1203	39235	1	1	Non-essential
fig|279238.18.peg.183	Saro_0176	PATRIC.279238.18.NC_007794.CDS.177868.179916.rev	CDS	177868	179916	2049	-	PGF_04916441	YP_495459.1	682		N-methylhydantoinase A (EC 3.5.2.14)	1	2046	1229	1887	39235	1	1	Non-essential
fig|279238.18.peg.184	Saro_0177	PATRIC.279238.18.NC_007794.CDS.179921.180835.rev	CDS	179921	180835	915	-	PGF_03124227	YP_495460.1	304		Pyruvate:Oxaloacetate transcarboxylase domain protein	0	912	912	1229	11221	1	1	Non-essential
fig|279238.18.peg.185	Saro_0178	PATRIC.279238.18.NC_007794.CDS.181101.183626.fwd	CDS	181101	183626	2526	+	PGF_10537966	YP_495461.1	841		TonB-dependent receptor	0	2523	2523	915	11221	1	1	Non-essential
fig|279238.18.peg.186	Saro_0179	PATRIC.279238.18.NC_007794.CDS.183684.184328.fwd	CDS	183684	184328	645	+	PGF_06916656	YP_495462.1	214		Transcriptional regulator, GntR family	0	642	642	2526	11221	1	1	Non-essential
fig|279238.18.peg.187	Saro_0180	PATRIC.279238.18.NC_007794.CDS.184339.184839.rev	CDS	184339	184839	501	-	PGF_03225593	YP_495463.1	166		Repair of Iron Centers di-iron protein	0	498	498	645	11221	1	1	Non-essential
fig|279238.18.peg.188	Saro_0181	PATRIC.279238.18.NC_007794.CDS.184945.185745.fwd	CDS	184945	185745	801	+	PGF_00013481	YP_495464.1	266		Hypothetical, related to broad specificity phosphatases COG0406	0	798	798	501	11221	1	1	Non-essential
fig|279238.18.peg.189	Saro_0182	PATRIC.279238.18.NC_007794.CDS.185747.186619.fwd	CDS	185747	186619	873	+	PGF_00013031	YP_495465.1	290		ADP-dependent (S)-NAD(P)H-hydrate dehydratase (EC 4.2.1.136)	0	870	870	801	11221	1	1	Non-essential
fig|279238.18.peg.190	Saro_0183	PATRIC.279238.18.NC_007794.CDS.186588.186974.rev	CDS	186588	186974	387	-	PGF_02295498	YP_495466.1	128		Ferredoxin, 2Fe-2S	0	384	384	873	11221	1	1	Non-essential
fig|279238.18.peg.191	Saro_0184	PATRIC.279238.18.NC_007794.CDS.186971.189067.rev	CDS	186971	189067	2097	-	PGF_00037358	YP_495467.1	698		Alanyl dipeptidyl peptidase	0	2094	2094	387	11221	1	1	Non-essential
fig|279238.18.peg.192	Saro_0185	PATRIC.279238.18.NC_007794.CDS.189125.189562.rev	CDS	189125	189562	438	-	PGF_07372970	YP_495468.1	145		Cell division organizing protein PopZ	0	435	435	2097	11221	1	1	Non-essential
fig|279238.18.peg.193	Saro_0186	PATRIC.279238.18.NC_007794.CDS.189604.191061.rev	CDS	189604	191061	1458	-	PGF_10509868	YP_495469.1	485		Type I secretion outer membrane protein, TolC family	1	1455	1152	1152	7458	1	1	Non-essential
fig|279238.18.peg.194	Saro_0187	PATRIC.279238.18.NC_007794.CDS.191067.191660.rev	CDS	191067	191660	594	-	PGF_00038772	YP_495470.1	197		Protein-L-isoaspartate O-methyltransferase (EC 2.1.1.77)	0	591	591	1152	7458	1	1	Non-essential
fig|279238.18.peg.195	Saro_0188	PATRIC.279238.18.NC_007794.CDS.191837.193351.fwd	CDS	191837	193351	1515	+	PGF_00006454	YP_495471.1	504		Fumarate hydratase class I, aerobic (EC 4.2.1.2)	0	1512	1512	594	7458	1	1	Non-essential
fig|279238.18.peg.196	Saro_0189	PATRIC.279238.18.NC_007794.CDS.193439.195367.fwd	CDS	193439	195367	1929	+	PGF_04487334	YP_495472.1	642		Autolysin sensor kinase (EC 2.7.3.-)	0	1926	1926	1515	7458	1	1	Non-essential
fig|279238.18.peg.197	Saro_0190	PATRIC.279238.18.NC_007794.CDS.195387.196112.fwd	CDS	195387	196112	726	+	PGF_02602382	YP_495473.1	241		Response regulator of the LytR/AlgR family	0	723	723	1929	7458	1	1	Non-essential
fig|279238.18.peg.198	Saro_0191	PATRIC.279238.18.NC_007794.CDS.196166.197983.rev	CDS	196166	197983	1818	-	PGF_00734739	YP_495474.1	605		Long-chain-fatty-acid--CoA ligase (EC 6.2.1.3)	1	1815	1199	726	7458	1	1	Non-essential
fig|279238.18.peg.199	Saro_0192	PATRIC.279238.18.NC_007794.CDS.198104.199732.rev	CDS	198104	199732	1629	-	PGF_02890229	YP_495475.1	542		Gamma-glutamyltranspeptidase (EC 2.3.2.2) @ Glutathione hydrolase (EC 3.4.19.13)	0	1626	1626	615	12149	1	1	Non-essential
fig|279238.18.peg.200	Saro_0193	PATRIC.279238.18.NC_007794.CDS.199866.200915.rev	CDS	199866	200915	1050	-	PGF_01033770	YP_495476.1	349		Dihydroorotate dehydrogenase (quinone) (EC 1.3.5.2)	0	1047	1047	1629	12149	1	1	Non-essential
fig|279238.18.peg.201	Saro_0194	PATRIC.279238.18.NC_007794.CDS.201349.201789.fwd	CDS	201349	201789	441	+	PGF_09345013	YP_495477.1	146		Iron-sulfur cluster regulator IscR	0	438	438	1050	12149	1	1	Non-essential
fig|279238.18.peg.202	Saro_0195	PATRIC.279238.18.NC_007794.CDS.201786.203267.fwd	CDS	201786	203267	1482	+	PGF_00015514	YP_495478.1	493		Iron-sulfur cluster assembly protein SufB	0	1479	1479	441	12149	1	1	Non-essential
fig|279238.18.peg.203	Saro_0196	PATRIC.279238.18.NC_007794.CDS.203407.203928.fwd	CDS	203407	203928	522	+	PGF_02602417	YP_495479.1	173		hypothetical protein	0	519	519	1482	12149	1	1	Non-essential
fig|279238.18.peg.204	Saro_0197	PATRIC.279238.18.NC_007794.CDS.203940.204683.fwd	CDS	203940	204683	744	+	PGF_00015510	YP_495480.1	247		Iron-sulfur cluster assembly ATPase protein SufC	0	741	741	522	12149	1	1	Non-essential
fig|279238.18.peg.205	Saro_0198	PATRIC.279238.18.NC_007794.CDS.204680.205414.fwd	CDS	204680	205414	735	+	PGF_00015517	YP_495481.1	244		Iron-sulfur cluster assembly protein SufD	0	732	732	744	12149	1	1	Non-essential
fig|279238.18.peg.206	Saro_0199	PATRIC.279238.18.NC_007794.CDS.205411.206622.fwd	CDS	205411	206622	1212	+	PGF_07583562	YP_495482.1	403		Cysteine desulfurase (EC 2.8.1.7) => SufS	0	1209	1209	735	12149	1	1	Non-essential
fig|279238.18.peg.207	Saro_0200	PATRIC.279238.18.NC_007794.CDS.206619.207101.fwd	CDS	206619	207101	483	+	PGF_06661068	YP_495483.1	160		PaaD-like protein (DUF59) involved in Fe-S cluster assembly	0	480	480	1212	12149	1	1	Non-essential
fig|279238.18.peg.208	Saro_0201	PATRIC.279238.18.NC_007794.CDS.207125.207487.fwd	CDS	207125	207487	363	+	PGF_00015264	YP_495484.1	120		Iron-sulfur cluster assembly iron binding protein SufA	0	360	360	483	12149	1	1	Non-essential
fig|279238.18.peg.209		PATRIC.279238.18.NC_007794.CDS.207990.208901.fwd	CDS	207990	208901	912	+	PGF_08225224		303		hypothetical protein	0	909	909	363	12149	1	1	Non-essential
fig|279238.18.peg.210	Saro_0203	PATRIC.279238.18.NC_007794.CDS.208948.209634.rev	CDS	208948	209634	687	-	PGF_02602368	YP_495485.1	228		Predicted permeases	1	684	567	912	12149	1	1	Non-essential
fig|279238.18.peg.211	Saro_0204	PATRIC.279238.18.NC_007794.CDS.209688.211682.rev	CDS	209688	211682	1995	-	PGF_01175575	YP_495486.1	664		Threonyl-tRNA synthetase (EC 6.1.1.3)	0	1992	1992	116	19185	1	1	Non-essential
fig|279238.18.peg.212		PATRIC.279238.18.NC_007794.CDS.211728.211967.fwd	CDS	211728	211967	240	+	PGF_02594054		79		hypothetical protein	0	237	237	1995	19185	1	1	Non-essential
fig|279238.18.peg.213	Saro_0205	PATRIC.279238.18.NC_007794.CDS.212005.212925.fwd	CDS	212005	212925	921	+	PGF_10562764	YP_495487.1	306		Short-chain dehydrogenase/reductase SDR?	0	918	918	240	19185	1	1	Non-essential
fig|279238.18.peg.214	Saro_0206	PATRIC.279238.18.NC_007794.CDS.213013.213429.fwd	CDS	213013	213429	417	+	PGF_02602754	YP_495488.1	138		hypothetical protein	0	414	414	921	19185	1	1	Non-essential
fig|279238.18.peg.215	Saro_0207	PATRIC.279238.18.NC_007794.CDS.213426.213617.fwd	CDS	213426	213617	192	+	PGF_06335969	YP_495489.1	63		Transcriptional regulator, Xre family	0	189	189	417	19185	1	1	Non-essential
fig|279238.18.peg.216	Saro_0208	PATRIC.279238.18.NC_007794.CDS.213651.214397.fwd	CDS	213651	214397	747	+	PGF_00069558	YP_495490.1	248		2-hydroxymuconic semialdehyde hydrolase (EC 3.7.1.9)	0	744	744	192	19185	1	1	Non-essential
fig|279238.18.peg.217	Saro_0209	PATRIC.279238.18.NC_007794.CDS.214420.215325.fwd	CDS	214420	215325	906	+	PGF_08225224	YP_495491.1	301		hypothetical protein	0	903	903	747	19185	1	1	Non-essential
fig|279238.18.peg.218	Saro_0210	PATRIC.279238.18.NC_007794.CDS.215322.216314.fwd	CDS	215322	216314	993	+	PGF_09847065	YP_495492.1	330		Luciferase-like monooxygenase YhbW	0	990	990	906	19185	1	1	Non-essential
fig|279238.18.peg.219		PATRIC.279238.18.NC_007794.CDS.216416.216580.rev	CDS	216416	216580	165	-	PGF_02594055		54		hypothetical protein	0	162	162	993	19185	1	1	Non-essential
fig|279238.18.peg.220	Saro_0211	PATRIC.279238.18.NC_007794.CDS.216557.221278.fwd	CDS	216557	221278	4722	+	PGF_05729472	YP_495493.1	1573		NAD-specific glutamate dehydrogenase (EC 1.4.1.2), large form	0	4719	4719	165	19185	1	1	Non-essential
fig|279238.18.peg.221	Saro_0212	PATRIC.279238.18.NC_007794.CDS.221359.222126.fwd	CDS	221359	222126	768	+	PGF_05572422	YP_495494.1	255		Molybdenum ABC transporter, substrate-binding protein ModA	0	765	765	4722	19185	1	1	Non-essential
fig|279238.18.peg.222	Saro_0213	PATRIC.279238.18.NC_007794.CDS.222107.222826.fwd	CDS	222107	222826	720	+	PGF_09402727	YP_495495.1	239		Molybdenum ABC transporter permease protein ModB	0	717	717	768	19185	1	1	Non-essential
fig|279238.18.peg.223	Saro_0214	PATRIC.279238.18.NC_007794.CDS.222816.223424.fwd	CDS	222816	223424	609	+	PGF_06842926	YP_495496.1	202		Molybdenum ABC transporter ATP-binding protein ModC	0	606	606	720	19185	1	1	Non-essential
fig|279238.18.peg.224	Saro_0215	PATRIC.279238.18.NC_007794.CDS.223426.224613.rev	CDS	223426	224613	1188	-	PGF_03428373	YP_495497.1	395		Putative esterase	0	1185	1185	609	19185	1	1	Non-essential
fig|279238.18.peg.225	Saro_0216	PATRIC.279238.18.NC_007794.CDS.224840.226087.fwd	CDS	224840	226087	1248	+	PGF_10424554	YP_495498.1	415		Ferredoxin reductase	0	1245	1245	1188	19185	1	1	Non-essential
fig|279238.18.peg.226	Saro_0217	PATRIC.279238.18.NC_007794.CDS.226099.227148.rev	CDS	226099	227148	1050	-	PGF_06566462	YP_495499.1	349		Epoxyqueuosine reductase (EC 1.17.99.6) QueG	0	1047	1047	1248	19185	1	1	Non-essential
fig|279238.18.peg.227	Saro_0218	PATRIC.279238.18.NC_007794.CDS.227222.228184.fwd	CDS	227222	228184	963	+	PGF_10425579	YP_495500.1	320		ABC transporter, ATP-binding protein	0	960	960	1050	19185	1	1	Non-essential
fig|279238.18.peg.228	Saro_0219	PATRIC.279238.18.NC_007794.CDS.228181.229425.fwd	CDS	228181	229425	1245	+	PGF_02602322	YP_495501.1	414		ABC-type Na+ efflux pump, permease component	1	1242	718	963	19185	1	1	Non-essential
fig|279238.18.peg.229	Saro_0220	PATRIC.279238.18.NC_007794.CDS.229503.230840.fwd	CDS	229503	230840	1338	+	PGF_09084671	YP_495502.1	445		Putative cytochrome P450 hydroxylase	0	1335	1335	721	41128	1	1	Non-essential
fig|279238.18.peg.230	Saro_0221	PATRIC.279238.18.NC_007794.CDS.230975.231466.fwd	CDS	230975	231466	492	+	PGF_06594013	YP_495503.1	163		Peptide-methionine (R)-S-oxide reductase MsrB (EC 1.8.4.12)	0	489	489	1338	41128	1	1	Non-essential
fig|279238.18.peg.231	Saro_0222	PATRIC.279238.18.NC_007794.CDS.231568.231852.rev	CDS	231568	231852	285	-	PGF_03278866	YP_495504.1	94	rpmB	LSU ribosomal protein L28p @ LSU ribosomal protein L28p, zinc-independent	0	282	282	492	41128	1	1	Non-essential
fig|279238.18.peg.232	Saro_0223	PATRIC.279238.18.NC_007794.CDS.231976.232431.fwd	CDS	231976	232431	456	+	PGF_07596127	YP_495505.1	151		tRNA-specific adenosine-34 deaminase (EC 3.5.4.33)	0	453	453	285	41128	1	1	Non-essential
fig|279238.18.peg.233	Saro_0224	PATRIC.279238.18.NC_007794.CDS.232442.233143.rev	CDS	232442	233143	702	-	PGF_00048496	YP_495506.1	233		Ribonuclease T2 family protein	0	699	699	456	41128	1	1	Non-essential
fig|279238.18.peg.234	Saro_0225	PATRIC.279238.18.NC_007794.CDS.233145.233567.rev	CDS	233145	233567	423	-	PGF_02594056	YP_495507.1	140		hypothetical protein	0	420	420	702	41128	1	1	Non-essential
fig|279238.18.peg.235	Saro_0226	PATRIC.279238.18.NC_007794.CDS.233605.234471.rev	CDS	233605	234471	867	-	PGF_04828114	YP_495508.1	288		Quinolinate phosphoribosyltransferase [decarboxylating] (EC 2.4.2.19)	0	864	864	423	41128	1	1	Non-essential
fig|279238.18.peg.236	Saro_0227	PATRIC.279238.18.NC_007794.CDS.234587.235384.rev	CDS	234587	235384	798	-	PGF_10446621	YP_495509.1	265		Response regulator of the LytR/AlgR family	0	795	795	867	41128	1	1	Non-essential
fig|279238.18.peg.237	Saro_0228	PATRIC.279238.18.NC_007794.CDS.235497.236642.rev	CDS	235497	236642	1146	-	PGF_04487334	YP_495510.1	381		Autolysin sensor kinase (EC 2.7.3.-)	0	1143	1143	798	41128	1	1	Non-essential
fig|279238.18.peg.238	Saro_0229	PATRIC.279238.18.NC_007794.CDS.236715.237512.rev	CDS	236715	237512	798	-	PGF_08225224	YP_495511.1	265		hypothetical protein	0	795	795	1146	41128	1	1	Non-essential
fig|279238.18.peg.239	Saro_0230	PATRIC.279238.18.NC_007794.CDS.237523.238908.rev	CDS	237523	238908	1386	-	PGF_00406610	YP_495512.1	461		Bll4295 protein	0	1383	1383	798	41128	1	1	Non-essential
fig|279238.18.peg.240	Saro_0231	PATRIC.279238.18.NC_007794.CDS.238919.239863.rev	CDS	238919	239863	945	-	PGF_01380834	YP_495513.1	314		Esterase/lipase	0	942	942	1386	41128	1	1	Non-essential
fig|279238.18.peg.241	Saro_0232	PATRIC.279238.18.NC_007794.CDS.239934.241280.rev	CDS	239934	241280	1347	-	PGF_00427080	YP_495514.1	448		FIG00636593: hypothetical protein	0	1344	1344	945	41128	1	1	Non-essential
fig|279238.18.peg.242	Saro_0233	PATRIC.279238.18.NC_007794.CDS.241371.242273.rev	CDS	241371	242273	903	-	PGF_00005575	YP_495515.1	300		(3S)-malyl-CoA thioesterase (EC 3.1.2.n2)	0	900	900	1347	41128	1	1	Non-essential
fig|279238.18.peg.243	Saro_0234	PATRIC.279238.18.NC_007794.CDS.242270.243529.rev	CDS	242270	243529	1260	-	PGF_09996723	YP_495516.1	419		Uncharacterized MFS-type transporter	0	1257	1257	903	41128	1	1	Non-essential
fig|279238.18.peg.244	Saro_0235	PATRIC.279238.18.NC_007794.CDS.243529.243966.rev	CDS	243529	243966	438	-	PGF_08225224	YP_495517.1	145		hypothetical protein	0	435	435	1260	41128	1	1	Non-essential
fig|279238.18.peg.245	Saro_0236	PATRIC.279238.18.NC_007794.CDS.243963.244673.rev	CDS	243963	244673	711	-	PGF_10512754	YP_495518.1	236		Fatty acid hydroxylase family (carotene hydroxylase/sterol desaturase)	0	708	708	438	41128	1	1	Non-essential
fig|279238.18.peg.246	Saro_0237	PATRIC.279238.18.NC_007794.CDS.244870.246366.rev	CDS	244870	246366	1497	-	PGF_10430960	YP_495519.1	498		ATP-dependent RNA helicase RhlE (EC 3.6.4.13)	0	1494	1494	711	41128	1	1	Non-essential
fig|279238.18.peg.247	Saro_0238	PATRIC.279238.18.NC_007794.CDS.246695.248005.fwd	CDS	246695	248005	1311	+	PGF_00001690	YP_495520.1	436		FIG01094649: hypothetical protein	0	1308	1308	1497	41128	1	1	Non-essential
fig|279238.18.peg.248	Saro_0239	PATRIC.279238.18.NC_007794.CDS.248002.248190.fwd	CDS	248002	248190	189	+	PGF_02602418	YP_495521.1	62		hypothetical protein	0	186	186	1311	41128	1	1	Non-essential
fig|279238.18.peg.249	Saro_0240	PATRIC.279238.18.NC_007794.CDS.248163.249485.rev	CDS	248163	249485	1323	-	PGF_08225224	YP_495522.1	440		hypothetical protein	0	1320	1320	189	41128	1	1	Non-essential
fig|279238.18.peg.250		PATRIC.279238.18.NC_007794.CDS.249480.249692.fwd	CDS	249480	249692	213	+	PGF_02594057		70		hypothetical protein	0	210	210	1323	41128	1	1	Non-essential
fig|279238.18.peg.251	Saro_0241	PATRIC.279238.18.NC_007794.CDS.249771.250346.fwd	CDS	249771	250346	576	+	PGF_01769544	YP_495523.1	191		Putative transmembrane protein	0	573	573	213	41128	1	1	Non-essential
fig|279238.18.peg.252	Saro_0242	PATRIC.279238.18.NC_007794.CDS.250407.250910.fwd	CDS	250407	250910	504	+	PGF_00427081	YP_495524.1	167		FIG00636596: hypothetical protein	0	501	501	576	41128	1	1	Non-essential
fig|279238.18.peg.253	Saro_0243	PATRIC.279238.18.NC_007794.CDS.250928.251251.rev	CDS	250928	251251	324	-	PGF_06876297	YP_495525.1	107		hypothetical protein	0	321	321	504	41128	1	1	Non-essential
fig|279238.18.peg.254	Saro_0244	PATRIC.279238.18.NC_007794.CDS.251908.253635.fwd	CDS	251908	253635	1728	+	PGF_03071923	YP_495526.1	575		Type I secretion system ATPase	0	1725	1725	324	41128	1	1	Non-essential
fig|279238.18.peg.255	Saro_0245	PATRIC.279238.18.NC_007794.CDS.253632.254972.fwd	CDS	253632	254972	1341	+	PGF_00020227	YP_495527.1	446		Membrane-fusion protein	0	1338	1338	1728	41128	1	1	Non-essential
fig|279238.18.peg.256	Saro_0246	PATRIC.279238.18.NC_007794.CDS.254999.256591.fwd	CDS	254999	256591	1593	+	PGF_10509868	YP_495528.1	530		Type I secretion outer membrane protein, TolC family	0	1590	1590	1341	41128	1	1	Non-essential
fig|279238.18.peg.257	Saro_0247	PATRIC.279238.18.NC_007794.CDS.256820.257794.fwd	CDS	256820	257794	975	+	PGF_06294815	YP_495529.1	324		Sodium/bile acid symporter family	0	972	972	1593	41128	1	1	Non-essential
fig|279238.18.peg.258	Saro_0248	PATRIC.279238.18.NC_007794.CDS.257827.259098.rev	CDS	257827	259098	1272	-	PGF_02820072	YP_495530.1	423		aminotransferase, Class III pyridoxal-phosphate dependent	0	1269	1269	975	41128	1	1	Non-essential
fig|279238.18.peg.259	Saro_0249	PATRIC.279238.18.NC_007794.CDS.259175.259807.rev	CDS	259175	259807	633	-	PGF_10325563	YP_495531.1	210		Transcriptional regulator, AcrR family	0	630	630	1272	41128	1	1	Non-essential
fig|279238.18.peg.260		PATRIC.279238.18.NC_007794.CDS.259921.260052.rev	CDS	259921	260052	132	-	PGF_02594058		43		hypothetical protein	0	129	129	633	41128	1	1	Non-essential
fig|279238.18.peg.261	Saro_0250	PATRIC.279238.18.NC_007794.CDS.260029.262320.fwd	CDS	260029	262320	2292	+	PGF_10537966	YP_495532.1	763		TonB-dependent receptor	0	2289	2289	132	41128	1	1	Non-essential
fig|279238.18.peg.262	Saro_0251	PATRIC.279238.18.NC_007794.CDS.262402.264123.fwd	CDS	262402	264123	1722	+	PGF_00005687	YP_495533.1	573		Flavin-containing monooxygenase	0	1719	1719	2292	41128	1	1	Non-essential
fig|279238.18.peg.263	Saro_0252	PATRIC.279238.18.NC_007794.CDS.264168.265013.rev	CDS	264168	265013	846	-	PGF_10422496	YP_495534.1	281		Oxidoreductase, short-chain dehydrogenase/reductase family	0	843	843	1722	41128	1	1	Non-essential
fig|279238.18.peg.264	Saro_0253	PATRIC.279238.18.NC_007794.CDS.265107.266273.rev	CDS	265107	266273	1167	-	PGF_08225224	YP_495535.1	388		hypothetical protein	0	1164	1164	846	41128	1	1	Non-essential
fig|279238.18.peg.265	Saro_0254	PATRIC.279238.18.NC_007794.CDS.266331.267572.rev	CDS	266331	267572	1242	-	PGF_00008821	YP_495536.1	413		Glycine/D-amino acid oxidases (deaminating)	0	1239	1239	1167	41128	1	1	Non-essential
fig|279238.18.peg.266	Saro_0255	PATRIC.279238.18.NC_007794.CDS.268306.269598.fwd	CDS	268306	269598	1293	+	PGF_08225224	YP_495537.1	430		hypothetical protein	0	1290	1290	1242	41128	1	1	Non-essential
fig|279238.18.peg.267		PATRIC.279238.18.NC_007794.CDS.269688.269858.fwd	CDS	269688	269858	171	+	PGF_02602789		56		hypothetical protein	1	168	145	1293	41128	1	1	Non-essential
fig|279238.18.peg.268	Saro_0257	PATRIC.279238.18.NC_007794.CDS.270703.271260.rev	CDS	270703	271260	558	-	PGF_06349449	YP_495539.1	185		Rhomboid family protein	0	555	555	25	48231	1	1	Non-essential
fig|279238.18.peg.269	Saro_0259	PATRIC.279238.18.NC_007794.CDS.272477.273949.fwd	CDS	272477	273949	1473	+	PGF_02471933	YP_495541.1	490		ADP-ribosylglycohydrolase family protein	0	1470	1470	558	48231	1	1	Non-essential
fig|279238.18.peg.270	Saro_0260	PATRIC.279238.18.NC_007794.CDS.274703.276076.fwd	CDS	274703	276076	1374	+	PGF_00049133	YP_495542.1	457		RloF	0	1371	1371	1473	48231	1	1	Non-essential
fig|279238.18.peg.271	Saro_0261	PATRIC.279238.18.NC_007794.CDS.276073.278802.fwd	CDS	276073	278802	2730	+	PGF_02705755	YP_495543.1	909		FIG045374: Type II restriction enzyme, methylase subunit YeeA	0	2727	2727	1374	48231	1	1	Non-essential
fig|279238.18.peg.272	Saro_0264	PATRIC.279238.18.NC_007794.CDS.281379.283169.fwd	CDS	281379	283169	1791	+	PGF_00426952	YP_495546.1	596		FIG006126: DNA helicase, restriction/modification system component YeeB	0	1788	1788	2730	48231	1	1	Non-essential
fig|279238.18.peg.273	Saro_0265	PATRIC.279238.18.NC_007794.CDS.283162.284337.fwd	CDS	283162	284337	1176	+	PGF_00067284	YP_495547.1	391		YeeC-like protein	0	1173	1173	1791	48231	1	1	Non-essential
fig|279238.18.peg.274	Saro_0266	PATRIC.279238.18.NC_007794.CDS.284887.285792.fwd	CDS	284887	285792	906	+	PGF_03863088	YP_495548.1	301		FIG000875: Thioredoxin domain-containing protein EC-YbbN	0	903	903	1176	48231	1	1	Non-essential
fig|279238.18.peg.275	Saro_0267	PATRIC.279238.18.NC_007794.CDS.285798.286427.fwd	CDS	285798	286427	630	+	PGF_02866109	YP_495549.1	209		Uncharacterized protein, similar to the N-terminal domain of Lon protease	0	627	627	906	48231	1	1	Non-essential
fig|279238.18.peg.276	Saro_0268	PATRIC.279238.18.NC_007794.CDS.286443.287063.rev	CDS	286443	287063	621	-	PGF_00023326	YP_495550.1	206		MarC family integral membrane protein	0	618	618	630	48231	1	1	Non-essential
fig|279238.18.peg.277	Saro_0269	PATRIC.279238.18.NC_007794.CDS.287068.287892.rev	CDS	287068	287892	825	-	PGF_08225224	YP_495551.1	274		hypothetical protein	0	822	822	621	48231	1	1	Non-essential
fig|279238.18.peg.278	Saro_0270	PATRIC.279238.18.NC_007794.CDS.287952.288215.rev	CDS	287952	288215	264	-	PGF_08225224	YP_495552.1	87		hypothetical protein	0	261	261	825	48231	1	1	Non-essential
fig|279238.18.peg.279		PATRIC.279238.18.NC_007794.CDS.288225.288356.fwd	CDS	288225	288356	132	+	PGF_02594061		43		hypothetical protein	0	129	129	264	48231	1	1	Non-essential
fig|279238.18.peg.280	Saro_0271	PATRIC.279238.18.NC_007794.CDS.288402.289457.rev	CDS	288402	289457	1056	-	PGF_00048634	YP_495553.1	351	nrdF	Ribonucleotide reductase of class Ia (aerobic), beta subunit (EC 1.17.4.1)	0	1053	1053	132	48231	1	1	Non-essential
fig|279238.18.peg.281		PATRIC.279238.18.NC_007794.CDS.289444.289689.rev	CDS	289444	289689	246	-	PGF_02594062		81		hypothetical protein	0	243	243	1056	48231	1	1	Non-essential
fig|279238.18.peg.282	Saro_0272	PATRIC.279238.18.NC_007794.CDS.289732.290175.fwd	CDS	289732	290175	444	+	PGF_08225224	YP_495554.1	147		hypothetical protein	0	441	441	246	48231	1	1	Non-essential
fig|279238.18.peg.283	Saro_0273	PATRIC.279238.18.NC_007794.CDS.290466.290843.rev	CDS	290466	290843	378	-	PGF_08225224	YP_495555.1	125		hypothetical protein	0	375	375	444	48231	1	1	Non-essential
fig|279238.18.peg.284	Saro_0274	PATRIC.279238.18.NC_007794.CDS.291083.293059.rev	CDS	291083	293059	1977	-	PGF_00048630	YP_495556.1	658		Ribonucleotide reductase of class Ia (aerobic), alpha subunit (EC 1.17.4.1)	0	1974	1974	378	48231	1	1	Non-essential
fig|279238.18.peg.285	Saro_0275	PATRIC.279238.18.NC_007794.CDS.293585.293833.fwd	CDS	293585	293833	249	+	PGF_10621500	YP_495557.1	82		Predicted membrane protein	0	246	246	1977	48231	1	1	Non-essential
fig|279238.18.peg.286	Saro_0276	PATRIC.279238.18.NC_007794.CDS.293861.295369.rev	CDS	293861	295369	1509	-	PGF_05877811	YP_495558.1	502		AAA+ ATPase superfamily protein YifB/ComM, associated with DNA recombination	0	1506	1506	249	48231	1	1	Non-essential
fig|279238.18.peg.287	Saro_0277	PATRIC.279238.18.NC_007794.CDS.295554.296258.fwd	CDS	295554	296258	705	+	PGF_08225224	YP_495559.1	234		hypothetical protein	0	702	702	1509	48231	1	1	Non-essential
fig|279238.18.peg.288	Saro_0278	PATRIC.279238.18.NC_007794.CDS.296295.299132.rev	CDS	296295	299132	2838	-	PGF_10347756	YP_495560.1	945		DNA polymerase I (EC 2.7.7.7)	0	2835	2835	705	48231	1	1	Non-essential
fig|279238.18.peg.289	Saro_0279	PATRIC.279238.18.NC_007794.CDS.299427.299615.fwd	CDS	299427	299615	189	+	PGF_02601720	YP_495561.1	62		hypothetical protein	0	186	186	2838	48231	1	1	Non-essential
fig|279238.18.peg.290	Saro_0280	PATRIC.279238.18.NC_007794.CDS.299871.300836.rev	CDS	299871	300836	966	-	PGF_00918177	YP_495562.1	321		Beta-lactamase class A-like and penicillin binding proteins (PBPs) superfamily	0	963	963	189	48231	1	1	Non-essential
fig|279238.18.peg.291	Saro_0281	PATRIC.279238.18.NC_007794.CDS.301057.302388.fwd	CDS	301057	302388	1332	+	PGF_08225224	YP_495563.1	443		hypothetical protein	0	1329	1329	966	48231	1	1	Non-essential
fig|279238.18.peg.292	Saro_0282	PATRIC.279238.18.NC_007794.CDS.302388.303689.fwd	CDS	302388	303689	1302	+	PGF_12898879	YP_495564.1	433		Acyl-CoA dehydrogenase MSMEG_2070	0	1299	1299	1332	48231	1	1	Non-essential
fig|279238.18.peg.293	Saro_0283	PATRIC.279238.18.NC_007794.CDS.303724.304314.rev	CDS	303724	304314	591	-	PGF_08225224	YP_495565.1	196		hypothetical protein	0	588	588	1302	48231	1	1	Non-essential
fig|279238.18.peg.294	Saro_0284	PATRIC.279238.18.NC_007794.CDS.304519.305724.rev	CDS	304519	305724	1206	-	PGF_03202156	YP_495566.1	401		S-adenosylmethionine synthetase (EC 2.5.1.6)	0	1203	1203	591	48231	1	1	Non-essential
fig|279238.18.peg.295	Saro_0285	PATRIC.279238.18.NC_007794.CDS.305765.307333.rev	CDS	305765	307333	1569	-	PGF_00902088	YP_495567.1	522		Apolipoprotein N-acyltransferase	0	1566	1566	1206	48231	1	1	Non-essential
fig|279238.18.peg.296	Saro_0286	PATRIC.279238.18.NC_007794.CDS.307416.308330.rev	CDS	307416	308330	915	-	PGF_08064684	YP_495568.1	304		Eukaryotic translation initiation factor 3 subunit 10	0	912	912	1569	48231	1	1	Non-essential
fig|279238.18.peg.297	Saro_0287	PATRIC.279238.18.NC_007794.CDS.308535.309410.rev	CDS	308535	309410	876	-	PGF_05580933	YP_495569.1	291		Peptide chain release factor N(5)-glutamine methyltransferase (EC 2.1.1.297)	0	873	873	915	48231	1	1	Non-essential
fig|279238.18.peg.298	Saro_0288	PATRIC.279238.18.NC_007794.CDS.309482.310546.rev	CDS	309482	310546	1065	-	PGF_00030640	YP_495570.1	354	prfA	Peptide chain release factor 1	0	1062	1062	876	48231	1	1	Non-essential
fig|279238.18.peg.299	Saro_0289	PATRIC.279238.18.NC_007794.CDS.310668.311927.rev	CDS	310668	311927	1260	-	PGF_03004613	YP_495571.1	419	hisS	Histidyl-tRNA synthetase (EC 6.1.1.21)	0	1257	1257	1065	48231	1	1	Non-essential
fig|279238.18.peg.300	Saro_0290	PATRIC.279238.18.NC_007794.CDS.312109.313980.fwd	CDS	312109	313980	1872	+	PGF_00029138	YP_495572.1	623		PDZ domain family protein	0	1869	1869	1260	48231	1	1	Non-essential
fig|279238.18.peg.301	Saro_0291	PATRIC.279238.18.NC_007794.CDS.313985.314635.fwd	CDS	313985	314635	651	+	PGF_00036069	YP_495573.1	216		Predicted membrane protein	0	648	648	1872	48231	1	1	Non-essential
fig|279238.18.peg.302	Saro_0292	PATRIC.279238.18.NC_007794.CDS.314790.315329.fwd	CDS	314790	315329	540	+	PGF_01922063	YP_495574.1	179		Inorganic pyrophosphatase (EC 3.6.1.1)	0	537	537	651	48231	1	1	Non-essential
fig|279238.18.peg.303	Saro_0293	PATRIC.279238.18.NC_007794.CDS.315351.316694.rev	CDS	315351	316694	1344	-	PGF_10340618	YP_495575.1	447		Potassium efflux system KefA protein / Small-conductance mechanosensitive channel	0	1341	1341	540	48231	1	1	Non-essential
fig|279238.18.peg.304	Saro_0294	PATRIC.279238.18.NC_007794.CDS.316744.318090.rev	CDS	316744	318090	1347	-	PGF_02960239	YP_495576.1	448		TldE protein, part of TldE/TldD proteolytic complex	1	1344	1318	1344	48231	1	1	Non-essential
fig|279238.18.peg.305	Saro_0295	PATRIC.279238.18.NC_007794.CDS.318152.318634.rev	CDS	318152	318634	483	-	PGF_03050731	YP_495577.1	160		hypothetical protein	0	480	480	25	23697	1	1	Non-essential
fig|279238.18.peg.306	Saro_0296	PATRIC.279238.18.NC_007794.CDS.318728.319504.fwd	CDS	318728	319504	777	+	PGF_00017190	YP_495578.1	258		Lipopolysaccharide ABC transporter, ATP-binding protein LptB	0	774	774	483	23697	1	1	Non-essential
fig|279238.18.peg.307	Saro_0297	PATRIC.279238.18.NC_007794.CDS.319545.321041.fwd	CDS	319545	321041	1497	+	PGF_00046403	YP_495579.1	498		RNA polymerase sigma-54 factor RpoN	0	1494	1494	777	23697	1	1	Non-essential
fig|279238.18.peg.308	Saro_0298	PATRIC.279238.18.NC_007794.CDS.321137.322000.rev	CDS	321137	322000	864	-	PGF_03427698	YP_495580.1	287		3',5'-cyclic-nucleotide phosphodiesterase (EC 3.1.4.17)	0	861	861	1497	23697	1	1	Non-essential
fig|279238.18.peg.309	Saro_0299	PATRIC.279238.18.NC_007794.CDS.322022.323905.rev	CDS	322022	323905	1884	-	PGF_08225224	YP_495581.1	627		hypothetical protein	0	1881	1881	864	23697	1	1	Non-essential
fig|279238.18.peg.310	Saro_0300	PATRIC.279238.18.NC_007794.CDS.323913.324809.rev	CDS	323913	324809	897	-	PGF_07229512	YP_495582.1	298		hypothetical protein	0	894	894	1884	23697	1	1	Non-essential
fig|279238.18.peg.311	Saro_0301	PATRIC.279238.18.NC_007794.CDS.324814.327390.rev	CDS	324814	327390	2577	-	PGF_00056793	YP_495583.1	858		Thioredoxin reductase (EC 1.8.1.9)	0	2574	2574	897	23697	1	1	Non-essential
fig|279238.18.peg.312	Saro_0302	PATRIC.279238.18.NC_007794.CDS.327631.328644.fwd	CDS	327631	328644	1014	+	PGF_06068352	YP_495584.1	337		Cytochrome c heme lyase subunit CcmH	0	1011	1011	2577	23697	1	1	Non-essential
fig|279238.18.peg.313	Saro_0303	PATRIC.279238.18.NC_007794.CDS.328963.329664.fwd	CDS	328963	329664	702	+	PGF_00382347	YP_495585.1	233		Cell cycle transcriptional regulator CtrA	0	699	699	1014	23697	1	1	Non-essential
fig|279238.18.peg.314	Saro_0304	PATRIC.279238.18.NC_007794.CDS.329740.330558.rev	CDS	329740	330558	819	-	PGF_08225224	YP_495586.1	272		hypothetical protein	0	816	816	702	23697	1	1	Non-essential
fig|279238.18.peg.315	Saro_0305	PATRIC.279238.18.NC_007794.CDS.330670.331386.fwd	CDS	330670	331386	717	+	PGF_06530721	YP_495587.1	238	trmB	tRNA (guanine(46)-N(7))-methyltransferase (EC 2.1.1.33)	0	714	714	819	23697	1	1	Non-essential
fig|279238.18.peg.316	Saro_0306	PATRIC.279238.18.NC_007794.CDS.331516.332769.fwd	CDS	331516	332769	1254	+	PGF_01615525	YP_495588.1	417		Phage integrase	0	1251	1251	717	23697	1	1	Non-essential
fig|279238.18.peg.317	Saro_0307	PATRIC.279238.18.NC_007794.CDS.333115.333927.fwd	CDS	333115	333927	813	+	PGF_07987589	YP_495589.1	270		Transcriptional regulator, LysR family	0	810	810	1254	23697	1	1	Non-essential
fig|279238.18.peg.318	Saro_0308	PATRIC.279238.18.NC_007794.CDS.333915.334139.rev	CDS	333915	334139	225	-	PGF_00426277	YP_495590.1	74		FIG00483998: conserved small protein	0	222	222	813	23697	1	1	Non-essential
fig|279238.18.peg.319	Saro_0309	PATRIC.279238.18.NC_007794.CDS.334136.335332.rev	CDS	334136	335332	1197	-	PGF_10487521	YP_495591.1	398		Conjugative transfer protein TrbI	0	1194	1194	225	23697	1	1	Non-essential
fig|279238.18.peg.320	Saro_0310	PATRIC.279238.18.NC_007794.CDS.335329.336075.rev	CDS	335329	336075	747	-	PGF_00418918	YP_495592.1	248		Conjugative transfer protein TrbG	0	744	744	1197	23697	1	1	Non-essential
fig|279238.18.peg.321	Saro_0311	PATRIC.279238.18.NC_007794.CDS.336357.337040.rev	CDS	336357	337040	684	-	PGF_00418915	YP_495593.1	227		Conjugative transfer protein TrbF	0	681	681	747	23697	1	1	Non-essential
fig|279238.18.peg.322	Saro_0312	PATRIC.279238.18.NC_007794.CDS.337044.338354.rev	CDS	337044	338354	1311	-	PGF_03070810	YP_495594.1	436		Conjugative transfer protein TrbL	0	1308	1308	684	23697	1	1	Non-essential
fig|279238.18.peg.323	Saro_0313	PATRIC.279238.18.NC_007794.CDS.338356.338676.rev	CDS	338356	338676	321	-	PGF_00418930	YP_495595.1	106		Conjugative transfer protein TrbK	0	318	318	1311	23697	1	1	Non-essential
fig|279238.18.peg.324	Saro_0314	PATRIC.279238.18.NC_007794.CDS.338682.339458.rev	CDS	338682	339458	777	-	PGF_00418926	YP_495596.1	258		Conjugative transfer protein TrbJ	0	774	774	321	23697	1	1	Non-essential
fig|279238.18.peg.325	Saro_0315	PATRIC.279238.18.NC_007794.CDS.339464.341929.rev	CDS	339464	341929	2466	-	PGF_00418912	YP_495597.1	821		Conjugative transfer protein TrbE	1	2463	2296	777	23697	1	1	Non-essential
fig|279238.18.peg.326	Saro_0316	PATRIC.279238.18.NC_007794.CDS.341936.342211.rev	CDS	341936	342211	276	-	PGF_00418908	YP_495598.1	91		Conjugative transfer protein TrbD	0	273	273	166	169972	0.99478	1	Non-essential
fig|279238.18.peg.327	Saro_0317	PATRIC.279238.18.NC_007794.CDS.342211.342543.rev	CDS	342211	342543	333	-	PGF_00418905	YP_495599.1	110		Conjugative transfer protein TrbC	0	330	330	276	169972	0.99478	1	Non-essential
fig|279238.18.peg.328	Saro_0318	PATRIC.279238.18.NC_007794.CDS.342540.343523.rev	CDS	342540	343523	984	-	PGF_00418902	YP_495600.1	327		Conjugative transfer protein TrbB	0	981	981	333	169972	0.99478	1	Non-essential
fig|279238.18.peg.329	Saro_0319	PATRIC.279238.18.NC_007794.CDS.343777.344160.rev	CDS	343777	344160	384	-	PGF_00419496	YP_495601.1	127		CopG domain-containing protein	0	381	381	984	169972	0.99478	1	Non-essential
fig|279238.18.peg.330	Saro_0320	PATRIC.279238.18.NC_007794.CDS.344157.346028.rev	CDS	344157	346028	1872	-	PGF_01981043	YP_495602.1	623		Coupling protein VirD4, ATPase required for T-DNA transfer	0	1869	1869	384	169972	0.99478	1	Non-essential
fig|279238.18.peg.331	Saro_0321	PATRIC.279238.18.NC_007794.CDS.346387.346593.fwd	CDS	346387	346593	207	+	PGF_00131614	YP_495603.1	68		hypothetical protein	0	204	204	1872	169972	0.99478	1	Non-essential
fig|279238.18.peg.332	Saro_0322	PATRIC.279238.18.NC_007794.CDS.347120.347647.rev	CDS	347120	347647	528	-	PGF_02790700	YP_495604.1	175		Adenosylcobinamide kinase (EC 2.7.1.156) / Adenosylcobinamide-phosphate guanylyltransferase (EC 2.7.7.62)	0	525	525	207	169972	0.99478	1	Non-essential
fig|279238.18.peg.333	Saro_0323	PATRIC.279238.18.NC_007794.CDS.347644.349131.rev	CDS	347644	349131	1488	-	PGF_05554840	YP_495605.1	495		Cobyric acid synthase (EC 6.3.5.10)	0	1485	1485	528	169972	0.99478	1	Non-essential
fig|279238.18.peg.334	Saro_0324	PATRIC.279238.18.NC_007794.CDS.349119.350069.rev	CDS	349119	350069	951	-	PGF_00035334	YP_495606.1	316		Adenosylcobinamide-phosphate synthase (EC 6.3.1.10)	0	948	948	1488	169972	0.99478	1	Non-essential
fig|279238.18.peg.335	Saro_0325	PATRIC.279238.18.NC_007794.CDS.350062.351060.rev	CDS	350062	351060	999	-	PGF_03113418	YP_495607.1	332		Histidinol-phosphate aminotransferase (EC 2.6.1.9) @ L-threonine 3-O-phosphate decarboxylase (EC 4.1.1.81)	0	996	996	951	169972	0.99478	1	Non-essential
fig|279238.18.peg.336	Saro_0326	PATRIC.279238.18.NC_007794.CDS.351042.351710.rev	CDS	351042	351710	669	-	PGF_00662997	YP_495608.1	222		Cobalamin synthase (EC 2.7.8.26)	0	666	666	999	169972	0.99478	1	Non-essential
fig|279238.18.peg.337	Saro_0327	PATRIC.279238.18.NC_007794.CDS.351779.352348.rev	CDS	351779	352348	570	-	PGF_00368502	YP_495609.1	189		Alpha-ribazole-5'-phosphate phosphatase (EC 3.1.3.73)	0	567	567	669	169972	0.99478	1	Non-essential
fig|279238.18.peg.338	Saro_0328	PATRIC.279238.18.NC_007794.CDS.352345.353361.rev	CDS	352345	353361	1017	-	PGF_00025623	YP_495610.1	338		Nicotinate-nucleotide--dimethylbenzimidazole phosphoribosyltransferase (EC 2.4.2.21)	0	1014	1014	570	169972	0.99478	1	Non-essential
fig|279238.18.peg.339	Saro_0329	PATRIC.279238.18.NC_007794.CDS.353358.353753.rev	CDS	353358	353753	396	-	PGF_08225224	YP_495611.1	131		hypothetical protein	0	393	393	1017	169972	0.99478	1	Non-essential
fig|279238.18.peg.340	Saro_0330	PATRIC.279238.18.NC_007794.CDS.353791.354420.rev	CDS	353791	354420	630	-	PGF_00418254	YP_495612.1	209		Cobalamin biosynthesis protein BluB @ 5,6-dimethylbenzimidazole synthase, flavin destructase family	0	627	627	396	169972	0.99478	1	Non-essential
fig|279238.18.peg.341	Saro_0331	PATRIC.279238.18.NC_007794.CDS.354453.355079.rev	CDS	354453	355079	627	-	PGF_00418244	YP_495613.1	208		Cob(I)alamin adenosyltransferase (EC 2.5.1.17) @ Cob(I)alamin adenosyltransferase (EC 2.5.1.17), clustered with cobalamin synthesis	0	624	624	630	169972	0.99478	1	Non-essential
fig|279238.18.peg.342	Saro_0332	PATRIC.279238.18.NC_007794.CDS.355069.355833.rev	CDS	355069	355833	765	-	PGF_00035466	YP_495614.1	254		Precorrin-6A synthase (deacetylating) (EC 2.1.1.152)	0	762	762	627	169972	0.99478	1	Non-essential
fig|279238.18.peg.343	Saro_0333	PATRIC.279238.18.NC_007794.CDS.355830.357164.rev	CDS	355830	357164	1335	-	PGF_04561069	YP_495615.1	444		Hydrogenobyrinic acid a,c-diamide synthase (glutamine-hydrolyzing) (EC 6.3.5.9)	0	1332	1332	765	169972	0.99478	1	Non-essential
fig|279238.18.peg.344	Saro_0334	PATRIC.279238.18.NC_007794.CDS.357161.357946.rev	CDS	357161	357946	786	-	PGF_00035464	YP_495616.1	261		Precorrin-4 C(11)-methyltransferase (EC 2.1.1.133)	0	783	783	1335	169972	0.99478	1	Non-essential
fig|279238.18.peg.345	Saro_0335	PATRIC.279238.18.NC_007794.CDS.357943.358323.rev	CDS	357943	358323	381	-	PGF_02285440	YP_495617.1	126		Cobalamin biosynthesis protein CobE	0	378	378	786	169972	0.99478	1	Non-essential
fig|279238.18.peg.346	Saro_0336	PATRIC.279238.18.NC_007794.CDS.358320.359528.rev	CDS	358320	359528	1209	-	PGF_00035467	YP_495618.1	402		Precorrin-6Y C(5,15)-methyltransferase [decarboxylating] (EC 2.1.1.132)	0	1206	1206	381	169972	0.99478	1	Non-essential
fig|279238.18.peg.347	Saro_0337	PATRIC.279238.18.NC_007794.CDS.359527.360288.fwd	CDS	359527	360288	762	+	PGF_01016954	YP_495619.1	253		Precorrin-6A reductase (EC 1.3.1.54)	0	759	759	1209	169972	0.99478	1	Non-essential
fig|279238.18.peg.348	Saro_0338	PATRIC.279238.18.NC_007794.CDS.360252.361025.rev	CDS	360252	361025	774	-	PGF_00035459	YP_495620.1	257		Precorrin-3B C(17)-methyltransferase (EC 2.1.1.131)	0	771	771	762	169972	0.99478	1	Non-essential
fig|279238.18.peg.349	Saro_0339	PATRIC.279238.18.NC_007794.CDS.361037.361774.rev	CDS	361037	361774	738	-	PGF_03767401	YP_495621.1	245		Precorrin-2 C(20)-methyltransferase (EC 2.1.1.130)	0	735	735	774	169972	0.99478	1	Non-essential
fig|279238.18.peg.350	Saro_0340	PATRIC.279238.18.NC_007794.CDS.361771.362400.rev	CDS	361771	362400	630	-	PGF_00035468	YP_495622.1	209	cobH	Precorrin-8X methylmutase (EC 5.4.99.61)	0	627	627	738	169972	0.99478	1	Non-essential
fig|279238.18.peg.351	Saro_0341	PATRIC.279238.18.NC_007794.CDS.362400.363545.rev	CDS	362400	363545	1146	-	PGF_05654345	YP_495623.1	381		Precorrin-3B synthase	0	1143	1143	630	169972	0.99478	1	Non-essential
fig|279238.18.peg.352	Saro_0342	PATRIC.279238.18.NC_007794.CDS.363542.366826.rev	CDS	363542	366826	3285	-	PGF_04913120	YP_495624.1	1094	cobN	Aerobic cobaltochelatase CobN subunit (EC 6.6.1.2)	0	3282	3282	1146	169972	0.99478	1	Non-essential
fig|279238.18.peg.353	Saro_0343	PATRIC.279238.18.NC_007794.CDS.366837.367889.rev	CDS	366837	367889	1053	-	PGF_00418252	YP_495625.1	350		CobW GTPase involved in cobalt insertion for B12 biosynthesis	0	1050	1050	3285	169972	0.99478	1	Non-essential
fig|279238.18.peg.354		PATRIC.279238.18.NC_007794.CDS.368049.368264.fwd	CDS	368049	368264	216	+	PGF_02597237		71		hypothetical protein	0	213	213	1053	169972	0.99478	1	Non-essential
fig|279238.18.peg.355	Saro_0344	PATRIC.279238.18.NC_007794.CDS.368386.369303.rev	CDS	368386	369303	918	-	PGF_00012385	YP_495626.1	305		HoxN/HupN/NixA family cobalt transporter	0	915	915	216	169972	0.99478	1	Non-essential
fig|279238.18.peg.356	Saro_0345	PATRIC.279238.18.NC_007794.CDS.369514.371610.rev	CDS	369514	371610	2097	-	PGF_00028403	YP_495627.1	698		Outer membrane receptor proteins, mostly Fe transport	0	2094	2094	918	169972	0.99478	1	Non-essential
fig|279238.18.peg.357	Saro_0346	PATRIC.279238.18.NC_007794.CDS.372308.373762.fwd	CDS	372308	373762	1455	+	PGF_00891315	YP_495628.1	484		hypothetical protein	0	1452	1452	2097	169972	0.99478	1	Non-essential
fig|279238.18.peg.358	Saro_0348	PATRIC.279238.18.NC_007794.CDS.374343.375047.fwd	CDS	374343	375047	705	+	PGF_08225224	YP_495630.1	234		hypothetical protein	0	702	702	1455	169972	0.99478	1	Non-essential
fig|279238.18.peg.359	Saro_0349	PATRIC.279238.18.NC_007794.CDS.375088.376569.fwd	CDS	375088	376569	1482	+	PGF_08225224	YP_495631.1	493		hypothetical protein	0	1479	1479	705	169972	0.99478	1	Non-essential
fig|279238.18.peg.360	Saro_0350	PATRIC.279238.18.NC_007794.CDS.376858.378921.fwd	CDS	376858	378921	2064	+	PGF_02594064	YP_495632.1	687		McrBC 5-methylcytosine restriction system component	0	2061	2061	1482	169972	0.99478	1	Non-essential
fig|279238.18.peg.361	Saro_0351	PATRIC.279238.18.NC_007794.CDS.378931.379908.fwd	CDS	378931	379908	978	+	PGF_12844514	YP_495633.1	325		Transcriptional regulator, YafY family	0	975	975	2064	169972	0.99478	1	Non-essential
fig|279238.18.peg.362	Saro_0352	PATRIC.279238.18.NC_007794.CDS.379978.385092.fwd	CDS	379978	385092	5115	+	PGF_04771998	YP_495634.1	1704		Helicase, C-terminal:Type III restriction enzyme, res subunit:DEAD/DEAH box helicase, N-terminal	0	5112	5112	978	169972	0.99478	1	Non-essential
fig|279238.18.peg.363	Saro_0353	PATRIC.279238.18.NC_007794.CDS.385206.387890.fwd	CDS	385206	387890	2685	+	PGF_00055251	YP_495635.1	894		Superfamily II DNA/RNA helicases, SNF2 family	0	2682	2682	5115	169972	0.99478	1	Non-essential
fig|279238.18.peg.364	Saro_0354	PATRIC.279238.18.NC_007794.CDS.387890.391849.fwd	CDS	387890	391849	3960	+	PGF_02923331	YP_495636.1	1319		Possible restriction /modification enzyme	0	3957	3957	2685	169972	0.99478	1	Non-essential
fig|279238.18.peg.365		PATRIC.279238.18.NC_007794.CDS.391957.392091.rev	CDS	391957	392091	135	-	PGF_02594065		44		hypothetical protein	0	132	132	3960	169972	0.99478	1	Non-essential
fig|279238.18.peg.366	Saro_0356	PATRIC.279238.18.NC_007794.CDS.392607.393173.fwd	CDS	392607	393173	567	+	PGF_02594066	YP_495638.1	188		hypothetical protein	0	564	564	135	169972	0.99478	1	Non-essential
fig|279238.18.peg.367	Saro_0357	PATRIC.279238.18.NC_007794.CDS.393391.394233.fwd	CDS	393391	394233	843	+	PGF_00023498	YP_495639.1	280		Abi-like	0	840	840	567	169972	0.99478	1	Non-essential
fig|279238.18.peg.368	Saro_0358	PATRIC.279238.18.NC_007794.CDS.394281.395027.fwd	CDS	394281	395027	747	+	PGF_08225224	YP_495640.1	248		hypothetical protein	0	744	744	843	169972	0.99478	1	Non-essential
fig|279238.18.peg.369	Saro_0359	PATRIC.279238.18.NC_007794.CDS.395159.396901.rev	CDS	395159	396901	1743	-	PGF_05125858	YP_495641.1	580		Type IV secretory pathway, VirD2 components (relaxase)	0	1740	1740	747	169972	0.99478	1	Non-essential
fig|279238.18.peg.370	Saro_0360	PATRIC.279238.18.NC_007794.CDS.397143.397844.rev	CDS	397143	397844	702	-	PGF_00002512	YP_495642.1	233		FIG016425: Soluble lytic murein transglycosylase and related regulatory proteins (some contain LysM/invasin domains)	0	699	699	1743	169972	0.99478	1	Non-essential
fig|279238.18.peg.371	Saro_0361	PATRIC.279238.18.NC_007794.CDS.397848.398177.rev	CDS	397848	398177	330	-	PGF_10555157	YP_495643.1	109		hypothetical protein	0	327	327	702	169972	0.99478	1	Non-essential
fig|279238.18.peg.372	Saro_0362	PATRIC.279238.18.NC_007794.CDS.398177.398755.rev	CDS	398177	398755	579	-	PGF_07627120	YP_495644.1	192		Type IV secretory pathway, protease TraF	0	576	576	330	169972	0.99478	1	Non-essential
fig|279238.18.peg.373	Saro_0363	PATRIC.279238.18.NC_007794.CDS.398752.399174.rev	CDS	398752	399174	423	-	PGF_08225224	YP_495645.1	140		hypothetical protein	0	420	420	579	169972	0.99478	1	Non-essential
fig|279238.18.peg.374	Saro_0364	PATRIC.279238.18.NC_007794.CDS.399438.400316.rev	CDS	399438	400316	879	-	PGF_01044061	YP_495646.1	292		Plasmid replication initiator protein	0	876	876	423	169972	0.99478	1	Non-essential
fig|279238.18.peg.375	Saro_0365	PATRIC.279238.18.NC_007794.CDS.400326.400598.rev	CDS	400326	400598	273	-	PGF_08225224	YP_495647.1	90		hypothetical protein	0	270	270	879	169972	0.99478	1	Non-essential
fig|279238.18.peg.376	Saro_0366	PATRIC.279238.18.NC_007794.CDS.400725.401057.rev	CDS	400725	401057	333	-	PGF_02597520	YP_495648.1	110		hypothetical protein	0	330	330	273	169972	0.99478	1	Non-essential
fig|279238.18.peg.377	Saro_0367	PATRIC.279238.18.NC_007794.CDS.401654.401911.rev	CDS	401654	401911	258	-	PGF_08225224	YP_495649.1	85		hypothetical protein	0	255	255	333	169972	0.99478	1	Non-essential
fig|279238.18.peg.378	Saro_0368	PATRIC.279238.18.NC_007794.CDS.402133.402363.fwd	CDS	402133	402363	231	+	PGF_06335969	YP_495650.1	76		Transcriptional regulator, Xre family	0	228	228	258	169972	0.99478	1	Non-essential
fig|279238.18.peg.379	Saro_0369	PATRIC.279238.18.NC_007794.CDS.402413.402736.rev	CDS	402413	402736	324	-	PGF_00404841	YP_495651.1	107		Bll0057 protein	0	321	321	231	169972	0.99478	1	Non-essential
fig|279238.18.peg.380		PATRIC.279238.18.NC_007794.CDS.402749.402952.rev	CDS	402749	402952	204	-	PGF_02594068		67		hypothetical protein	0	201	201	324	169972	0.99478	1	Non-essential
fig|279238.18.peg.381	Saro_0371	PATRIC.279238.18.NC_007794.CDS.403323.403727.rev	CDS	403323	403727	405	-	PGF_02594069	YP_495653.1	134		hypothetical protein	0	402	402	204	169972	0.99478	1	Non-essential
fig|279238.18.peg.382	Saro_0372	PATRIC.279238.18.NC_007794.CDS.403872.404030.rev	CDS	403872	404030	159	-	PGF_02594070	YP_495654.1	52		Uncharacterized protein BBta_p0261	0	156	156	405	169972	0.99478	1	Non-essential
fig|279238.18.peg.383		PATRIC.279238.18.NC_007794.CDS.404317.404451.fwd	CDS	404317	404451	135	+	PGF_02594071		44		hypothetical protein	0	132	132	159	169972	0.99478	1	Non-essential
fig|279238.18.peg.384	Saro_0373	PATRIC.279238.18.NC_007794.CDS.404582.405697.fwd	CDS	404582	405697	1116	+	PGF_00004742	YP_495655.1	371		Fic domain protein, Pden_3305 type	0	1113	1113	135	169972	0.99478	1	Non-essential
fig|279238.18.peg.385	Saro_0374	PATRIC.279238.18.NC_007794.CDS.406050.407546.fwd	CDS	406050	407546	1497	+	PGF_08030327	YP_495656.1	498		Sulfate permease	0	1494	1494	1116	169972	0.99478	1	Non-essential
fig|279238.18.peg.386	Saro_0375	PATRIC.279238.18.NC_007794.CDS.407653.408582.rev	CDS	407653	408582	930	-	PGF_08225224	YP_495657.1	309		hypothetical protein	0	927	927	1497	169972	0.99478	1	Non-essential
fig|279238.18.peg.387	Saro_0376	PATRIC.279238.18.NC_007794.CDS.408916.409371.rev	CDS	408916	409371	456	-	PGF_08225224	YP_495658.1	151		hypothetical protein	0	453	453	930	169972	0.99478	1	Non-essential
fig|279238.18.peg.388	Saro_0377	PATRIC.279238.18.NC_007794.CDS.410029.414408.rev	CDS	410029	414408	4380	-	PGF_03138378	YP_495659.1	1459		Uncharacterized methyl transferase/DEAD-like helicase/Strawberry notch C-domain protein mlr9704	0	4377	4377	456	169972	0.99478	1	Non-essential
fig|279238.18.peg.389	Saro_0378	PATRIC.279238.18.NC_007794.CDS.414602.415432.rev	CDS	414602	415432	831	-	PGF_08225224	YP_495660.1	276		hypothetical protein	0	828	828	4380	169972	0.99478	1	Non-essential
fig|279238.18.peg.390	Saro_0379	PATRIC.279238.18.NC_007794.CDS.415429.415902.rev	CDS	415429	415902	474	-	PGF_08225224	YP_495661.1	157		hypothetical protein	0	471	471	831	169972	0.99478	1	Non-essential
fig|279238.18.peg.391	Saro_0380	PATRIC.279238.18.NC_007794.CDS.416008.418149.rev	CDS	416008	418149	2142	-	PGF_02594073	YP_495662.1	713		Predicted transcriptional regulators	0	2139	2139	474	169972	0.99478	1	Non-essential
fig|279238.18.peg.392	Saro_0381	PATRIC.279238.18.NC_007794.CDS.418306.419244.rev	CDS	418306	419244	939	-	PGF_10372736	YP_495663.1	312		Antirestriction protein	0	936	936	2142	169972	0.99478	1	Non-essential
fig|279238.18.peg.393		PATRIC.279238.18.NC_007794.CDS.419323.419460.rev	CDS	419323	419460	138	-	PGF_02594074		45		hypothetical protein	0	135	135	939	169972	0.99478	1	Non-essential
fig|279238.18.peg.394	Saro_0382	PATRIC.279238.18.NC_007794.CDS.419819.420133.rev	CDS	419819	420133	315	-	PGF_00046597	YP_495664.1	104		RNA polymerase-binding transcription factor DksA	0	312	312	138	169972	0.99478	1	Non-essential
fig|279238.18.peg.395	Saro_0383	PATRIC.279238.18.NC_007794.CDS.421145.421420.fwd	CDS	421145	421420	276	+	PGF_03739668	YP_495665.1	91		hypothetical protein	0	273	273	315	169972	0.99478	1	Non-essential
fig|279238.18.peg.396	Saro_0384	PATRIC.279238.18.NC_007794.CDS.421508.422518.fwd	CDS	421508	422518	1011	+	PGF_00378207	YP_495666.1	336		hypothetical protein	0	1008	1008	276	169972	0.99478	1	Non-essential
fig|279238.18.peg.397	Saro_0385	PATRIC.279238.18.NC_007794.CDS.422951.423853.fwd	CDS	422951	423853	903	+	PGF_00825422	YP_495667.1	300		Beta-lactamase class A-like and penicillin binding proteins (PBPs) superfamily	0	900	900	1011	169972	0.99478	1	Non-essential
fig|279238.18.peg.398	Saro_0386	PATRIC.279238.18.NC_007794.CDS.423854.424543.rev	CDS	423854	424543	690	-	PGF_10469496	YP_495668.1	229		DNA-binding response regulator KdpE	0	687	687	903	169972	0.99478	1	Non-essential
fig|279238.18.peg.399	Saro_0387	PATRIC.279238.18.NC_007794.CDS.424543.426051.rev	CDS	424543	426051	1509	-	PGF_02938414	YP_495669.1	502		Osmosensitive K+ channel histidine kinase KdpD	0	1506	1506	690	169972	0.99478	1	Non-essential
fig|279238.18.peg.400	Saro_0388	PATRIC.279238.18.NC_007794.CDS.426165.426689.fwd	CDS	426165	426689	525	+	PGF_00057028	YP_495670.1	174		Tol-Pal system peptidoglycan-associated lipoprotein PAL	0	522	522	1509	169972	0.99478	1	Non-essential
fig|279238.18.peg.401	Saro_0389	PATRIC.279238.18.NC_007794.CDS.426706.426993.fwd	CDS	426706	426993	288	+	PGF_10355134	YP_495671.1	95		hypothetical protein	0	285	285	525	169972	0.99478	1	Non-essential
fig|279238.18.peg.402	Saro_0390	PATRIC.279238.18.NC_007794.CDS.427167.427850.fwd	CDS	427167	427850	684	+	PGF_00648054	YP_495672.1	227		Tol-Pal system protein TolQ	0	681	681	288	169972	0.99478	1	Non-essential
fig|279238.18.peg.403	Saro_0391	PATRIC.279238.18.NC_007794.CDS.427850.428329.fwd	CDS	427850	428329	480	+	PGF_00057016	YP_495673.1	159		Tol biopolymer transport system, TolR protein	0	477	477	684	169972	0.99478	1	Non-essential
fig|279238.18.peg.404	Saro_0392	PATRIC.279238.18.NC_007794.CDS.428326.429432.fwd	CDS	428326	429432	1107	+	PGF_05346766	YP_495674.1	368		TolA protein	0	1104	1104	480	169972	0.99478	1	Non-essential
fig|279238.18.peg.405	Saro_0393	PATRIC.279238.18.NC_007794.CDS.429429.430784.fwd	CDS	429429	430784	1356	+	PGF_10535181	YP_495675.1	451	tolB	Tol-Pal system beta propeller repeat protein TolB	0	1353	1353	1107	169972	0.99478	1	Non-essential
fig|279238.18.peg.406	Saro_0394	PATRIC.279238.18.NC_007794.CDS.431251.431793.fwd	CDS	431251	431793	543	+	PGF_02593367	YP_495676.1	180		hypothetical protein	0	540	540	1356	169972	0.99478	1	Non-essential
fig|279238.18.peg.407	Saro_0395	PATRIC.279238.18.NC_007794.CDS.431793.433526.fwd	CDS	431793	433526	1734	+	PGF_07497093	YP_495677.1	577		Inner membrane protein, KefB/KefC family	0	1731	1731	543	169972	0.99478	1	Non-essential
fig|279238.18.peg.408	Saro_0396	PATRIC.279238.18.NC_007794.CDS.433539.434387.fwd	CDS	433539	434387	849	+	PGF_00066007	YP_495678.1	282		Universal stress protein family 4	0	846	846	1734	169972	0.99478	1	Non-essential
fig|279238.18.peg.409	Saro_0397	PATRIC.279238.18.NC_007794.CDS.434462.435793.fwd	CDS	434462	435793	1332	+	PGF_01898546	YP_495679.1	443		KtrAB potassium uptake system, integral membrane component KtrB	0	1329	1329	849	169972	0.99478	1	Non-essential
fig|279238.18.peg.410	Saro_0398	PATRIC.279238.18.NC_007794.CDS.435822.436460.fwd	CDS	435822	436460	639	+	PGF_02297251	YP_495680.1	212		KtrAB potassium uptake system, peripheral membrane component KtrA	0	636	636	1332	169972	0.99478	1	Non-essential
fig|279238.18.peg.411	Saro_0399	PATRIC.279238.18.NC_007794.CDS.436525.439221.rev	CDS	436525	439221	2697	-	PGF_10317669	YP_495681.1	898		Cation transporting ATPase, N-terminal:Haloacid dehalogenase-like hydrolase:Cation transporting ATPase, C-terminal:E1-E2 ATPase- associated region	0	2694	2694	639	169972	0.99478	1	Non-essential
fig|279238.18.peg.412	Saro_0400	PATRIC.279238.18.NC_007794.CDS.439359.440018.rev	CDS	439359	440018	660	-	PGF_03683528	YP_495682.1	219		Universal stress protein UspA and related nucleotide-binding proteins	0	657	657	2697	169972	0.99478	1	Non-essential
fig|279238.18.peg.413	Saro_0401	PATRIC.279238.18.NC_007794.CDS.440475.441857.fwd	CDS	440475	441857	1383	+	PGF_00042020	YP_495683.1	460		Putative membrane-bound ClpP-class protease associated with aq_911	0	1380	1380	660	169972	0.99478	1	Non-essential
fig|279238.18.peg.414	Saro_0402	PATRIC.279238.18.NC_007794.CDS.441880.442653.fwd	CDS	441880	442653	774	+	PGF_00044198	YP_495684.1	257		Putative stomatin/prohibitin-family membrane protease subunit aq_911	0	771	771	1383	169972	0.99478	1	Non-essential
fig|279238.18.peg.415	Saro_0403	PATRIC.279238.18.NC_007794.CDS.442737.443264.fwd	CDS	442737	443264	528	+	PGF_00377166	YP_495685.1	175		hypothetical protein	0	525	525	774	169972	0.99478	1	Non-essential
fig|279238.18.peg.416	Saro_0404	PATRIC.279238.18.NC_007794.CDS.443284.443673.fwd	CDS	443284	443673	390	+	PGF_08225224	YP_495686.1	129		hypothetical protein	0	387	387	528	169972	0.99478	1	Non-essential
fig|279238.18.peg.417	Saro_0405	PATRIC.279238.18.NC_007794.CDS.443690.444904.rev	CDS	443690	444904	1215	-	PGF_00056005	YP_495687.1	404		Sodium-dependent anion transporter family	0	1212	1212	390	169972	0.99478	1	Non-essential
fig|279238.18.peg.418		PATRIC.279238.18.NC_007794.CDS.444863.445006.fwd	CDS	444863	445006	144	+	PGF_02594078		47		hypothetical protein	0	141	141	1215	169972	0.99478	1	Non-essential
fig|279238.18.peg.419	Saro_0407	PATRIC.279238.18.NC_007794.CDS.446037.447314.rev	CDS	446037	447314	1278	-	PGF_06945838	YP_495689.1	425		Na+/H+ antiporter NhaA type	0	1275	1275	144	169972	0.99478	1	Non-essential
fig|279238.18.peg.420	Saro_0408	PATRIC.279238.18.NC_007794.CDS.447796.448563.fwd	CDS	447796	448563	768	+	PGF_00038480	YP_495690.1	255		Uncharacterized UPF0721 integral membrane protein	0	765	765	1278	169972	0.99478	1	Non-essential
fig|279238.18.peg.421	Saro_0409	PATRIC.279238.18.NC_007794.CDS.448658.449185.fwd	CDS	448658	449185	528	+	PGF_08225224	YP_495691.1	175		hypothetical protein	0	525	525	768	169972	0.99478	1	Non-essential
fig|279238.18.peg.422	Saro_0410	PATRIC.279238.18.NC_007794.CDS.449193.450791.rev	CDS	449193	450791	1599	-	PGF_07459509	YP_495692.1	532		L-aspartate oxidase (EC 1.4.3.16)	0	1596	1596	528	169972	0.99478	1	Non-essential
fig|279238.18.peg.423		PATRIC.279238.18.NC_007794.CDS.450996.451175.fwd	CDS	450996	451175	180	+	PGF_02594079		59		hypothetical protein	0	177	177	1599	169972	0.99478	1	Non-essential
fig|279238.18.peg.424	Saro_0411	PATRIC.279238.18.NC_007794.CDS.451251.452222.rev	CDS	451251	452222	972	-	PGF_00884706	YP_495693.1	323		Efflux ABC transporter, ATP-binding protein	0	969	969	180	169972	0.99478	1	Non-essential
fig|279238.18.peg.425	Saro_0412	PATRIC.279238.18.NC_007794.CDS.452294.452494.fwd	CDS	452294	452494	201	+	PGF_03205955	YP_495694.1	66		Uncharacterized protein SPO3846	0	198	198	972	169972	0.99478	1	Non-essential
fig|279238.18.peg.426	Saro_0413	PATRIC.279238.18.NC_007794.CDS.452563.454002.fwd	CDS	452563	454002	1440	+	PGF_06707410	YP_495695.1	479		TldD protein, part of TldE/TldD proteolytic complex	0	1437	1437	201	169972	0.99478	1	Non-essential
fig|279238.18.peg.427	Saro_0414	PATRIC.279238.18.NC_007794.CDS.454077.454475.fwd	CDS	454077	454475	399	+	PGF_02597054	YP_495696.1	132		hypothetical protein	0	396	396	1440	169972	0.99478	1	Non-essential
fig|279238.18.peg.428	Saro_0415	PATRIC.279238.18.NC_007794.CDS.454543.454965.fwd	CDS	454543	454965	423	+	PGF_08225224	YP_495697.1	140		hypothetical protein	0	420	420	399	169972	0.99478	1	Non-essential
fig|279238.18.peg.429	Saro_0416	PATRIC.279238.18.NC_007794.CDS.455007.455561.fwd	CDS	455007	455561	555	+	PGF_03428438	YP_495698.1	184		Histone acetyltransferase HPA2 and related acetyltransferases	0	552	552	423	169972	0.99478	1	Non-essential
fig|279238.18.peg.430	Saro_0417	PATRIC.279238.18.NC_007794.CDS.455622.456746.fwd	CDS	455622	456746	1125	+	PGF_00426236	YP_495699.1	374	ispG	(E)-4-hydroxy-3-methylbut-2-enyl-diphosphate synthase (flavodoxin) (EC 1.17.7.3)	0	1122	1122	555	169972	0.99478	1	Non-essential
fig|279238.18.peg.431	Saro_0418	PATRIC.279238.18.NC_007794.CDS.456748.457443.rev	CDS	456748	457443	696	-	PGF_00113990	YP_495700.1	231		hypothetical protein	0	693	693	1125	169972	0.99478	1	Non-essential
fig|279238.18.peg.432	Saro_0419	PATRIC.279238.18.NC_007794.CDS.457574.458338.fwd	CDS	457574	458338	765	+	PGF_05767868	YP_495701.1	254		Probable transcriptional regulatory protein YebC	0	762	762	696	169972	0.99478	1	Non-essential
fig|279238.18.peg.433	Saro_0420	PATRIC.279238.18.NC_007794.CDS.458344.458694.fwd	CDS	458344	458694	351	+	PGF_08225224	YP_495702.1	116		hypothetical protein	0	348	348	765	169972	0.99478	1	Non-essential
fig|279238.18.peg.434	Saro_0421	PATRIC.279238.18.NC_007794.CDS.458696.459172.fwd	CDS	458696	459172	477	+	PGF_00419702	YP_495703.1	158		Crossover junction endodeoxyribonuclease RuvC (EC 3.1.22.4)	0	474	474	351	169972	0.99478	1	Non-essential
fig|279238.18.peg.435	Saro_0422	PATRIC.279238.18.NC_007794.CDS.459269.459883.fwd	CDS	459269	459883	615	+	PGF_03189552	YP_495704.1	204	ruvA	Holliday junction ATP-dependent DNA helicase RuvA (EC 3.6.4.12)	0	612	612	477	169972	0.99478	1	Non-essential
fig|279238.18.peg.436	Saro_0423	PATRIC.279238.18.NC_007794.CDS.459887.460915.fwd	CDS	459887	460915	1029	+	PGF_05049118	YP_495705.1	342	ruvB	Holliday junction ATP-dependent DNA helicase RuvB (EC 3.6.4.12)	0	1026	1026	615	169972	0.99478	1	Non-essential
fig|279238.18.peg.437		PATRIC.279238.18.NC_007794.CDS.461403.462005.rev	CDS	461403	462005	603	-	PGF_08225224		200		hypothetical protein	0	600	600	1029	169972	0.99478	1	Non-essential
fig|279238.18.peg.438	Saro_0425	PATRIC.279238.18.NC_007794.CDS.462232.464904.rev	CDS	462232	464904	2673	-	PGF_04243787	YP_495707.1	890		Aconitate hydratase (EC 4.2.1.3)	0	2670	2670	603	169972	0.99478	1	Non-essential
fig|279238.18.peg.439		PATRIC.279238.18.NC_007794.CDS.465022.465141.fwd	CDS	465022	465141	120	+	PGF_02594080		39		hypothetical protein	0	117	117	2673	169972	0.99478	1	Non-essential
fig|279238.18.peg.440	Saro_0426	PATRIC.279238.18.NC_007794.CDS.465142.466032.rev	CDS	465142	466032	891	-	PGF_08225224	YP_495708.1	296		hypothetical protein	0	888	888	120	169972	0.99478	1	Non-essential
fig|279238.18.peg.441	Saro_0427	PATRIC.279238.18.NC_007794.CDS.466222.467673.fwd	CDS	466222	467673	1452	+	PGF_03333866	YP_495709.1	483		cell wall degradation protein	0	1449	1449	891	169972	0.99478	1	Non-essential
fig|279238.18.peg.442		PATRIC.279238.18.NC_007794.CDS.467681.467896.fwd	CDS	467681	467896	216	+	PGF_08234599		71		hypothetical protein	0	213	213	1452	169972	0.99478	1	Non-essential
fig|279238.18.peg.443	Saro_0428	PATRIC.279238.18.NC_007794.CDS.467869.468492.rev	CDS	467869	468492	624	-	PGF_08225224	YP_495710.1	207		hypothetical protein	0	621	621	216	169972	0.99478	1	Non-essential
fig|279238.18.peg.444	Saro_0429	PATRIC.279238.18.NC_007794.CDS.468544.469047.rev	CDS	468544	469047	504	-	PGF_10440839	YP_495711.1	167		Histone acetyltransferase HPA2 and related acetyltransferases	0	501	501	624	169972	0.99478	1	Non-essential
fig|279238.18.peg.445	Saro_0430	PATRIC.279238.18.NC_007794.CDS.469082.469318.rev	CDS	469082	469318	237	-	PGF_08225224	YP_495712.1	78		hypothetical protein	0	234	234	504	169972	0.99478	1	Non-essential
fig|279238.18.peg.446	Saro_0431	PATRIC.279238.18.NC_007794.CDS.469415.469723.rev	CDS	469415	469723	309	-	PGF_03667765	YP_495713.1	102		protein of unknown function DUF1244	0	306	306	237	169972	0.99478	1	Non-essential
fig|279238.18.peg.447	Saro_0432	PATRIC.279238.18.NC_007794.CDS.469798.471252.fwd	CDS	469798	471252	1455	+	PGF_07760799	YP_495714.1	484		Pyruvate kinase (EC 2.7.1.40)	0	1452	1452	309	169972	0.99478	1	Non-essential
fig|279238.18.peg.448	Saro_0433	PATRIC.279238.18.NC_007794.CDS.471309.471974.rev	CDS	471309	471974	666	-	PGF_04498026	YP_495715.1	221		Pyridoxal phosphate-containing protein YggS	0	663	663	1455	169972	0.99478	1	Non-essential
fig|279238.18.peg.449	Saro_0434	PATRIC.279238.18.NC_007794.CDS.471997.472533.fwd	CDS	471997	472533	537	+	PGF_00056545	YP_495716.1	178		Thiazole tautomerase TenI (EC 5.3.99.10)	0	534	534	666	169972	0.99478	1	Non-essential
fig|279238.18.peg.450	Saro_0435	PATRIC.279238.18.NC_007794.CDS.472682.475009.fwd	CDS	472682	475009	2328	+	PGF_08155727	YP_495717.1	775		DNA translocase FtsK	0	2325	2325	537	169972	0.99478	1	Non-essential
fig|279238.18.peg.451	Saro_0436	PATRIC.279238.18.NC_007794.CDS.475017.475415.rev	CDS	475017	475415	399	-	PGF_00184637	YP_495718.1	132		hypothetical protein	0	396	396	2328	169972	0.99478	1	Non-essential
fig|279238.18.peg.452	Saro_0437	PATRIC.279238.18.NC_007794.CDS.475412.477487.rev	CDS	475412	477487	2076	-	PGF_10292989	YP_495719.1	691		Protease II (EC 3.4.21.83)	0	2073	2073	399	169972	0.99478	1	Non-essential
fig|279238.18.peg.453	Saro_0438	PATRIC.279238.18.NC_007794.CDS.477550.479349.fwd	CDS	477550	479349	1800	+	PGF_00066867	YP_495720.1	599		Xaa-Pro aminopeptidase (EC 3.4.11.9)	0	1797	1797	2076	169972	0.99478	1	Non-essential
fig|279238.18.peg.454	Saro_0439	PATRIC.279238.18.NC_007794.CDS.479405.479773.fwd	CDS	479405	479773	369	+	PGF_06792997	YP_495721.1	122		Lactoylglutathione lyase and related lyases	0	366	366	1800	169972	0.99478	1	Non-essential
fig|279238.18.peg.455	Saro_0440	PATRIC.279238.18.NC_007794.CDS.480001.480681.fwd	CDS	480001	480681	681	+	PGF_08225224	YP_495722.1	226		hypothetical protein	0	678	678	369	169972	0.99478	1	Non-essential
fig|279238.18.peg.456	Saro_0441	PATRIC.279238.18.NC_007794.CDS.480687.481424.fwd	CDS	480687	481424	738	+	PGF_03739763	YP_495723.1	245		DNA-binding response regulator GltR, controls specific porins for the entry of glucose	0	735	735	681	169972	0.99478	1	Non-essential
fig|279238.18.peg.457	Saro_0442	PATRIC.279238.18.NC_007794.CDS.481428.482825.fwd	CDS	481428	482825	1398	+	PGF_10472090	YP_495724.1	465		Integral membrane sensor signal transduction histidine kinase (EC 2.7.13.3), glucose catabolism cluster	0	1395	1395	738	169972	0.99478	1	Non-essential
fig|279238.18.peg.458	Saro_0443	PATRIC.279238.18.NC_007794.CDS.482963.485629.fwd	CDS	482963	485629	2667	+	PGF_02946077	YP_495725.1	888		Aminopeptidase N	0	2664	2664	1398	169972	0.99478	1	Non-essential
fig|279238.18.peg.459	Saro_0444	PATRIC.279238.18.NC_007794.CDS.485699.487273.rev	CDS	485699	487273	1575	-	PGF_00497557	YP_495726.1	524		Uncharacterized protein YjgR	0	1572	1572	2667	169972	0.99478	1	Non-essential
fig|279238.18.peg.460	Saro_0445	PATRIC.279238.18.NC_007794.CDS.487393.489180.fwd	CDS	487393	489180	1788	+	PGF_03439803	YP_495727.1	595		Para-aminobenzoate synthase, aminase component (EC 2.6.1.85) / Aminodeoxychorismate lyase (EC 4.1.3.38)	0	1785	1785	1575	169972	0.99478	1	Non-essential
fig|279238.18.peg.461	Saro_0446	PATRIC.279238.18.NC_007794.CDS.489185.490354.fwd	CDS	489185	490354	1170	+	PGF_04544396	YP_495728.1	389		Aspartate aminotransferase (EC 2.6.1.1)	0	1167	1167	1788	169972	0.99478	1	Non-essential
fig|279238.18.peg.462	Saro_0447	PATRIC.279238.18.NC_007794.CDS.490351.491019.fwd	CDS	490351	491019	669	+	PGF_02595806	YP_495729.1	222		RNA pseudouridylate synthase	0	666	666	1170	169972	0.99478	1	Non-essential
fig|279238.18.peg.463	Saro_0448	PATRIC.279238.18.NC_007794.CDS.491021.491434.fwd	CDS	491021	491434	414	+	PGF_00013272	YP_495730.1	137		Peptidyl-tRNA hydrolase ArfB (EC 3.1.1.29)	0	411	411	669	169972	0.99478	1	Non-essential
fig|279238.18.peg.464	Saro_0449	PATRIC.279238.18.NC_007794.CDS.491483.492766.rev	CDS	491483	492766	1284	-	PGF_00900122	YP_495731.1	427		UDP-N-acetylglucosamine 1-carboxyvinyltransferase (EC 2.5.1.7)	0	1281	1281	414	169972	0.99478	1	Non-essential
fig|279238.18.peg.465	Saro_0450	PATRIC.279238.18.NC_007794.CDS.492864.493802.fwd	CDS	492864	493802	939	+	PGF_00064393	YP_495732.1	312		UTP--glucose-1-phosphate uridylyltransferase (EC 2.7.7.9)	0	936	936	1284	169972	0.99478	1	Non-essential
fig|279238.18.peg.466	Saro_0451	PATRIC.279238.18.NC_007794.CDS.493816.494490.rev	CDS	493816	494490	675	-	PGF_10403919	YP_495733.1	224		Transcriptional regulator, AcrR family	0	672	672	939	169972	0.99478	1	Non-essential
fig|279238.18.peg.467	Saro_0452	PATRIC.279238.18.NC_007794.CDS.494693.495793.fwd	CDS	494693	495793	1101	+	PGF_00741652	YP_495734.1	366		Uncharacterized oxidoreductase Atu4375	0	1098	1098	675	169972	0.99478	1	Non-essential
fig|279238.18.peg.468	Saro_0453	PATRIC.279238.18.NC_007794.CDS.495805.496860.fwd	CDS	495805	496860	1056	+	PGF_00014399	YP_495735.1	351		Xylose isomerase-like TIM-barrel protein KPN_00539	0	1053	1053	1101	169972	0.99478	1	Non-essential
fig|279238.18.peg.469	Saro_0454	PATRIC.279238.18.NC_007794.CDS.497246.499669.fwd	CDS	497246	499669	2424	+	PGF_10537966	YP_495736.1	807		TonB-dependent receptor	0	2421	2421	1056	169972	0.99478	1	Non-essential
fig|279238.18.peg.470	Saro_0455	PATRIC.279238.18.NC_007794.CDS.499747.500358.rev	CDS	499747	500358	612	-	PGF_03815431	YP_495737.1	203		PPO candidate 1	0	609	609	2424	169972	0.99478	1	Non-essential
fig|279238.18.peg.471		PATRIC.279238.18.NC_007794.CDS.500413.500637.fwd	CDS	500413	500637	225	+	PGF_02594081		74		hypothetical protein	0	222	222	612	169972	0.99478	1	Non-essential
fig|279238.18.peg.472	Saro_0456	PATRIC.279238.18.NC_007794.CDS.500603.501355.fwd	CDS	500603	501355	753	+	PGF_05318435	YP_495738.1	250		Electron transfer flavoprotein, beta subunit	0	750	750	225	169972	0.99478	1	Non-essential
fig|279238.18.peg.473	Saro_0457	PATRIC.279238.18.NC_007794.CDS.501355.502287.fwd	CDS	501355	502287	933	+	PGF_07072294	YP_495739.1	310		Electron transfer flavoprotein, alpha subunit	0	930	930	753	169972	0.99478	1	Non-essential
fig|279238.18.peg.474	Saro_0458	PATRIC.279238.18.NC_007794.CDS.502457.503392.fwd	CDS	502457	503392	936	+	PGF_02594082	YP_495740.1	311		hypothetical protein	0	933	933	933	169972	0.99478	1	Non-essential
fig|279238.18.peg.475	Saro_0459	PATRIC.279238.18.NC_007794.CDS.503393.503857.rev	CDS	503393	503857	465	-	PGF_02941174	YP_495741.1	154		Uncharacterized N-acetyltransferase YedL	0	462	462	936	169972	0.99478	1	Non-essential
fig|279238.18.peg.476	Saro_0460	PATRIC.279238.18.NC_007794.CDS.504045.504479.fwd	CDS	504045	504479	435	+	PGF_08200227	YP_495742.1	144		hypothetical protein	0	432	432	465	169972	0.99478	1	Non-essential
fig|279238.18.peg.477	Saro_0461	PATRIC.279238.18.NC_007794.CDS.504527.505498.rev	CDS	504527	505498	972	-	PGF_00021690	YP_495743.1	323		Mll8330 protein	0	969	969	435	169972	0.99478	1	Non-essential
fig|279238.18.peg.478	Saro_0462	PATRIC.279238.18.NC_007794.CDS.505498.506568.rev	CDS	505498	506568	1071	-	PGF_10486774	YP_495744.1	356		putative membrane protein	0	1068	1068	972	169972	0.99478	1	Non-essential
fig|279238.18.peg.479	Saro_0463	PATRIC.279238.18.NC_007794.CDS.506565.507851.rev	CDS	506565	507851	1287	-	PGF_10546250	YP_495745.1	428		putative membrane protein	0	1284	1284	1071	169972	0.99478	1	Non-essential
fig|279238.18.peg.480	Saro_0464	PATRIC.279238.18.NC_007794.CDS.507890.508867.rev	CDS	507890	508867	978	-	PGF_00962436	YP_495746.1	325		MoxR protein	0	975	975	1287	169972	0.99478	1	Non-essential
fig|279238.18.peg.481	Saro_0465	PATRIC.279238.18.NC_007794.CDS.508864.510147.rev	CDS	508864	510147	1284	-	PGF_08225224	YP_495747.1	427		hypothetical protein	0	1281	1281	978	169972	0.99478	1	Non-essential
fig|279238.18.peg.482	Saro_0466	PATRIC.279238.18.NC_007794.CDS.510144.510803.rev	CDS	510144	510803	660	-	PGF_08225224	YP_495748.1	219		hypothetical protein	0	657	657	1284	169972	0.99478	1	Non-essential
fig|279238.18.peg.483	Saro_0467	PATRIC.279238.18.NC_007794.CDS.510856.511746.rev	CDS	510856	511746	891	-	PGF_07544077	YP_495749.1	296		Prephenate dehydratase (EC 4.2.1.51)	1	888	877	660	169972	0.99478	1	Non-essential
fig|279238.18.peg.484	Saro_0468	PATRIC.279238.18.NC_007794.CDS.511901.512791.fwd	CDS	511901	512791	891	+	PGF_01013154	YP_495750.1	296		Cytochrome c2	0	888	888	10	60884	1	1	Non-essential
fig|279238.18.peg.485	Saro_0469	PATRIC.279238.18.NC_007794.CDS.512851.513237.rev	CDS	512851	513237	387	-	PGF_03320197	YP_495751.1	128		Transcriptional regulator, HxlR family	0	384	384	891	60884	1	1	Non-essential
fig|279238.18.peg.486	Saro_0470	PATRIC.279238.18.NC_007794.CDS.513320.513940.fwd	CDS	513320	513940	621	+	PGF_09299918	YP_495752.1	206		Rrf2-linked NADH-flavin reductase	0	618	618	387	60884	1	1	Non-essential
fig|279238.18.peg.487	Saro_0471	PATRIC.279238.18.NC_007794.CDS.513974.514474.rev	CDS	513974	514474	501	-	PGF_02602771	YP_495753.1	166		hypothetical protein	0	498	498	621	60884	1	1	Non-essential
fig|279238.18.peg.488	Saro_0472	PATRIC.279238.18.NC_007794.CDS.514536.515204.rev	CDS	514536	515204	669	-	PGF_00415581	YP_495754.1	222		23S rRNA (uridine(2552)-2'-O)-methyltransferase (EC 2.1.1.166)	0	666	666	501	60884	1	1	Non-essential
fig|279238.18.peg.489	Saro_0473	PATRIC.279238.18.NC_007794.CDS.515201.516124.rev	CDS	515201	516124	924	-	PGF_00033186	YP_495755.1	307		Phosphatase, Ppx/GppA family	0	921	921	669	60884	1	1	Non-essential
fig|279238.18.peg.490	Saro_0474	PATRIC.279238.18.NC_007794.CDS.516979.518394.rev	CDS	516979	518394	1416	-	PGF_07744023	YP_495756.1	471		Arylsulfatase (EC 3.1.6.1)	0	1413	1413	924	60884	1	1	Non-essential
fig|279238.18.peg.491	Saro_0475	PATRIC.279238.18.NC_007794.CDS.518616.519611.rev	CDS	518616	519611	996	-	PGF_07285706	YP_495757.1	331		Oxidoreductase, aldo/keto reductase family	0	993	993	1416	60884	1	1	Non-essential
fig|279238.18.peg.492	Saro_0476	PATRIC.279238.18.NC_007794.CDS.519733.520689.fwd	CDS	519733	520689	957	+	PGF_07987589	YP_495758.1	318		Transcriptional regulator, LysR family	0	954	954	996	60884	1	1	Non-essential
fig|279238.18.peg.493	Saro_0477	PATRIC.279238.18.NC_007794.CDS.520686.521564.fwd	CDS	520686	521564	879	+	PGF_08225224	YP_495759.1	292		hypothetical protein	0	876	876	957	60884	1	1	Non-essential
fig|279238.18.peg.494	Saro_0478	PATRIC.279238.18.NC_007794.CDS.521569.522087.fwd	CDS	521569	522087	519	+	PGF_10519603	YP_495760.1	172		Acetyltransferase, GNAT family	0	516	516	879	60884	1	1	Non-essential
fig|279238.18.peg.495	Saro_0479	PATRIC.279238.18.NC_007794.CDS.522072.522821.rev	CDS	522072	522821	750	-	PGF_05520131	YP_495761.1	249		Hydroxymethylpyrimidine phosphate kinase ThiD (EC 2.7.4.7)	0	747	747	519	60884	1	1	Non-essential
fig|279238.18.peg.496	Saro_0480	PATRIC.279238.18.NC_007794.CDS.522823.523047.rev	CDS	522823	523047	225	-	PGF_08225224	YP_495762.1	74		hypothetical protein	0	222	222	750	60884	1	1	Non-essential
fig|279238.18.peg.497	Saro_0481	PATRIC.279238.18.NC_007794.CDS.523049.524386.rev	CDS	523049	524386	1338	-	PGF_01137124	YP_495763.1	445		Phosphoglucosamine mutase (EC 5.4.2.10)	0	1335	1335	225	60884	1	1	Non-essential
fig|279238.18.peg.498	Saro_0482	PATRIC.279238.18.NC_007794.CDS.524457.525746.fwd	CDS	524457	525746	1290	+	PGF_02601701	YP_495764.1	429		Na+/H+-dicarboxylate symporters	0	1287	1287	1338	60884	1	1	Non-essential
fig|279238.18.peg.499	Saro_0483	PATRIC.279238.18.NC_007794.CDS.525874.526488.fwd	CDS	525874	526488	615	+	PGF_00055273	YP_495765.1	204		Superoxide dismutase [Fe] (EC 1.15.1.1)	0	612	612	1290	60884	1	1	Non-essential
fig|279238.18.peg.500	Saro_0484	PATRIC.279238.18.NC_007794.CDS.526476.527675.rev	CDS	526476	527675	1200	-	PGF_10376060	YP_495766.1	399		UPF0118 membrane protein SMc00793	0	1197	1197	615	60884	1	1	Non-essential
fig|279238.18.peg.501	Saro_0485	PATRIC.279238.18.NC_007794.CDS.527833.528372.rev	CDS	527833	528372	540	-	PGF_00896280	YP_495767.1	179		RNA polymerase ECF-type sigma factor	0	537	537	1200	60884	1	1	Non-essential
fig|279238.18.peg.502	Saro_0486	PATRIC.279238.18.NC_007794.CDS.528434.528589.rev	CDS	528434	528589	156	-	PGF_06113804	YP_495768.1	51		hypothetical protein	0	153	153	540	60884	1	1	Non-essential
fig|279238.18.peg.503		PATRIC.279238.18.NC_007794.CDS.528675.528809.rev	CDS	528675	528809	135	-	PGF_02594083		44		hypothetical protein	0	132	132	156	60884	1	1	Non-essential
fig|279238.18.peg.504	Saro_0487	PATRIC.279238.18.NC_007794.CDS.528858.530525.fwd	CDS	528858	530525	1668	+	PGF_00052340	YP_495769.1	555		Two-component system sensor histidine kinase	0	1665	1665	135	60884	1	1	Non-essential
fig|279238.18.peg.505	Saro_0488	PATRIC.279238.18.NC_007794.CDS.530563.531360.rev	CDS	530563	531360	798	-	PGF_00422307	YP_495770.1	265		DNA-directed RNA polymerase specialized sigma subunit, sigma24-like	0	795	795	1668	60884	1	1	Non-essential
fig|279238.18.peg.506	Saro_0489	PATRIC.279238.18.NC_007794.CDS.531406.531810.rev	CDS	531406	531810	405	-	PGF_10374825	YP_495771.1	134		hypothetical protein	0	402	402	798	60884	1	1	Non-essential
fig|279238.18.peg.507	Saro_0490	PATRIC.279238.18.NC_007794.CDS.531932.532702.fwd	CDS	531932	532702	771	+	PGF_10251053	YP_495772.1	256		cAMP-binding proteins - catabolite gene activator and regulatory subunit of cAMP-dependent protein kinases	0	768	768	405	60884	1	1	Non-essential
fig|279238.18.peg.508	Saro_0491	PATRIC.279238.18.NC_007794.CDS.532919.533377.rev	CDS	532919	533377	459	-	PGF_00411773	YP_495773.1	152		response regulator receiver domain protein (CheY-like)	0	456	456	771	60884	1	1	Non-essential
fig|279238.18.peg.509	Saro_0492	PATRIC.279238.18.NC_007794.CDS.533476.534636.rev	CDS	533476	534636	1161	-	PGF_00219300	YP_495774.1	386		Hypothetical protein associated with Serine palmitoyltransferase	0	1158	1158	459	60884	1	1	Non-essential
fig|279238.18.peg.510	Saro_0493	PATRIC.279238.18.NC_007794.CDS.534801.535892.fwd	CDS	534801	535892	1092	+	PGF_00004111	YP_495775.1	363		Fatty acid desaturase, type 2	0	1089	1089	1161	60884	1	1	Non-essential
fig|279238.18.peg.511	Saro_0494	PATRIC.279238.18.NC_007794.CDS.535912.536433.rev	CDS	535912	536433	522	-	PGF_09917430	YP_495776.1	173		Rhodanese-domain-containing inner membrane protein YgaP	0	519	519	1092	60884	1	1	Non-essential
fig|279238.18.peg.512	Saro_0495	PATRIC.279238.18.NC_007794.CDS.536474.537574.rev	CDS	536474	537574	1101	-	PGF_00041666	YP_495777.1	366		Lipopolysaccharide export system permease protein LptG	0	1098	1098	522	60884	1	1	Non-essential
fig|279238.18.peg.513	Saro_0496	PATRIC.279238.18.NC_007794.CDS.537564.538808.rev	CDS	537564	538808	1245	-	PGF_00036176	YP_495778.1	414		Lipopolysaccharide export system permease protein LptF	0	1242	1242	1101	60884	1	1	Non-essential
fig|279238.18.peg.514	Saro_0497	PATRIC.279238.18.NC_007794.CDS.539046.539477.fwd	CDS	539046	539477	432	+	PGF_07463476	YP_495779.1	143		hypothetical protein	0	429	429	1245	60884	1	1	Non-essential
fig|279238.18.peg.515	Saro_0498	PATRIC.279238.18.NC_007794.CDS.539558.539938.rev	CDS	539558	539938	381	-	PGF_10480676	YP_495780.1	126		ATP-dependent Clp protease adaptor protein ClpS	0	378	378	432	60884	1	1	Non-essential
fig|279238.18.peg.516	Saro_0499	PATRIC.279238.18.NC_007794.CDS.540114.540980.rev	CDS	540114	540980	867	-	PGF_02601709	YP_495781.1	288		alginate regulatory protein AlgP	0	864	864	381	60884	1	1	Non-essential
fig|279238.18.peg.517	Saro_0500	PATRIC.279238.18.NC_007794.CDS.541124.542986.rev	CDS	541124	542986	1863	-	PGF_00034647	YP_495782.1	620		Polyhydroxyalkanoic acid synthase	0	1860	1860	867	60884	1	1	Non-essential
fig|279238.18.peg.518	Saro_0501	PATRIC.279238.18.NC_007794.CDS.543158.544357.fwd	CDS	543158	544357	1200	+	PGF_04544396	YP_495783.1	399		Aspartate aminotransferase (EC 2.6.1.1)	0	1197	1197	1863	60884	1	1	Non-essential
fig|279238.18.peg.519	Saro_0502	PATRIC.279238.18.NC_007794.CDS.544498.545304.fwd	CDS	544498	545304	807	+	PGF_03210551	YP_495784.1	268		Enoyl-CoA hydratase (EC 4.2.1.17)	0	804	804	1200	60884	1	1	Non-essential
fig|279238.18.peg.520	Saro_0503	PATRIC.279238.18.NC_007794.CDS.545339.546724.fwd	CDS	545339	546724	1386	+	PGF_12849484	YP_495785.1	461		ribonuclease II	0	1383	1383	807	60884	1	1	Non-essential
fig|279238.18.peg.521		PATRIC.279238.18.NC_007794.CDS.548134.548331.fwd	CDS	548134	548331	198	+	PGF_08142288		65		hypothetical protein	0	195	195	1386	60884	1	1	Non-essential
fig|279238.18.peg.522	Saro_0505	PATRIC.279238.18.NC_007794.CDS.548331.548717.fwd	CDS	548331	548717	387	+	PGF_00036218	YP_495787.1	128		Predicted pyrophosphatase	0	384	384	198	60884	1	1	Non-essential
fig|279238.18.peg.523	Saro_0506	PATRIC.279238.18.NC_007794.CDS.548866.549255.rev	CDS	548866	549255	390	-	PGF_01000105	YP_495788.1	129		Mobile element protein	0	387	387	387	60884	1	1	Non-essential
fig|279238.18.peg.524	Saro_0507	PATRIC.279238.18.NC_007794.CDS.549276.549623.rev	CDS	549276	549623	348	-	PGF_01000105	YP_495789.1	115		Mobile element protein	0	345	345	390	60884	1	1	Non-essential
fig|279238.18.peg.525		PATRIC.279238.18.NC_007794.CDS.550095.550205.fwd	CDS	550095	550205	111	+	PGF_01000105		36		Mobile element protein	0	108	108	348	60884	1	1	Non-essential
fig|279238.18.peg.526		PATRIC.279238.18.NC_007794.CDS.550318.550491.fwd	CDS	550318	550491	174	+	PGF_02594085		57		hypothetical protein	0	171	171	111	60884	1	1	Non-essential
fig|279238.18.peg.527	Saro_0510	PATRIC.279238.18.NC_007794.CDS.550605.552248.rev	CDS	550605	552248	1644	-	PGF_03395814	YP_495791.1	547		Cyclohexanone monooxygenase (EC 1.14.13.22)	0	1641	1641	174	60884	1	1	Non-essential
fig|279238.18.peg.528	Saro_0511	PATRIC.279238.18.NC_007794.CDS.552466.553236.rev	CDS	552466	553236	771	-	PGF_03210551	YP_495792.1	256		Enoyl-CoA hydratase (EC 4.2.1.17)	0	768	768	1644	60884	1	1	Non-essential
fig|279238.18.peg.529	Saro_0512	PATRIC.279238.18.NC_007794.CDS.553249.553995.rev	CDS	553249	553995	747	-	PGF_02404009	YP_495793.1	248		3-alpha-(or 20-beta)-hydroxysteroid dehydrogenase (EC 1.1.1.53)	0	744	744	771	60884	1	1	Non-essential
fig|279238.18.peg.530	Saro_0513	PATRIC.279238.18.NC_007794.CDS.554310.555392.fwd	CDS	554310	555392	1083	+	PGF_07980447	YP_495794.1	360		Threonine dehydrogenase and related Zn-dependent dehydrogenases	0	1080	1080	747	60884	1	1	Non-essential
fig|279238.18.peg.531	Saro_0514	PATRIC.279238.18.NC_007794.CDS.555491.556699.fwd	CDS	555491	556699	1209	+	PGF_12706690	YP_495795.1	402		Cytochrome P450	0	1206	1206	1083	60884	1	1	Non-essential
fig|279238.18.peg.532	Saro_0515	PATRIC.279238.18.NC_007794.CDS.556696.557178.fwd	CDS	556696	557178	483	+	PGF_02541367	YP_495796.1	160		NADH-FMN oxidoreductase	0	480	480	1209	60884	1	1	Non-essential
fig|279238.18.peg.533	Saro_0516	PATRIC.279238.18.NC_007794.CDS.557175.557762.rev	CDS	557175	557762	588	-	PGF_07182652	YP_495797.1	195		Transcriptional regulator, AcrR family	0	585	585	483	60884	1	1	Non-essential
fig|279238.18.peg.534	Saro_0517	PATRIC.279238.18.NC_007794.CDS.557813.558748.rev	CDS	557813	558748	936	-	PGF_00067021	YP_495798.1	311		Xylonolactonase (EC 3.1.1.68)	0	933	933	588	60884	1	1	Non-essential
fig|279238.18.peg.535	Saro_0518	PATRIC.279238.18.NC_007794.CDS.558851.559693.rev	CDS	558851	559693	843	-	PGF_03210551	YP_495799.1	280		Enoyl-CoA hydratase (EC 4.2.1.17)	0	840	840	936	60884	1	1	Non-essential
fig|279238.18.peg.536	Saro_0519	PATRIC.279238.18.NC_007794.CDS.559882.561576.fwd	CDS	559882	561576	1695	+	PGF_12675363	YP_495800.1	564		Long-chain-fatty-acid--CoA ligase (EC 6.2.1.3)	0	1692	1692	843	60884	1	1	Non-essential
fig|279238.18.peg.537	Saro_0520	PATRIC.279238.18.NC_007794.CDS.561623.562768.fwd	CDS	561623	562768	1146	+	PGF_00416674	YP_495801.1	381		3,4-dihydroxy-2-butanone 4-phosphate synthase (EC 4.1.99.12) / GTP cyclohydrolase II (EC 3.5.4.25)	0	1143	1143	1695	60884	1	1	Non-essential
fig|279238.18.peg.538	Saro_0521	PATRIC.279238.18.NC_007794.CDS.562789.563418.rev	CDS	562789	563418	630	-	PGF_07182652	YP_495802.1	209		Transcriptional regulator, AcrR family	0	627	627	1146	60884	1	1	Non-essential
fig|279238.18.peg.539	Saro_0522	PATRIC.279238.18.NC_007794.CDS.563635.564759.fwd	CDS	563635	564759	1125	+	PGF_00401464	YP_495803.1	374		monooxygenase	0	1122	1122	630	60884	1	1	Non-essential
fig|279238.18.peg.540	Saro_0523	PATRIC.279238.18.NC_007794.CDS.564879.567248.fwd	CDS	564879	567248	2370	+	PGF_10537966	YP_495804.1	789		TonB-dependent receptor	0	2367	2367	1125	60884	1	1	Non-essential
fig|279238.18.peg.541	Saro_0524	PATRIC.279238.18.NC_007794.CDS.567592.567765.rev	CDS	567592	567765	174	-	PGF_02594086	YP_495805.1	57		hypothetical protein	0	171	171	2370	60884	1	1	Non-essential
fig|279238.18.peg.542	Saro_0526	PATRIC.279238.18.NC_007794.CDS.568674.570248.fwd	CDS	568674	570248	1575	+	PGF_00047119	YP_495807.1	524		Recombinase	0	1572	1572	174	60884	1	1	Non-essential
fig|279238.18.peg.543	Saro_0527	PATRIC.279238.18.NC_007794.CDS.570464.571147.fwd	CDS	570464	571147	684	+	PGF_06451716	YP_495808.1	227		Chromosome (plasmid) partitioning protein ParB	0	681	681	1575	60884	1	1	Non-essential
fig|279238.18.peg.544	Saro_0528	PATRIC.279238.18.NC_007794.CDS.571398.572099.fwd	CDS	571398	572099	702	+	PGF_08225224	YP_495809.1	233		hypothetical protein	0	699	699	684	60884	1	1	Non-essential
fig|279238.18.peg.545	Saro_0529	PATRIC.279238.18.NC_007794.CDS.572780.572971.rev	CDS	572780	572971	192	-	PGF_02594087	YP_495810.1	63		hypothetical protein	0	189	189	1	46730	1	1	Non-essential
fig|279238.18.peg.546	Saro_0530	PATRIC.279238.18.NC_007794.CDS.573924.575255.fwd	CDS	573924	575255	1332	+	PGF_08225224	YP_495811.1	443		hypothetical protein	0	1329	1329	192	46730	1	1	Non-essential
fig|279238.18.peg.547	Saro_0531	PATRIC.279238.18.NC_007794.CDS.575338.576393.rev	CDS	575338	576393	1056	-	PGF_02594089	YP_495812.1	351		Acyltransferase	0	1053	1053	1332	46730	1	1	Non-essential
fig|279238.18.peg.548	Saro_0532	PATRIC.279238.18.NC_007794.CDS.576491.577765.rev	CDS	576491	577765	1275	-	PGF_00058922	YP_495813.1	424		Transcriptional regulator, AcrR family / Transcriptional regulator, AcrR family	0	1272	1272	1056	46730	1	1	Non-essential
fig|279238.18.peg.549	Saro_0533	PATRIC.279238.18.NC_007794.CDS.577801.579834.rev	CDS	577801	579834	2034	-	PGF_07744023	YP_495814.1	677		Arylsulfatase (EC 3.1.6.1)	0	2031	2031	1275	46730	1	1	Non-essential
fig|279238.18.peg.550		PATRIC.279238.18.NC_007794.CDS.579787.580116.fwd	CDS	579787	580116	330	+	PGF_02594090		109		hypothetical protein	0	327	327	2034	46730	1	1	Non-essential
fig|279238.18.peg.551	Saro_0534	PATRIC.279238.18.NC_007794.CDS.580298.582577.fwd	CDS	580298	582577	2280	+	PGF_07744023	YP_495815.1	759		Arylsulfatase (EC 3.1.6.1)	0	2277	2277	330	46730	1	1	Non-essential
fig|279238.18.peg.552	Saro_0535	PATRIC.279238.18.NC_007794.CDS.582643.585204.fwd	CDS	582643	585204	2562	+	PGF_10537966	YP_495816.1	853		TonB-dependent receptor	0	2559	2559	2280	46730	1	1	Non-essential
fig|279238.18.peg.553	Saro_0536	PATRIC.279238.18.NC_007794.CDS.585376.586290.fwd	CDS	585376	586290	915	+	PGF_02474513	YP_495817.1	304		Sulfatase modifying factor 1 precursor (C-alpha-formyglycine- generating enzyme 1)	0	912	912	2562	46730	1	1	Non-essential
fig|279238.18.peg.554	Saro_0537	PATRIC.279238.18.NC_007794.CDS.586351.587277.rev	CDS	586351	587277	927	-	PGF_10563981	YP_495818.1	308		Aromatic hydrocarbon utilization transcriptional regulator CatR (LysR family)	0	924	924	915	46730	1	1	Non-essential
fig|279238.18.peg.555		PATRIC.279238.18.NC_007794.CDS.587280.587414.rev	CDS	587280	587414	135	-	PGF_02594091		44		hypothetical protein	0	132	132	927	46730	1	1	Non-essential
fig|279238.18.peg.556		PATRIC.279238.18.NC_007794.CDS.587383.587541.fwd	CDS	587383	587541	159	+	PGF_02594092		52		hypothetical protein	0	156	156	135	46730	1	1	Non-essential
fig|279238.18.peg.557	Saro_0538	PATRIC.279238.18.NC_007794.CDS.587562.588896.fwd	CDS	587562	588896	1335	+	PGF_07578001	YP_495819.1	444		Ring hydroxylating dioxygenase, alpha subunit (EC 1.14.12.13)	0	1332	1332	159	46730	1	1	Non-essential
fig|279238.18.peg.558	Saro_0539	PATRIC.279238.18.NC_007794.CDS.588893.589378.fwd	CDS	588893	589378	486	+	PGF_00400471	YP_495820.1	161		Benzoate 1,2-dioxygenase beta subunit (EC 1.14.12.10)	0	483	483	1335	46730	1	1	Non-essential
fig|279238.18.peg.559	Saro_0540	PATRIC.279238.18.NC_007794.CDS.589371.590162.fwd	CDS	589371	590162	792	+	PGF_00417716	YP_495821.1	263	benD	1,2-dihydroxycyclohexa-3,5-diene-1-carboxylate dehydrogenase (EC 1.3.1.25)	0	789	789	486	46730	1	1	Non-essential
fig|279238.18.peg.560	Saro_0541	PATRIC.279238.18.NC_007794.CDS.590229.591146.fwd	CDS	590229	591146	918	+	PGF_08269441	YP_495822.1	305		Transcriptional regulator	0	915	915	792	46730	1	1	Non-essential
fig|279238.18.peg.561	Saro_0542	PATRIC.279238.18.NC_007794.CDS.591326.592552.fwd	CDS	591326	592552	1227	+	PGF_00071800	YP_495823.1	408		glycoside hydrolase, family 1	0	1224	1224	918	46730	1	1	Non-essential
fig|279238.18.peg.562	Saro_0543	PATRIC.279238.18.NC_007794.CDS.592634.593659.fwd	CDS	592634	593659	1026	+	PGF_01010490	YP_495824.1	341		Galactose-1-phosphate uridylyltransferase (EC 2.7.7.10)	0	1023	1023	1227	46730	1	1	Non-essential
fig|279238.18.peg.563	Saro_0544	PATRIC.279238.18.NC_007794.CDS.593656.594798.fwd	CDS	593656	594798	1143	+	PGF_00007085	YP_495825.1	380		Galactokinase (EC 2.7.1.6)	0	1140	1140	1026	46730	1	1	Non-essential
fig|279238.18.peg.564	Saro_0545	PATRIC.279238.18.NC_007794.CDS.594815.597991.rev	CDS	594815	597991	3177	-	PGF_08225224	YP_495826.1	1058		hypothetical protein	0	3174	3174	1143	46730	1	1	Non-essential
fig|279238.18.peg.565	Saro_0546	PATRIC.279238.18.NC_007794.CDS.598289.598936.fwd	CDS	598289	598936	648	+	PGF_00896280	YP_495827.1	215		RNA polymerase ECF-type sigma factor	0	645	645	3177	46730	1	1	Non-essential
fig|279238.18.peg.566	Saro_0547	PATRIC.279238.18.NC_007794.CDS.598936.599712.fwd	CDS	598936	599712	777	+	PGF_02602872	YP_495828.1	258		translation initiation factor IF-2	0	774	774	648	46730	1	1	Non-essential
fig|279238.18.peg.567	Saro_0548	PATRIC.279238.18.NC_007794.CDS.599767.600258.fwd	CDS	599767	600258	492	+	PGF_00068806	YP_495829.1	163		asparaginase/glutaminase	0	489	489	777	46730	1	1	Non-essential
fig|279238.18.peg.568	Saro_0549	PATRIC.279238.18.NC_007794.CDS.600266.600691.rev	CDS	600266	600691	426	-	PGF_10420503	YP_495830.1	141		Acetyltransferase	0	423	423	492	46730	1	1	Non-essential
fig|279238.18.peg.569	Saro_0550	PATRIC.279238.18.NC_007794.CDS.600682.602241.rev	CDS	600682	602241	1560	-	PGF_00006935	YP_495831.1	519	guaA	GMP synthase [glutamine-hydrolyzing], amidotransferase subunit (EC 6.3.5.2) / GMP synthase [glutamine-hydrolyzing], ATP pyrophosphatase subunit (EC 6.3.5.2)	0	1557	1557	426	46730	1	1	Non-essential
fig|279238.18.peg.570	Saro_0551	PATRIC.279238.18.NC_007794.CDS.602665.603510.fwd	CDS	602665	603510	846	+	PGF_03843396	YP_495832.1	281		Glutamyl-Q tRNA(Asp) synthetase	0	843	843	1560	46730	1	1	Non-essential
fig|279238.18.peg.571	Saro_0552	PATRIC.279238.18.NC_007794.CDS.603507.603737.fwd	CDS	603507	603737	231	+	PGF_10307133	YP_495833.1	76		hypothetical protein	0	228	228	846	46730	1	1	Non-essential
fig|279238.18.peg.572	Saro_0553	PATRIC.279238.18.NC_007794.CDS.603757.604317.fwd	CDS	603757	604317	561	+	PGF_01447139	YP_495834.1	186		ATP:Cob(I)alamin adenosyltransferase (EC 2.5.1.17)	0	558	558	231	46730	1	1	Non-essential
fig|279238.18.peg.573	Saro_0554	PATRIC.279238.18.NC_007794.CDS.604391.605263.fwd	CDS	604391	605263	873	+	PGF_03237765	YP_495835.1	290		3-hydroxybutyryl-CoA dehydrogenase (EC 1.1.1.157)	0	870	870	561	46730	1	1	Non-essential
fig|279238.18.peg.574	Saro_0555	PATRIC.279238.18.NC_007794.CDS.605322.605684.fwd	CDS	605322	605684	363	+	PGF_02871499	YP_495836.1	120		hypothetical protein	0	360	360	873	46730	1	1	Non-essential
fig|279238.18.peg.575	Saro_0556	PATRIC.279238.18.NC_007794.CDS.605947.606279.rev	CDS	605947	606279	333	-	PGF_02597519	YP_495837.1	110		hypothetical protein	0	330	330	363	46730	1	1	Non-essential
fig|279238.18.peg.576		PATRIC.279238.18.NC_007794.CDS.606296.606475.rev	CDS	606296	606475	180	-	PGF_02594093		59		hypothetical protein	0	177	177	333	46730	1	1	Non-essential
fig|279238.18.peg.577	Saro_0557	PATRIC.279238.18.NC_007794.CDS.606585.607016.fwd	CDS	606585	607016	432	+	PGF_02594094	YP_495838.1	143		Micrococcal nuclease (thermonuclease) homologs	0	429	429	180	46730	1	1	Non-essential
fig|279238.18.peg.578	Saro_0558	PATRIC.279238.18.NC_007794.CDS.607023.607658.rev	CDS	607023	607658	636	-	PGF_02602880	YP_495839.1	211		Transcriptional regulator, AcrR family	0	633	633	432	46730	1	1	Non-essential
fig|279238.18.peg.579	Saro_0559	PATRIC.279238.18.NC_007794.CDS.607830.609581.fwd	CDS	607830	609581	1752	+	PGF_07104524	YP_495840.1	583		5'-nucleotidase (EC 3.1.3.5)	0	1749	1749	636	46730	1	1	Non-essential
fig|279238.18.peg.580	Saro_0560	PATRIC.279238.18.NC_007794.CDS.609600.610397.rev	CDS	609600	610397	798	-	PGF_00426310	YP_495841.1	265		FIG005069: Hypothetical protein	0	795	795	1752	46730	1	1	Non-essential
fig|279238.18.peg.581	Saro_0561	PATRIC.279238.18.NC_007794.CDS.610390.611001.rev	CDS	610390	611001	612	-	PGF_07641256	YP_495842.1	203		Acyltransferase family protein	0	609	609	798	46730	1	1	Non-essential
fig|279238.18.peg.582	Saro_0562	PATRIC.279238.18.NC_007794.CDS.611046.611741.rev	CDS	611046	611741	696	-	PGF_08225224	YP_495843.1	231		hypothetical protein	0	693	693	612	46730	1	1	Non-essential
fig|279238.18.peg.583	Saro_0563	PATRIC.279238.18.NC_007794.CDS.611833.612276.fwd	CDS	611833	612276	444	+	PGF_00704717	YP_495844.1	147		Uncharacterized protein DUF983 associated with cytochrome c oxidase?	0	441	441	696	46730	1	1	Non-essential
fig|279238.18.peg.584	Saro_0564	PATRIC.279238.18.NC_007794.CDS.612277.612960.rev	CDS	612277	612960	684	-	PGF_06463602	YP_495845.1	227		Glutathione S-transferase (EC 2.5.1.18)	0	681	681	444	46730	1	1	Non-essential
fig|279238.18.peg.585	Saro_0565	PATRIC.279238.18.NC_007794.CDS.612965.613513.rev	CDS	612965	613513	549	-	PGF_08363070	YP_495846.1	182		Glutathione peroxidase (EC 1.11.1.9) @ Thioredoxin peroxidase (EC 1.11.1.15)	0	546	546	684	46730	1	1	Non-essential
fig|279238.18.peg.586	Saro_0566	PATRIC.279238.18.NC_007794.CDS.613531.614190.rev	CDS	613531	614190	660	-	PGF_07459774	YP_495847.1	219		Succinyl-CoA:3-ketoacid-coenzyme A transferase subunit B (EC 2.8.3.5)	0	657	657	549	46730	1	1	Non-essential
fig|279238.18.peg.587	Saro_0567	PATRIC.279238.18.NC_007794.CDS.614213.615103.rev	CDS	614213	615103	891	-	PGF_05391076	YP_495848.1	296		hypothetical protein	0	888	888	660	46730	1	1	Non-essential
fig|279238.18.peg.588	Saro_0568	PATRIC.279238.18.NC_007794.CDS.615106.615816.rev	CDS	615106	615816	711	-	PGF_00695496	YP_495849.1	236		Succinyl-CoA:3-ketoacid-coenzyme A transferase subunit A (EC 2.8.3.5)	0	708	708	891	46730	1	1	Non-essential
fig|279238.18.peg.589	Saro_0569	PATRIC.279238.18.NC_007794.CDS.615947.616783.fwd	CDS	615947	616783	837	+	PGF_00058675	YP_495850.1	278		Transcriptional regulator Swit_0960, LysR family	0	834	834	711	46730	1	1	Non-essential
fig|279238.18.peg.590	Saro_0570	PATRIC.279238.18.NC_007794.CDS.616832.617476.rev	CDS	616832	617476	645	-	PGF_00012846	YP_495851.1	214		Hydrolase, haloacid dehalogenase-like family	0	642	642	837	46730	1	1	Non-essential
fig|279238.18.peg.591	Saro_0571	PATRIC.279238.18.NC_007794.CDS.617619.618398.fwd	CDS	617619	618398	780	+	PGF_02601724	YP_495852.1	259		hypothetical protein	0	777	777	645	46730	1	1	Non-essential
fig|279238.18.peg.592	Saro_0572	PATRIC.279238.18.NC_007794.CDS.618437.618913.fwd	CDS	618437	618913	477	+	PGF_02594095	YP_495853.1	158		Predicted membrane protein	0	474	474	780	46730	1	1	Non-essential
fig|279238.18.peg.593	Saro_0573	PATRIC.279238.18.NC_007794.CDS.619329.621647.fwd	CDS	619329	621647	2319	+	PGF_04914575	YP_495854.1	772		AAA family ATPase Cdc48	1	2316	2292	2295	16178	1	1	Non-essential
fig|279238.18.peg.594	Saro_0574	PATRIC.279238.18.NC_007794.CDS.621723.623006.rev	CDS	621723	623006	1284	-	PGF_12951364	YP_495855.1	427		Two-component system sensor histidine kinase	0	1281	1281	2295	16178	1	1	Non-essential
fig|279238.18.peg.595	Saro_0575	PATRIC.279238.18.NC_007794.CDS.623203.623337.fwd	CDS	623203	623337	135	+	PGF_00016418	YP_495856.1	44		LSU ribosomal protein L34p	0	132	132	1284	16178	1	1	Non-essential
fig|279238.18.peg.596	Saro_0576	PATRIC.279238.18.NC_007794.CDS.623455.623862.fwd	CDS	623455	623862	408	+	PGF_08424570	YP_495857.1	135		Ribonuclease P protein component (EC 3.1.26.5)	0	405	405	135	16178	1	1	Non-essential
fig|279238.18.peg.597	Saro_0577	PATRIC.279238.18.NC_007794.CDS.623859.624068.fwd	CDS	623859	624068	210	+	PGF_03751658	YP_495858.1	69		Membrane protein insertion efficiency factor YidD	0	207	207	408	16178	1	1	Non-essential
fig|279238.18.peg.598	Saro_0578	PATRIC.279238.18.NC_007794.CDS.624133.625935.fwd	CDS	624133	625935	1803	+	PGF_03751973	YP_495859.1	600		Inner membrane protein translocase and chaperone YidC, long form	0	1800	1800	210	16178	1	1	Non-essential
fig|279238.18.peg.599	Saro_0579	PATRIC.279238.18.NC_007794.CDS.625932.626585.fwd	CDS	625932	626585	654	+	PGF_00007026	YP_495860.1	217	engB	GTP-binding protein EngB	0	651	651	1803	16178	1	1	Non-essential
fig|279238.18.peg.600	Saro_0580	PATRIC.279238.18.NC_007794.CDS.626906.627580.fwd	CDS	626906	627580	675	+	PGF_06463602	YP_495861.1	224		Glutathione S-transferase (EC 2.5.1.18)	0	672	672	654	16178	1	1	Non-essential
fig|279238.18.peg.601	Saro_0581	PATRIC.279238.18.NC_007794.CDS.627580.628707.fwd	CDS	627580	628707	1128	+	PGF_00024234	YP_495862.1	375		N-succinyl-L,L-diaminopimelate desuccinylase (EC 3.5.1.18)	0	1125	1125	675	16178	1	1	Non-essential
fig|279238.18.peg.602	Saro_0582	PATRIC.279238.18.NC_007794.CDS.628691.629263.rev	CDS	628691	629263	573	-	PGF_00447746	YP_495863.1	190		SMR/MUTS FAMILY PROTEIN	0	570	570	1128	16178	1	1	Non-essential
fig|279238.18.peg.603	Saro_0583	PATRIC.279238.18.NC_007794.CDS.629263.630486.rev	CDS	629263	630486	1224	-	PGF_00020168	YP_495864.1	407		Membrane-bound lytic murein transglycosylase A	0	1221	1221	573	16178	1	1	Non-essential
fig|279238.18.peg.604	Saro_0584	PATRIC.279238.18.NC_007794.CDS.630495.631172.rev	CDS	630495	631172	678	-	PGF_01196008	YP_495865.1	225		Tim44-like domain protein	0	675	675	1224	16178	1	1	Non-essential
fig|279238.18.peg.605	Saro_0586	PATRIC.279238.18.NC_007794.CDS.631473.631994.fwd	CDS	631473	631994	522	+	PGF_04315180	YP_495867.1	173		Protein-export protein SecB (maintains pre-export unfolded state)	0	519	519	678	16178	1	1	Non-essential
fig|279238.18.peg.606	Saro_0587	PATRIC.279238.18.NC_007794.CDS.632025.633596.fwd	CDS	632025	633596	1572	+	PGF_07235150	YP_495868.1	523		Peptidoglycan lipid II flippase MurJ	0	1569	1569	522	16178	1	1	Non-essential
fig|279238.18.peg.607	Saro_0588	PATRIC.279238.18.NC_007794.CDS.633608.634627.fwd	CDS	633608	634627	1020	+	PGF_00062045	YP_495869.1	339		Tryptophanyl-tRNA synthetase (EC 6.1.1.2)	0	1017	1017	1572	16178	1	1	Non-essential
fig|279238.18.peg.608	Saro_0589	PATRIC.279238.18.NC_007794.CDS.634798.635496.fwd	CDS	634798	635496	699	+	PGF_08225224	YP_495870.1	232		hypothetical protein	0	696	696	1020	16178	1	1	Non-essential
fig|279238.18.peg.609	Saro_0590	PATRIC.279238.18.NC_007794.CDS.635565.636032.rev	CDS	635565	636032	468	-	PGF_01430214	YP_495871.1	155		Deoxyuridine 5'-triphosphate nucleotidohydrolase (EC 3.6.1.23)	0	465	465	1	77874	1	1	Non-essential
fig|279238.18.peg.610	Saro_0591	PATRIC.279238.18.NC_007794.CDS.636019.637206.rev	CDS	636019	637206	1188	-	PGF_09111052	YP_495872.1	395		Phosphopantothenoylcysteine decarboxylase (EC 4.1.1.36) / Phosphopantothenoylcysteine synthetase (EC 6.3.2.5)	0	1185	1185	468	77874	1	1	Non-essential
fig|279238.18.peg.611	Saro_0592	PATRIC.279238.18.NC_007794.CDS.637311.637709.fwd	CDS	637311	637709	399	+	PGF_08225224	YP_495873.1	132		hypothetical protein	0	396	396	1188	77874	1	1	Non-essential
fig|279238.18.peg.612	Saro_0593	PATRIC.279238.18.NC_007794.CDS.637714.638733.rev	CDS	637714	638733	1020	-	PGF_02601595	YP_495874.1	339		O-acyltransferase, putative	0	1017	1017	399	77874	1	1	Non-essential
fig|279238.18.peg.613	Saro_0594	PATRIC.279238.18.NC_007794.CDS.638968.640527.rev	CDS	638968	640527	1560	-	PGF_00064460	YP_495875.1	519		Ubiquinone biosynthesis regulatory protein kinase UbiB	0	1557	1557	1020	77874	1	1	Non-essential
fig|279238.18.peg.614	Saro_0595	PATRIC.279238.18.NC_007794.CDS.640532.641269.rev	CDS	640532	641269	738	-	PGF_00401752	YP_495876.1	245		2-methoxy-6-polyprenyl-1,4-benzoquinol methylase (EC 2.1.1.201)	0	735	735	1560	77874	1	1	Non-essential
fig|279238.18.peg.615	Saro_0596	PATRIC.279238.18.NC_007794.CDS.641330.642142.fwd	CDS	641330	642142	813	+	PGF_05740384	YP_495877.1	270		Formamidopyrimidine-DNA glycosylase (EC 3.2.2.23)	0	810	810	738	77874	1	1	Non-essential
fig|279238.18.peg.616	Saro_0597	PATRIC.279238.18.NC_007794.CDS.642174.643286.rev	CDS	642174	643286	1113	-	PGF_00424425	YP_495878.1	370		4-hydroxyphenylpyruvate dioxygenase (EC 1.13.11.27)	0	1110	1110	813	77874	1	1	Non-essential
fig|279238.18.peg.617		PATRIC.279238.18.NC_007794.CDS.643332.643448.fwd	CDS	643332	643448	117	+	PGF_02594096		38		hypothetical protein	0	114	114	1113	77874	1	1	Non-essential
fig|279238.18.peg.618	Saro_0598	PATRIC.279238.18.NC_007794.CDS.643475.643897.fwd	CDS	643475	643897	423	+	PGF_01424767	YP_495879.1	140		Transcriptional regulator, AsnC family	0	420	420	117	77874	1	1	Non-essential
fig|279238.18.peg.619	Saro_0599	PATRIC.279238.18.NC_007794.CDS.644032.644970.fwd	CDS	644032	644970	939	+	PGF_07987589	YP_495880.1	312		Transcriptional regulator, LysR family	0	936	936	423	77874	1	1	Non-essential
fig|279238.18.peg.620	Saro_0600	PATRIC.279238.18.NC_007794.CDS.645059.645979.fwd	CDS	645059	645979	921	+	PGF_00054194	YP_495881.1	306		Sterol desaturase-like	0	918	918	939	77874	1	1	Non-essential
fig|279238.18.peg.621	Saro_0601	PATRIC.279238.18.NC_007794.CDS.645976.647553.fwd	CDS	645976	647553	1578	+	PGF_08225224	YP_495882.1	525		hypothetical protein	0	1575	1575	921	77874	1	1	Non-essential
fig|279238.18.peg.622	Saro_0602	PATRIC.279238.18.NC_007794.CDS.647570.647929.fwd	CDS	647570	647929	360	+	PGF_08201846	YP_495883.1	119		hypothetical protein	0	357	357	1578	77874	1	1	Non-essential
fig|279238.18.peg.623	Saro_0603	PATRIC.279238.18.NC_007794.CDS.648070.648384.fwd	CDS	648070	648384	315	+	PGF_06024174	YP_495884.1	104		hypothetical protein	0	312	312	360	77874	1	1	Non-essential
fig|279238.18.peg.624	Saro_0604	PATRIC.279238.18.NC_007794.CDS.648439.649377.rev	CDS	648439	649377	939	-	PGF_00780759	YP_495885.1	312		hypothetical protein	0	936	936	315	77874	1	1	Non-essential
fig|279238.18.peg.625	Saro_0605	PATRIC.279238.18.NC_007794.CDS.649374.651143.rev	CDS	649374	651143	1770	-	PGF_00044210	YP_495886.1	589		Allophanate hydrolase (EC 3.5.1.54)	0	1767	1767	939	77874	1	1	Non-essential
fig|279238.18.peg.626	Saro_0606	PATRIC.279238.18.NC_007794.CDS.651140.654733.rev	CDS	651140	654733	3594	-	PGF_05187563	YP_495887.1	1197		Urea carboxylase (EC 6.3.4.6)	0	3591	3591	1770	77874	1	1	Non-essential
fig|279238.18.peg.627	Saro_0607	PATRIC.279238.18.NC_007794.CDS.654730.655365.rev	CDS	654730	655365	636	-	PGF_00066183	YP_495888.1	211		Urea carboxylase-related aminomethyltransferase	0	633	633	3594	77874	1	1	Non-essential
fig|279238.18.peg.628	Saro_0608	PATRIC.279238.18.NC_007794.CDS.655382.656155.rev	CDS	655382	656155	774	-	PGF_00066183	YP_495889.1	257		Urea carboxylase-related aminomethyltransferase	0	771	771	636	77874	1	1	Non-essential
fig|279238.18.peg.629	Saro_0609	PATRIC.279238.18.NC_007794.CDS.656203.656679.rev	CDS	656203	656679	477	-	PGF_02330111	YP_495890.1	158		Nickel responsive regulator NikR	0	474	474	774	77874	1	1	Non-essential
fig|279238.18.peg.630	Saro_0610	PATRIC.279238.18.NC_007794.CDS.656681.657487.rev	CDS	656681	657487	807	-	PGF_00066167	YP_495891.1	268		Urea carboxylase-related ABC transporter, ATP-binding protein	0	804	804	477	77874	1	1	Non-essential
fig|279238.18.peg.631	Saro_0611	PATRIC.279238.18.NC_007794.CDS.657484.658299.rev	CDS	657484	658299	816	-	PGF_02329844	YP_495892.1	271		Urea carboxylase-related ABC transporter, permease protein	0	813	813	807	77874	1	1	Non-essential
fig|279238.18.peg.632	Saro_0612	PATRIC.279238.18.NC_007794.CDS.658339.659421.rev	CDS	658339	659421	1083	-	PGF_00066171	YP_495893.1	360		Urea carboxylase-related ABC transporter, substrate-binding protein	0	1080	1080	816	77874	1	1	Non-essential
fig|279238.18.peg.633	Saro_0613	PATRIC.279238.18.NC_007794.CDS.660041.662467.fwd	CDS	660041	662467	2427	+	PGF_10537966	YP_495894.1	808		TonB-dependent receptor	0	2424	2424	1083	77874	1	1	Non-essential
fig|279238.18.peg.634	Saro_0614	PATRIC.279238.18.NC_007794.CDS.662553.663497.fwd	CDS	662553	663497	945	+	PGF_10420457	YP_495895.1	314		MBL-fold metallo-hydrolase superfamily	0	942	942	2427	77874	1	1	Non-essential
fig|279238.18.peg.635	Saro_0615	PATRIC.279238.18.NC_007794.CDS.663645.664640.fwd	CDS	663645	664640	996	+	PGF_00054187	YP_495896.1	331		Fatty acid hydroxylase family (carotene hydroxylase/sterol desaturase)	0	993	993	945	77874	1	1	Non-essential
fig|279238.18.peg.636	Saro_0616	PATRIC.279238.18.NC_007794.CDS.664669.665286.fwd	CDS	664669	665286	618	+	PGF_10054691	YP_495897.1	205		hypothetical protein	0	615	615	996	77874	1	1	Non-essential
fig|279238.18.peg.637	Saro_0617	PATRIC.279238.18.NC_007794.CDS.665462.666613.rev	CDS	665462	666613	1152	-	PGF_01615525	YP_495898.1	383		Phage integrase	0	1149	1149	618	77874	1	1	Non-essential
fig|279238.18.peg.638	Saro_0618	PATRIC.279238.18.NC_007794.CDS.666617.666838.rev	CDS	666617	666838	222	-	PGF_02594099	YP_495899.1	73		hypothetical protein	0	219	219	1152	77874	1	1	Non-essential
fig|279238.18.peg.639	Saro_0619	PATRIC.279238.18.NC_007794.CDS.666842.667162.rev	CDS	666842	667162	321	-	PGF_08225224	YP_495900.1	106		hypothetical protein	0	318	318	222	77874	1	1	Non-essential
fig|279238.18.peg.640	Saro_0620	PATRIC.279238.18.NC_007794.CDS.667159.667779.rev	CDS	667159	667779	621	-	PGF_02595941	YP_495901.1	206		hypothetical protein	0	618	618	321	77874	1	1	Non-essential
fig|279238.18.peg.641	Saro_0621	PATRIC.279238.18.NC_007794.CDS.667779.668300.rev	CDS	667779	668300	522	-	PGF_08225224	YP_495902.1	173		hypothetical protein	0	519	519	621	77874	1	1	Non-essential
fig|279238.18.peg.642	Saro_0622	PATRIC.279238.18.NC_007794.CDS.668297.668983.rev	CDS	668297	668983	687	-	PGF_09448882	YP_495903.1	228		Phage protein	0	684	684	522	77874	1	1	Non-essential
fig|279238.18.peg.643	Saro_0623	PATRIC.279238.18.NC_007794.CDS.668987.669502.rev	CDS	668987	669502	516	-	PGF_00115443	YP_495904.1	171		hypothetical protein	0	513	513	687	77874	1	1	Non-essential
fig|279238.18.peg.644	Saro_0624	PATRIC.279238.18.NC_007794.CDS.669506.669823.rev	CDS	669506	669823	318	-	PGF_08225224	YP_495905.1	105		hypothetical protein	0	315	315	516	77874	1	1	Non-essential
fig|279238.18.peg.645	Saro_0625	PATRIC.279238.18.NC_007794.CDS.669827.671284.rev	CDS	669827	671284	1458	-	PGF_00655025	YP_495906.1	485		hypothetical protein	0	1455	1455	318	77874	1	1	Non-essential
fig|279238.18.peg.646	Saro_0626	PATRIC.279238.18.NC_007794.CDS.671305.672069.rev	CDS	671305	672069	765	-	PGF_02595529	YP_495907.1	254		hypothetical protein	0	762	762	1458	77874	1	1	Non-essential
fig|279238.18.peg.647		PATRIC.279238.18.NC_007794.CDS.672103.672249.fwd	CDS	672103	672249	147	+	PGF_02594103		48		hypothetical protein	0	144	144	765	77874	1	1	Non-essential
fig|279238.18.peg.648	Saro_0627	PATRIC.279238.18.NC_007794.CDS.672375.672668.rev	CDS	672375	672668	294	-	PGF_12835688	YP_495908.1	97		hypothetical protein	0	291	291	147	77874	1	1	Non-essential
fig|279238.18.peg.649		PATRIC.279238.18.NC_007794.CDS.672860.672979.rev	CDS	672860	672979	120	-	PGF_02594105		39		hypothetical protein	0	117	117	294	77874	1	1	Non-essential
fig|279238.18.peg.650	Saro_0629	PATRIC.279238.18.NC_007794.CDS.673218.673670.rev	CDS	673218	673670	453	-	PGF_02594106	YP_495910.1	150		hypothetical protein	0	450	450	120	77874	1	1	Non-essential
fig|279238.18.peg.651	Saro_0630	PATRIC.279238.18.NC_007794.CDS.673859.674125.fwd	CDS	673859	674125	267	+	PGF_02594107	YP_495911.1	88		hypothetical protein	0	264	264	453	77874	1	1	Non-essential
fig|279238.18.peg.652	Saro_0631	PATRIC.279238.18.NC_007794.CDS.674200.674433.rev	CDS	674200	674433	234	-	PGF_02594108	YP_495912.1	77		hypothetical protein	0	231	231	267	77874	1	1	Non-essential
fig|279238.18.peg.653	Saro_0634	PATRIC.279238.18.NC_007794.CDS.675882.676061.rev	CDS	675882	676061	180	-	PGF_02594109	YP_495915.1	59		hypothetical protein	0	177	177	234	77874	1	1	Non-essential
fig|279238.18.peg.654		PATRIC.279238.18.NC_007794.CDS.676175.676570.fwd	CDS	676175	676570	396	+	PGF_02594110		131		hypothetical protein	0	393	393	180	77874	1	1	Non-essential
fig|279238.18.peg.655	Saro_0636	PATRIC.279238.18.NC_007794.CDS.676567.677037.fwd	CDS	676567	677037	471	+	PGF_02594111	YP_495917.1	156		hypothetical protein	0	468	468	396	77874	1	1	Non-essential
fig|279238.18.peg.656	Saro_0637	PATRIC.279238.18.NC_007794.CDS.677034.677600.fwd	CDS	677034	677600	567	+	PGF_02594112	YP_495918.1	188		hypothetical protein	0	564	564	471	77874	1	1	Non-essential
fig|279238.18.peg.657	Saro_0638	PATRIC.279238.18.NC_007794.CDS.677597.677956.fwd	CDS	677597	677956	360	+	PGF_02597308	YP_495919.1	119		hypothetical protein	0	357	357	567	77874	1	1	Non-essential
fig|279238.18.peg.658	Saro_0639	PATRIC.279238.18.NC_007794.CDS.677953.679200.fwd	CDS	677953	679200	1248	+	PGF_06473395	YP_495920.1	415		DNA polymerase III beta subunit (EC 2.7.7.7)	0	1245	1245	360	77874	1	1	Non-essential
fig|279238.18.peg.659	Saro_0640	PATRIC.279238.18.NC_007794.CDS.679217.679414.fwd	CDS	679217	679414	198	+	PGF_02594113	YP_495921.1	65		hypothetical protein	0	195	195	1248	77874	1	1	Non-essential
fig|279238.18.peg.660	Saro_0641	PATRIC.279238.18.NC_007794.CDS.679419.681137.fwd	CDS	679419	681137	1719	+	PGF_00421679	YP_495922.1	572		DNA primase DnaG	0	1716	1716	198	77874	1	1	Non-essential
fig|279238.18.peg.661	Saro_0642	PATRIC.279238.18.NC_007794.CDS.681134.682756.fwd	CDS	681134	682756	1623	+	PGF_05710538	YP_495923.1	540		DNA primase, phage associated	0	1620	1620	1719	77874	1	1	Non-essential
fig|279238.18.peg.662	Saro_0643	PATRIC.279238.18.NC_007794.CDS.683070.683543.fwd	CDS	683070	683543	474	+	PGF_10386151	YP_495924.1	157		hypothetical protein	0	471	471	1623	77874	1	1	Non-essential
fig|279238.18.peg.663	Saro_0644	PATRIC.279238.18.NC_007794.CDS.683859.684059.fwd	CDS	683859	684059	201	+	PGF_02594114	YP_495925.1	66		HNH endonuclease	0	198	198	474	77874	1	1	Non-essential
fig|279238.18.peg.664	Saro_0645	PATRIC.279238.18.NC_007794.CDS.684440.684628.fwd	CDS	684440	684628	189	+	PGF_02594115	YP_495926.1	62		hypothetical protein	0	186	186	201	77874	1	1	Non-essential
fig|279238.18.peg.665	Saro_0646	PATRIC.279238.18.NC_007794.CDS.684813.686372.fwd	CDS	684813	686372	1560	+	PGF_10554312	YP_495927.1	519		Phage head, terminase DNA packaging protein A	0	1557	1557	189	77874	1	1	Non-essential
fig|279238.18.peg.666	Saro_0647	PATRIC.279238.18.NC_007794.CDS.686654.687673.fwd	CDS	686654	687673	1020	+	PGF_01675198	YP_495928.1	339		Phage portal protein	0	1017	1017	1560	77874	1	1	Non-essential
fig|279238.18.peg.667	Saro_0648	PATRIC.279238.18.NC_007794.CDS.687663.688358.fwd	CDS	687663	688358	696	+	PGF_00020077	YP_495929.1	231		Membrane proteins related to metalloendopeptidases	0	693	693	1020	77874	1	1	Non-essential
fig|279238.18.peg.668	Saro_0649	PATRIC.279238.18.NC_007794.CDS.688371.689768.fwd	CDS	688371	689768	1398	+	PGF_03696163	YP_495930.1	465		Phage major capsid protein	0	1395	1395	696	77874	1	1	Non-essential
fig|279238.18.peg.669	Saro_0650	PATRIC.279238.18.NC_007794.CDS.689846.690067.fwd	CDS	689846	690067	222	+	PGF_02602589	YP_495931.1	73		hypothetical protein	0	219	219	1398	77874	1	1	Non-essential
fig|279238.18.peg.670	Saro_0651	PATRIC.279238.18.NC_007794.CDS.690125.690487.fwd	CDS	690125	690487	363	+	PGF_10302531	YP_495932.1	120		hypothetical protein	0	360	360	222	77874	1	1	Non-essential
fig|279238.18.peg.671	Saro_0652	PATRIC.279238.18.NC_007794.CDS.690596.691102.fwd	CDS	690596	691102	507	+	PGF_02594116	YP_495933.1	168		Phage conserved hypothetical protein, phiE125 gp8	0	504	504	363	77874	1	1	Non-essential
fig|279238.18.peg.672	Saro_0653	PATRIC.279238.18.NC_007794.CDS.691336.691452.fwd	CDS	691336	691452	117	+	PGF_02596535	YP_495934.1	38		hypothetical protein	0	114	114	507	77874	1	1	Non-essential
fig|279238.18.peg.673	Saro_0654	PATRIC.279238.18.NC_007794.CDS.691449.692093.fwd	CDS	691449	692093	645	+	PGF_02594117	YP_495935.1	214		Phage protein, HK97, gp10	0	642	642	117	77874	1	1	Non-essential
fig|279238.18.peg.674	Saro_0655	PATRIC.279238.18.NC_007794.CDS.692098.692493.fwd	CDS	692098	692493	396	+	PGF_06891329	YP_495936.1	131		hypothetical protein	0	393	393	645	77874	1	1	Non-essential
fig|279238.18.peg.675	Saro_0656	PATRIC.279238.18.NC_007794.CDS.692508.692723.fwd	CDS	692508	692723	216	+	PGF_02594118	YP_495937.1	71		hypothetical protein	0	213	213	396	77874	1	1	Non-essential
fig|279238.18.peg.676	Saro_0657	PATRIC.279238.18.NC_007794.CDS.692812.693273.fwd	CDS	692812	693273	462	+	PGF_03394311	YP_495938.1	153		hypothetical protein	0	459	459	216	77874	1	1	Non-essential
fig|279238.18.peg.677	Saro_0658	PATRIC.279238.18.NC_007794.CDS.693380.693796.fwd	CDS	693380	693796	417	+	PGF_02594120	YP_495939.1	138		hypothetical protein	0	414	414	462	77874	1	1	Non-essential
fig|279238.18.peg.678	Saro_0659	PATRIC.279238.18.NC_007794.CDS.693910.694263.fwd	CDS	693910	694263	354	+	PGF_02597351	YP_495940.1	117		hypothetical protein	0	351	351	417	77874	1	1	Non-essential
fig|279238.18.peg.679	Saro_0660	PATRIC.279238.18.NC_007794.CDS.694266.697238.fwd	CDS	694266	697238	2973	+	PGF_08225224	YP_495941.1	990		hypothetical protein	0	2970	2970	354	77874	1	1	Non-essential
fig|279238.18.peg.680	Saro_0661	PATRIC.279238.18.NC_007794.CDS.697235.698281.fwd	CDS	697235	698281	1047	+	PGF_00416451	YP_495942.1	348		Carbohydrate-binding family V/XII	0	1044	1044	2973	77874	1	1	Non-essential
fig|279238.18.peg.681	Saro_0662	PATRIC.279238.18.NC_007794.CDS.698281.699117.fwd	CDS	698281	699117	837	+	PGF_02602471	YP_495943.1	278		hypothetical protein	0	834	834	1047	77874	1	1	Non-essential
fig|279238.18.peg.682		PATRIC.279238.18.NC_007794.CDS.699805.700419.rev	CDS	699805	700419	615	-	PGF_07894210		204		hypothetical protein	0	612	612	837	77874	1	1	Non-essential
fig|279238.18.peg.683	Saro_0664	PATRIC.279238.18.NC_007794.CDS.700513.702399.fwd	CDS	700513	702399	1887	+	PGF_02594122	YP_495945.1	628		hypothetical protein	0	1884	1884	615	77874	1	1	Non-essential
fig|279238.18.peg.684	Saro_0665	PATRIC.279238.18.NC_007794.CDS.702396.702740.fwd	CDS	702396	702740	345	+	PGF_08225224	YP_495946.1	114		hypothetical protein	0	342	342	1887	77874	1	1	Non-essential
fig|279238.18.peg.685	Saro_0666	PATRIC.279238.18.NC_007794.CDS.702737.703276.fwd	CDS	702737	703276	540	+	PGF_12792860	YP_495947.1	179		Lysozyme (N-acetylmuramidase) family, (EC 3.2.1.17)	0	537	537	345	77874	1	1	Non-essential
fig|279238.18.peg.686	Saro_0667	PATRIC.279238.18.NC_007794.CDS.703246.703542.fwd	CDS	703246	703542	297	+	PGF_08225224	YP_495948.1	98		hypothetical protein	0	294	294	540	77874	1	1	Non-essential
fig|279238.18.peg.687		PATRIC.279238.18.NC_007794.CDS.703753.704052.fwd	CDS	703753	704052	300	+	PGF_02602423		99		hypothetical protein	0	297	297	297	77874	1	1	Non-essential
fig|279238.18.peg.688	Saro_0669	PATRIC.279238.18.NC_007794.CDS.704285.706129.fwd	CDS	704285	706129	1845	+	PGF_08225224	YP_495950.1	614		hypothetical protein	0	1842	1842	300	77874	1	1	Non-essential
fig|279238.18.peg.689	Saro_0670	PATRIC.279238.18.NC_007794.CDS.706136.707512.rev	CDS	706136	707512	1377	-	PGF_02594124	YP_495951.1	458		hypothetical protein	0	1374	1374	1845	77874	1	1	Non-essential
fig|279238.18.peg.690	Saro_0672	PATRIC.279238.18.NC_007794.CDS.708399.708689.fwd	CDS	708399	708689	291	+	PGF_08225224	YP_495953.1	96		hypothetical protein	0	288	288	1377	77874	1	1	Non-essential
fig|279238.18.peg.691	Saro_0673	PATRIC.279238.18.NC_007794.CDS.708788.709732.fwd	CDS	708788	709732	945	+	PGF_00400048	YP_495954.1	314		2-keto-4-pentenoate hydratase/2-oxohepta-3-ene-1,7-dioic acid hydratase (catechol pathway)	0	942	942	291	77874	1	1	Non-essential
fig|279238.18.peg.692	Saro_0674	PATRIC.279238.18.NC_007794.CDS.709795.711912.fwd	CDS	709795	711912	2118	+	PGF_04996109	YP_495955.1	705		Acetyl-CoA synthetase (ADP-forming) alpha and beta chains, putative	0	2115	2115	945	77874	1	1	Non-essential
fig|279238.18.peg.693	Saro_0675	PATRIC.279238.18.NC_007794.CDS.711968.712504.rev	CDS	711968	712504	537	-	PGF_00034972	YP_495956.1	178		Adenine phosphoribosyltransferase (EC 2.4.2.7)	0	534	534	2118	77874	1	1	Non-essential
fig|279238.18.peg.694	Saro_0676	PATRIC.279238.18.NC_007794.CDS.712582.713397.rev	CDS	712582	713397	816	-	PGF_03960810	YP_495957.1	271		Ubiquinol-cytochrome C reductase, cytochrome C1 subunit	0	813	813	537	77874	1	1	Non-essential
fig|279238.18.peg.695	Saro_0677	PATRIC.279238.18.NC_007794.CDS.713428.714717.rev	CDS	713428	714717	1290	-	PGF_12698796	YP_495958.1	429		Ubiquinol-cytochrome C reductase, cytochrome B subunit (EC 1.10.2.2)	0	1287	1287	1	123964	0.99992	1	Non-essential
fig|279238.18.peg.696	Saro_0678	PATRIC.279238.18.NC_007794.CDS.714729.715274.rev	CDS	714729	715274	546	-	PGF_00904835	YP_495959.1	181		Ubiquinol-cytochrome C reductase iron-sulfur subunit (EC 1.10.2.2)	0	543	543	1290	123964	0.99992	1	Non-essential
fig|279238.18.peg.697		PATRIC.279238.18.NC_007794.CDS.715256.715477.rev	CDS	715256	715477	222	-	PGF_02594125		73		hypothetical protein	0	219	219	546	123964	0.99992	1	Non-essential
fig|279238.18.peg.698	Saro_0679	PATRIC.279238.18.NC_007794.CDS.715567.716622.rev	CDS	715567	716622	1056	-	PGF_02098447	YP_495960.1	351		SAM-dependent methyltransferase, MidA	0	1053	1053	222	123964	0.99992	1	Non-essential
fig|279238.18.peg.699	Saro_0680	PATRIC.279238.18.NC_007794.CDS.716619.717518.rev	CDS	716619	717518	900	-	PGF_05621995	YP_495961.1	299		Prolipoprotein diacylglyceryl transferase	0	897	897	1056	123964	0.99992	1	Non-essential
fig|279238.18.peg.700	Saro_0681	PATRIC.279238.18.NC_007794.CDS.717676.719388.fwd	CDS	717676	719388	1713	+	PGF_00734739	YP_495962.1	570		Long-chain-fatty-acid--CoA ligase (EC 6.2.1.3)	0	1710	1710	900	123964	0.99992	1	Non-essential
fig|279238.18.peg.701	Saro_0682	PATRIC.279238.18.NC_007794.CDS.719453.722191.fwd	CDS	719453	722191	2739	+	PGF_05562713	YP_495963.1	912		[Protein-PII] uridylyltransferase (EC 2.7.7.59) / [Protein-PII]-UMP uridylyl-removing enzyme	0	2736	2736	1713	123964	0.99992	1	Non-essential
fig|279238.18.peg.702	Saro_0683	PATRIC.279238.18.NC_007794.CDS.722249.722809.fwd	CDS	722249	722809	561	+	PGF_09061641	YP_495964.1	186		UPF0301 protein YqgE	0	558	558	2739	123964	0.99992	1	Non-essential
fig|279238.18.peg.703	Saro_0684	PATRIC.279238.18.NC_007794.CDS.722881.723945.fwd	CDS	722881	723945	1065	+	PGF_00012336	YP_495965.1	354		Homoserine O-succinyltransferase (EC 2.3.1.46)	0	1062	1062	561	123964	0.99992	1	Non-essential
fig|279238.18.peg.704	Saro_0685	PATRIC.279238.18.NC_007794.CDS.724127.724330.fwd	CDS	724127	724330	204	+	PGF_03818138	YP_495966.1	67	rpmI	LSU ribosomal protein L35p	0	201	201	1065	123964	0.99992	1	Non-essential
fig|279238.18.peg.705	Saro_0686	PATRIC.279238.18.NC_007794.CDS.724344.724706.fwd	CDS	724344	724706	363	+	PGF_00016358	YP_495967.1	120	rplT	LSU ribosomal protein L20p	0	360	360	204	123964	0.99992	1	Non-essential
fig|279238.18.peg.706	Saro_0687	PATRIC.279238.18.NC_007794.CDS.724842.725723.fwd	CDS	724842	725723	882	+	PGF_10272075	YP_495968.1	293		Transcriptional regulator, AraC family	0	879	879	363	123964	0.99992	1	Non-essential
fig|279238.18.peg.707	Saro_0688	PATRIC.279238.18.NC_007794.CDS.725769.726869.fwd	CDS	725769	726869	1101	+	PGF_02019462	YP_495969.1	366	pheS	Phenylalanyl-tRNA synthetase alpha chain (EC 6.1.1.20)	0	1098	1098	882	123964	0.99992	1	Non-essential
fig|279238.18.peg.708	Saro_0689	PATRIC.279238.18.NC_007794.CDS.726866.729256.fwd	CDS	726866	729256	2391	+	PGF_00033095	YP_495970.1	796	pheT	Phenylalanyl-tRNA synthetase beta chain (EC 6.1.1.20)	0	2388	2388	1101	123964	0.99992	1	Non-essential
fig|279238.18.peg.709	Saro_0690	PATRIC.279238.18.NC_007794.CDS.729333.730856.fwd	CDS	729333	730856	1524	+	PGF_00030643	YP_495971.1	507		Peptide chain release factor 3	0	1521	1521	2391	123964	0.99992	1	Non-essential
fig|279238.18.peg.710	Saro_0691	PATRIC.279238.18.NC_007794.CDS.730917.731789.fwd	CDS	730917	731789	873	+	PGF_02601594	YP_495972.1	290		Hydrolase, HAD superfamily	0	870	870	1524	123964	0.99992	1	Non-essential
fig|279238.18.peg.711	Saro_0692	PATRIC.279238.18.NC_007794.CDS.731798.732535.fwd	CDS	731798	732535	738	+	PGF_00725031	YP_495973.1	245		Metal-dependent hydrolase	0	735	735	873	123964	0.99992	1	Non-essential
fig|279238.18.peg.712	Saro_0693	PATRIC.279238.18.NC_007794.CDS.732711.733049.fwd	CDS	732711	733049	339	+	PGF_01681855	YP_495974.1	112		Nitrogen regulatory protein P-II, GlnK	0	336	336	738	123964	0.99992	1	Non-essential
fig|279238.18.peg.713	Saro_0694	PATRIC.279238.18.NC_007794.CDS.733085.734404.fwd	CDS	733085	734404	1320	+	PGF_06614457	YP_495975.1	439		Ammonium transporter	0	1317	1317	339	123964	0.99992	1	Non-essential
fig|279238.18.peg.714	Saro_0695	PATRIC.279238.18.NC_007794.CDS.734586.735704.fwd	CDS	734586	735704	1119	+	PGF_02254418	YP_495976.1	372		Biosynthetic Aromatic amino acid aminotransferase beta (EC 2.6.1.57) @ Histidinol-phosphate aminotransferase (EC 2.6.1.9)	0	1116	1116	1320	123964	0.99992	1	Non-essential
fig|279238.18.peg.715	Saro_0696	PATRIC.279238.18.NC_007794.CDS.735686.736654.fwd	CDS	735686	736654	969	+	PGF_02323834	YP_495977.1	322		Cyclohexadienyl dehydrogenase (EC 1.3.1.12)(EC 1.3.1.43)	0	966	966	1119	123964	0.99992	1	Non-essential
fig|279238.18.peg.716	Saro_0697	PATRIC.279238.18.NC_007794.CDS.736651.737943.rev	CDS	736651	737943	1293	-	PGF_00905234	YP_495978.1	430		Manganese transport protein MntH	0	1290	1290	969	123964	0.99992	1	Non-essential
fig|279238.18.peg.717	Saro_0698	PATRIC.279238.18.NC_007794.CDS.737927.738631.rev	CDS	737927	738631	705	-	PGF_05366541	YP_495979.1	234		1-acyl-sn-glycerol-3-phosphate acyltransferase	0	702	702	1293	123964	0.99992	1	Non-essential
fig|279238.18.peg.718	Saro_0699	PATRIC.279238.18.NC_007794.CDS.738625.739173.rev	CDS	738625	739173	549	-	PGF_00044963	YP_495980.1	182		YdcF-like protein	0	546	546	705	123964	0.99992	1	Non-essential
fig|279238.18.peg.719	Saro_0700	PATRIC.279238.18.NC_007794.CDS.739170.740084.rev	CDS	739170	740084	915	-	PGF_06162541	YP_495981.1	304		Cell-division-associated, ABC-transporter-like signaling protein FtsX	0	912	912	549	123964	0.99992	1	Non-essential
fig|279238.18.peg.720	Saro_0701	PATRIC.279238.18.NC_007794.CDS.740102.740866.rev	CDS	740102	740866	765	-	PGF_06857975	YP_495982.1	254		Cell-division-associated, ABC-transporter-like signaling protein FtsE	0	762	762	915	123964	0.99992	1	Non-essential
fig|279238.18.peg.721	Saro_0702	PATRIC.279238.18.NC_007794.CDS.741396.741899.fwd	CDS	741396	741899	504	+	PGF_08225224	YP_495983.1	167		hypothetical protein	0	501	501	765	123964	0.99992	1	Non-essential
fig|279238.18.peg.722	Saro_0703	PATRIC.279238.18.NC_007794.CDS.742296.743213.rev	CDS	742296	743213	918	-	PGF_10562764	YP_495984.1	305		Short-chain dehydrogenase/reductase SDR?	0	915	915	504	123964	0.99992	1	Non-essential
fig|279238.18.peg.723	Saro_0704	PATRIC.279238.18.NC_007794.CDS.743286.746729.rev	CDS	743286	746729	3444	-	PGF_00037522	YP_495985.1	1147		Proline dehydrogenase (EC 1.5.5.2) / Delta-1-pyrroline-5-carboxylate dehydrogenase (EC 1.2.1.88)	0	3441	3441	918	123964	0.99992	1	Non-essential
fig|279238.18.peg.724	Saro_0705	PATRIC.279238.18.NC_007794.CDS.746833.747303.fwd	CDS	746833	747303	471	+	PGF_01077980	YP_495986.1	156		PutR, transcriptional activator of PutA and PutP	0	468	468	3444	123964	0.99992	1	Non-essential
fig|279238.18.peg.725	Saro_0706	PATRIC.279238.18.NC_007794.CDS.747278.747901.rev	CDS	747278	747901	624	-	PGF_10521958	YP_495987.1	207		Transcriptional regulator, AcrR family	0	621	621	471	123964	0.99992	1	Non-essential
fig|279238.18.peg.726	Saro_0707	PATRIC.279238.18.NC_007794.CDS.747979.749004.fwd	CDS	747979	749004	1026	+	PGF_00066487	YP_495988.1	341		Vanillate monooxygenase( EC:1.14.13.82 )	0	1023	1023	624	123964	0.99992	1	Non-essential
fig|279238.18.peg.727	Saro_0708	PATRIC.279238.18.NC_007794.CDS.749075.749500.rev	CDS	749075	749500	426	-	PGF_10373523	YP_495989.1	141		putative membrane protein	0	423	423	1026	123964	0.99992	1	Non-essential
fig|279238.18.peg.728	Saro_0709	PATRIC.279238.18.NC_007794.CDS.749500.749889.rev	CDS	749500	749889	390	-	PGF_08225224	YP_495990.1	129		hypothetical protein	0	387	387	426	123964	0.99992	1	Non-essential
fig|279238.18.peg.729	Saro_0710	PATRIC.279238.18.NC_007794.CDS.749871.750902.rev	CDS	749871	750902	1032	-	PGF_08225224	YP_495991.1	343		hypothetical protein	0	1029	1029	390	123964	0.99992	1	Non-essential
fig|279238.18.peg.730	Saro_0711	PATRIC.279238.18.NC_007794.CDS.750994.752226.rev	CDS	750994	752226	1233	-	PGF_08225224	YP_495992.1	410		hypothetical protein	0	1230	1230	1032	123964	0.99992	1	Non-essential
fig|279238.18.peg.731	Saro_0712	PATRIC.279238.18.NC_007794.CDS.752468.753583.fwd	CDS	752468	753583	1116	+	PGF_04125042	YP_495993.1	371		2-polyprenyl-6-methoxyphenol hydroxylase and related FAD-dependent oxidoreductases	0	1113	1113	1233	123964	0.99992	1	Non-essential
fig|279238.18.peg.732	Saro_0713	PATRIC.279238.18.NC_007794.CDS.753607.754509.fwd	CDS	753607	754509	903	+	PGF_00016567	YP_495994.1	300		Lactoylglutathione lyase and related lyases	0	900	900	1116	123964	0.99992	1	Non-essential
fig|279238.18.peg.733	Saro_0714	PATRIC.279238.18.NC_007794.CDS.754513.755670.fwd	CDS	754513	755670	1158	+	PGF_00410377	YP_495995.1	385		Bll6428 protein	0	1155	1155	903	123964	0.99992	1	Non-essential
fig|279238.18.peg.734	Saro_0715	PATRIC.279238.18.NC_007794.CDS.755671.756129.fwd	CDS	755671	756129	459	+	PGF_08225224	YP_495996.1	152		hypothetical protein	0	456	456	1158	123964	0.99992	1	Non-essential
fig|279238.18.peg.735	Saro_0716	PATRIC.279238.18.NC_007794.CDS.756152.756931.fwd	CDS	756152	756931	780	+	PGF_09583846	YP_495997.1	259		Metal-dependent hydrolase	0	777	777	459	123964	0.99992	1	Non-essential
fig|279238.18.peg.736	Saro_0717	PATRIC.279238.18.NC_007794.CDS.756948.757568.rev	CDS	756948	757568	621	-	PGF_03760224	YP_495998.1	206	bioD	Dethiobiotin synthase BioD (EC 6.3.3.3)	0	618	618	780	123964	0.99992	1	Non-essential
fig|279238.18.peg.737	Saro_0718	PATRIC.279238.18.NC_007794.CDS.757565.758713.rev	CDS	757565	758713	1149	-	PGF_07541421	YP_495999.1	382		8-amino-7-oxononanoate synthase (EC 2.3.1.47)	0	1146	1146	621	123964	0.99992	1	Non-essential
fig|279238.18.peg.738	Saro_0719	PATRIC.279238.18.NC_007794.CDS.758713.759783.rev	CDS	758713	759783	1071	-	PGF_01400330	YP_496000.1	356		Biotin synthase (EC 2.8.1.6)	0	1068	1068	1149	123964	0.99992	1	Non-essential
fig|279238.18.peg.739	Saro_0720	PATRIC.279238.18.NC_007794.CDS.759902.760549.rev	CDS	759902	760549	648	-	PGF_00416230	YP_496001.1	215		Capsular polysaccharide ABC transporter, ATP-binding protein KpsT	0	645	645	1071	123964	0.99992	1	Non-essential
fig|279238.18.peg.740	Saro_0721	PATRIC.279238.18.NC_007794.CDS.760546.761343.rev	CDS	760546	761343	798	-	PGF_00416235	YP_496002.1	265		Capsular polysaccharide ABC transporter, permease protein KpsM	0	795	795	648	123964	0.99992	1	Non-essential
fig|279238.18.peg.741	Saro_0722	PATRIC.279238.18.NC_007794.CDS.761345.762502.rev	CDS	761345	762502	1158	-	PGF_09349532	YP_496003.1	385		Capsular polysaccharide export system inner membrane protein KpsE	0	1155	1155	798	123964	0.99992	1	Non-essential
fig|279238.18.peg.742	Saro_0723	PATRIC.279238.18.NC_007794.CDS.762499.763257.rev	CDS	762499	763257	759	-	PGF_02594126	YP_496004.1	252		hypothetical protein	0	756	756	1158	123964	0.99992	1	Non-essential
fig|279238.18.peg.743	Saro_0724	PATRIC.279238.18.NC_007794.CDS.763254.765296.rev	CDS	763254	765296	2043	-	PGF_04305571	YP_496005.1	680		Glycosyltransferase	0	2040	2040	759	123964	0.99992	1	Non-essential
fig|279238.18.peg.744	Saro_0725	PATRIC.279238.18.NC_007794.CDS.765335.767341.rev	CDS	765335	767341	2007	-	PGF_02594127	YP_496006.1	668		Type V secretory pathway, adhesin AidA	0	2004	2004	2043	123964	0.99992	1	Non-essential
fig|279238.18.peg.745	Saro_0726	PATRIC.279238.18.NC_007794.CDS.767334.768185.rev	CDS	767334	768185	852	-	PGF_00039342	YP_496007.1	283		2-Keto-3-deoxy-D-manno-octulosonate-8-phosphate synthase (EC 2.5.1.55)	0	849	849	2007	123964	0.99992	1	Non-essential
fig|279238.18.peg.746	Saro_0727	PATRIC.279238.18.NC_007794.CDS.768182.769204.rev	CDS	768182	769204	1023	-	PGF_00420903	YP_496008.1	340		D-arabinose-5-phosphate isomerase (EC 5.3.1.13)	0	1020	1020	852	123964	0.99992	1	Non-essential
fig|279238.18.peg.747	Saro_0728	PATRIC.279238.18.NC_007794.CDS.769458.770159.rev	CDS	769458	770159	702	-	PGF_08225224	YP_496009.1	233		hypothetical protein	0	699	699	1023	123964	0.99992	1	Non-essential
fig|279238.18.peg.748	Saro_0729	PATRIC.279238.18.NC_007794.CDS.770732.772492.rev	CDS	770732	772492	1761	-	PGF_00009746	YP_496010.1	586		Glycosyltransferase	0	1758	1758	702	123964	0.99992	1	Non-essential
fig|279238.18.peg.749	Saro_0730	PATRIC.279238.18.NC_007794.CDS.772489.773442.rev	CDS	772489	773442	954	-	PGF_08225224	YP_496011.1	317		hypothetical protein	0	951	951	1761	123964	0.99992	1	Non-essential
fig|279238.18.peg.750	Saro_0731	PATRIC.279238.18.NC_007794.CDS.773446.774426.rev	CDS	773446	774426	981	-	PGF_02594129	YP_496012.1	326		Capsular polysaccharide biosynthesis/export periplasmic protein WcbA	0	978	978	954	123964	0.99992	1	Non-essential
fig|279238.18.peg.751	Saro_0732	PATRIC.279238.18.NC_007794.CDS.774648.775061.fwd	CDS	774648	775061	414	+	PGF_00024475	YP_496013.1	137		NAD-dependent formate dehydrogenase gamma subunit	0	411	411	981	123964	0.99992	1	Non-essential
fig|279238.18.peg.752	Saro_0733	PATRIC.279238.18.NC_007794.CDS.775058.776596.fwd	CDS	775058	776596	1539	+	PGF_00024470	YP_496014.1	512		NAD-dependent formate dehydrogenase beta subunit	0	1536	1536	414	123964	0.99992	1	Non-essential
fig|279238.18.peg.753	Saro_0734	PATRIC.279238.18.NC_007794.CDS.776593.777126.fwd	CDS	776593	777126	534	+	PGF_02230794	YP_496015.1	177		Molybdenum cofactor guanylyltransferase (EC 2.7.7.77)	0	531	531	1539	123964	0.99992	1	Non-essential
fig|279238.18.peg.754	Saro_0735	PATRIC.279238.18.NC_007794.CDS.777116.779974.fwd	CDS	777116	779974	2859	+	PGF_04510997	YP_496016.1	952		NAD-dependent formate dehydrogenase alpha subunit	0	2856	2856	534	123964	0.99992	1	Non-essential
fig|279238.18.peg.755	Saro_0736	PATRIC.279238.18.NC_007794.CDS.779971.780237.fwd	CDS	779971	780237	267	+	PGF_08125427	YP_496017.1	88		hypothetical protein	0	264	264	2859	123964	0.99992	1	Non-essential
fig|279238.18.peg.756	Saro_0737	PATRIC.279238.18.NC_007794.CDS.780227.781012.fwd	CDS	780227	781012	786	+	PGF_01668012	YP_496018.1	261		Sulfur carrier protein FdhD	0	783	783	267	123964	0.99992	1	Non-essential
fig|279238.18.peg.757	Saro_0738	PATRIC.279238.18.NC_007794.CDS.780966.781355.rev	CDS	780966	781355	390	-	PGF_09666309	YP_496019.1	129		Two-component transcriptional response regulator, LuxR family	0	387	387	786	123964	0.99992	1	Non-essential
fig|279238.18.peg.758	Saro_0739	PATRIC.279238.18.NC_007794.CDS.781532.782284.fwd	CDS	781532	782284	753	+	PGF_08225224	YP_496020.1	250		hypothetical protein	0	750	750	390	123964	0.99992	1	Non-essential
fig|279238.18.peg.759	Saro_0740	PATRIC.279238.18.NC_007794.CDS.782489.784855.fwd	CDS	782489	784855	2367	+	PGF_03313638	YP_496021.1	788		Glycosyltransferase	0	2364	2364	753	123964	0.99992	1	Non-essential
fig|279238.18.peg.760		PATRIC.279238.18.NC_007794.CDS.784818.784931.rev	CDS	784818	784931	114	-	PGF_02594131		37		hypothetical protein	0	111	111	2367	123964	0.99992	1	Non-essential
fig|279238.18.peg.761	Saro_0741	PATRIC.279238.18.NC_007794.CDS.784953.786134.fwd	CDS	784953	786134	1182	+	PGF_00802791	YP_496022.1	393		FIG01423360: glycoside hydrolase	0	1179	1179	114	123964	0.99992	1	Non-essential
fig|279238.18.peg.762	Saro_0742	PATRIC.279238.18.NC_007794.CDS.786182.787222.fwd	CDS	786182	787222	1041	+	PGF_00019279	YP_496023.1	346		Mannose-1-phosphate guanylyltransferase (EC 2.7.7.13)	0	1038	1038	1182	123964	0.99992	1	Non-essential
fig|279238.18.peg.763	Saro_0743	PATRIC.279238.18.NC_007794.CDS.787219.788022.fwd	CDS	787219	788022	804	+	PGF_06400908	YP_496024.1	267		Mannose-6-phosphate isomerase (EC 5.3.1.8)	0	801	801	1041	123964	0.99992	1	Non-essential
fig|279238.18.peg.764	Saro_0744	PATRIC.279238.18.NC_007794.CDS.788298.789335.fwd	CDS	788298	789335	1038	+	PGF_04305571	YP_496025.1	345		Glycosyltransferase	0	1035	1035	804	123964	0.99992	1	Non-essential
fig|279238.18.peg.765		PATRIC.279238.18.NC_007794.CDS.789489.789617.fwd	CDS	789489	789617	129	+	PGF_02594132		42		hypothetical protein	0	126	126	1038	123964	0.99992	1	Non-essential
fig|279238.18.peg.766	Saro_0745	PATRIC.279238.18.NC_007794.CDS.789614.790894.fwd	CDS	789614	790894	1281	+	PGF_00416309	YP_496026.1	426		Capsular polysaccharide glycosyltransferase biosynthesis protein WcbB	0	1278	1278	129	123964	0.99992	1	Non-essential
fig|279238.18.peg.767	Saro_0746	PATRIC.279238.18.NC_007794.CDS.790947.792065.fwd	CDS	790947	792065	1119	+	PGF_09349532	YP_496027.1	372		Capsular polysaccharide export system inner membrane protein KpsE	0	1116	1116	1281	123964	0.99992	1	Non-essential
fig|279238.18.peg.768	Saro_0747	PATRIC.279238.18.NC_007794.CDS.792113.792868.fwd	CDS	792113	792868	756	+	PGF_00416235	YP_496028.1	251		Capsular polysaccharide ABC transporter, permease protein KpsM	0	753	753	1119	123964	0.99992	1	Non-essential
fig|279238.18.peg.769	Saro_0748	PATRIC.279238.18.NC_007794.CDS.792865.793563.fwd	CDS	792865	793563	699	+	PGF_00416230	YP_496029.1	232		Capsular polysaccharide ABC transporter, ATP-binding protein KpsT	0	696	696	756	123964	0.99992	1	Non-essential
fig|279238.18.peg.770	Saro_0749	PATRIC.279238.18.NC_007794.CDS.793671.794450.fwd	CDS	793671	794450	780	+	PGF_08225224	YP_496030.1	259		hypothetical protein	0	777	777	699	123964	0.99992	1	Non-essential
fig|279238.18.peg.771	Saro_0750	PATRIC.279238.18.NC_007794.CDS.794456.796771.fwd	CDS	794456	796771	2316	+	PGF_00416309	YP_496031.1	771		Capsular polysaccharide glycosyltransferase biosynthesis protein WcbB	0	2313	2313	780	123964	0.99992	1	Non-essential
fig|279238.18.peg.772	Saro_0751	PATRIC.279238.18.NC_007794.CDS.796879.797691.fwd	CDS	796879	797691	813	+	PGF_02594133	YP_496032.1	270		SAM-dependent methyltransferase	0	810	810	2316	123964	0.99992	1	Non-essential
fig|279238.18.peg.773	Saro_0752	PATRIC.279238.18.NC_007794.CDS.797758.799029.fwd	CDS	797758	799029	1272	+	PGF_04305571	YP_496033.1	423		Glycosyltransferase	0	1269	1269	813	123964	0.99992	1	Non-essential
fig|279238.18.peg.774	Saro_0753	PATRIC.279238.18.NC_007794.CDS.799043.800221.fwd	CDS	799043	800221	1179	+	PGF_00944330	YP_496034.1	392		Capsular polysaccharide biosynthesis/export periplasmic protein WcbC	0	1176	1176	1272	123964	0.99992	1	Non-essential
fig|279238.18.peg.775	Saro_0754	PATRIC.279238.18.NC_007794.CDS.800381.802510.fwd	CDS	800381	802510	2130	+	PGF_00067569	YP_496035.1	709		Zinc-regulated outer membrane receptor	0	2127	2127	1179	123964	0.99992	1	Non-essential
fig|279238.18.peg.776	Saro_0755	PATRIC.279238.18.NC_007794.CDS.802606.803580.rev	CDS	802606	803580	975	-	PGF_09774558	YP_496036.1	324		Transcriptional regulator, LacI family	0	972	972	2130	123964	0.99992	1	Non-essential
fig|279238.18.peg.777	Saro_0756	PATRIC.279238.18.NC_007794.CDS.803799.805238.fwd	CDS	803799	805238	1440	+	PGF_07639199	YP_496037.1	479		Xylulose kinase (EC 2.7.1.17)	0	1437	1437	975	123964	0.99992	1	Non-essential
fig|279238.18.peg.778	Saro_0757	PATRIC.279238.18.NC_007794.CDS.805250.806563.fwd	CDS	805250	806563	1314	+	PGF_00067063	YP_496038.1	437		Xylose isomerase (EC 5.3.1.5)	0	1311	1311	1440	123964	0.99992	1	Non-essential
fig|279238.18.peg.779	Saro_0758	PATRIC.279238.18.NC_007794.CDS.807011.807907.rev	CDS	807011	807907	897	-	PGF_10528786	YP_496039.1	298		Transcriptional regulator, AraC family	0	894	894	1314	123964	0.99992	1	Non-essential
fig|279238.18.peg.780	Saro_0759	PATRIC.279238.18.NC_007794.CDS.807907.809118.rev	CDS	807907	809118	1212	-	PGF_09084671	YP_496040.1	403		Putative cytochrome P450 hydroxylase	0	1209	1209	897	123964	0.99992	1	Non-essential
fig|279238.18.peg.781	Saro_0760	PATRIC.279238.18.NC_007794.CDS.809121.811361.rev	CDS	809121	811361	2241	-	PGF_10537966	YP_496041.1	746		TonB-dependent receptor	0	2238	2238	1212	123964	0.99992	1	Non-essential
fig|279238.18.peg.782		PATRIC.279238.18.NC_007794.CDS.811607.811723.fwd	CDS	811607	811723	117	+	PGF_08225224		38		hypothetical protein	0	114	114	2241	123964	0.99992	1	Non-essential
fig|279238.18.peg.783	Saro_0762	PATRIC.279238.18.NC_007794.CDS.812004.812432.fwd	CDS	812004	812432	429	+	PGF_02602425	YP_496042.1	142		hypothetical protein	0	426	426	117	123964	0.99992	1	Non-essential
fig|279238.18.peg.784	Saro_0763	PATRIC.279238.18.NC_007794.CDS.812451.813524.rev	CDS	812451	813524	1074	-	PGF_08225224	YP_496043.1	357		hypothetical protein	0	1071	1071	429	123964	0.99992	1	Non-essential
fig|279238.18.peg.785	Saro_0764	PATRIC.279238.18.NC_007794.CDS.813526.816048.rev	CDS	813526	816048	2523	-	PGF_00028973	YP_496044.1	840		P pilus assembly protein, porin PapC	0	2520	2520	1074	123964	0.99992	1	Non-essential
fig|279238.18.peg.786	Saro_0765	PATRIC.279238.18.NC_007794.CDS.816051.816773.rev	CDS	816051	816773	723	-	PGF_02969043	YP_496045.1	240		hypothetical protein	0	720	720	2523	123964	0.99992	1	Non-essential
fig|279238.18.peg.787	Saro_0766	PATRIC.279238.18.NC_007794.CDS.816842.817414.rev	CDS	816842	817414	573	-	PGF_08225224	YP_496046.1	190		hypothetical protein	0	570	570	723	123964	0.99992	1	Non-essential
fig|279238.18.peg.788	Saro_0767	PATRIC.279238.18.NC_007794.CDS.817414.817674.rev	CDS	817414	817674	261	-	PGF_02602426	YP_496047.1	86		hypothetical protein	0	258	258	573	123964	0.99992	1	Non-essential
fig|279238.18.peg.789	Saro_0768	PATRIC.279238.18.NC_007794.CDS.818022.818591.rev	CDS	818022	818591	570	-	PGF_00214711	YP_496048.1	189		hypothetical protein	0	567	567	261	123964	0.99992	1	Non-essential
fig|279238.18.peg.790	Saro_0769	PATRIC.279238.18.NC_007794.CDS.818597.819172.rev	CDS	818597	819172	576	-	PGF_07101060	YP_496049.1	191		hypothetical protein	0	573	573	570	123964	0.99992	1	Non-essential
fig|279238.18.peg.791	Saro_0770	PATRIC.279238.18.NC_007794.CDS.819213.819746.rev	CDS	819213	819746	534	-	PGF_02596280	YP_496050.1	177		hypothetical protein	0	531	531	576	123964	0.99992	1	Non-essential
fig|279238.18.peg.792	Saro_0771	PATRIC.279238.18.NC_007794.CDS.819769.820344.rev	CDS	819769	820344	576	-	PGF_08225224	YP_496051.1	191		hypothetical protein	0	573	573	534	123964	0.99992	1	Non-essential
fig|279238.18.peg.793	Saro_0772	PATRIC.279238.18.NC_007794.CDS.820417.820674.rev	CDS	820417	820674	258	-	PGF_08225224	YP_496052.1	85		hypothetical protein	0	255	255	576	123964	0.99992	1	Non-essential
fig|279238.18.peg.794	Saro_0774	PATRIC.279238.18.NC_007794.CDS.822519.823604.rev	CDS	822519	823604	1086	-	PGF_00016130	YP_496054.1	361		L-lactate dehydrogenase	0	1083	1083	258	123964	0.99992	1	Non-essential
fig|279238.18.peg.795	Saro_0775	PATRIC.279238.18.NC_007794.CDS.823625.824614.rev	CDS	823625	824614	990	-	PGF_00185713	YP_496055.1	329		hypothetical protein	0	987	987	1086	123964	0.99992	1	Non-essential
fig|279238.18.peg.796	Saro_0776	PATRIC.279238.18.NC_007794.CDS.824644.825819.rev	CDS	824644	825819	1176	-	PGF_08225224	YP_496056.1	391		hypothetical protein	0	1173	1173	990	123964	0.99992	1	Non-essential
fig|279238.18.peg.797	Saro_0777	PATRIC.279238.18.NC_007794.CDS.825873.826031.rev	CDS	825873	826031	159	-	PGF_00364568	YP_496057.1	52		hypothetical protein	0	156	156	1176	123964	0.99992	1	Non-essential
fig|279238.18.peg.798	Saro_0778	PATRIC.279238.18.NC_007794.CDS.826510.827112.fwd	CDS	826510	827112	603	+	PGF_07182652	YP_496058.1	200		Transcriptional regulator, AcrR family	0	600	600	159	123964	0.99992	1	Non-essential
fig|279238.18.peg.799	Saro_0779	PATRIC.279238.18.NC_007794.CDS.827289.829526.fwd	CDS	827289	829526	2238	+	PGF_10537966	YP_496059.1	745		TonB-dependent receptor	0	2235	2235	603	123964	0.99992	1	Non-essential
fig|279238.18.peg.800	Saro_0780	PATRIC.279238.18.NC_007794.CDS.829618.830526.fwd	CDS	829618	830526	909	+	PGF_00000884	YP_496060.1	302		FIG00879036: hypothetical protein	0	906	906	2238	123964	0.99992	1	Non-essential
fig|279238.18.peg.801	Saro_0781	PATRIC.279238.18.NC_007794.CDS.830561.830965.fwd	CDS	830561	830965	405	+	PGF_12833056	YP_496061.1	134		hypothetical protein	0	402	402	909	123964	0.99992	1	Non-essential
fig|279238.18.peg.802	Saro_0782	PATRIC.279238.18.NC_007794.CDS.831038.831862.fwd	CDS	831038	831862	825	+	PGF_00938072	YP_496062.1	274		Phytanoyl-CoA dioxygenase	0	822	822	405	123964	0.99992	1	Non-essential
fig|279238.18.peg.803		PATRIC.279238.18.NC_007794.CDS.831801.832028.rev	CDS	831801	832028	228	-	PGF_01000105		75		Mobile element protein	0	225	225	825	123964	0.99992	1	Non-essential
fig|279238.18.peg.804	Saro_0784	PATRIC.279238.18.NC_007794.CDS.832239.832796.rev	CDS	832239	832796	558	-	PGF_07182652	YP_496063.1	185		Transcriptional regulator, AcrR family	0	555	555	228	123964	0.99992	1	Non-essential
fig|279238.18.peg.805	Saro_0785	PATRIC.279238.18.NC_007794.CDS.832996.833913.fwd	CDS	832996	833913	918	+	PGF_00000884	YP_496064.1	305		FIG00879036: hypothetical protein	0	915	915	558	123964	0.99992	1	Non-essential
fig|279238.18.peg.806	Saro_0786	PATRIC.279238.18.NC_007794.CDS.833906.834310.fwd	CDS	833906	834310	405	+	PGF_10462339	YP_496065.1	134		hypothetical protein	0	402	402	918	123964	0.99992	1	Non-essential
fig|279238.18.peg.807	Saro_0787	PATRIC.279238.18.NC_007794.CDS.834388.836754.fwd	CDS	834388	836754	2367	+	PGF_10537966	YP_496066.1	788		TonB-dependent receptor	0	2364	2364	405	123964	0.99992	1	Non-essential
fig|279238.18.peg.808	Saro_0788	PATRIC.279238.18.NC_007794.CDS.836836.837762.fwd	CDS	836836	837762	927	+	PGF_02601696	YP_496067.1	308		Esterase/lipase-like	1	924	535	2367	123964	0.99992	1	Non-essential
fig|279238.18.peg.809	Saro_0789	PATRIC.279238.18.NC_007794.CDS.837765.839096.fwd	CDS	837765	839096	1332	+	PGF_00071796	YP_496068.1	443		glycoside hydrolase family protein	0	1329	1329	391	10953	1	1	Non-essential
fig|279238.18.peg.810	Saro_0790	PATRIC.279238.18.NC_007794.CDS.839311.839643.rev	CDS	839311	839643	333	-	PGF_09978608	YP_496069.1	110		Transposase	0	330	330	1332	10953	1	1	Non-essential
fig|279238.18.peg.811	Saro_0791	PATRIC.279238.18.NC_007794.CDS.840137.840940.fwd	CDS	840137	840940	804	+	PGF_00427098	YP_496070.1	267		FIG00637171: hypothetical protein	0	801	801	333	10953	1	1	Non-essential
fig|279238.18.peg.812	Saro_0792	PATRIC.279238.18.NC_007794.CDS.841071.842240.fwd	CDS	841071	842240	1170	+	PGF_00066715	YP_496071.1	389		Aspartate aminotransferase (EC 2.6.1.1)	0	1167	1167	804	10953	1	1	Non-essential
fig|279238.18.peg.813	Saro_0793	PATRIC.279238.18.NC_007794.CDS.842319.843251.rev	CDS	842319	843251	933	-	PGF_10562764	YP_496072.1	310		Short-chain dehydrogenase/reductase SDR?	0	930	930	1170	10953	1	1	Non-essential
fig|279238.18.peg.814	Saro_0794	PATRIC.279238.18.NC_007794.CDS.843248.844180.rev	CDS	843248	844180	933	-	PGF_00926326	YP_496073.1	310		Dehydrogenases with different specificities (related to short-chain alcohol dehydrogenases)	0	930	930	933	10953	1	1	Non-essential
fig|279238.18.peg.815	Saro_0795	PATRIC.279238.18.NC_007794.CDS.844408.845796.fwd	CDS	844408	845796	1389	+	PGF_08139419	YP_496074.1	462		Uncharacterized MFS-type transporter	0	1386	1386	933	10953	1	1	Non-essential
fig|279238.18.peg.816	Saro_0796	PATRIC.279238.18.NC_007794.CDS.845889.846629.fwd	CDS	845889	846629	741	+	PGF_08225224	YP_496075.1	246		hypothetical protein	0	738	738	1389	10953	1	1	Non-essential
fig|279238.18.peg.817	Saro_0797	PATRIC.279238.18.NC_007794.CDS.846780.848210.fwd	CDS	846780	848210	1431	+	PGF_00401606	YP_496076.1	476		2-ketoglutaric semialdehyde dehydrogenase (EC 1.2.1.26)	0	1428	1428	741	10953	1	1	Non-essential
fig|279238.18.peg.818	Saro_0798	PATRIC.279238.18.NC_007794.CDS.848301.848978.fwd	CDS	848301	848978	678	+	PGF_08225224	YP_496077.1	225		hypothetical protein	1	675	650	1431	10953	1	1	Non-essential
fig|279238.18.peg.819	Saro_0799	PATRIC.279238.18.NC_007794.CDS.849016.850071.fwd	CDS	849016	850071	1056	+	PGF_00047206	YP_496078.1	351		2-amino-3-carboxymuconate-6-semialdehyde decarboxylase (EC 4.1.1.45)	0	1053	1053	653	110291	0.99999	1	Non-essential
fig|279238.18.peg.820	Saro_0800	PATRIC.279238.18.NC_007794.CDS.850094.851695.fwd	CDS	850094	851695	1602	+	PGF_09996723	YP_496079.1	533		Uncharacterized MFS-type transporter	0	1599	1599	1056	110291	0.99999	1	Non-essential
fig|279238.18.peg.821	Saro_0801	PATRIC.279238.18.NC_007794.CDS.851855.852331.rev	CDS	851855	852331	477	-	PGF_08225224	YP_496080.1	158		hypothetical protein	0	474	474	1602	110291	0.99999	1	Non-essential
fig|279238.18.peg.822	Saro_0802	PATRIC.279238.18.NC_007794.CDS.852328.853812.rev	CDS	852328	853812	1485	-	PGF_00016956	YP_496081.1	494		Lignostilbene-alpha,beta-dioxygenase and related enzymes	0	1482	1482	477	110291	0.99999	1	Non-essential
fig|279238.18.peg.823	Saro_0803	PATRIC.279238.18.NC_007794.CDS.853881.854354.fwd	CDS	853881	854354	474	+	PGF_10423881	YP_496082.1	157		Transcriptional regulator, MarR family	0	471	471	1485	110291	0.99999	1	Non-essential
fig|279238.18.peg.824	Saro_0804	PATRIC.279238.18.NC_007794.CDS.854402.855700.fwd	CDS	854402	855700	1299	+	PGF_08225224	YP_496083.1	432		hypothetical protein	0	1296	1296	474	110291	0.99999	1	Non-essential
fig|279238.18.peg.825	Saro_0805	PATRIC.279238.18.NC_007794.CDS.855927.857228.fwd	CDS	855927	857228	1302	+	PGF_00067607	YP_496084.1	433		Zn-dependent dipeptidase-like protein	0	1299	1299	1299	110291	0.99999	1	Non-essential
fig|279238.18.peg.826	Saro_0806	PATRIC.279238.18.NC_007794.CDS.857600.857980.fwd	CDS	857600	857980	381	+	PGF_06792997	YP_496085.1	126		Lactoylglutathione lyase and related lyases	0	378	378	1302	110291	0.99999	1	Non-essential
fig|279238.18.peg.827	Saro_0807	PATRIC.279238.18.NC_007794.CDS.858057.859466.rev	CDS	858057	859466	1410	-	PGF_06335969	YP_496086.1	469		Transcriptional regulator, Xre family	0	1407	1407	381	110291	0.99999	1	Non-essential
fig|279238.18.peg.828	Saro_0808	PATRIC.279238.18.NC_007794.CDS.859691.861217.fwd	CDS	859691	861217	1527	+	PGF_00037758	YP_496087.1	508		Propionyl-CoA carboxylase carboxyl transferase subunit (EC 6.4.1.3)	0	1524	1524	1410	110291	0.99999	1	Non-essential
fig|279238.18.peg.829	Saro_0809	PATRIC.279238.18.NC_007794.CDS.861245.862423.fwd	CDS	861245	862423	1179	+	PGF_08262214	YP_496088.1	392		3-ketoacyl-CoA thiolase (EC 2.3.1.16) @ Acetyl-CoA acetyltransferase (EC 2.3.1.9)	0	1176	1176	1527	110291	0.99999	1	Non-essential
fig|279238.18.peg.830	Saro_0810	PATRIC.279238.18.NC_007794.CDS.862426.862866.fwd	CDS	862426	862866	441	+	PGF_00021019	YP_496089.1	146		Methylmalonyl-CoA epimerase (EC 5.1.99.1) @ Ethylmalonyl-CoA epimerase	0	438	438	1179	110291	0.99999	1	Non-essential
fig|279238.18.peg.831	Saro_0811	PATRIC.279238.18.NC_007794.CDS.862984.865128.fwd	CDS	862984	865128	2145	+	PGF_00021021	YP_496090.1	714		Methylmalonyl-CoA mutase (EC 5.4.99.2) / B12 binding domain of Methylmalonyl-CoA mutase (EC 5.4.99.2)	0	2142	2142	441	110291	0.99999	1	Non-essential
fig|279238.18.peg.832	Saro_0813	PATRIC.279238.18.NC_007794.CDS.865399.866682.fwd	CDS	865399	866682	1284	+	PGF_04792526	YP_496092.1	427		O-acetylhomoserine sulfhydrylase (EC 2.5.1.49) @ O-succinylhomoserine sulfhydrylase (EC 2.5.1.48)	0	1281	1281	2145	110291	0.99999	1	Non-essential
fig|279238.18.peg.833	Saro_0814	PATRIC.279238.18.NC_007794.CDS.866733.867068.rev	CDS	866733	867068	336	-	PGF_01767794	YP_496093.1	111		Excinuclease ABC, C subunit-like	0	333	333	1284	110291	0.99999	1	Non-essential
fig|279238.18.peg.834	Saro_0815	PATRIC.279238.18.NC_007794.CDS.867522.869543.fwd	CDS	867522	869543	2022	+	PGF_02472165	YP_496094.1	673		Propionyl-CoA carboxylase biotin-containing subunit (EC 6.4.1.3)	0	2019	2019	336	110291	0.99999	1	Non-essential
fig|279238.18.peg.835	Saro_0816	PATRIC.279238.18.NC_007794.CDS.869612.871045.rev	CDS	869612	871045	1434	-	PGF_00420781	YP_496095.1	477		D-Lactate dehydrogenase, cytochrome c-dependent (EC 1.1.2.4)	0	1431	1431	2022	110291	0.99999	1	Non-essential
fig|279238.18.peg.836	Saro_0817	PATRIC.279238.18.NC_007794.CDS.871189.871578.fwd	CDS	871189	871578	390	+	PGF_01013154	YP_496096.1	129		Cytochrome c2	0	387	387	1434	110291	0.99999	1	Non-essential
fig|279238.18.peg.837	Saro_0818	PATRIC.279238.18.NC_007794.CDS.871589.873526.rev	CDS	871589	873526	1938	-	PGF_04031412	YP_496097.1	645		Alkyl sulfatase and related hydrolases, MBL-fold metallo-hydrolase superfamily	0	1935	1935	390	110291	0.99999	1	Non-essential
fig|279238.18.peg.838	Saro_0819	PATRIC.279238.18.NC_007794.CDS.873696.874724.fwd	CDS	873696	874724	1029	+	PGF_07410757	YP_496098.1	342		Aldose 1-epimerase (EC 5.1.3.3)	0	1026	1026	1938	110291	0.99999	1	Non-essential
fig|279238.18.peg.839	Saro_0820	PATRIC.279238.18.NC_007794.CDS.874729.874947.rev	CDS	874729	874947	219	-	PGF_04041007	YP_496099.1	72		hypothetical protein	0	216	216	1029	110291	0.99999	1	Non-essential
fig|279238.18.peg.840	Saro_0821	PATRIC.279238.18.NC_007794.CDS.875100.876857.rev	CDS	875100	876857	1758	-	PGF_00698381	YP_496100.1	585		AMP-binding enzyme, associated with serine palmitoyltransferase	0	1755	1755	219	110291	0.99999	1	Non-essential
fig|279238.18.peg.841	Saro_0822	PATRIC.279238.18.NC_007794.CDS.877251.877616.fwd	CDS	877251	877616	366	+	PGF_09027360	YP_496101.1	121		Regulatory protein RecX	0	363	363	1758	110291	0.99999	1	Non-essential
fig|279238.18.peg.842	Saro_0823	PATRIC.279238.18.NC_007794.CDS.877600.878097.fwd	CDS	877600	878097	498	+	PGF_10573514	YP_496102.1	165		Exported protein	0	495	495	366	110291	0.99999	1	Non-essential
fig|279238.18.peg.843	Saro_0824	PATRIC.279238.18.NC_007794.CDS.878184.878597.fwd	CDS	878184	878597	414	+	PGF_00024801	YP_496103.1	137		NADH:ubiquinone oxidoreductase 17.2 kD subunit	0	411	411	498	110291	0.99999	1	Non-essential
fig|279238.18.peg.844	Saro_0826	PATRIC.279238.18.NC_007794.CDS.879049.879840.rev	CDS	879049	879840	792	-	PGF_00016919	YP_496105.1	263	aat	Leucyl/phenylalanyl-tRNA--protein transferase (EC 2.3.2.6)	0	789	789	414	110291	0.99999	1	Non-essential
fig|279238.18.peg.845	Saro_0827	PATRIC.279238.18.NC_007794.CDS.880265.880684.fwd	CDS	880265	880684	420	+	PGF_04225951	YP_496106.1	139		Regulator of nucleoside diphosphate kinase	0	417	417	792	110291	0.99999	1	Non-essential
fig|279238.18.peg.846	Saro_0828	PATRIC.279238.18.NC_007794.CDS.880716.880988.fwd	CDS	880716	880988	273	+	PGF_02594137	YP_496107.1	90		Transcriptional regulator	0	270	270	420	110291	0.99999	1	Non-essential
fig|279238.18.peg.847	Saro_0829	PATRIC.279238.18.NC_007794.CDS.881069.881854.rev	CDS	881069	881854	786	-	PGF_12911587	YP_496108.1	261		hypothetical protein	0	783	783	273	110291	0.99999	1	Non-essential
fig|279238.18.peg.848	Saro_0830	PATRIC.279238.18.NC_007794.CDS.881925.882569.rev	CDS	881925	882569	645	-	PGF_02602440	YP_496109.1	214		hypothetical protein	0	642	642	786	110291	0.99999	1	Non-essential
fig|279238.18.peg.849	Saro_0831	PATRIC.279238.18.NC_007794.CDS.882900.883094.fwd	CDS	882900	883094	195	+	PGF_09669766	YP_496110.1	64		Protein translocase subunit SecE	0	192	192	645	110291	0.99999	1	Non-essential
fig|279238.18.peg.850	Saro_0832	PATRIC.279238.18.NC_007794.CDS.883127.883663.fwd	CDS	883127	883663	537	+	PGF_03174068	YP_496111.1	178		Transcription antitermination protein NusG	0	534	534	195	110291	0.99999	1	Non-essential
fig|279238.18.peg.851	Saro_0833	PATRIC.279238.18.NC_007794.CDS.883820.884251.fwd	CDS	883820	884251	432	+	PGF_07695531	YP_496112.1	143	rplK	LSU ribosomal protein L11p (L12e)	0	429	429	537	110291	0.99999	1	Non-essential
fig|279238.18.peg.852	Saro_0834	PATRIC.279238.18.NC_007794.CDS.884256.884957.fwd	CDS	884256	884957	702	+	PGF_00016357	YP_496113.1	233	rplA	LSU ribosomal protein L1p (L10Ae)	0	699	699	432	110291	0.99999	1	Non-essential
fig|279238.18.peg.853	Saro_0835	PATRIC.279238.18.NC_007794.CDS.885047.885244.fwd	CDS	885047	885244	198	+	PGF_00387523	YP_496114.1	65		hypothetical protein	0	195	195	702	110291	0.99999	1	Non-essential
fig|279238.18.peg.854	Saro_0836	PATRIC.279238.18.NC_007794.CDS.885225.885779.rev	CDS	885225	885779	555	-	PGF_03028407	YP_496115.1	184		y4mC gene in pNGR234a homolog	0	552	552	198	110291	0.99999	1	Non-essential
fig|279238.18.peg.855	Saro_0837	PATRIC.279238.18.NC_007794.CDS.885781.886479.rev	CDS	885781	886479	699	-	PGF_00402662	YP_496116.1	232		peptidyl-prolyl cis-trans isomerase A	0	696	696	555	110291	0.99999	1	Non-essential
fig|279238.18.peg.856	Saro_0838	PATRIC.279238.18.NC_007794.CDS.886512.888611.rev	CDS	886512	888611	2100	-	PGF_08225224	YP_496117.1	699		hypothetical protein	0	2097	2097	699	110291	0.99999	1	Non-essential
fig|279238.18.peg.857	Saro_0839	PATRIC.279238.18.NC_007794.CDS.888663.889424.rev	CDS	888663	889424	762	-	PGF_00013266	YP_496118.1	253		ADP-ribose pyrophosphatase of COG1058 family (EC 3.6.1.13)	0	759	759	2100	110291	0.99999	1	Non-essential
fig|279238.18.peg.858	Saro_0840	PATRIC.279238.18.NC_007794.CDS.889465.890988.rev	CDS	889465	890988	1524	-	PGF_05839013	YP_496119.1	507		Monooxygenase, flavin-binding family	0	1521	1521	762	110291	0.99999	1	Non-essential
fig|279238.18.peg.859	Saro_0841	PATRIC.279238.18.NC_007794.CDS.891079.892053.fwd	CDS	891079	892053	975	+	PGF_04846590	YP_496120.1	324		Magnesium and cobalt transport protein CorA	0	972	972	1524	110291	0.99999	1	Non-essential
fig|279238.18.peg.860	Saro_0842	PATRIC.279238.18.NC_007794.CDS.892151.892828.fwd	CDS	892151	892828	678	+	PGF_02787494	YP_496121.1	225		Phosphate transport regulator (distant homolog of PhoU)	0	675	675	975	110291	0.99999	1	Non-essential
fig|279238.18.peg.861	Saro_0843	PATRIC.279238.18.NC_007794.CDS.892853.893851.fwd	CDS	892853	893851	999	+	PGF_00037171	YP_496122.1	332		Probable low-affinity inorganic phosphate transporter	0	996	996	678	110291	0.99999	1	Non-essential
fig|279238.18.peg.862	Saro_0844	PATRIC.279238.18.NC_007794.CDS.893966.895585.fwd	CDS	893966	895585	1620	+	PGF_08225224	YP_496123.1	539		hypothetical protein	0	1617	1617	999	110291	0.99999	1	Non-essential
fig|279238.18.peg.863	Saro_0845	PATRIC.279238.18.NC_007794.CDS.895720.897009.fwd	CDS	895720	897009	1290	+	PGF_05402502	YP_496124.1	429		hypothetical protein	0	1287	1287	1620	110291	0.99999	1	Non-essential
fig|279238.18.peg.864	Saro_0846	PATRIC.279238.18.NC_007794.CDS.897013.898428.rev	CDS	897013	898428	1416	-	PGF_00048846	YP_496125.1	471		Ribosomal protein S12p Asp88 (E. coli) methylthiotransferase (EC 2.8.4.4)	0	1413	1413	1290	110291	0.99999	1	Non-essential
fig|279238.18.peg.865	Saro_0847	PATRIC.279238.18.NC_007794.CDS.898533.898943.fwd	CDS	898533	898943	411	+	PGF_02593344	YP_496126.1	136		hypothetical protein	0	408	408	1416	110291	0.99999	1	Non-essential
fig|279238.18.peg.866	Saro_0848	PATRIC.279238.18.NC_007794.CDS.898940.899983.rev	CDS	898940	899983	1044	-	PGF_03803035	YP_496127.1	347		Potassium channel protein	0	1041	1041	411	110291	0.99999	1	Non-essential
fig|279238.18.peg.867	Saro_0849	PATRIC.279238.18.NC_007794.CDS.899983.900738.rev	CDS	899983	900738	756	-	PGF_12769026	YP_496128.1	251		Membrane proteins related to metalloendopeptidases	0	753	753	1044	110291	0.99999	1	Non-essential
fig|279238.18.peg.868	Saro_0850	PATRIC.279238.18.NC_007794.CDS.900738.902018.rev	CDS	900738	902018	1281	-	PGF_00051525	YP_496129.1	426		Seryl-tRNA synthetase (EC 6.1.1.11)	0	1278	1278	756	110291	0.99999	1	Non-essential
fig|279238.18.peg.869	Saro_0851	PATRIC.279238.18.NC_007794.CDS.902064.902255.rev	CDS	902064	902255	192	-	PGF_03070519	YP_496130.1	63		Uncharacterized membrane protein Rmet_3714	0	189	189	1281	110291	0.99999	1	Non-essential
fig|279238.18.peg.870	Saro_0852	PATRIC.279238.18.NC_007794.CDS.902522.904303.fwd	CDS	902522	904303	1782	+	PGF_06837078	YP_496131.1	593		Methyl-accepting chemotaxis sensor/transducer protein	0	1779	1779	192	110291	0.99999	1	Non-essential
fig|279238.18.peg.871	Saro_0853	PATRIC.279238.18.NC_007794.CDS.904571.904870.fwd	CDS	904571	904870	300	+	PGF_08225224	YP_496132.1	99		hypothetical protein	0	297	297	1782	110291	0.99999	1	Non-essential
fig|279238.18.peg.872	Saro_0854	PATRIC.279238.18.NC_007794.CDS.904919.905815.rev	CDS	904919	905815	897	-	PGF_07987589	YP_496133.1	298		Transcriptional regulator, LysR family	0	894	894	300	110291	0.99999	1	Non-essential
fig|279238.18.peg.873	Saro_0855	PATRIC.279238.18.NC_007794.CDS.905920.907416.fwd	CDS	905920	907416	1497	+	PGF_06989821	YP_496134.1	498		Methylmalonate-semialdehyde dehydrogenase (EC 1.2.1.27)	0	1494	1494	897	110291	0.99999	1	Non-essential
fig|279238.18.peg.874	Saro_0856	PATRIC.279238.18.NC_007794.CDS.907491.907985.fwd	CDS	907491	907985	495	+	PGF_02602429	YP_496135.1	164		hypothetical protein	0	492	492	1497	110291	0.99999	1	Non-essential
fig|279238.18.peg.875	Saro_0857	PATRIC.279238.18.NC_007794.CDS.907997.908311.fwd	CDS	907997	908311	315	+	PGF_08225224	YP_496136.1	104		hypothetical protein	0	312	312	495	110291	0.99999	1	Non-essential
fig|279238.18.peg.876	Saro_0858	PATRIC.279238.18.NC_007794.CDS.908398.909540.fwd	CDS	908398	909540	1143	+	PGF_02825959	YP_496137.1	380		Branched-chain acyl-CoA dehydrogenase (EC 1.3.99.12)	0	1140	1140	315	110291	0.99999	1	Non-essential
fig|279238.18.peg.877	Saro_0859	PATRIC.279238.18.NC_007794.CDS.909537.910583.fwd	CDS	909537	910583	1047	+	PGF_02976396	YP_496138.1	348		3-hydroxyisobutyryl-CoA hydrolase (EC 3.1.2.4)	0	1044	1044	1143	110291	0.99999	1	Non-essential
fig|279238.18.peg.878	Saro_0860	PATRIC.279238.18.NC_007794.CDS.910697.911482.fwd	CDS	910697	911482	786	+	PGF_01555249	YP_496139.1	261		Enoyl-CoA hydratase (EC 4.2.1.17) => degradation of branched-chain amino acids and alpha-keto acids	0	783	783	1047	110291	0.99999	1	Non-essential
fig|279238.18.peg.879	Saro_0861	PATRIC.279238.18.NC_007794.CDS.911487.912356.fwd	CDS	911487	912356	870	+	PGF_03059539	YP_496140.1	289		3-hydroxyisobutyrate dehydrogenase (EC 1.1.1.31)	0	867	867	786	110291	0.99999	1	Non-essential
fig|279238.18.peg.880	Saro_0862	PATRIC.279238.18.NC_007794.CDS.912404.913183.rev	CDS	912404	913183	780	-	PGF_08225224	YP_496141.1	259		hypothetical protein	0	777	777	870	110291	0.99999	1	Non-essential
fig|279238.18.peg.881	Saro_0863	PATRIC.279238.18.NC_007794.CDS.913308.914693.fwd	CDS	913308	914693	1386	+	PGF_00007024	YP_496142.1	461	engA	GTP-binding protein EngA	0	1383	1383	780	110291	0.99999	1	Non-essential
fig|279238.18.peg.882	Saro_0864	PATRIC.279238.18.NC_007794.CDS.914694.916976.rev	CDS	914694	916976	2283	-	PGF_00028399	YP_496143.1	760		Outer membrane receptor proteins, mostly Fe transport	0	2280	2280	1386	110291	0.99999	1	Non-essential
fig|279238.18.peg.883	Saro_0865	PATRIC.279238.18.NC_007794.CDS.917069.917809.rev	CDS	917069	917809	741	-	PGF_02602881	YP_496144.1	246		hypothetical protein	0	738	738	2283	110291	0.99999	1	Non-essential
fig|279238.18.peg.884	Saro_0866	PATRIC.279238.18.NC_007794.CDS.918006.920645.fwd	CDS	918006	920645	2640	+	PGF_10537966	YP_496145.1	879		TonB-dependent receptor	0	2637	2637	741	110291	0.99999	1	Non-essential
fig|279238.18.peg.885	Saro_0867	PATRIC.279238.18.NC_007794.CDS.920716.921891.rev	CDS	920716	921891	1176	-	PGF_08262214	YP_496146.1	391		3-ketoacyl-CoA thiolase (EC 2.3.1.16) @ Acetyl-CoA acetyltransferase (EC 2.3.1.9)	0	1173	1173	2640	110291	0.99999	1	Non-essential
fig|279238.18.peg.886	Saro_0868	PATRIC.279238.18.NC_007794.CDS.921894.923498.rev	CDS	921894	923498	1605	-	PGF_00734739	YP_496147.1	534		Long-chain-fatty-acid--CoA ligase (EC 6.2.1.3)	0	1602	1602	1176	110291	0.99999	1	Non-essential
fig|279238.18.peg.887	Saro_0869	PATRIC.279238.18.NC_007794.CDS.923513.924769.rev	CDS	923513	924769	1257	-	PGF_07756589	YP_496148.1	418		3-hydroxyacyl-CoA dehydrogenase (EC 1.1.1.35)	0	1254	1254	1605	110291	0.99999	1	Non-essential
fig|279238.18.peg.888	Saro_0870	PATRIC.279238.18.NC_007794.CDS.924792.926024.rev	CDS	924792	926024	1233	-	PGF_05518950	YP_496149.1	410		Beta-lactamase class C-like and penicillin binding proteins (PBPs) superfamily	0	1230	1230	1257	110291	0.99999	1	Non-essential
fig|279238.18.peg.889	Saro_0871	PATRIC.279238.18.NC_007794.CDS.926038.926910.rev	CDS	926038	926910	873	-	PGF_08210684	YP_496150.1	290		TesB-like acyl-CoA thioesterase 1	0	870	870	1233	110291	0.99999	1	Non-essential
fig|279238.18.peg.890	Saro_0872	PATRIC.279238.18.NC_007794.CDS.927106.928386.rev	CDS	927106	928386	1281	-	PGF_10517015	YP_496151.1	426		Predicted mannose transporter, GGP family	0	1278	1278	873	110291	0.99999	1	Non-essential
fig|279238.18.peg.891	Saro_0873	PATRIC.279238.18.NC_007794.CDS.928492.929379.rev	CDS	928492	929379	888	-	PGF_10417719	YP_496152.1	295		Transcriptional regulator, LysR family, in formaldehyde detoxification operon	0	885	885	1281	110291	0.99999	1	Non-essential
fig|279238.18.peg.892	Saro_0874	PATRIC.279238.18.NC_007794.CDS.929478.930590.fwd	CDS	929478	930590	1113	+	PGF_01632255	YP_496153.1	370		S-(hydroxymethyl)glutathione dehydrogenase (EC 1.1.1.284)	0	1110	1110	888	110291	0.99999	1	Non-essential
fig|279238.18.peg.893	Saro_0875	PATRIC.279238.18.NC_007794.CDS.930813.931592.rev	CDS	930813	931592	780	-	PGF_00035443	YP_496154.1	259		2,5-dichloro-2,5-cyclohexadiene-1,4-diol dehydrogenase	0	777	777	1113	110291	0.99999	1	Non-essential
fig|279238.18.peg.894	Saro_0876	PATRIC.279238.18.NC_007794.CDS.931664.932206.rev	CDS	931664	932206	543	-	PGF_07808527	YP_496155.1	180		ADP-ribose pyrophosphatase (EC 3.6.1.13)	0	540	540	780	110291	0.99999	1	Non-essential
fig|279238.18.peg.895	Saro_0877	PATRIC.279238.18.NC_007794.CDS.932203.932901.rev	CDS	932203	932901	699	-	PGF_00647884	YP_496156.1	232		FIG004694: Hypothetical protein	0	696	696	543	110291	0.99999	1	Non-essential
fig|279238.18.peg.896	Saro_0878	PATRIC.279238.18.NC_007794.CDS.932898.933737.rev	CDS	932898	933737	840	-	PGF_05672678	YP_496157.1	279		Beta-propeller domains of methanol dehydrogenase type	0	837	837	699	110291	0.99999	1	Non-essential
fig|279238.18.peg.897	Saro_0879	PATRIC.279238.18.NC_007794.CDS.933739.934365.rev	CDS	933739	934365	627	-	PGF_01416568	YP_496158.1	208		LemA family protein	0	624	624	840	110291	0.99999	1	Non-essential
fig|279238.18.peg.898	Saro_0880	PATRIC.279238.18.NC_007794.CDS.934521.934988.fwd	CDS	934521	934988	468	+	PGF_01171887	YP_496159.1	155	mscL	Large-conductance mechanosensitive channel	0	465	465	627	110291	0.99999	1	Non-essential
fig|279238.18.peg.899	Saro_0881	PATRIC.279238.18.NC_007794.CDS.935440.935685.rev	CDS	935440	935685	246	-	PGF_03431495	YP_496160.1	81		hypothetical protein	0	243	243	468	110291	0.99999	1	Non-essential
fig|279238.18.peg.900	Saro_0882	PATRIC.279238.18.NC_007794.CDS.935831.937096.rev	CDS	935831	937096	1266	-	PGF_00054543	YP_496161.1	421		Succinylarginine dihydrolase (EC 3.5.3.23)	0	1263	1263	246	110291	0.99999	1	Non-essential
fig|279238.18.peg.901		PATRIC.279238.18.NC_007794.CDS.937049.937219.fwd	CDS	937049	937219	171	+	PGF_02594139		56		hypothetical protein	0	168	168	1266	110291	0.99999	1	Non-essential
fig|279238.18.peg.902	Saro_0883	PATRIC.279238.18.NC_007794.CDS.937249.938286.rev	CDS	937249	938286	1038	-	PGF_00776999	YP_496162.1	345		Arginine N-succinyltransferase (EC 2.3.1.109)	0	1035	1035	171	110291	0.99999	1	Non-essential
fig|279238.18.peg.903	Saro_0884	PATRIC.279238.18.NC_007794.CDS.938283.939491.rev	CDS	938283	939491	1209	-	PGF_00027128	YP_496163.1	402		Acetylornithine deacetylase/Succinyl-diaminopimelate desuccinylase and related deacylases	0	1206	1206	1038	110291	0.99999	1	Non-essential
fig|279238.18.peg.904	Saro_0885	PATRIC.279238.18.NC_007794.CDS.939719.941863.fwd	CDS	939719	941863	2145	+	PGF_00018965	YP_496164.1	714		Malate synthase G (EC 2.3.3.9)	0	2142	2142	1209	110291	0.99999	1	Non-essential
fig|279238.18.peg.905	Saro_0886	PATRIC.279238.18.NC_007794.CDS.941886.942707.rev	CDS	941886	942707	822	-	PGF_00049827	YP_496165.1	273	ksgA	SSU rRNA (adenine(1518)-N(6)/adenine(1519)-N(6))-dimethyltransferase (EC 2.1.1.182)	0	819	819	2145	110291	0.99999	1	Non-essential
fig|279238.18.peg.906	Saro_0887	PATRIC.279238.18.NC_007794.CDS.942704.943711.rev	CDS	942704	943711	1008	-	PGF_00424447	YP_496166.1	335		4-hydroxythreonine-4-phosphate dehydrogenase (EC 1.1.1.262)	0	1005	1005	822	110291	0.99999	1	Non-essential
fig|279238.18.peg.907	Saro_0888	PATRIC.279238.18.NC_007794.CDS.943788.945158.rev	CDS	943788	945158	1371	-	PGF_07075462	YP_496167.1	456		Periplasmic chaperone and peptidyl-prolyl cis-trans isomerase of outer membrane proteins SurA (EC 5.2.1.8)	0	1368	1368	1008	110291	0.99999	1	Non-essential
fig|279238.18.peg.908	Saro_0889	PATRIC.279238.18.NC_007794.CDS.945287.947512.rev	CDS	945287	947512	2226	-	PGF_09964285	YP_496168.1	741		LPS-assembly protein LptD @ Organic solvent tolerance protein precursor	0	2223	2223	1371	110291	0.99999	1	Non-essential
fig|279238.18.peg.909	Saro_0890	PATRIC.279238.18.NC_007794.CDS.947659.949116.fwd	CDS	947659	949116	1458	+	PGF_07629184	YP_496169.1	485		Cytosol aminopeptidase PepA (EC 3.4.11.1)	0	1455	1455	2226	110291	0.99999	1	Non-essential
fig|279238.18.peg.910	Saro_0891	PATRIC.279238.18.NC_007794.CDS.949190.949333.fwd	CDS	949190	949333	144	+	PGF_05305060	YP_496170.1	47		Uncharacterized protein Caur_1846	0	141	141	1458	110291	0.99999	1	Non-essential
fig|279238.18.peg.911	Saro_0892	PATRIC.279238.18.NC_007794.CDS.949333.949764.fwd	CDS	949333	949764	432	+	PGF_00645831	YP_496171.1	143		DNA polymerase III chi subunit (EC 2.7.7.7)	0	429	429	144	110291	0.99999	1	Non-essential
fig|279238.18.peg.912	Saro_0893	PATRIC.279238.18.NC_007794.CDS.949958.950257.rev	CDS	949958	950257	300	-	PGF_01767794	YP_496172.1	99		Excinuclease ABC, C subunit-like	0	297	297	432	110291	0.99999	1	Non-essential
fig|279238.18.peg.913	Saro_0894	PATRIC.279238.18.NC_007794.CDS.950467.950889.fwd	CDS	950467	950889	423	+	PGF_03518570	YP_496173.1	140	ndk	Nucleoside diphosphate kinase (EC 2.7.4.6)	0	420	420	300	110291	0.99999	1	Non-essential
fig|279238.18.peg.914	Saro_0895	PATRIC.279238.18.NC_007794.CDS.951145.953454.fwd	CDS	951145	953454	2310	+	PGF_10537966	YP_496174.1	769		TonB-dependent receptor	0	2307	2307	423	110291	0.99999	1	Non-essential
fig|279238.18.peg.915	Saro_0896	PATRIC.279238.18.NC_007794.CDS.953540.953791.fwd	CDS	953540	953791	252	+	PGF_08225224	YP_496175.1	83		hypothetical protein	0	249	249	2310	110291	0.99999	1	Non-essential
fig|279238.18.peg.916	Saro_0897	PATRIC.279238.18.NC_007794.CDS.953832.954965.rev	CDS	953832	954965	1134	-	PGF_12911422	YP_496176.1	377		hypothetical protein	0	1131	1131	252	110291	0.99999	1	Non-essential
fig|279238.18.peg.917	Saro_0898	PATRIC.279238.18.NC_007794.CDS.954970.955557.rev	CDS	954970	955557	588	-	PGF_00033968	YP_496177.1	195		Phosphoribosylglycinamide formyltransferase (EC 2.1.2.2)	0	585	585	1134	110291	0.99999	1	Non-essential
fig|279238.18.peg.918	Saro_0899	PATRIC.279238.18.NC_007794.CDS.955550.956656.rev	CDS	955550	956656	1107	-	PGF_00033954	YP_496178.1	368		Phosphoribosylformylglycinamidine cyclo-ligase (EC 6.3.3.1)	0	1104	1104	588	110291	0.99999	1	Non-essential
fig|279238.18.peg.919	Saro_0900	PATRIC.279238.18.NC_007794.CDS.956793.958061.fwd	CDS	956793	958061	1269	+	PGF_08225224	YP_496179.1	422		hypothetical protein	0	1266	1266	1107	110291	0.99999	1	Non-essential
fig|279238.18.peg.920	Saro_0901	PATRIC.279238.18.NC_007794.CDS.958095.958709.fwd	CDS	958095	958709	615	+	PGF_04275878	YP_496180.1	204		DnaA inactivator Hda (shorter homolog of DnaA)	1	612	522	1269	110291	0.99999	1	Non-essential
fig|279238.18.peg.921	Saro_0902	PATRIC.279238.18.NC_007794.CDS.958737.959459.fwd	CDS	958737	959459	723	+	PGF_04695681	YP_496181.1	240		Serine acetyltransferase (EC 2.3.1.30)	0	720	720	92	52726	1	1	Non-essential
fig|279238.18.peg.922	Saro_0903	PATRIC.279238.18.NC_007794.CDS.959555.959827.fwd	CDS	959555	959827	273	+	PGF_08225224	YP_496182.1	90		hypothetical protein	0	270	270	723	52726	1	1	Non-essential
fig|279238.18.peg.923	Saro_0904	PATRIC.279238.18.NC_007794.CDS.959841.960254.rev	CDS	959841	960254	414	-	PGF_08225224	YP_496183.1	137		hypothetical protein	0	411	411	273	52726	1	1	Non-essential
fig|279238.18.peg.924	Saro_0905	PATRIC.279238.18.NC_007794.CDS.960251.960754.rev	CDS	960251	960754	504	-	PGF_00056602	YP_496184.1	167		Thioesterase family protein	0	501	501	414	52726	1	1	Non-essential
fig|279238.18.peg.925	Saro_0906	PATRIC.279238.18.NC_007794.CDS.960808.961275.rev	CDS	960808	961275	468	-	PGF_10488938	YP_496185.1	155		Putative pre-16S rRNA nuclease YqgF	0	465	465	504	52726	1	1	Non-essential
fig|279238.18.peg.926	Saro_0907	PATRIC.279238.18.NC_007794.CDS.961272.962387.rev	CDS	961272	962387	1116	-	PGF_08225224	YP_496186.1	371		hypothetical protein	0	1113	1113	468	52726	1	1	Non-essential
fig|279238.18.peg.927	Saro_0908	PATRIC.279238.18.NC_007794.CDS.962391.963458.rev	CDS	962391	963458	1068	-	PGF_06866315	YP_496187.1	355		Uncharacterized UPF0118 membrane protein	0	1065	1065	1116	52726	1	1	Non-essential
fig|279238.18.peg.928	Saro_0909	PATRIC.279238.18.NC_007794.CDS.963464.964270.rev	CDS	963464	964270	807	-	PGF_05785543	YP_496188.1	268		Signal peptidase I (EC 3.4.21.89)	0	804	804	1068	52726	1	1	Non-essential
fig|279238.18.peg.929	Saro_0910	PATRIC.279238.18.NC_007794.CDS.964366.964785.rev	CDS	964366	964785	420	-	PGF_10373331	YP_496189.1	139	acpS	Holo-[acyl-carrier-protein] synthase (EC 2.7.8.7)	0	417	417	807	52726	1	1	Non-essential
fig|279238.18.peg.930	Saro_0911	PATRIC.279238.18.NC_007794.CDS.964782.965525.rev	CDS	964782	965525	744	-	PGF_00045900	YP_496190.1	247		Pyridoxine 5'-phosphate synthase (EC 2.6.99.2)	0	741	741	420	52726	1	1	Non-essential
fig|279238.18.peg.931	Saro_0912	PATRIC.279238.18.NC_007794.CDS.965522.966106.rev	CDS	965522	966106	585	-	PGF_10381714	YP_496191.1	194	pyrE	Orotate phosphoribosyltransferase (EC 2.4.2.10)	0	582	582	744	52726	1	1	Non-essential
fig|279238.18.peg.932	Saro_0913	PATRIC.279238.18.NC_007794.CDS.966385.967434.fwd	CDS	966385	967434	1050	+	PGF_02516666	YP_496192.1	349		Cytochrome c oxidase polypeptide II (EC 1.9.3.1)	0	1047	1047	585	52726	1	1	Non-essential
fig|279238.18.peg.933	Saro_0914	PATRIC.279238.18.NC_007794.CDS.967462.969150.fwd	CDS	967462	969150	1689	+	PGF_03804538	YP_496193.1	562		Cytochrome c oxidase polypeptide I (EC 1.9.3.1)	0	1686	1686	1050	52726	1	1	Non-essential
fig|279238.18.peg.934	Saro_0915	PATRIC.279238.18.NC_007794.CDS.969351.970265.fwd	CDS	969351	970265	915	+	PGF_07157721	YP_496194.1	304		Heme O synthase, protoheme IX farnesyltransferase, COX10-CtaB	0	912	912	1689	52726	1	1	Non-essential
fig|279238.18.peg.935	Saro_0916	PATRIC.279238.18.NC_007794.CDS.970267.970437.fwd	CDS	970267	970437	171	+	PGF_12867727	YP_496195.1	56		Cytochrome oxidase locus protein CoxF	0	168	168	915	52726	1	1	Non-essential
fig|279238.18.peg.936	Saro_0917	PATRIC.279238.18.NC_007794.CDS.970439.971068.fwd	CDS	970439	971068	630	+	PGF_00420582	YP_496196.1	209		Cytochrome oxidase biogenesis protein Cox11-CtaG, copper delivery to Cox1	0	627	627	171	52726	1	1	Non-essential
fig|279238.18.peg.937	Saro_0918	PATRIC.279238.18.NC_007794.CDS.971151.971972.fwd	CDS	971151	971972	822	+	PGF_10480638	YP_496197.1	273		Cytochrome c oxidase polypeptide III (EC 1.9.3.1)	0	819	819	630	52726	1	1	Non-essential
fig|279238.18.peg.938	Saro_0919	PATRIC.279238.18.NC_007794.CDS.972149.972343.fwd	CDS	972149	972343	195	+	PGF_08130312	YP_496198.1	64		hypothetical protein	0	192	192	822	52726	1	1	Non-essential
fig|279238.18.peg.939	Saro_0920	PATRIC.279238.18.NC_007794.CDS.972343.972927.fwd	CDS	972343	972927	585	+	PGF_09952093	YP_496199.1	194		Cytochrome oxidase biogenesis protein Surf1, facilitates heme A insertion	0	582	582	195	52726	1	1	Non-essential
fig|279238.18.peg.940	Saro_0921	PATRIC.279238.18.NC_007794.CDS.973079.974500.fwd	CDS	973079	974500	1422	+	PGF_03316046	YP_496200.1	473		Threonine synthase (EC 4.2.3.1)	0	1419	1419	585	52726	1	1	Non-essential
fig|279238.18.peg.941	Saro_0922	PATRIC.279238.18.NC_007794.CDS.974493.975377.fwd	CDS	974493	975377	885	+	PGF_00049461	YP_496201.1	294		SAM-dependent methyltransferase	0	882	882	1422	52726	1	1	Non-essential
fig|279238.18.peg.942	Saro_0923	PATRIC.279238.18.NC_007794.CDS.975431.975805.fwd	CDS	975431	975805	375	+	PGF_01979294	YP_496202.1	124		Dihydroneopterin aldolase (EC 4.1.2.25)	0	372	372	885	52726	1	1	Non-essential
fig|279238.18.peg.943	Saro_0924	PATRIC.279238.18.NC_007794.CDS.975805.976563.fwd	CDS	975805	976563	759	+	PGF_03187833	YP_496203.1	252		FolM Alternative dihydrofolate reductase 1	0	756	756	375	52726	1	1	Non-essential
fig|279238.18.peg.944	Saro_0925	PATRIC.279238.18.NC_007794.CDS.976560.977579.fwd	CDS	976560	977579	1020	+	PGF_10244701	YP_496204.1	339		GTP 3',8-cyclase (EC 4.1.99.22)	0	1017	1017	759	52726	1	1	Non-essential
fig|279238.18.peg.945	Saro_0926	PATRIC.279238.18.NC_007794.CDS.977597.977815.fwd	CDS	977597	977815	219	+	PGF_01534636	YP_496205.1	72		Molybdopterin synthase sulfur carrier subunit	0	216	216	1020	52726	1	1	Non-essential
fig|279238.18.peg.946	Saro_0927	PATRIC.279238.18.NC_007794.CDS.977817.978263.fwd	CDS	977817	978263	447	+	PGF_00022550	YP_496206.1	148		Molybdopterin synthase catalytic subunit MoaE (EC 2.8.1.12)	0	444	444	219	52726	1	1	Non-essential
fig|279238.18.peg.947	Saro_0928	PATRIC.279238.18.NC_007794.CDS.978281.978814.rev	CDS	978281	978814	534	-	PGF_00185658	YP_496207.1	177		hypothetical protein	0	531	531	447	52726	1	1	Non-essential
fig|279238.18.peg.948	Saro_0929	PATRIC.279238.18.NC_007794.CDS.979072.979368.fwd	CDS	979072	979368	297	+	PGF_04978890	YP_496208.1	98	rplU	LSU ribosomal protein L21p	0	294	294	534	52726	1	1	Non-essential
fig|279238.18.peg.949	Saro_0930	PATRIC.279238.18.NC_007794.CDS.979395.979664.fwd	CDS	979395	979664	270	+	PGF_00016385	YP_496209.1	89	rpmA	LSU ribosomal protein L27p	0	267	267	297	52726	1	1	Non-essential
fig|279238.18.peg.950	Saro_0931	PATRIC.279238.18.NC_007794.CDS.979898.980467.fwd	CDS	979898	980467	570	+	PGF_10519603	YP_496210.1	189		Acetyltransferase, GNAT family	0	567	567	270	52726	1	1	Non-essential
fig|279238.18.peg.951	Saro_0932	PATRIC.279238.18.NC_007794.CDS.980516.981274.rev	CDS	980516	981274	759	-	PGF_00425624	YP_496211.1	252		FF domain protein	0	756	756	570	52726	1	1	Non-essential
fig|279238.18.peg.952	Saro_0933	PATRIC.279238.18.NC_007794.CDS.981477.982028.fwd	CDS	981477	982028	552	+	PGF_10452229	YP_496212.1	183		Transcriptional regulator, AcrR family	0	549	549	759	52726	1	1	Non-essential
fig|279238.18.peg.953	Saro_0934	PATRIC.279238.18.NC_007794.CDS.982012.982758.rev	CDS	982012	982758	747	-	PGF_00006100	YP_496213.1	248		tRNA-modifying protein YgfZ	0	744	744	552	52726	1	1	Non-essential
fig|279238.18.peg.954	Saro_0935	PATRIC.279238.18.NC_007794.CDS.982797.983837.fwd	CDS	982797	983837	1041	+	PGF_00423382	YP_496214.1	346		Dihydroorotase (EC 3.5.2.3)	0	1038	1038	747	52726	1	1	Non-essential
fig|279238.18.peg.955	Saro_0936	PATRIC.279238.18.NC_007794.CDS.983841.984728.rev	CDS	983841	984728	888	-	PGF_05091456	YP_496215.1	295		Uncharacterized inner membrane protein RarD	0	885	885	1041	52726	1	1	Non-essential
fig|279238.18.peg.956	Saro_0937	PATRIC.279238.18.NC_007794.CDS.984937.985431.fwd	CDS	984937	985431	495	+	PGF_08225224	YP_496216.1	164		hypothetical protein	0	492	492	888	52726	1	1	Non-essential
fig|279238.18.peg.957	Saro_0938	PATRIC.279238.18.NC_007794.CDS.985572.985784.fwd	CDS	985572	985784	213	+	PGF_01074924	YP_496217.1	70		hypothetical protein	0	210	210	495	52726	1	1	Non-essential
fig|279238.18.peg.958	Saro_0939	PATRIC.279238.18.NC_007794.CDS.985781.987196.rev	CDS	985781	987196	1416	-	PGF_00054560	YP_496218.1	471	astD	Succinylglutamic semialdehyde dehydrogenase (EC 1.2.1.71)	0	1413	1413	213	52726	1	1	Non-essential
fig|279238.18.peg.959	Saro_0940	PATRIC.279238.18.NC_007794.CDS.987315.988724.rev	CDS	987315	988724	1410	-	PGF_00050369	YP_496219.1	469		Selenoprotein O and cysteine-containing homologs	0	1407	1407	1416	52726	1	1	Non-essential
fig|279238.18.peg.960	Saro_0941	PATRIC.279238.18.NC_007794.CDS.988797.989651.fwd	CDS	988797	989651	855	+	PGF_00717318	YP_496220.1	284		Putative hydrolase	0	852	852	1410	52726	1	1	Non-essential
fig|279238.18.peg.961	Saro_0942	PATRIC.279238.18.NC_007794.CDS.989648.990808.fwd	CDS	989648	990808	1161	+	PGF_04305571	YP_496221.1	386		Glycosyltransferase	0	1158	1158	855	52726	1	1	Non-essential
fig|279238.18.peg.962		PATRIC.279238.18.NC_007794.CDS.990830.990964.rev	CDS	990830	990964	135	-	PGF_02602430		44		hypothetical protein	0	132	132	1161	52726	1	1	Non-essential
fig|279238.18.peg.963	Saro_0943	PATRIC.279238.18.NC_007794.CDS.990938.991699.fwd	CDS	990938	991699	762	+	PGF_00021884	YP_496222.1	253		UPF0070 protein YfgM	0	759	759	135	52726	1	1	Non-essential
fig|279238.18.peg.964	Saro_0944	PATRIC.279238.18.NC_007794.CDS.991721.993067.fwd	CDS	991721	993067	1347	+	PGF_08199463	YP_496223.1	448		Outer membrane beta-barrel assembly protein BamB	0	1344	1344	762	52726	1	1	Non-essential
fig|279238.18.peg.965	Saro_0945	PATRIC.279238.18.NC_007794.CDS.993104.994444.fwd	CDS	993104	994444	1341	+	PGF_00007025	YP_496224.1	446		GTP-binding protein EngA	0	1338	1338	1347	52726	1	1	Non-essential
fig|279238.18.peg.966		PATRIC.279238.18.NC_007794.CDS.994540.994821.fwd	CDS	994540	994821	282	+	PGF_02594141		93		hypothetical protein	0	279	279	1341	52726	1	1	Non-essential
fig|279238.18.peg.967	Saro_0948	PATRIC.279238.18.NC_007794.CDS.995096.995395.rev	CDS	995096	995395	300	-	PGF_00021561	YP_496227.1	99		Mll2956 protein	0	297	297	282	52726	1	1	Non-essential
fig|279238.18.peg.968	Saro_0949	PATRIC.279238.18.NC_007794.CDS.995490.996863.rev	CDS	995490	996863	1374	-	PGF_00659286	YP_496228.1	457		Glutamate--cysteine ligase (EC 6.3.2.2)	0	1371	1371	300	52726	1	1	Non-essential
fig|279238.18.peg.969	Saro_0950	PATRIC.279238.18.NC_007794.CDS.996954.997703.rev	CDS	996954	997703	750	-	PGF_10233208	YP_496229.2	249		16S rRNA (uracil(1498)-N(3))-methyltransferase (EC 2.1.1.193)	0	747	747	1374	52726	1	1	Non-essential
fig|279238.18.peg.970	Saro_0951	PATRIC.279238.18.NC_007794.CDS.997752.998666.fwd	CDS	997752	998666	915	+	PGF_00423927	YP_496230.1	304	ubiA	4-hydroxybenzoate polyprenyltransferase (EC 2.5.1.39)	0	912	912	750	52726	1	1	Non-essential
fig|279238.18.peg.971	Saro_0952	PATRIC.279238.18.NC_007794.CDS.998645.999490.rev	CDS	998645	999490	846	-	PGF_02602371	YP_496231.1	281		Acetyltransferase	0	843	843	915	52726	1	1	Non-essential
fig|279238.18.peg.972	Saro_0953	PATRIC.279238.18.NC_007794.CDS.999480.999857.rev	CDS	999480	999857	378	-	PGF_00010030	YP_496232.1	125		Glyoxalase family protein	0	375	375	846	52726	1	1	Non-essential
fig|279238.18.peg.973	Saro_0954	PATRIC.279238.18.NC_007794.CDS.1000009.1000449.fwd	CDS	1000009	1000449	441	+	PGF_00047152	YP_496233.1	146		Redox-sensitive transcriptional activator SoxR	0	438	438	378	52726	1	1	Non-essential
fig|279238.18.peg.974	Saro_0955	PATRIC.279238.18.NC_007794.CDS.1000446.1003889.rev	CDS	1000446	1003889	3444	-	PGF_09950730	YP_496234.1	1147		Chromosome partition protein smc	0	3441	3441	441	52726	1	1	Non-essential
fig|279238.18.peg.975	Saro_0956	PATRIC.279238.18.NC_007794.CDS.1003928.1004677.rev	CDS	1003928	1004677	750	-	PGF_00031127	YP_496235.1	249		Periplasmic thiol:disulfide interchange protein DsbA	0	747	747	3444	52726	1	1	Non-essential
fig|279238.18.peg.976	Saro_0957	PATRIC.279238.18.NC_007794.CDS.1005022.1005348.fwd	CDS	1005022	1005348	327	+	PGF_01767794	YP_496236.1	108		Excinuclease ABC, C subunit-like	0	324	324	750	52726	1	1	Non-essential
fig|279238.18.peg.977	Saro_0958	PATRIC.279238.18.NC_007794.CDS.1005560.1006240.rev	CDS	1005560	1006240	681	-	PGF_00031127	YP_496237.1	226		Periplasmic thiol:disulfide interchange protein DsbA	0	678	678	327	52726	1	1	Non-essential
fig|279238.18.peg.978	Saro_0959	PATRIC.279238.18.NC_007794.CDS.1006273.1006857.rev	CDS	1006273	1006857	585	-	PGF_00564600	YP_496238.1	194		FIG124007: hypothetical protein	0	582	582	681	52726	1	1	Non-essential
fig|279238.18.peg.979	Saro_0960	PATRIC.279238.18.NC_007794.CDS.1006872.1007951.fwd	CDS	1006872	1007951	1080	+	PGF_02617708	YP_496239.1	359		A/G-specific adenine glycosylase (EC 3.2.2.-)	0	1077	1077	585	52726	1	1	Non-essential
fig|279238.18.peg.980	Saro_0961	PATRIC.279238.18.NC_007794.CDS.1007956.1009251.fwd	CDS	1007956	1009251	1296	+	PGF_05518950	YP_496240.1	431		Beta-lactamase class C-like and penicillin binding proteins (PBPs) superfamily	0	1293	1293	1080	52726	1	1	Non-essential
fig|279238.18.peg.981	Saro_0962	PATRIC.279238.18.NC_007794.CDS.1009251.1010132.fwd	CDS	1009251	1010132	882	+	PGF_00024615	YP_496241.1	293		NADH pyrophosphatase (EC 3.6.1.22), decaps 5'-NAD modified RNA	0	879	879	1296	52726	1	1	Non-essential
fig|279238.18.peg.982	Saro_0963	PATRIC.279238.18.NC_007794.CDS.1010147.1010821.fwd	CDS	1010147	1010821	675	+	PGF_00213073	YP_496242.1	224		2-hydroxychromene-2-carboxylate isomerase/DsbA-like thioredoxin domain	0	672	672	882	52726	1	1	Non-essential
fig|279238.18.peg.983	Saro_0964	PATRIC.279238.18.NC_007794.CDS.1010832.1011239.rev	CDS	1010832	1011239	408	-	PGF_08790694	YP_496243.1	135		hypothetical protein	0	405	405	675	52726	1	1	Non-essential
fig|279238.18.peg.984	Saro_0965	PATRIC.279238.18.NC_007794.CDS.1011254.1012699.rev	CDS	1011254	1012699	1446	-	PGF_04560429	YP_496244.1	481		Mg/Co/Ni transporter MgtE, CBS domain-containing	1	1443	1355	423	16881	1	1	Non-essential
fig|279238.18.peg.985	Saro_0966	PATRIC.279238.18.NC_007794.CDS.1012810.1013265.fwd	CDS	1012810	1013265	456	+	PGF_09954313	YP_496245.1	151		Peptidyl-prolyl cis-trans isomerase (EC 5.2.1.8)	0	453	453	1355	16881	1	1	Non-essential
fig|279238.18.peg.986	Saro_0967	PATRIC.279238.18.NC_007794.CDS.1013326.1014654.rev	CDS	1013326	1014654	1329	-	PGF_00008342	YP_496246.1	442	gltX	Glutamyl-tRNA(Gln) synthetase (EC 6.1.1.24)	0	1326	1326	456	16881	1	1	Non-essential
fig|279238.18.peg.987	Saro_0968	PATRIC.279238.18.NC_007794.CDS.1014694.1015128.rev	CDS	1014694	1015128	435	-	PGF_02601645	YP_496247.1	144		hypothetical protein	0	432	432	1329	16881	1	1	Non-essential
fig|279238.18.peg.988	Saro_0969	PATRIC.279238.18.NC_007794.CDS.1015181.1015411.rev	CDS	1015181	1015411	231	-	PGF_02591812	YP_496248.1	76		hypothetical protein	0	228	228	435	16881	1	1	Non-essential
fig|279238.18.peg.989	Saro_0970	PATRIC.279238.18.NC_007794.CDS.1015433.1017100.rev	CDS	1015433	1017100	1668	-	PGF_06525160	YP_496249.1	555	nadE	NAD synthetase (EC 6.3.1.5) / Glutamine amidotransferase chain of NAD synthetase	0	1665	1665	231	16881	1	1	Non-essential
fig|279238.18.peg.990	Saro_0971	PATRIC.279238.18.NC_007794.CDS.1017201.1018136.fwd	CDS	1017201	1018136	936	+	PGF_00048782	YP_496250.1	311		Ribose-phosphate pyrophosphokinase (EC 2.7.6.1)	0	933	933	1668	16881	1	1	Non-essential
fig|279238.18.peg.991	Saro_0972	PATRIC.279238.18.NC_007794.CDS.1018189.1018677.rev	CDS	1018189	1018677	489	-	PGF_02594142	YP_496251.1	162		hypothetical protein	0	486	486	936	16881	1	1	Non-essential
fig|279238.18.peg.992	Saro_0973	PATRIC.279238.18.NC_007794.CDS.1018762.1019349.fwd	CDS	1018762	1019349	588	+	PGF_07182652	YP_496252.1	195		Transcriptional regulator, AcrR family	0	585	585	489	16881	1	1	Non-essential
fig|279238.18.peg.993	Saro_0974	PATRIC.279238.18.NC_007794.CDS.1019333.1020160.rev	CDS	1019333	1020160	828	-	PGF_01671660	YP_496253.1	275		Transcriptional regulator, AraC family	0	825	825	588	16881	1	1	Non-essential
fig|279238.18.peg.994	Saro_0975	PATRIC.279238.18.NC_007794.CDS.1020437.1021216.fwd	CDS	1020437	1021216	780	+	PGF_08151051	YP_496254.1	259		Histidinol-phosphatase [alternative form] (EC 3.1.3.15)	0	777	777	828	16881	1	1	Non-essential
fig|279238.18.peg.995	Saro_0976	PATRIC.279238.18.NC_007794.CDS.1021236.1021673.fwd	CDS	1021236	1021673	438	+	PGF_02596763	YP_496255.1	145		hypothetical protein	0	435	435	780	16881	1	1	Non-essential
fig|279238.18.peg.996	Saro_0977	PATRIC.279238.18.NC_007794.CDS.1021670.1022071.rev	CDS	1021670	1022071	402	-	PGF_12694239	YP_496256.1	133		hypothetical protein	0	399	399	438	16881	1	1	Non-essential
fig|279238.18.peg.997	Saro_0978	PATRIC.279238.18.NC_007794.CDS.1022068.1022949.rev	CDS	1022068	1022949	882	-	PGF_07987589	YP_496257.1	293		Transcriptional regulator, LysR family	0	879	879	402	16881	1	1	Non-essential
fig|279238.18.peg.998	Saro_0979	PATRIC.279238.18.NC_007794.CDS.1022952.1023827.rev	CDS	1022952	1023827	876	-	PGF_10525969	YP_496258.1	291		Magnesium and cobalt efflux protein CorC	0	873	873	882	16881	1	1	Non-essential
fig|279238.18.peg.999	Saro_0980	PATRIC.279238.18.NC_007794.CDS.1023914.1024417.rev	CDS	1023914	1024417	504	-	PGF_00020361	YP_496259.1	167		Metal-dependent hydrolase YbeY, involved in rRNA and/or ribosome maturation and assembly	0	501	501	876	16881	1	1	Non-essential
fig|279238.18.peg.1000	Saro_0981	PATRIC.279238.18.NC_007794.CDS.1024414.1025460.rev	CDS	1024414	1025460	1047	-	PGF_00033237	YP_496260.1	348		Phosphate starvation-inducible protein PhoH, predicted ATPase	0	1044	1044	1355	16881	1	1	Non-essential
fig|279238.18.peg.1001	Saro_0982	PATRIC.279238.18.NC_007794.CDS.1025606.1026937.rev	CDS	1025606	1026937	1332	-	PGF_08562657	YP_496261.1	443		tRNA-i(6)A37 methylthiotransferase (EC 2.8.4.3)	0	1329	1329	1047	16881	1	1	Non-essential
fig|279238.18.peg.1002	Saro_0983	PATRIC.279238.18.NC_007794.CDS.1026972.1027664.rev	CDS	1026972	1027664	693	-	PGF_04252606	YP_496262.1	230		Acyl-CoA:1-acyl-sn-glycerol-3-phosphate acyltransferase (EC 2.3.1.51)	0	690	690	1332	16881	1	1	Non-essential
fig|279238.18.peg.1003	Saro_0984	PATRIC.279238.18.NC_007794.CDS.1027729.1028151.rev	CDS	1027729	1028151	423	-	PGF_12900018	YP_496263.1	140		Ferric uptake regulation protein FUR	0	420	420	693	16881	1	1	Non-essential
fig|279238.18.peg.1004	Saro_0985	PATRIC.279238.18.NC_007794.CDS.1028255.1028692.rev	CDS	1028255	1028692	438	-	PGF_00057817	YP_496264.1	145		Transcriptional regulator	0	435	435	1	97787	1	1	Non-essential
fig|279238.18.peg.1005	Saro_0986	PATRIC.279238.18.NC_007794.CDS.1028861.1029322.rev	CDS	1028861	1029322	462	-	PGF_01366266	YP_496265.1	153		Ribosomal-protein-S18p-alanine acetyltransferase (EC 2.3.1.128)	0	459	459	438	97787	1	1	Non-essential
fig|279238.18.peg.1006	Saro_0987	PATRIC.279238.18.NC_007794.CDS.1029346.1029966.rev	CDS	1029346	1029966	621	-	PGF_02792560	YP_496266.1	206		tRNA threonylcarbamoyladenosine biosynthesis protein TsaB	0	618	618	462	97787	1	1	Non-essential
fig|279238.18.peg.1007	Saro_0988	PATRIC.279238.18.NC_007794.CDS.1029983.1030570.rev	CDS	1029983	1030570	588	-	PGF_10323639	YP_496267.1	195		NifU-like domain protein	0	585	585	621	97787	1	1	Non-essential
fig|279238.18.peg.1008	Saro_0989	PATRIC.279238.18.NC_007794.CDS.1030696.1031259.fwd	CDS	1030696	1031259	564	+	PGF_10321631	YP_496268.1	187		Peptidylprolyl isomerase, FKBP-type (EC 5.2.1.8)	0	561	561	588	97787	1	1	Non-essential
fig|279238.18.peg.1009	Saro_0990	PATRIC.279238.18.NC_007794.CDS.1031323.1034208.fwd	CDS	1031323	1034208	2886	+	PGF_03826309	YP_496269.1	961		Peptidase, M16 family	0	2883	2883	564	97787	1	1	Non-essential
fig|279238.18.peg.1010	Saro_0991	PATRIC.279238.18.NC_007794.CDS.1034325.1035698.fwd	CDS	1034325	1035698	1374	+	PGF_00071194	YP_496270.1	457		2-keto-3-deoxy-D-arabino-heptulosonate-7-phosphate synthase II (EC 2.5.1.54)	0	1371	1371	2886	97787	1	1	Non-essential
fig|279238.18.peg.1011	Saro_0992	PATRIC.279238.18.NC_007794.CDS.1035736.1036329.rev	CDS	1035736	1036329	594	-	PGF_02595902	YP_496271.1	197		Transcriptional regulator, AcrR family	0	591	591	1374	97787	1	1	Non-essential
fig|279238.18.peg.1012		PATRIC.279238.18.NC_007794.CDS.1036747.1036875.fwd	CDS	1036747	1036875	129	+	PGF_02594144		42		hypothetical protein	0	126	126	594	97787	1	1	Non-essential
fig|279238.18.peg.1013	Saro_0994	PATRIC.279238.18.NC_007794.CDS.1036891.1037952.rev	CDS	1036891	1037952	1062	-	PGF_02594696	YP_496273.1	353		acyl-CoA dehydrogenase, putative phosphotransferase	0	1059	1059	129	97787	1	1	Non-essential
fig|279238.18.peg.1014	Saro_0995	PATRIC.279238.18.NC_007794.CDS.1037964.1039052.rev	CDS	1037964	1039052	1089	-	PGF_03572345	YP_496274.1	362		Alcohol dehydrogenase (EC 1.1.1.1)	0	1086	1086	1062	97787	1	1	Non-essential
fig|279238.18.peg.1015	Saro_0996	PATRIC.279238.18.NC_007794.CDS.1039072.1040364.rev	CDS	1039072	1040364	1293	-	PGF_10428547	YP_496275.1	430		Acyl-CoA dehydrogenase	0	1290	1290	1089	97787	1	1	Non-essential
fig|279238.18.peg.1016	Saro_0997	PATRIC.279238.18.NC_007794.CDS.1040458.1041885.rev	CDS	1040458	1041885	1428	-	PGF_03404576	YP_496276.1	475		Sodium:galactoside symporter family protein	0	1425	1425	1293	97787	1	1	Non-essential
fig|279238.18.peg.1017	Saro_0998	PATRIC.279238.18.NC_007794.CDS.1041882.1042730.rev	CDS	1041882	1042730	849	-	PGF_10532194	YP_496277.1	282		Oxidoreductase, short-chain dehydrogenase/reductase family	0	846	846	1428	97787	1	1	Non-essential
fig|279238.18.peg.1018	Saro_0999	PATRIC.279238.18.NC_007794.CDS.1042925.1044085.fwd	CDS	1042925	1044085	1161	+	PGF_10429366	YP_496278.1	386		Acyl-CoA dehydrogenase, long-chain specific (EC 1.3.8.8)	0	1158	1158	849	97787	1	1	Non-essential
fig|279238.18.peg.1019	Saro_1000	PATRIC.279238.18.NC_007794.CDS.1044089.1045228.fwd	CDS	1044089	1045228	1140	+	PGF_00032889	YP_496279.1	379		Acyl-CoA dehydrogenase family protein	0	1137	1137	1161	97787	1	1	Non-essential
fig|279238.18.peg.1020	Saro_1001	PATRIC.279238.18.NC_007794.CDS.1045340.1046143.fwd	CDS	1045340	1046143	804	+	PGF_10532194	YP_496280.1	267		Oxidoreductase, short-chain dehydrogenase/reductase family	0	801	801	1140	97787	1	1	Non-essential
fig|279238.18.peg.1021	Saro_1002	PATRIC.279238.18.NC_007794.CDS.1046149.1047036.fwd	CDS	1046149	1047036	888	+	PGF_00007895	YP_496281.1	295		Gluconolactonase	0	885	885	804	97787	1	1	Non-essential
fig|279238.18.peg.1022	Saro_1003	PATRIC.279238.18.NC_007794.CDS.1047044.1047709.rev	CDS	1047044	1047709	666	-	PGF_00689961	YP_496282.1	221	gmk	Guanylate kinase (EC 2.7.4.8)	0	663	663	888	97787	1	1	Non-essential
fig|279238.18.peg.1023	Saro_1004	PATRIC.279238.18.NC_007794.CDS.1047777.1048169.rev	CDS	1047777	1048169	393	-	PGF_08225224	YP_496283.1	130		hypothetical protein	0	390	390	666	97787	1	1	Non-essential
fig|279238.18.peg.1024	Saro_1005	PATRIC.279238.18.NC_007794.CDS.1048204.1048704.rev	CDS	1048204	1048704	501	-	PGF_09012812	YP_496284.1	166		ClpXP protease specificity-enhancing factor SspBalpha	0	498	498	393	97787	1	1	Non-essential
fig|279238.18.peg.1025	Saro_1006	PATRIC.279238.18.NC_007794.CDS.1048789.1049382.fwd	CDS	1048789	1049382	594	+	PGF_00013803	YP_496285.1	197	hisB	Imidazoleglycerol-phosphate dehydratase (EC 4.2.1.19)	0	591	591	501	97787	1	1	Non-essential
fig|279238.18.peg.1026	Saro_1007	PATRIC.279238.18.NC_007794.CDS.1049375.1050004.fwd	CDS	1049375	1050004	630	+	PGF_04867467	YP_496286.1	209	hisH	Imidazole glycerol phosphate synthase amidotransferase subunit HisH	0	627	627	594	97787	1	1	Non-essential
fig|279238.18.peg.1027	Saro_1008	PATRIC.279238.18.NC_007794.CDS.1050070.1051209.fwd	CDS	1050070	1051209	1140	+	PGF_01065787	YP_496287.1	379		FIG01423360: glycoside hydrolase	0	1137	1137	630	97787	1	1	Non-essential
fig|279238.18.peg.1028	Saro_1009	PATRIC.279238.18.NC_007794.CDS.1051232.1051957.fwd	CDS	1051232	1051957	726	+	PGF_00033946	YP_496288.1	241		Phosphoribosylformimino-5-aminoimidazole carboxamide ribotide isomerase (EC 5.3.1.16)	0	723	723	1140	97787	1	1	Non-essential
fig|279238.18.peg.1029	Saro_1010	PATRIC.279238.18.NC_007794.CDS.1051962.1052735.fwd	CDS	1051962	1052735	774	+	PGF_02011760	YP_496289.1	257		Imidazole glycerol phosphate synthase cyclase subunit	0	771	771	726	97787	1	1	Non-essential
fig|279238.18.peg.1030		PATRIC.279238.18.NC_007794.CDS.1052862.1053008.fwd	CDS	1052862	1053008	147	+	PGF_02602431		48		hypothetical protein	0	144	144	774	97787	1	1	Non-essential
fig|279238.18.peg.1031	Saro_1011	PATRIC.279238.18.NC_007794.CDS.1053185.1053508.fwd	CDS	1053185	1053508	324	+	PGF_01172431	YP_496290.1	107		Phosphoribosyl-ATP pyrophosphatase (EC 3.6.1.31)	0	321	321	147	97787	1	1	Non-essential
fig|279238.18.peg.1032	Saro_1012	PATRIC.279238.18.NC_007794.CDS.1053510.1053887.fwd	CDS	1053510	1053887	378	+	PGF_00404817	YP_496291.1	125		Bis(5'-nucleosyl)-tetraphosphatase (asymmetrical) (EC 3.6.1.17)	0	375	375	324	97787	1	1	Non-essential
fig|279238.18.peg.1033	Saro_1013	PATRIC.279238.18.NC_007794.CDS.1053963.1054427.fwd	CDS	1053963	1054427	465	+	PGF_00057032	YP_496292.1	154		Tol-Pal system-associated acyl-CoA thioesterase	0	462	462	378	97787	1	1	Non-essential
fig|279238.18.peg.1034	Saro_1014	PATRIC.279238.18.NC_007794.CDS.1054424.1055125.fwd	CDS	1054424	1055125	702	+	PGF_00648054	YP_496293.1	233		Tol-Pal system protein TolQ	0	699	699	465	97787	1	1	Non-essential
fig|279238.18.peg.1035	Saro_1015	PATRIC.279238.18.NC_007794.CDS.1055129.1055581.fwd	CDS	1055129	1055581	453	+	PGF_00057016	YP_496294.1	150		Tol biopolymer transport system, TolR protein	0	450	450	702	97787	1	1	Non-essential
fig|279238.18.peg.1036	Saro_1016	PATRIC.279238.18.NC_007794.CDS.1055589.1056473.fwd	CDS	1055589	1056473	885	+	PGF_05346766	YP_496295.1	294		TolA protein	0	882	882	453	97787	1	1	Non-essential
fig|279238.18.peg.1037	Saro_1017	PATRIC.279238.18.NC_007794.CDS.1056470.1057855.fwd	CDS	1056470	1057855	1386	+	PGF_10535181	YP_496296.1	461	tolB	Tol-Pal system beta propeller repeat protein TolB	0	1383	1383	885	97787	1	1	Non-essential
fig|279238.18.peg.1038	Saro_1018	PATRIC.279238.18.NC_007794.CDS.1057969.1058481.fwd	CDS	1057969	1058481	513	+	PGF_00057028	YP_496297.1	170		Tol-Pal system peptidoglycan-associated lipoprotein PAL	0	510	510	1386	97787	1	1	Non-essential
fig|279238.18.peg.1039	Saro_1019	PATRIC.279238.18.NC_007794.CDS.1058680.1059135.fwd	CDS	1058680	1059135	456	+	PGF_00423695	YP_496298.1	151		DnaJ-class molecular chaperone	0	453	453	513	97787	1	1	Non-essential
fig|279238.18.peg.1040		PATRIC.279238.18.NC_007794.CDS.1059087.1059401.rev	CDS	1059087	1059401	315	-	PGF_02594145		104		hypothetical protein	0	312	312	456	97787	1	1	Non-essential
fig|279238.18.peg.1041		PATRIC.279238.18.NC_007794.CDS.1059773.1059886.rev	CDS	1059773	1059886	114	-	PGF_08225224		37		hypothetical protein	0	111	111	315	97787	1	1	Non-essential
fig|279238.18.peg.1042	Saro_1021	PATRIC.279238.18.NC_007794.CDS.1059940.1061142.rev	CDS	1059940	1061142	1203	-	PGF_08398205	YP_496300.1	400		CCA tRNA nucleotidyltransferase (EC 2.7.7.72)	0	1200	1200	114	97787	1	1	Non-essential
fig|279238.18.peg.1043	Saro_1022	PATRIC.279238.18.NC_007794.CDS.1061135.1061749.rev	CDS	1061135	1061749	615	-	PGF_02489591	YP_496301.1	204		Uncharacterized Nudix hydrolase NudL	0	612	612	1203	97787	1	1	Non-essential
fig|279238.18.peg.1044	Saro_1023	PATRIC.279238.18.NC_007794.CDS.1061746.1062315.rev	CDS	1061746	1062315	570	-	PGF_03987764	YP_496302.1	189		FIG003620: Proteophosphoglycan precursor (Fragment)	0	567	567	615	97787	1	1	Non-essential
fig|279238.18.peg.1045	Saro_1024	PATRIC.279238.18.NC_007794.CDS.1062338.1062847.rev	CDS	1062338	1062847	510	-	PGF_12689154	YP_496303.1	169		Acetyltransferase	0	507	507	570	97787	1	1	Non-essential
fig|279238.18.peg.1046	Saro_1025	PATRIC.279238.18.NC_007794.CDS.1063077.1064498.fwd	CDS	1063077	1064498	1422	+	PGF_01605461	YP_496304.1	473		Cytochrome d ubiquinol oxidase subunit I (EC 1.10.3.-)	0	1419	1419	510	97787	1	1	Non-essential
fig|279238.18.peg.1047	Saro_1026	PATRIC.279238.18.NC_007794.CDS.1064498.1065496.fwd	CDS	1064498	1065496	999	+	PGF_10109529	YP_496305.1	332		Cytochrome d ubiquinol oxidase subunit II (EC 1.10.3.-)	0	996	996	1422	97787	1	1	Non-essential
fig|279238.18.peg.1048	Saro_1027	PATRIC.279238.18.NC_007794.CDS.1065483.1065644.fwd	CDS	1065483	1065644	162	+	PGF_00157385	YP_496306.1	53		Cytochrome d ubiquinol oxidase subunit X (EC 1.10.3.-)	0	159	159	999	97787	1	1	Non-essential
fig|279238.18.peg.1049	Saro_1028	PATRIC.279238.18.NC_007794.CDS.1065625.1067019.rev	CDS	1065625	1067019	1395	-	PGF_06335969	YP_496307.1	464		Transcriptional regulator, Xre family	0	1392	1392	162	97787	1	1	Non-essential
fig|279238.18.peg.1050	Saro_1029	PATRIC.279238.18.NC_007794.CDS.1067166.1068761.fwd	CDS	1067166	1068761	1596	+	PGF_00015709	YP_496308.1	531		Isocitrate lyase (EC 4.1.3.1)	0	1593	1593	1395	97787	1	1	Non-essential
fig|279238.18.peg.1051	Saro_1030	PATRIC.279238.18.NC_007794.CDS.1068826.1068984.fwd	CDS	1068826	1068984	159	+	PGF_02601585	YP_496309.1	52		hypothetical protein	0	156	156	1596	97787	1	1	Non-essential
fig|279238.18.peg.1052	Saro_1031	PATRIC.279238.18.NC_007794.CDS.1069231.1071492.fwd	CDS	1069231	1071492	2262	+	PGF_10538082	YP_496310.1	753		Sensory box/GGDEF family protein	0	2259	2259	159	97787	1	1	Non-essential
fig|279238.18.peg.1053	Saro_1032	PATRIC.279238.18.NC_007794.CDS.1071489.1072166.rev	CDS	1071489	1072166	678	-	PGF_00033959	YP_496311.1	225		Phosphoribosylformylglycinamidine synthase, glutamine amidotransferase subunit (EC 6.3.5.3)	0	675	675	2262	97787	1	1	Non-essential
fig|279238.18.peg.1054	Saro_1033	PATRIC.279238.18.NC_007794.CDS.1072181.1072414.rev	CDS	1072181	1072414	234	-	PGF_07957805	YP_496312.1	77		Phosphoribosylformylglycinamidine synthase, PurS subunit (EC 6.3.5.3)	0	231	231	678	97787	1	1	Non-essential
fig|279238.18.peg.1055	Saro_1034	PATRIC.279238.18.NC_007794.CDS.1072837.1073451.fwd	CDS	1072837	1073451	615	+	PGF_04594104	YP_496313.1	204		Transcriptional regulator, AcrR family	0	612	612	234	97787	1	1	Non-essential
fig|279238.18.peg.1056	Saro_1035	PATRIC.279238.18.NC_007794.CDS.1073448.1074422.fwd	CDS	1073448	1074422	975	+	PGF_01403039	YP_496314.1	324		Membrane fusion component of tripartite multidrug efflux system	0	972	972	615	97787	1	1	Non-essential
fig|279238.18.peg.1057	Saro_1036	PATRIC.279238.18.NC_007794.CDS.1074503.1075405.fwd	CDS	1074503	1075405	903	+	PGF_00884706	YP_496315.1	300		Efflux ABC transporter, ATP-binding protein	0	900	900	975	97787	1	1	Non-essential
fig|279238.18.peg.1058	Saro_1037	PATRIC.279238.18.NC_007794.CDS.1075438.1076550.fwd	CDS	1075438	1076550	1113	+	PGF_01182430	YP_496316.1	370		Domain of unknown function / Efflux ABC transporter, permease protein	0	1110	1110	903	97787	1	1	Non-essential
fig|279238.18.peg.1059	Saro_1038	PATRIC.279238.18.NC_007794.CDS.1076575.1079421.rev	CDS	1076575	1079421	2847	-	PGF_03826309	YP_496317.1	948		Peptidase, M16 family	0	2844	2844	1113	97787	1	1	Non-essential
fig|279238.18.peg.1060	Saro_1039	PATRIC.279238.18.NC_007794.CDS.1079480.1079674.rev	CDS	1079480	1079674	195	-	PGF_02594146	YP_496318.1	64		hypothetical protein	0	192	192	2847	97787	1	1	Non-essential
fig|279238.18.peg.1061	Saro_1040	PATRIC.279238.18.NC_007794.CDS.1079674.1079976.rev	CDS	1079674	1079976	303	-	PGF_02594147	YP_496319.1	100		hypothetical protein	0	300	300	195	97787	1	1	Non-essential
fig|279238.18.peg.1062	Saro_1041	PATRIC.279238.18.NC_007794.CDS.1080291.1081076.rev	CDS	1080291	1081076	786	-	PGF_00033936	YP_496320.1	261		Phosphoribosylaminoimidazole-succinocarboxamide synthase (EC 6.3.2.6)	0	783	783	303	97787	1	1	Non-essential
fig|279238.18.peg.1063		PATRIC.279238.18.NC_007794.CDS.1081217.1081336.fwd	CDS	1081217	1081336	120	+	PGF_00213464		39		hypothetical protein	0	117	117	786	97787	1	1	Non-essential
fig|279238.18.peg.1064	Saro_1042	PATRIC.279238.18.NC_007794.CDS.1081361.1081786.fwd	CDS	1081361	1081786	426	+	PGF_00015746	YP_496321.1	141		Isopropylmalate/homocitrate/citramalate synthases	0	423	423	120	97787	1	1	Non-essential
fig|279238.18.peg.1065	Saro_1043	PATRIC.279238.18.NC_007794.CDS.1081783.1082370.fwd	CDS	1081783	1082370	588	+	PGF_10514011	YP_496322.1	195		Histone acetyltransferase HPA2 and related acetyltransferases	0	585	585	426	97787	1	1	Non-essential
fig|279238.18.peg.1066	Saro_1044	PATRIC.279238.18.NC_007794.CDS.1082364.1083260.fwd	CDS	1082364	1083260	897	+	PGF_00416513	YP_496323.1	298		Carbon-nitrogen hydrolase	0	894	894	588	97787	1	1	Non-essential
fig|279238.18.peg.1067	Saro_1045	PATRIC.279238.18.NC_007794.CDS.1083306.1085522.fwd	CDS	1083306	1085522	2217	+	PGF_00412162	YP_496324.1	738		TTP-dependent protein, related to E1 component of pyruvate/2-oxoglutarate/acetoin dehydrogenase	0	2214	2214	897	97787	1	1	Non-essential
fig|279238.18.peg.1068	Saro_1046	PATRIC.279238.18.NC_007794.CDS.1085515.1086528.fwd	CDS	1085515	1086528	1014	+	PGF_06655223	YP_496325.1	337		Malonyl CoA-acyl carrier protein transacylase (EC 2.3.1.39)	0	1011	1011	2217	97787	1	1	Non-essential
fig|279238.18.peg.1069	Saro_1047	PATRIC.279238.18.NC_007794.CDS.1086549.1086989.fwd	CDS	1086549	1086989	441	+	PGF_09515854	YP_496326.1	146		Low molecular weight protein tyrosine phosphatase (EC 3.1.3.48)	0	438	438	1014	97787	1	1	Non-essential
fig|279238.18.peg.1070	Saro_1048	PATRIC.279238.18.NC_007794.CDS.1087170.1087952.rev	CDS	1087170	1087952	783	-	PGF_04004336	YP_496327.1	260		Transcriptional regulator of rhamnose utilization, DeoR family	0	780	780	441	97787	1	1	Non-essential
fig|279238.18.peg.1071	Saro_1049	PATRIC.279238.18.NC_007794.CDS.1088007.1089080.rev	CDS	1088007	1089080	1074	-	PGF_10417547	YP_496328.1	357		Sugar:proton symporter	0	1071	1071	783	97787	1	1	Non-essential
fig|279238.18.peg.1072	Saro_1050	PATRIC.279238.18.NC_007794.CDS.1089104.1090249.rev	CDS	1089104	1090249	1146	-	PGF_00016130	YP_496329.1	381	lldD	L-lactate dehydrogenase	0	1143	1143	1074	97787	1	1	Non-essential
fig|279238.18.peg.1073	Saro_1051	PATRIC.279238.18.NC_007794.CDS.1090260.1091687.rev	CDS	1090260	1091687	1428	-	PGF_00048284	YP_496330.1	475		Rhamnulokinase RhaK in alpha-proteobacteria (EC 2.7.1.5)	0	1425	1425	1146	97787	1	1	Non-essential
fig|279238.18.peg.1074	Saro_1052	PATRIC.279238.18.NC_007794.CDS.1091834.1092781.rev	CDS	1091834	1092781	948	-	PGF_02594148	YP_496331.1	315		Regulatory protein LuxR	0	945	945	1428	97787	1	1	Non-essential
fig|279238.18.peg.1075	Saro_1053	PATRIC.279238.18.NC_007794.CDS.1093123.1095501.fwd	CDS	1093123	1095501	2379	+	PGF_10537966	YP_496332.1	792		TonB-dependent receptor	0	2376	2376	948	97787	1	1	Non-essential
fig|279238.18.peg.1076	Saro_1054	PATRIC.279238.18.NC_007794.CDS.1095516.1097246.fwd	CDS	1095516	1097246	1731	+	PGF_07440470	YP_496333.1	576		Exoenzymes regulatory protein AepA precursor	0	1728	1728	2379	97787	1	1	Non-essential
fig|279238.18.peg.1077	Saro_1055	PATRIC.279238.18.NC_007794.CDS.1097674.1097847.rev	CDS	1097674	1097847	174	-	PGF_01807874	YP_496334.1	57		DNA gyrase inhibitor YacG	0	171	171	1731	97787	1	1	Non-essential
fig|279238.18.peg.1078	Saro_1056	PATRIC.279238.18.NC_007794.CDS.1097844.1098842.rev	CDS	1097844	1098842	999	-	PGF_10494584	YP_496335.1	332		Ribonuclease, Rne/Rng family	0	996	996	174	97787	1	1	Non-essential
fig|279238.18.peg.1079	Saro_1057	PATRIC.279238.18.NC_007794.CDS.1098832.1099437.rev	CDS	1098832	1099437	606	-	PGF_08843714	YP_496336.1	201		Septum formation protein Maf	0	603	603	999	97787	1	1	Non-essential
fig|279238.18.peg.1080	Saro_1058	PATRIC.279238.18.NC_007794.CDS.1099437.1099733.rev	CDS	1099437	1099733	297	-	PGF_00060431	YP_496337.1	98	infA	Translation initiation factor 1	0	294	294	606	97787	1	1	Non-essential
fig|279238.18.peg.1081	Saro_1059	PATRIC.279238.18.NC_007794.CDS.1100033.1102534.fwd	CDS	1100033	1102534	2502	+	PGF_08225224	YP_496338.1	833		hypothetical protein	0	2499	2499	297	97787	1	1	Non-essential
fig|279238.18.peg.1082	Saro_1060	PATRIC.279238.18.NC_007794.CDS.1102730.1104667.fwd	CDS	1102730	1104667	1938	+	PGF_00424971	YP_496339.1	645	uvrC	Excinuclease ABC subunit C	0	1935	1935	2502	97787	1	1	Non-essential
fig|279238.18.peg.1083	Saro_1061	PATRIC.279238.18.NC_007794.CDS.1104677.1105735.fwd	CDS	1104677	1105735	1059	+	PGF_00993283	YP_496340.1	352		Pyridoxal-5'-phosphate-dependent enzyme beta superfamily (fold type II)	0	1056	1056	1938	97787	1	1	Non-essential
fig|279238.18.peg.1084	Saro_1062	PATRIC.279238.18.NC_007794.CDS.1105871.1106659.fwd	CDS	1105871	1106659	789	+	PGF_06046364	YP_496341.1	262		hypothetical protein	0	786	786	1059	97787	1	1	Non-essential
fig|279238.18.peg.1085	Saro_1063	PATRIC.279238.18.NC_007794.CDS.1106656.1107108.fwd	CDS	1106656	1107108	453	+	PGF_02594149	YP_496342.1	150		hypothetical protein	0	450	450	789	97787	1	1	Non-essential
fig|279238.18.peg.1086	Saro_1064	PATRIC.279238.18.NC_007794.CDS.1107109.1108011.rev	CDS	1107109	1108011	903	-	PGF_00922738	YP_496343.1	300		Acyl-CoA thioesterase II (EC 3.1.2.-)	0	900	900	453	97787	1	1	Non-essential
fig|279238.18.peg.1087	Saro_1065	PATRIC.279238.18.NC_007794.CDS.1108056.1108937.rev	CDS	1108056	1108937	882	-	PGF_02596652	YP_496344.1	293		hypothetical protein	0	879	879	903	97787	1	1	Non-essential
fig|279238.18.peg.1088	Saro_1066	PATRIC.279238.18.NC_007794.CDS.1108934.1110073.rev	CDS	1108934	1110073	1140	-	PGF_08225224	YP_496345.1	379		hypothetical protein	0	1137	1137	882	97787	1	1	Non-essential
fig|279238.18.peg.1089	Saro_1067	PATRIC.279238.18.NC_007794.CDS.1110255.1112321.rev	CDS	1110255	1112321	2067	-	PGF_00045941	YP_496346.1	688	hppA	Pyrophosphate-energized proton pump (EC 3.6.1.1)	0	2064	2064	1140	97787	1	1	Non-essential
fig|279238.18.peg.1090	Saro_1068	PATRIC.279238.18.NC_007794.CDS.1112500.1113378.rev	CDS	1112500	1113378	879	-	PGF_02191019	YP_496347.1	292		Thiamine-monophosphate kinase (EC 2.7.4.16)	0	876	876	2067	97787	1	1	Non-essential
fig|279238.18.peg.1091	Saro_1069	PATRIC.279238.18.NC_007794.CDS.1113487.1114659.fwd	CDS	1113487	1114659	1173	+	PGF_08262214	YP_496348.1	390		3-ketoacyl-CoA thiolase (EC 2.3.1.16) @ Acetyl-CoA acetyltransferase (EC 2.3.1.9)	0	1170	1170	879	97787	1	1	Non-essential
fig|279238.18.peg.1092	Saro_1070	PATRIC.279238.18.NC_007794.CDS.1114693.1115478.fwd	CDS	1114693	1115478	786	+	PGF_10532194	YP_496349.1	261		Oxidoreductase, short-chain dehydrogenase/reductase family	0	783	783	1173	97787	1	1	Non-essential
fig|279238.18.peg.1093	Saro_1071	PATRIC.279238.18.NC_007794.CDS.1115540.1116412.fwd	CDS	1115540	1116412	873	+	PGF_03210551	YP_496350.1	290		Enoyl-CoA hydratase (EC 4.2.1.17)	0	870	870	786	97787	1	1	Non-essential
fig|279238.18.peg.1094	Saro_1072	PATRIC.279238.18.NC_007794.CDS.1116421.1117047.fwd	CDS	1116421	1117047	627	+	PGF_02596104	YP_496351.1	208		Transcriptional regulator, AcrR family	0	624	624	873	97787	1	1	Non-essential
fig|279238.18.peg.1095	Saro_1073	PATRIC.279238.18.NC_007794.CDS.1117297.1117710.fwd	CDS	1117297	1117710	414	+	PGF_10423881	YP_496352.1	137		Transcriptional regulator, MarR family	0	411	411	627	97787	1	1	Non-essential
fig|279238.18.peg.1096	Saro_1074	PATRIC.279238.18.NC_007794.CDS.1117707.1118714.fwd	CDS	1117707	1118714	1008	+	PGF_00400048	YP_496353.1	335		2-keto-4-pentenoate hydratase/2-oxohepta-3-ene-1,7-dioic acid hydratase (catechol pathway)	0	1005	1005	414	97787	1	1	Non-essential
fig|279238.18.peg.1097	Saro_1075	PATRIC.279238.18.NC_007794.CDS.1118771.1119778.rev	CDS	1118771	1119778	1008	-	PGF_00006023	YP_496354.1	335		Type II/IV secretion system protein TadC, associated with Flp pilus assembly	0	1005	1005	1008	97787	1	1	Non-essential
fig|279238.18.peg.1098	Saro_1076	PATRIC.279238.18.NC_007794.CDS.1119798.1120772.rev	CDS	1119798	1120772	975	-	PGF_01996161	YP_496355.1	324		Flp pilus assembly protein TadB	0	972	972	1008	97787	1	1	Non-essential
fig|279238.18.peg.1099	Saro_1077	PATRIC.279238.18.NC_007794.CDS.1120816.1122012.rev	CDS	1120816	1122012	1197	-	PGF_00109911	YP_496356.1	398		Type II/IV secretion system ATPase TadZ/CpaE, associated with Flp pilus assembly	0	1194	1194	975	97787	1	1	Non-essential
fig|279238.18.peg.1100	Saro_1078	PATRIC.279238.18.NC_007794.CDS.1122095.1122766.rev	CDS	1122095	1122766	672	-	PGF_00005989	YP_496357.1	223		Flp pilus assembly protein CpaD	0	669	669	1197	97787	1	1	Non-essential
fig|279238.18.peg.1101	Saro_1079	PATRIC.279238.18.NC_007794.CDS.1122781.1124400.rev	CDS	1122781	1124400	1620	-	PGF_05783822	YP_496358.1	539		Type II/IV secretion system secretin RcpA/CpaC, associated with Flp pilus assembly	0	1617	1617	672	97787	1	1	Non-essential
fig|279238.18.peg.1102	Saro_1080	PATRIC.279238.18.NC_007794.CDS.1124402.1125430.rev	CDS	1124402	1125430	1029	-	PGF_10550929	YP_496359.1	342		Flp pilus assembly protein RcpC/CpaB	0	1026	1026	1620	97787	1	1	Non-essential
fig|279238.18.peg.1103	Saro_1081	PATRIC.279238.18.NC_007794.CDS.1125506.1125994.rev	CDS	1125506	1125994	489	-	PGF_02602083	YP_496360.1	162		Type IV prepilin peptidase TadV/CpaA	0	486	486	1029	97787	1	1	Non-essential
fig|279238.18.peg.1104	Saro_1082	PATRIC.279238.18.NC_007794.CDS.1126367.1127068.fwd	CDS	1126367	1127068	702	+	PGF_02602352	YP_496361.1	233		Lysophospholipase (EC 3.1.1.5)	0	699	699	1	154166	0.99836	1	Non-essential
fig|279238.18.peg.1105	Saro_1083	PATRIC.279238.18.NC_007794.CDS.1127065.1128174.fwd	CDS	1127065	1128174	1110	+	PGF_06058845	YP_496362.1	369		Glycine/D-amino acid oxidases (deaminating)	0	1107	1107	702	154166	0.99836	1	Non-essential
fig|279238.18.peg.1106	Saro_1084	PATRIC.279238.18.NC_007794.CDS.1128266.1128448.fwd	CDS	1128266	1128448	183	+	PGF_01031314	YP_496363.1	60		UPF0339 protein YegP.N	0	180	180	1110	154166	0.99836	1	Non-essential
fig|279238.18.peg.1107	Saro_1085	PATRIC.279238.18.NC_007794.CDS.1128544.1128975.rev	CDS	1128544	1128975	432	-	PGF_09258168	YP_496364.1	143	rnhA	Ribonuclease HI (EC 3.1.26.4)	0	429	429	183	154166	0.99836	1	Non-essential
fig|279238.18.peg.1108	Saro_1086	PATRIC.279238.18.NC_007794.CDS.1128972.1129958.rev	CDS	1128972	1129958	987	-	PGF_02904832	YP_496365.1	328		Homoserine kinase (EC 2.7.1.39)	0	984	984	432	154166	0.99836	1	Non-essential
fig|279238.18.peg.1109	Saro_1087	PATRIC.279238.18.NC_007794.CDS.1129961.1131028.rev	CDS	1129961	1131028	1068	-	PGF_00423732	YP_496366.1	355		4-hydroxy-3-methylbut-2-enyl diphosphate reductase (EC 1.17.7.4)	0	1065	1065	987	154166	0.99836	1	Non-essential
fig|279238.18.peg.1110	Saro_1088	PATRIC.279238.18.NC_007794.CDS.1131056.1131718.fwd	CDS	1131056	1131718	663	+	PGF_08225224	YP_496367.1	220		hypothetical protein	0	660	660	1068	154166	0.99836	1	Non-essential
fig|279238.18.peg.1111	Saro_1089	PATRIC.279238.18.NC_007794.CDS.1131811.1133559.fwd	CDS	1131811	1133559	1749	+	PGF_00926109	YP_496368.1	582	argS	Arginyl-tRNA synthetase (EC 6.1.1.19)	0	1746	1746	663	154166	0.99836	1	Non-essential
fig|279238.18.peg.1112	Saro_1090	PATRIC.279238.18.NC_007794.CDS.1133585.1134334.fwd	CDS	1133585	1134334	750	+	PGF_08225224	YP_496369.1	249		hypothetical protein	0	747	747	1749	154166	0.99836	1	Non-essential
fig|279238.18.peg.1113	Saro_1091	PATRIC.279238.18.NC_007794.CDS.1134430.1135497.fwd	CDS	1134430	1135497	1068	+	PGF_05406959	YP_496370.1	355		beta-N-acetylglucosaminidase (EC 3.2.1.52)	0	1065	1065	750	154166	0.99836	1	Non-essential
fig|279238.18.peg.1114	Saro_1092	PATRIC.279238.18.NC_007794.CDS.1135497.1136294.fwd	CDS	1135497	1136294	798	+	PGF_02517283	YP_496371.1	265		Segregation and condensation protein A	0	795	795	1068	154166	0.99836	1	Non-essential
fig|279238.18.peg.1115	Saro_1093	PATRIC.279238.18.NC_007794.CDS.1136291.1136938.fwd	CDS	1136291	1136938	648	+	PGF_06649360	YP_496372.1	215		Segregation and condensation protein B	0	645	645	798	154166	0.99836	1	Non-essential
fig|279238.18.peg.1116	Saro_1094	PATRIC.279238.18.NC_007794.CDS.1137023.1137274.fwd	CDS	1137023	1137274	252	+	PGF_07822705	YP_496373.1	83		Twin-arginine translocation protein TatA	0	249	249	648	154166	0.99836	1	Non-essential
fig|279238.18.peg.1117	Saro_1095	PATRIC.279238.18.NC_007794.CDS.1137301.1137729.fwd	CDS	1137301	1137729	429	+	PGF_00709443	YP_496374.1	142		Twin-arginine translocation protein TatB	0	426	426	252	154166	0.99836	1	Non-essential
fig|279238.18.peg.1118	Saro_1096	PATRIC.279238.18.NC_007794.CDS.1137726.1138565.fwd	CDS	1137726	1138565	840	+	PGF_04127376	YP_496375.1	279		Twin-arginine translocation protein TatC	0	837	837	429	154166	0.99836	1	Non-essential
fig|279238.18.peg.1119	Saro_1097	PATRIC.279238.18.NC_007794.CDS.1138736.1140442.rev	CDS	1138736	1140442	1707	-	PGF_00427072	YP_496376.1	568		FIG00636284: hypothetical protein	0	1704	1704	840	154166	0.99836	1	Non-essential
fig|279238.18.peg.1120	Saro_1098	PATRIC.279238.18.NC_007794.CDS.1140439.1141389.rev	CDS	1140439	1141389	951	-	PGF_10097632	YP_496377.1	316		2-hydroxy-3-oxopropionate reductase (EC 1.1.1.60)	0	948	948	1707	154166	0.99836	1	Non-essential
fig|279238.18.peg.1121	Saro_1099	PATRIC.279238.18.NC_007794.CDS.1141469.1141846.fwd	CDS	1141469	1141846	378	+	PGF_05199180	YP_496378.1	125		hypothetical protein	0	375	375	951	154166	0.99836	1	Non-essential
fig|279238.18.peg.1122	Saro_1100	PATRIC.279238.18.NC_007794.CDS.1141884.1143149.fwd	CDS	1141884	1143149	1266	+	PGF_01557745	YP_496379.1	421		Threonine dehydratase, catabolic (EC 4.3.1.19) @ L-serine dehydratase, (PLP)-dependent (EC 4.3.1.17)	0	1263	1263	378	154166	0.99836	1	Non-essential
fig|279238.18.peg.1123		PATRIC.279238.18.NC_007794.CDS.1143165.1143716.rev	CDS	1143165	1143716	552	-	PGF_02594150		183		hypothetical protein	0	549	549	1266	154166	0.99836	1	Non-essential
fig|279238.18.peg.1124	Saro_1101	PATRIC.279238.18.NC_007794.CDS.1143738.1144214.fwd	CDS	1143738	1144214	477	+	PGF_02992100	YP_496380.1	158		Arginyl-tRNA--protein transferase (EC 2.3.2.8)	0	474	474	552	154166	0.99836	1	Non-essential
fig|279238.18.peg.1125	Saro_1102	PATRIC.279238.18.NC_007794.CDS.1144285.1146414.fwd	CDS	1144285	1146414	2130	+	PGF_07516252	YP_496381.1	709		Outer membrane component of TAM transport system	0	2127	2127	477	154166	0.99836	1	Non-essential
fig|279238.18.peg.1126	Saro_1103	PATRIC.279238.18.NC_007794.CDS.1146414.1150610.fwd	CDS	1146414	1150610	4197	+	PGF_07075529	YP_496382.1	1398		Inner membrane component of TAM transport system	0	4194	4194	2130	154166	0.99836	1	Non-essential
fig|279238.18.peg.1127	Saro_1104	PATRIC.279238.18.NC_007794.CDS.1150672.1152096.rev	CDS	1150672	1152096	1425	-	PGF_08051458	YP_496383.1	474		Aldehyde dehydrogenase A (EC 1.2.1.22)	0	1422	1422	4197	154166	0.99836	1	Non-essential
fig|279238.18.peg.1128	Saro_1106	PATRIC.279238.18.NC_007794.CDS.1152608.1154830.fwd	CDS	1152608	1154830	2223	+	PGF_08632970	YP_496385.1	740		diguanylate cyclase/phosphodiesterase (GGDEF & EAL domains) with PAS/PAC sensor(s)	0	2220	2220	1425	154166	0.99836	1	Non-essential
fig|279238.18.peg.1129	Saro_1107	PATRIC.279238.18.NC_007794.CDS.1154865.1155266.rev	CDS	1154865	1155266	402	-	PGF_00055296	YP_496386.1	133		Surface antigen	0	399	399	2223	154166	0.99836	1	Non-essential
fig|279238.18.peg.1130	Saro_1108	PATRIC.279238.18.NC_007794.CDS.1155575.1156984.rev	CDS	1155575	1156984	1410	-	PGF_00275905	YP_496387.1	469		Glutamine synthetase type I (EC 6.3.1.2)	0	1407	1407	402	154166	0.99836	1	Non-essential
fig|279238.18.peg.1131	Saro_1109	PATRIC.279238.18.NC_007794.CDS.1157136.1157474.rev	CDS	1157136	1157474	339	-	PGF_02518459	YP_496388.1	112		Nitrogen regulatory protein P-II	0	336	336	1410	154166	0.99836	1	Non-essential
fig|279238.18.peg.1132	Saro_1110	PATRIC.279238.18.NC_007794.CDS.1157759.1158610.rev	CDS	1157759	1158610	852	-	PGF_06629251	YP_496389.1	283		Methionine aminopeptidase (EC 3.4.11.18)	0	849	849	339	154166	0.99836	1	Non-essential
fig|279238.18.peg.1133	Saro_1111	PATRIC.279238.18.NC_007794.CDS.1158645.1159451.rev	CDS	1158645	1159451	807	-	PGF_08225224	YP_496390.1	268		hypothetical protein	0	804	804	852	154166	0.99836	1	Non-essential
fig|279238.18.peg.1134	Saro_1112	PATRIC.279238.18.NC_007794.CDS.1159505.1160887.fwd	CDS	1159505	1160887	1383	+	PGF_03094694	YP_496391.1	460		Peptidase B (EC 3.4.11.23)	0	1380	1380	807	154166	0.99836	1	Non-essential
fig|279238.18.peg.1135	Saro_1113	PATRIC.279238.18.NC_007794.CDS.1160962.1161315.fwd	CDS	1160962	1161315	354	+	PGF_06773524	YP_496392.1	117		hypothetical protein	0	351	351	1383	154166	0.99836	1	Non-essential
fig|279238.18.peg.1136	Saro_1114	PATRIC.279238.18.NC_007794.CDS.1161312.1162241.fwd	CDS	1161312	1162241	930	+	PGF_07889681	YP_496393.1	309		N-acetyl-gamma-glutamyl-phosphate reductase (EC 1.2.1.38)	0	927	927	354	154166	0.99836	1	Non-essential
fig|279238.18.peg.1137	Saro_1115	PATRIC.279238.18.NC_007794.CDS.1162325.1162642.rev	CDS	1162325	1162642	318	-	PGF_07425883	YP_496394.1	105		Ferredoxin, 2Fe-2S	0	315	315	930	154166	0.99836	1	Non-essential
fig|279238.18.peg.1138	Saro_1116	PATRIC.279238.18.NC_007794.CDS.1162772.1163389.fwd	CDS	1162772	1163389	618	+	PGF_06738272	YP_496395.1	205		DNA-3-methyladenine glycosylase II (EC 3.2.2.21)	0	615	615	318	154166	0.99836	1	Non-essential
fig|279238.18.peg.1139	Saro_1117	PATRIC.279238.18.NC_007794.CDS.1163430.1164230.fwd	CDS	1163430	1164230	801	+	PGF_10563189	YP_496396.1	266		Dehydrogenases with different specificities (related to short-chain alcohol dehydrogenases)	0	798	798	618	154166	0.99836	1	Non-essential
fig|279238.18.peg.1140	Saro_1118	PATRIC.279238.18.NC_007794.CDS.1164233.1164523.rev	CDS	1164233	1164523	291	-	PGF_00645046	YP_496397.1	96		Pterin-4-alpha-carbinolamine dehydratase (EC 4.2.1.96)	0	288	288	801	154166	0.99836	1	Non-essential
fig|279238.18.peg.1141	Saro_1119	PATRIC.279238.18.NC_007794.CDS.1164585.1165160.fwd	CDS	1164585	1165160	576	+	PGF_04565471	YP_496398.1	191		ABC transporter involved in cytochrome c biogenesis, ATPase component CcmA	0	573	573	291	154166	0.99836	1	Non-essential
fig|279238.18.peg.1142	Saro_1120	PATRIC.279238.18.NC_007794.CDS.1165157.1165819.fwd	CDS	1165157	1165819	663	+	PGF_00565351	YP_496399.1	220		ABC transporter involved in cytochrome c biogenesis, CcmB subunit	0	660	660	576	154166	0.99836	1	Non-essential
fig|279238.18.peg.1143	Saro_1121	PATRIC.279238.18.NC_007794.CDS.1165887.1166882.fwd	CDS	1165887	1166882	996	+	PGF_00760084	YP_496400.1	331		Cystathionine beta-synthase (EC 4.2.1.22)	0	993	993	663	154166	0.99836	1	Non-essential
fig|279238.18.peg.1144	Saro_1122	PATRIC.279238.18.NC_007794.CDS.1166897.1167280.fwd	CDS	1166897	1167280	384	+	PGF_12725970	YP_496401.1	127		hypothetical protein	0	381	381	996	154166	0.99836	1	Non-essential
fig|279238.18.peg.1145	Saro_1123	PATRIC.279238.18.NC_007794.CDS.1167310.1168020.fwd	CDS	1167310	1168020	711	+	PGF_08225224	YP_496402.1	236		hypothetical protein	0	708	708	384	154166	0.99836	1	Non-essential
fig|279238.18.peg.1146	Saro_1124	PATRIC.279238.18.NC_007794.CDS.1168365.1168838.fwd	CDS	1168365	1168838	474	+	PGF_01420802	YP_496403.1	157		Transcriptional regulator MraZ	0	471	471	711	154166	0.99836	1	Non-essential
fig|279238.18.peg.1147	Saro_1125	PATRIC.279238.18.NC_007794.CDS.1168835.1169824.fwd	CDS	1168835	1169824	990	+	PGF_02390924	YP_496404.1	329		16S rRNA (cytosine(1402)-N(4))-methyltransferase (EC 2.1.1.199)	0	987	987	474	154166	0.99836	1	Non-essential
fig|279238.18.peg.1148	Saro_1126	PATRIC.279238.18.NC_007794.CDS.1169821.1170681.fwd	CDS	1169821	1170681	861	+	PGF_00416990	YP_496405.1	286		Cell division protein FtsL	0	858	858	990	154166	0.99836	1	Non-essential
fig|279238.18.peg.1149	Saro_1127	PATRIC.279238.18.NC_007794.CDS.1170678.1172423.fwd	CDS	1170678	1172423	1746	+	PGF_10302926	YP_496406.1	581		Cell division protein FtsI [Peptidoglycan synthetase] (EC 2.4.1.129)	0	1743	1743	861	154166	0.99836	1	Non-essential
fig|279238.18.peg.1150	Saro_1128	PATRIC.279238.18.NC_007794.CDS.1172420.1173868.fwd	CDS	1172420	1173868	1449	+	PGF_07096769	YP_496407.1	482	murE	UDP-N-acetylmuramoyl-dipeptide--2,6-diaminopimelate ligase (EC 6.3.2.13)	0	1446	1446	1746	154166	0.99836	1	Non-essential
fig|279238.18.peg.1151	Saro_1129	PATRIC.279238.18.NC_007794.CDS.1173865.1175334.fwd	CDS	1173865	1175334	1470	+	PGF_04521913	YP_496408.1	489		UDP-N-acetylmuramoyl-tripeptide--D-alanyl-D-alanine ligase (EC 6.3.2.10)	0	1467	1467	1449	154166	0.99836	1	Non-essential
fig|279238.18.peg.1152	Saro_1130	PATRIC.279238.18.NC_007794.CDS.1175335.1176399.fwd	CDS	1175335	1176399	1065	+	PGF_00033359	YP_496409.1	354	mraY	Phospho-N-acetylmuramoyl-pentapeptide-transferase (EC 2.7.8.13)	0	1062	1062	1470	154166	0.99836	1	Non-essential
fig|279238.18.peg.1153	Saro_1131	PATRIC.279238.18.NC_007794.CDS.1176396.1177727.fwd	CDS	1176396	1177727	1332	+	PGF_06162930	YP_496410.1	443		UDP-N-acetylmuramoyl-L-alanine--D-glutamate ligase (EC 6.3.2.9)	0	1329	1329	1065	154166	0.99836	1	Non-essential
fig|279238.18.peg.1154	Saro_1132	PATRIC.279238.18.NC_007794.CDS.1177724.1178959.fwd	CDS	1177724	1178959	1236	+	PGF_10125426	YP_496411.1	411		Peptidoglycan glycosyltransferase FtsW (EC 2.4.1.129)	0	1233	1233	1332	154166	0.99836	1	Non-essential
fig|279238.18.peg.1155	Saro_1133	PATRIC.279238.18.NC_007794.CDS.1178956.1180122.fwd	CDS	1178956	1180122	1167	+	PGF_03295331	YP_496412.1	388	murG	UDP-N-acetylglucosamine--N-acetylmuramyl-(pentapeptide) pyrophosphoryl-undecaprenol N-acetylglucosamine transferase (EC 2.4.1.227)	0	1164	1164	1236	154166	0.99836	1	Non-essential
fig|279238.18.peg.1156	Saro_1134	PATRIC.279238.18.NC_007794.CDS.1180119.1181543.fwd	CDS	1180119	1181543	1425	+	PGF_00063999	YP_496413.1	474	murC	UDP-N-acetylmuramate--L-alanine ligase (EC 6.3.2.8)	0	1422	1422	1167	154166	0.99836	1	Non-essential
fig|279238.18.peg.1157	Saro_1135	PATRIC.279238.18.NC_007794.CDS.1181540.1182433.fwd	CDS	1181540	1182433	894	+	PGF_00063974	YP_496414.1	297	murB	UDP-N-acetylenolpyruvoylglucosamine reductase (EC 1.3.1.98)	0	891	891	1425	154166	0.99836	1	Non-essential
fig|279238.18.peg.1158	Saro_1136	PATRIC.279238.18.NC_007794.CDS.1182477.1183418.fwd	CDS	1182477	1183418	942	+	PGF_10518532	YP_496415.1	313		D-alanine--D-alanine ligase (EC 6.3.2.4)	0	939	939	894	154166	0.99836	1	Non-essential
fig|279238.18.peg.1159	Saro_1137	PATRIC.279238.18.NC_007794.CDS.1183423.1184385.fwd	CDS	1183423	1184385	963	+	PGF_08140776	YP_496416.1	320		Cell division protein FtsQ	0	960	960	942	154166	0.99836	1	Non-essential
fig|279238.18.peg.1160	Saro_1138	PATRIC.279238.18.NC_007794.CDS.1184393.1185673.fwd	CDS	1184393	1185673	1281	+	PGF_00843497	YP_496417.1	426		Cell division protein FtsA	0	1278	1278	963	154166	0.99836	1	Non-essential
fig|279238.18.peg.1161	Saro_1139	PATRIC.279238.18.NC_007794.CDS.1185868.1187343.fwd	CDS	1185868	1187343	1476	+	PGF_03520151	YP_496418.1	491		Cell division protein FtsZ	0	1473	1473	1281	154166	0.99836	1	Non-essential
fig|279238.18.peg.1162	Saro_1140	PATRIC.279238.18.NC_007794.CDS.1187406.1189598.fwd	CDS	1187406	1189598	2193	+	PGF_08225224	YP_496419.1	730		hypothetical protein	0	2190	2190	1476	154166	0.99836	1	Non-essential
fig|279238.18.peg.1163	Saro_1141	PATRIC.279238.18.NC_007794.CDS.1189801.1190304.fwd	CDS	1189801	1190304	504	+	PGF_03429645	YP_496420.1	167		hypothetical protein	0	501	501	2193	154166	0.99836	1	Non-essential
fig|279238.18.peg.1164	Saro_1142	PATRIC.279238.18.NC_007794.CDS.1190387.1191196.fwd	CDS	1190387	1191196	810	+	PGF_07609122	YP_496421.1	269		Pyrroline-5-carboxylate reductase (EC 1.5.1.2)	0	807	807	504	154166	0.99836	1	Non-essential
fig|279238.18.peg.1165	Saro_1143	PATRIC.279238.18.NC_007794.CDS.1191311.1192054.fwd	CDS	1191311	1192054	744	+	PGF_04104750	YP_496422.1	247		Integral membrane protein, interacts with FtsH	0	741	741	810	154166	0.99836	1	Non-essential
fig|279238.18.peg.1166	Saro_1144	PATRIC.279238.18.NC_007794.CDS.1192227.1192958.fwd	CDS	1192227	1192958	732	+	PGF_08225224	YP_496423.1	243		hypothetical protein	0	729	729	744	154166	0.99836	1	Non-essential
fig|279238.18.peg.1167	Saro_1145	PATRIC.279238.18.NC_007794.CDS.1193278.1194336.fwd	CDS	1193278	1194336	1059	+	PGF_02029783	YP_496424.2	352	obgE	GTP-binding protein Obg	0	1056	1056	732	154166	0.99836	1	Non-essential
fig|279238.18.peg.1168	Saro_1146	PATRIC.279238.18.NC_007794.CDS.1194468.1195601.fwd	CDS	1194468	1195601	1134	+	PGF_09129813	YP_496425.1	377		Glutamate 5-kinase (EC 2.7.2.11) / RNA-binding C-terminal domain PUA	0	1131	1131	1059	154166	0.99836	1	Non-essential
fig|279238.18.peg.1169	Saro_1147	PATRIC.279238.18.NC_007794.CDS.1195601.1196521.fwd	CDS	1195601	1196521	921	+	PGF_01511633	YP_496426.1	306		Nucleoside-diphosphate-sugar epimerase	0	918	918	1134	154166	0.99836	1	Non-essential
fig|279238.18.peg.1170	Saro_1148	PATRIC.279238.18.NC_007794.CDS.1196622.1197038.fwd	CDS	1196622	1197038	417	+	PGF_00405357	YP_496427.1	138		protein of unknown function DUF805	0	414	414	921	154166	0.99836	1	Non-essential
fig|279238.18.peg.1171	Saro_1149	PATRIC.279238.18.NC_007794.CDS.1197056.1197472.fwd	CDS	1197056	1197472	417	+	PGF_03097008	YP_496428.1	138		Integral membrane protein	0	414	414	417	154166	0.99836	1	Non-essential
fig|279238.18.peg.1172	Saro_1150	PATRIC.279238.18.NC_007794.CDS.1197469.1200012.rev	CDS	1197469	1200012	2544	-	PGF_07552118	YP_496429.1	847		ABC transporter, fused permease protein	0	2541	2541	417	154166	0.99836	1	Non-essential
fig|279238.18.peg.1173	Saro_1151	PATRIC.279238.18.NC_007794.CDS.1200009.1200701.rev	CDS	1200009	1200701	693	-	PGF_10347576	YP_496430.1	230		ABC-type antimicrobial peptide transport system, ATPase component	0	690	690	2544	154166	0.99836	1	Non-essential
fig|279238.18.peg.1174	Saro_1152	PATRIC.279238.18.NC_007794.CDS.1200770.1201453.fwd	CDS	1200770	1201453	684	+	PGF_00644981	YP_496431.1	227		Arylesterase precursor (EC 3.1.1.2)	0	681	681	693	154166	0.99836	1	Non-essential
fig|279238.18.peg.1175	Saro_1153	PATRIC.279238.18.NC_007794.CDS.1201482.1202555.rev	CDS	1201482	1202555	1074	-	PGF_10387199	YP_496432.1	357	recF	DNA recombination and repair protein RecF	0	1071	1071	684	154166	0.99836	1	Non-essential
fig|279238.18.peg.1176	Saro_1154	PATRIC.279238.18.NC_007794.CDS.1202640.1203683.rev	CDS	1202640	1203683	1044	-	PGF_05080544	YP_496433.1	347		Psp operon transcriptional activator	0	1041	1041	1074	154166	0.99836	1	Non-essential
fig|279238.18.peg.1177	Saro_1155	PATRIC.279238.18.NC_007794.CDS.1203837.1203995.fwd	CDS	1203837	1203995	159	+	PGF_02602432	YP_496434.1	52		hypothetical protein	0	156	156	1044	154166	0.99836	1	Non-essential
fig|279238.18.peg.1178	Saro_1156	PATRIC.279238.18.NC_007794.CDS.1203992.1204819.fwd	CDS	1203992	1204819	828	+	PGF_00032662	YP_496435.1	275		Phage shock protein A @ Suppressor of sigma54-dependent transcription, PspA-like	0	825	825	159	154166	0.99836	1	Non-essential
fig|279238.18.peg.1179	Saro_1157	PATRIC.279238.18.NC_007794.CDS.1204823.1205119.fwd	CDS	1204823	1205119	297	+	PGF_00032664	YP_496436.1	98		Phage shock protein B	0	294	294	828	154166	0.99836	1	Non-essential
fig|279238.18.peg.1180	Saro_1158	PATRIC.279238.18.NC_007794.CDS.1205116.1205490.fwd	CDS	1205116	1205490	375	+	PGF_03198509	YP_496437.1	124		Phage shock protein C	0	372	372	297	154166	0.99836	1	Non-essential
fig|279238.18.peg.1181	Saro_1159	PATRIC.279238.18.NC_007794.CDS.1205522.1205803.fwd	CDS	1205522	1205803	282	+	PGF_00427087	YP_496438.1	93		FIG00636713: repeated hypothetical protein	0	279	279	375	154166	0.99836	1	Non-essential
fig|279238.18.peg.1182	Saro_1160	PATRIC.279238.18.NC_007794.CDS.1205803.1206111.fwd	CDS	1205803	1206111	309	+	PGF_00427087	YP_496439.1	102		FIG00636713: repeated hypothetical protein	0	306	306	282	154166	0.99836	1	Non-essential
fig|279238.18.peg.1183	Saro_1161	PATRIC.279238.18.NC_007794.CDS.1206108.1206380.fwd	CDS	1206108	1206380	273	+	PGF_00427087	YP_496440.1	90		FIG00636713: repeated hypothetical protein	0	270	270	309	154166	0.99836	1	Non-essential
fig|279238.18.peg.1184	Saro_1162	PATRIC.279238.18.NC_007794.CDS.1206395.1206649.fwd	CDS	1206395	1206649	255	+	PGF_00427087	YP_496441.1	84		FIG00636713: repeated hypothetical protein	0	252	252	273	154166	0.99836	1	Non-essential
fig|279238.18.peg.1185	Saro_1163	PATRIC.279238.18.NC_007794.CDS.1206672.1206884.fwd	CDS	1206672	1206884	213	+	PGF_08225224	YP_496442.1	70		hypothetical protein	0	210	210	255	154166	0.99836	1	Non-essential
fig|279238.18.peg.1186	Saro_1164	PATRIC.279238.18.NC_007794.CDS.1206954.1207370.fwd	CDS	1206954	1207370	417	+	PGF_00055099	YP_496443.1	138		Sulfur acceptor protein => iron-sulfur cluster assembly SufE	0	414	414	213	154166	0.99836	1	Non-essential
fig|279238.18.peg.1187	Saro_1165	PATRIC.279238.18.NC_007794.CDS.1207430.1207738.fwd	CDS	1207430	1207738	309	+	PGF_00052658	YP_496444.1	102		Similar to hypothetical protein DUF454	0	306	306	417	154166	0.99836	1	Non-essential
fig|279238.18.peg.1188	Saro_1166	PATRIC.279238.18.NC_007794.CDS.1207780.1208808.fwd	CDS	1207780	1208808	1029	+	PGF_03105227	YP_496445.1	342		Exopolysaccharide production protein ExoZ	0	1026	1026	309	154166	0.99836	1	Non-essential
fig|279238.18.peg.1189	Saro_1167	PATRIC.279238.18.NC_007794.CDS.1208875.1209450.fwd	CDS	1208875	1209450	576	+	PGF_10475899	YP_496446.1	191		hypothetical protein	0	573	573	1029	154166	0.99836	1	Non-essential
fig|279238.18.peg.1190	Saro_1168	PATRIC.279238.18.NC_007794.CDS.1209469.1209999.rev	CDS	1209469	1209999	531	-	PGF_00401529	YP_496447.1	176		Beta-carotene hydroxylase	0	528	528	576	154166	0.99836	1	Non-essential
fig|279238.18.peg.1191	Saro_1169	PATRIC.279238.18.NC_007794.CDS.1210124.1210504.fwd	CDS	1210124	1210504	381	+	PGF_10536184	YP_496448.1	126		hypothetical protein	0	378	378	531	154166	0.99836	1	Non-essential
fig|279238.18.peg.1192	Saro_1170	PATRIC.279238.18.NC_007794.CDS.1210614.1212050.fwd	CDS	1210614	1212050	1437	+	PGF_00419420	YP_496449.1	478		3-isopropylmalate dehydratase large subunit (EC 4.2.1.33)	0	1434	1434	381	154166	0.99836	1	Non-essential
fig|279238.18.peg.1193	Saro_1171	PATRIC.279238.18.NC_007794.CDS.1212058.1212588.fwd	CDS	1212058	1212588	531	+	PGF_02602773	YP_496450.1	176		hypothetical protein	0	528	528	1437	154166	0.99836	1	Non-essential
fig|279238.18.peg.1194	Saro_1172	PATRIC.279238.18.NC_007794.CDS.1212585.1213091.fwd	CDS	1212585	1213091	507	+	PGF_05383972	YP_496451.1	168		G:T/U mismatch-specific uracil/thymine DNA-glycosylase (EC 3.2.2.27)	0	504	504	531	154166	0.99836	1	Non-essential
fig|279238.18.peg.1195		PATRIC.279238.18.NC_007794.CDS.1213151.1213312.fwd	CDS	1213151	1213312	162	+	PGF_10664209		53		hypothetical protein	0	159	159	507	154166	0.99836	1	Non-essential
fig|279238.18.peg.1196	Saro_1173	PATRIC.279238.18.NC_007794.CDS.1213375.1213983.fwd	CDS	1213375	1213983	609	+	PGF_06660812	YP_496452.1	202		3-isopropylmalate dehydratase small subunit (EC 4.2.1.33)	0	606	606	162	154166	0.99836	1	Non-essential
fig|279238.18.peg.1197	Saro_1174	PATRIC.279238.18.NC_007794.CDS.1214075.1215076.fwd	CDS	1214075	1215076	1002	+	PGF_06499100	YP_496453.1	333		Putative Zn-dependent oxidoreductase PA5234	0	999	999	609	154166	0.99836	1	Non-essential
fig|279238.18.peg.1198	Saro_1175	PATRIC.279238.18.NC_007794.CDS.1215126.1215764.rev	CDS	1215126	1215764	639	-	PGF_00060720	YP_496454.1	212		UPF0126 inner membrane protein CC_3680	0	636	636	1002	154166	0.99836	1	Non-essential
fig|279238.18.peg.1199	Saro_1176	PATRIC.279238.18.NC_007794.CDS.1215757.1216650.rev	CDS	1215757	1216650	894	-	PGF_06400077	YP_496455.1	297		Nitronate monooxygenase (EC 1.13.12.16)	0	891	891	639	154166	0.99836	1	Non-essential
fig|279238.18.peg.1200	Saro_1177	PATRIC.279238.18.NC_007794.CDS.1216809.1217006.rev	CDS	1216809	1217006	198	-	PGF_00095244	YP_496456.1	65		hypothetical protein	0	195	195	894	154166	0.99836	1	Non-essential
fig|279238.18.peg.1201	Saro_1178	PATRIC.279238.18.NC_007794.CDS.1217118.1218518.rev	CDS	1217118	1218518	1401	-	PGF_00423335	YP_496457.1	466		Dihydrolipoamide dehydrogenase of 2-oxoglutarate dehydrogenase (EC 1.8.1.4)	0	1398	1398	198	154166	0.99836	1	Non-essential
fig|279238.18.peg.1202	Saro_1179	PATRIC.279238.18.NC_007794.CDS.1218600.1219826.rev	CDS	1218600	1219826	1227	-	PGF_01124177	YP_496458.1	408		Dihydrolipoamide succinyltransferase component (E2) of 2-oxoglutarate dehydrogenase complex (EC 2.3.1.61)	0	1224	1224	1401	154166	0.99836	1	Non-essential
fig|279238.18.peg.1203	Saro_1180	PATRIC.279238.18.NC_007794.CDS.1219865.1222717.rev	CDS	1219865	1222717	2853	-	PGF_00406692	YP_496459.1	950	sucA	2-oxoglutarate dehydrogenase E1 component (EC 1.2.4.2)	0	2850	2850	1227	154166	0.99836	1	Non-essential
fig|279238.18.peg.1204	Saro_1181	PATRIC.279238.18.NC_007794.CDS.1222937.1223827.rev	CDS	1222937	1223827	891	-	PGF_00853393	YP_496460.1	296		Succinyl-CoA ligase [ADP-forming] alpha chain (EC 6.2.1.5)	0	888	888	2853	154166	0.99836	1	Non-essential
fig|279238.18.peg.1205	Saro_1182	PATRIC.279238.18.NC_007794.CDS.1223941.1224903.rev	CDS	1223941	1224903	963	-	PGF_00018952	YP_496461.1	320		Malate dehydrogenase (EC 1.1.1.37)	0	960	960	891	154166	0.99836	1	Non-essential
fig|279238.18.peg.1206	Saro_1183	PATRIC.279238.18.NC_007794.CDS.1225225.1225536.rev	CDS	1225225	1225536	312	-	PGF_02601726	YP_496462.1	103		hypothetical protein	0	309	309	963	154166	0.99836	1	Non-essential
fig|279238.18.peg.1207	Saro_1184	PATRIC.279238.18.NC_007794.CDS.1225715.1226380.rev	CDS	1225715	1226380	666	-	PGF_00070914	YP_496463.1	221		endo alpha-1,4 polygalactosaminidase, putative	0	663	663	312	154166	0.99836	1	Non-essential
fig|279238.18.peg.1208	Saro_1185	PATRIC.279238.18.NC_007794.CDS.1226780.1227955.rev	CDS	1226780	1227955	1176	-	PGF_00417249	YP_496464.1	391		Cell wall hydrolyses involved in spore germination	0	1173	1173	666	154166	0.99836	1	Non-essential
fig|279238.18.peg.1209	Saro_1186	PATRIC.279238.18.NC_007794.CDS.1228490.1230394.fwd	CDS	1228490	1230394	1905	+	PGF_10321419	YP_496465.1	634		Outer membrane vitamin B12 receptor BtuB	0	1902	1902	1176	154166	0.99836	1	Non-essential
fig|279238.18.peg.1210	Saro_1187	PATRIC.279238.18.NC_007794.CDS.1230415.1231398.fwd	CDS	1230415	1231398	984	+	PGF_03799122	YP_496466.1	327		Vitamin B12 ABC transporter, substrate-binding protein BtuF	0	981	981	1905	154166	0.99836	1	Non-essential
fig|279238.18.peg.1211	Saro_1188	PATRIC.279238.18.NC_007794.CDS.1231395.1232357.fwd	CDS	1231395	1232357	963	+	PGF_10465207	YP_496467.1	320		Iron(III) dicitrate transport system permease protein FecD (TC 3.A.1.14.1)	0	960	960	984	154166	0.99836	1	Non-essential
fig|279238.18.peg.1212	Saro_1189	PATRIC.279238.18.NC_007794.CDS.1232357.1233088.fwd	CDS	1232357	1233088	732	+	PGF_00004565	YP_496468.1	243		Ferrichrome ABC transporter ATP-binding protein	0	729	729	963	154166	0.99836	1	Non-essential
fig|279238.18.peg.1213		PATRIC.279238.18.NC_007794.CDS.1233089.1233292.rev	CDS	1233089	1233292	204	-	PGF_02602435		67		hypothetical protein	0	201	201	732	154166	0.99836	1	Non-essential
fig|279238.18.peg.1214	Saro_1190	PATRIC.279238.18.NC_007794.CDS.1233471.1234793.fwd	CDS	1233471	1234793	1323	+	PGF_08225224	YP_496469.1	440		hypothetical protein	0	1320	1320	204	154166	0.99836	1	Non-essential
fig|279238.18.peg.1215	Saro_1191	PATRIC.279238.18.NC_007794.CDS.1234849.1235709.fwd	CDS	1234849	1235709	861	+	PGF_08225224	YP_496470.1	286		hypothetical protein	0	858	858	1323	154166	0.99836	1	Non-essential
fig|279238.18.peg.1216	Saro_1192	PATRIC.279238.18.NC_007794.CDS.1235856.1238768.fwd	CDS	1235856	1238768	2913	+	PGF_04041316	YP_496471.1	970	uvrA	Excinuclease ABC subunit A	0	2910	2910	861	154166	0.99836	1	Non-essential
fig|279238.18.peg.1217	Saro_1193	PATRIC.279238.18.NC_007794.CDS.1238854.1239360.rev	CDS	1238854	1239360	507	-	PGF_10386745	YP_496472.1	168		hypothetical protein	0	504	504	2913	154166	0.99836	1	Non-essential
fig|279238.18.peg.1218		PATRIC.279238.18.NC_007794.CDS.1239608.1239721.fwd	CDS	1239608	1239721	114	+	PGF_02602775		37		hypothetical protein	0	111	111	507	154166	0.99836	1	Non-essential
fig|279238.18.peg.1219	Saro_1194	PATRIC.279238.18.NC_007794.CDS.1240311.1241567.fwd	CDS	1240311	1241567	1257	+	PGF_08281624	YP_496473.1	418		hypothetical protein	0	1254	1254	114	154166	0.99836	1	Non-essential
fig|279238.18.peg.1220	Saro_1195	PATRIC.279238.18.NC_007794.CDS.1242494.1243708.rev	CDS	1242494	1243708	1215	-	PGF_02862285	YP_496474.1	404		Argininosuccinate synthase (EC 6.3.4.5)	0	1212	1212	1257	154166	0.99836	1	Non-essential
fig|279238.18.peg.1221	Saro_1196	PATRIC.279238.18.NC_007794.CDS.1243919.1245124.fwd	CDS	1243919	1245124	1206	+	PGF_01416607	YP_496475.1	401		Rieske (2Fe-2S) domain protein	0	1203	1203	1215	154166	0.99836	1	Non-essential
fig|279238.18.peg.1222	Saro_1197	PATRIC.279238.18.NC_007794.CDS.1245211.1246557.rev	CDS	1245211	1246557	1347	-	PGF_07597988	YP_496476.1	448		Aldehyde dehydrogenase (EC 1.2.1.3)	0	1344	1344	1206	154166	0.99836	1	Non-essential
fig|279238.18.peg.1223	Saro_1198	PATRIC.279238.18.NC_007794.CDS.1246715.1247386.rev	CDS	1246715	1247386	672	-	PGF_10460277	YP_496477.1	223		Phosphoglycolate phosphatase (EC 3.1.3.18)	0	669	669	1347	154166	0.99836	1	Non-essential
fig|279238.18.peg.1224	Saro_1199	PATRIC.279238.18.NC_007794.CDS.1247385.1248821.fwd	CDS	1247385	1248821	1437	+	PGF_08454293	YP_496478.1	478		N-acetylglucosamine-1-phosphate uridyltransferase (EC 2.7.7.23) / Glucosamine-1-phosphate N-acetyltransferase (EC 2.3.1.157)	0	1434	1434	672	154166	0.99836	1	Non-essential
fig|279238.18.peg.1225	Saro_1200	PATRIC.279238.18.NC_007794.CDS.1248898.1249146.fwd	CDS	1248898	1249146	249	+	PGF_01621991	YP_496479.1	82		antitoxin	0	246	246	1437	154166	0.99836	1	Non-essential
fig|279238.18.peg.1226	Saro_1201	PATRIC.279238.18.NC_007794.CDS.1249150.1249515.fwd	CDS	1249150	1249515	366	+	PGF_07251402	YP_496480.1	121		toxin	0	363	363	249	154166	0.99836	1	Non-essential
fig|279238.18.peg.1227	Saro_1202	PATRIC.279238.18.NC_007794.CDS.1249534.1251357.fwd	CDS	1249534	1251357	1824	+	PGF_01960322	YP_496481.1	607		Glutamine--fructose-6-phosphate aminotransferase [isomerizing] (EC 2.6.1.16)	0	1821	1821	366	154166	0.99836	1	Non-essential
fig|279238.18.peg.1228	Saro_1203	PATRIC.279238.18.NC_007794.CDS.1251369.1251824.fwd	CDS	1251369	1251824	456	+	PGF_00413203	YP_496482.1	151		tRNA (cytidine(34)-2'-O)-methyltransferase (EC 2.1.1.207)	0	453	453	1824	154166	0.99836	1	Non-essential
fig|279238.18.peg.1229	Saro_1204	PATRIC.279238.18.NC_007794.CDS.1252074.1252862.rev	CDS	1252074	1252862	789	-	PGF_12789723	YP_496483.1	262		Membrane protein	0	786	786	456	154166	0.99836	1	Non-essential
fig|279238.18.peg.1230	Saro_1205	PATRIC.279238.18.NC_007794.CDS.1252859.1253782.rev	CDS	1252859	1253782	924	-	PGF_10420457	YP_496484.1	307		MBL-fold metallo-hydrolase superfamily	0	921	921	789	154166	0.99836	1	Non-essential
fig|279238.18.peg.1231	Saro_1206	PATRIC.279238.18.NC_007794.CDS.1253908.1254222.fwd	CDS	1253908	1254222	315	+	PGF_08030842	YP_496485.1	104		Transcriptional regulator, ArsR family	0	312	312	924	154166	0.99836	1	Non-essential
fig|279238.18.peg.1232	Saro_1207	PATRIC.279238.18.NC_007794.CDS.1254345.1254989.fwd	CDS	1254345	1254989	645	+	PGF_03990884	YP_496486.1	214		Gluconate 2-dehydrogenase subunit 3 family protein	0	642	642	315	154166	0.99836	1	Non-essential
fig|279238.18.peg.1233	Saro_1208	PATRIC.279238.18.NC_007794.CDS.1255008.1256687.fwd	CDS	1255008	1256687	1680	+	PGF_10352738	YP_496487.1	559		Glucose-methanol-choline (GMC) oxidoreductase:NAD binding site	0	1677	1677	645	154166	0.99836	1	Non-essential
fig|279238.18.peg.1234	Saro_1209	PATRIC.279238.18.NC_007794.CDS.1256692.1258152.fwd	CDS	1256692	1258152	1461	+	PGF_09996723	YP_496488.1	486		Uncharacterized MFS-type transporter	0	1458	1458	1680	154166	0.99836	1	Non-essential
fig|279238.18.peg.1235	Saro_1210	PATRIC.279238.18.NC_007794.CDS.1258216.1258803.fwd	CDS	1258216	1258803	588	+	PGF_00020456	YP_496489.1	195		Metal-dependent phosphohydrolase, HD subdomain	0	585	585	1461	154166	0.99836	1	Non-essential
fig|279238.18.peg.1236	Saro_1211	PATRIC.279238.18.NC_007794.CDS.1258874.1260457.fwd	CDS	1258874	1260457	1584	+	PGF_00734739	YP_496490.1	527		Long-chain-fatty-acid--CoA ligase (EC 6.2.1.3)	0	1581	1581	588	154166	0.99836	1	Non-essential
fig|279238.18.peg.1237	Saro_1212	PATRIC.279238.18.NC_007794.CDS.1260614.1261603.rev	CDS	1260614	1261603	990	-	PGF_08225224	YP_496491.1	329		hypothetical protein	0	987	987	1584	154166	0.99836	1	Non-essential
fig|279238.18.peg.1238	Saro_1213	PATRIC.279238.18.NC_007794.CDS.1261600.1264326.rev	CDS	1261600	1264326	2727	-	PGF_00809641	YP_496492.1	908		hypothetical protein	0	2724	2724	990	154166	0.99836	1	Non-essential
fig|279238.18.peg.1239	Saro_1214	PATRIC.279238.18.NC_007794.CDS.1264328.1265212.rev	CDS	1264328	1265212	885	-	PGF_02602700	YP_496493.1	294		hypothetical protein	0	882	882	2727	154166	0.99836	1	Non-essential
fig|279238.18.peg.1240	Saro_1215	PATRIC.279238.18.NC_007794.CDS.1265224.1265649.rev	CDS	1265224	1265649	426	-	PGF_02602437	YP_496494.1	141		hypothetical protein	0	423	423	885	154166	0.99836	1	Non-essential
fig|279238.18.peg.1241	Saro_1216	PATRIC.279238.18.NC_007794.CDS.1265710.1266237.rev	CDS	1265710	1266237	528	-	PGF_00779411	YP_496495.1	175		hypothetical protein	0	525	525	426	154166	0.99836	1	Non-essential
fig|279238.18.peg.1242	Saro_1217	PATRIC.279238.18.NC_007794.CDS.1266836.1267111.rev	CDS	1266836	1267111	276	-	PGF_12950329	YP_496496.1	91		Integration host factor alpha subunit	0	273	273	528	154166	0.99836	1	Non-essential
fig|279238.18.peg.1243		PATRIC.279238.18.NC_007794.CDS.1267148.1267282.rev	CDS	1267148	1267282	135	-	PGF_02594151		44		hypothetical protein	0	132	132	276	154166	0.99836	1	Non-essential
fig|279238.18.peg.1244	Saro_1218	PATRIC.279238.18.NC_007794.CDS.1267328.1268650.fwd	CDS	1267328	1268650	1323	+	PGF_10509026	YP_496497.1	440		RND efflux system, membrane fusion protein	0	1320	1320	135	154166	0.99836	1	Non-essential
fig|279238.18.peg.1245	Saro_1219	PATRIC.279238.18.NC_007794.CDS.1268657.1271791.fwd	CDS	1268657	1271791	3135	+	PGF_05237064	YP_496498.1	1044		RND efflux system, inner membrane transporter	0	3132	3132	1323	154166	0.99836	1	Non-essential
fig|279238.18.peg.1246	Saro_1220	PATRIC.279238.18.NC_007794.CDS.1271788.1273191.fwd	CDS	1271788	1273191	1404	+	PGF_06982509	YP_496499.1	467		Efflux transport system, outer membrane factor (OMF) lipoprotein	0	1401	1401	3135	154166	0.99836	1	Non-essential
fig|279238.18.peg.1247	Saro_1221	PATRIC.279238.18.NC_007794.CDS.1273185.1274354.rev	CDS	1273185	1274354	1170	-	PGF_12770101	YP_496500.1	389		Acyl-CoA dehydrogenase STM0857	0	1167	1167	1404	154166	0.99836	1	Non-essential
fig|279238.18.peg.1248	Saro_1222	PATRIC.279238.18.NC_007794.CDS.1274354.1275571.rev	CDS	1274354	1275571	1218	-	PGF_08262214	YP_496501.1	405		3-ketoacyl-CoA thiolase (EC 2.3.1.16) @ Acetyl-CoA acetyltransferase (EC 2.3.1.9)	0	1215	1215	1170	154166	0.99836	1	Non-essential
fig|279238.18.peg.1249	Saro_1223	PATRIC.279238.18.NC_007794.CDS.1275620.1276849.rev	CDS	1275620	1276849	1230	-	PGF_00414833	YP_496502.1	409		CaiB/BaiF family protein	0	1227	1227	1218	154166	0.99836	1	Non-essential
fig|279238.18.peg.1250	Saro_1224	PATRIC.279238.18.NC_007794.CDS.1276877.1278061.rev	CDS	1276877	1278061	1185	-	PGF_10428547	YP_496503.1	394		Acyl-CoA dehydrogenase	0	1182	1182	1230	154166	0.99836	1	Non-essential
fig|279238.18.peg.1251	Saro_1225	PATRIC.279238.18.NC_007794.CDS.1278073.1278990.rev	CDS	1278073	1278990	918	-	PGF_10563189	YP_496504.1	305		Dehydrogenases with different specificities (related to short-chain alcohol dehydrogenases)	0	915	915	1185	154166	0.99836	1	Non-essential
fig|279238.18.peg.1252	Saro_1226	PATRIC.279238.18.NC_007794.CDS.1279093.1279842.fwd	CDS	1279093	1279842	750	+	PGF_08238312	YP_496505.1	249		Transcriptional regulator, IclR family	0	747	747	918	154166	0.99836	1	Non-essential
fig|279238.18.peg.1253	Saro_1227	PATRIC.279238.18.NC_007794.CDS.1279961.1280869.fwd	CDS	1279961	1280869	909	+	PGF_10398629	YP_496506.1	302		Transcriptional regulator	1	906	685	750	154166	0.99836	1	Non-essential
fig|279238.18.peg.1254	Saro_1228	PATRIC.279238.18.NC_007794.CDS.1280878.1281339.rev	CDS	1280878	1281339	462	-	PGF_00056559	YP_496507.1	153		Thioesterase	0	459	459	688	16739	1	1	Non-essential
fig|279238.18.peg.1255	Saro_1229	PATRIC.279238.18.NC_007794.CDS.1281400.1282368.rev	CDS	1281400	1282368	969	-	PGF_01221134	YP_496508.1	322		Renalase (EC 1.6.3.5), oxidases 1,2-dihydro- and 1,6-dihydro- beta-NAD(P)H isomers back to NAD(P)	0	966	966	462	16739	1	1	Non-essential
fig|279238.18.peg.1256	Saro_1230	PATRIC.279238.18.NC_007794.CDS.1282400.1283035.rev	CDS	1282400	1283035	636	-	PGF_02820109	YP_496509.1	211		GTP cyclohydrolase I (EC 3.5.4.16) type 1	0	633	633	969	16739	1	1	Non-essential
fig|279238.18.peg.1257	Saro_1231	PATRIC.279238.18.NC_007794.CDS.1283176.1283751.fwd	CDS	1283176	1283751	576	+	PGF_10536500	YP_496510.1	191		Transcriptional regulator, LuxR family	0	573	573	636	16739	1	1	Non-essential
fig|279238.18.peg.1258	Saro_1232	PATRIC.279238.18.NC_007794.CDS.1283767.1284681.rev	CDS	1283767	1284681	915	-	PGF_10670151	YP_496511.1	304		Two-component system sensor histidine kinase	0	912	912	576	16739	1	1	Non-essential
fig|279238.18.peg.1259		PATRIC.279238.18.NC_007794.CDS.1284926.1285297.rev	CDS	1284926	1285297	372	-	PGF_00287220		123		hypothetical protein	0	369	369	915	16739	1	1	Non-essential
fig|279238.18.peg.1260	Saro_1233	PATRIC.279238.18.NC_007794.CDS.1285483.1285884.fwd	CDS	1285483	1285884	402	+	PGF_00038842	YP_496512.1	133		Protocatechuate 4,5-dioxygenase alpha chain (EC 1.13.11.8)	0	399	399	372	16739	1	1	Non-essential
fig|279238.18.peg.1261	Saro_1234	PATRIC.279238.18.NC_007794.CDS.1285884.1286726.fwd	CDS	1285884	1286726	843	+	PGF_00038844	YP_496513.1	280		Protocatechuate 4,5-dioxygenase beta chain (EC 1.13.11.8)	0	840	840	402	16739	1	1	Non-essential
fig|279238.18.peg.1262	Saro_1235	PATRIC.279238.18.NC_007794.CDS.1286812.1287213.rev	CDS	1286812	1287213	402	-	PGF_02602438	YP_496514.1	133		hypothetical protein	0	399	399	843	16739	1	1	Non-essential
fig|279238.18.peg.1263	Saro_1236	PATRIC.279238.18.NC_007794.CDS.1287299.1287925.rev	CDS	1287299	1287925	627	-	PGF_09666309	YP_496515.1	208		Two-component transcriptional response regulator, LuxR family	0	624	624	402	16739	1	1	Non-essential
fig|279238.18.peg.1264	Saro_1237	PATRIC.279238.18.NC_007794.CDS.1287922.1289565.rev	CDS	1287922	1289565	1644	-	PGF_12733276	YP_496516.1	547		hypothetical protein	0	1641	1641	627	16739	1	1	Non-essential
fig|279238.18.peg.1265	Saro_1238	PATRIC.279238.18.NC_007794.CDS.1289808.1290305.fwd	CDS	1289808	1290305	498	+	PGF_00059461	YP_496517.1	165		Transcriptional regulator, LuxR family	0	495	495	1644	16739	1	1	Non-essential
fig|279238.18.peg.1266	Saro_1239	PATRIC.279238.18.NC_007794.CDS.1290408.1290764.fwd	CDS	1290408	1290764	357	+	PGF_02602092	YP_496518.1	118		hypothetical protein	0	354	354	498	16739	1	1	Non-essential
fig|279238.18.peg.1267	Saro_1240	PATRIC.279238.18.NC_007794.CDS.1290802.1291248.fwd	CDS	1290802	1291248	447	+	PGF_07312760	YP_496519.1	148		hypothetical protein	0	444	444	357	16739	1	1	Non-essential
fig|279238.18.peg.1268	Saro_1241	PATRIC.279238.18.NC_007794.CDS.1291310.1291828.fwd	CDS	1291310	1291828	519	+	PGF_00060020	YP_496520.1	172		Transcriptional regulator	0	516	516	447	16739	1	1	Non-essential
fig|279238.18.peg.1269		PATRIC.279238.18.NC_007794.CDS.1291870.1292307.rev	CDS	1291870	1292307	438	-	PGF_08225224		145		hypothetical protein	0	435	435	519	16739	1	1	Non-essential
fig|279238.18.peg.1270	Saro_1243	PATRIC.279238.18.NC_007794.CDS.1292842.1293186.fwd	CDS	1292842	1293186	345	+	PGF_02597430	YP_496521.1	114		hypothetical protein	0	342	342	438	16739	1	1	Non-essential
fig|279238.18.peg.1271	Saro_1244	PATRIC.279238.18.NC_007794.CDS.1293513.1293884.fwd	CDS	1293513	1293884	372	+	PGF_06941403	YP_496522.1	123	rpsL	SSU ribosomal protein S12p (S23e)	0	369	369	345	16739	1	1	Non-essential
fig|279238.18.peg.1272	Saro_1245	PATRIC.279238.18.NC_007794.CDS.1293986.1294456.fwd	CDS	1293986	1294456	471	+	PGF_00049904	YP_496523.1	156		SSU ribosomal protein S7p (S5e)	0	468	468	372	16739	1	1	Non-essential
fig|279238.18.peg.1273	Saro_1246	PATRIC.279238.18.NC_007794.CDS.1294541.1296613.fwd	CDS	1294541	1296613	2073	+	PGF_00060409	YP_496524.1	690		Translation elongation factor G	0	2070	2070	471	16739	1	1	Non-essential
fig|279238.18.peg.1274	Saro_1247	PATRIC.279238.18.NC_007794.CDS.1296706.1297896.fwd	CDS	1296706	1297896	1191	+	PGF_00060428	YP_496525.1	396		Translation elongation factor Tu	1	1188	972	2073	16739	1	1	Non-essential
fig|279238.18.peg.1275	Saro_1248	PATRIC.279238.18.NC_007794.CDS.1298066.1298377.fwd	CDS	1298066	1298377	312	+	PGF_00049828	YP_496526.1	103	rpsJ	SSU ribosomal protein S10p (S20e)	0	309	309	975	49083	1	1	Non-essential
fig|279238.18.peg.1276	Saro_1249	PATRIC.279238.18.NC_007794.CDS.1298719.1299474.fwd	CDS	1298719	1299474	756	+	PGF_00016431	YP_496527.1	251	rplC	LSU ribosomal protein L3p (L3e)	0	753	753	312	49083	1	1	Non-essential
fig|279238.18.peg.1277	Saro_1250	PATRIC.279238.18.NC_007794.CDS.1299478.1300101.fwd	CDS	1299478	1300101	624	+	PGF_04512522	YP_496528.1	207	rplD	LSU ribosomal protein L4p (L1e)	0	621	621	756	49083	1	1	Non-essential
fig|279238.18.peg.1278	Saro_1251	PATRIC.279238.18.NC_007794.CDS.1300094.1300396.fwd	CDS	1300094	1300396	303	+	PGF_03990071	YP_496529.1	100	rplW	LSU ribosomal protein L23p (L23Ae)	0	300	300	624	49083	1	1	Non-essential
fig|279238.18.peg.1279	Saro_1252	PATRIC.279238.18.NC_007794.CDS.1300406.1301242.fwd	CDS	1300406	1301242	837	+	PGF_00016393	YP_496530.1	278	rplB	LSU ribosomal protein L2p (L8e)	0	834	834	303	49083	1	1	Non-essential
fig|279238.18.peg.1280	Saro_1253	PATRIC.279238.18.NC_007794.CDS.1301249.1301527.fwd	CDS	1301249	1301527	279	+	PGF_00049860	YP_496531.1	92		SSU ribosomal protein S19p (S15e)	0	276	276	837	49083	1	1	Non-essential
fig|279238.18.peg.1281	Saro_1254	PATRIC.279238.18.NC_007794.CDS.1301527.1301904.fwd	CDS	1301527	1301904	378	+	PGF_00016368	YP_496532.1	125	rplV	LSU ribosomal protein L22p (L17e)	0	375	375	279	49083	1	1	Non-essential
fig|279238.18.peg.1282	Saro_1255	PATRIC.279238.18.NC_007794.CDS.1301907.1302602.fwd	CDS	1301907	1302602	696	+	PGF_00049889	YP_496533.1	231	rpsC	SSU ribosomal protein S3p (S3e)	0	693	693	378	49083	1	1	Non-essential
fig|279238.18.peg.1283	Saro_1256	PATRIC.279238.18.NC_007794.CDS.1302625.1303059.fwd	CDS	1302625	1303059	435	+	PGF_00016343	YP_496534.1	144	rplP	LSU ribosomal protein L16p (L10e)	0	432	432	696	49083	1	1	Non-essential
fig|279238.18.peg.1284	Saro_1257	PATRIC.279238.18.NC_007794.CDS.1303073.1303276.fwd	CDS	1303073	1303276	204	+	PGF_02899131	YP_496535.1	67		LSU ribosomal protein L29p (L35e)	0	201	201	435	49083	1	1	Non-essential
fig|279238.18.peg.1285	Saro_1258	PATRIC.279238.18.NC_007794.CDS.1303287.1303556.fwd	CDS	1303287	1303556	270	+	PGF_00049854	YP_496536.1	89		SSU ribosomal protein S17p (S11e)	0	267	267	204	49083	1	1	Non-essential
fig|279238.18.peg.1286	Saro_1259	PATRIC.279238.18.NC_007794.CDS.1303671.1304039.fwd	CDS	1303671	1304039	369	+	PGF_00016340	YP_496537.1	122	rplN	LSU ribosomal protein L14p (L23e)	0	366	366	270	49083	1	1	Non-essential
fig|279238.18.peg.1287	Saro_1260	PATRIC.279238.18.NC_007794.CDS.1304039.1304356.fwd	CDS	1304039	1304356	318	+	PGF_00016377	YP_496538.1	105	rplX	LSU ribosomal protein L24p (L26e)	0	315	315	369	49083	1	1	Non-essential
fig|279238.18.peg.1288	Saro_1261	PATRIC.279238.18.NC_007794.CDS.1304349.1304930.fwd	CDS	1304349	1304930	582	+	PGF_00016443	YP_496539.1	193	rplE	LSU ribosomal protein L5p (L11e)	0	579	579	318	49083	1	1	Non-essential
fig|279238.18.peg.1289	Saro_1262	PATRIC.279238.18.NC_007794.CDS.1304959.1305264.fwd	CDS	1304959	1305264	306	+	PGF_00049844	YP_496540.1	101	rpsN	SSU ribosomal protein S14p (S29e) @ SSU ribosomal protein S14p (S29e), zinc-independent	0	303	303	582	49083	1	1	Non-essential
fig|279238.18.peg.1290	Saro_1263	PATRIC.279238.18.NC_007794.CDS.1305281.1305670.fwd	CDS	1305281	1305670	390	+	PGF_00049906	YP_496541.1	129	rpsH	SSU ribosomal protein S8p (S15Ae)	0	387	387	306	49083	1	1	Non-essential
fig|279238.18.peg.1291	Saro_1264	PATRIC.279238.18.NC_007794.CDS.1305670.1306203.fwd	CDS	1305670	1306203	534	+	PGF_00016444	YP_496542.1	177	rplF	LSU ribosomal protein L6p (L9e)	0	531	531	390	49083	1	1	Non-essential
fig|279238.18.peg.1292	Saro_1265	PATRIC.279238.18.NC_007794.CDS.1306203.1306553.fwd	CDS	1306203	1306553	351	+	PGF_00016353	YP_496543.1	116	rplR	LSU ribosomal protein L18p (L5e)	0	348	348	534	49083	1	1	Non-essential
fig|279238.18.peg.1293	Saro_1266	PATRIC.279238.18.NC_007794.CDS.1306556.1307269.fwd	CDS	1306556	1307269	714	+	PGF_00049896	YP_496544.1	237	rpsE	SSU ribosomal protein S5p (S2e)	0	711	711	351	49083	1	1	Non-essential
fig|279238.18.peg.1294	Saro_1267	PATRIC.279238.18.NC_007794.CDS.1307276.1307452.fwd	CDS	1307276	1307452	177	+	PGF_00016395	YP_496545.1	58	rpmD	LSU ribosomal protein L30p (L7e)	0	174	174	714	49083	1	1	Non-essential
fig|279238.18.peg.1295	Saro_1268	PATRIC.279238.18.NC_007794.CDS.1307618.1308133.fwd	CDS	1307618	1308133	516	+	PGF_00016342	YP_496546.2	171	rplO	LSU ribosomal protein L15p (L27Ae)	0	513	513	177	49083	1	1	Non-essential
fig|279238.18.peg.1296	Saro_1269	PATRIC.279238.18.NC_007794.CDS.1308286.1309653.fwd	CDS	1308286	1309653	1368	+	PGF_05581732	YP_496547.1	455	secY	Protein translocase subunit SecY	0	1365	1365	516	49083	1	1	Non-essential
fig|279238.18.peg.1297	Saro_1270	PATRIC.279238.18.NC_007794.CDS.1309682.1310332.fwd	CDS	1309682	1310332	651	+	PGF_04244475	YP_496548.1	216		Adenylate kinase (EC 2.7.4.3)	0	648	648	1368	49083	1	1	Non-essential
fig|279238.18.peg.1298	Saro_1271	PATRIC.279238.18.NC_007794.CDS.1310380.1311117.fwd	CDS	1310380	1311117	738	+	PGF_04260658	YP_496549.1	245		hypothetical protein	0	735	735	651	49083	1	1	Non-essential
fig|279238.18.peg.1299		PATRIC.279238.18.NC_007794.CDS.1311106.1311282.rev	CDS	1311106	1311282	177	-	PGF_02594152		58		hypothetical protein	0	174	174	738	49083	1	1	Non-essential
fig|279238.18.peg.1300	Saro_1272	PATRIC.279238.18.NC_007794.CDS.1311265.1312620.fwd	CDS	1311265	1312620	1356	+	PGF_00024831	YP_496550.1	451		NADP-specific glutamate dehydrogenase (EC 1.4.1.4)	0	1353	1353	177	49083	1	1	Non-essential
fig|279238.18.peg.1301	Saro_1273	PATRIC.279238.18.NC_007794.CDS.1312675.1313022.rev	CDS	1312675	1313022	348	-	PGF_02597402	YP_496551.1	115		hypothetical protein	0	345	345	1356	49083	1	1	Non-essential
fig|279238.18.peg.1302	Saro_1274	PATRIC.279238.18.NC_007794.CDS.1313066.1313875.rev	CDS	1313066	1313875	810	-	PGF_08225224	YP_496552.1	269		hypothetical protein	0	807	807	348	49083	1	1	Non-essential
fig|279238.18.peg.1303		PATRIC.279238.18.NC_007794.CDS.1314012.1314257.rev	CDS	1314012	1314257	246	-	PGF_02594153		81		hypothetical protein	0	243	243	810	49083	1	1	Non-essential
fig|279238.18.peg.1304	Saro_1275	PATRIC.279238.18.NC_007794.CDS.1314279.1315349.fwd	CDS	1314279	1315349	1071	+	PGF_00047078	YP_496553.1	356	recA	RecA protein	0	1068	1068	246	49083	1	1	Non-essential
fig|279238.18.peg.1305	Saro_1276	PATRIC.279238.18.NC_007794.CDS.1315537.1316163.fwd	CDS	1315537	1316163	627	+	PGF_06463602	YP_496554.1	208		Glutathione S-transferase (EC 2.5.1.18)	0	624	624	1071	49083	1	1	Non-essential
fig|279238.18.peg.1306	Saro_1277	PATRIC.279238.18.NC_007794.CDS.1316192.1318252.rev	CDS	1316192	1318252	2061	-	PGF_04950062	YP_496555.1	686		Elongation factor G-like protein RSP_2247	0	2058	2058	627	49083	1	1	Non-essential
fig|279238.18.peg.1307	Saro_1278	PATRIC.279238.18.NC_007794.CDS.1318409.1319236.fwd	CDS	1318409	1319236	828	+	PGF_06788576	YP_496556.1	275		SAM-dependent methyltransferase	0	825	825	2061	49083	1	1	Non-essential
fig|279238.18.peg.1308	Saro_1279	PATRIC.279238.18.NC_007794.CDS.1319280.1321925.fwd	CDS	1319280	1321925	2646	+	PGF_07830674	YP_496557.1	881	alaS	Alanyl-tRNA synthetase (EC 6.1.1.7)	0	2643	2643	828	49083	1	1	Non-essential
fig|279238.18.peg.1309	Saro_1280	PATRIC.279238.18.NC_007794.CDS.1321929.1322093.rev	CDS	1321929	1322093	165	-	PGF_02591883	YP_496558.1	54		hypothetical protein	0	162	162	2646	49083	1	1	Non-essential
fig|279238.18.peg.1310	Saro_1281	PATRIC.279238.18.NC_007794.CDS.1322145.1323929.rev	CDS	1322145	1323929	1785	-	PGF_07497093	YP_496559.1	594		Inner membrane protein, KefB/KefC family	0	1782	1782	165	49083	1	1	Non-essential
fig|279238.18.peg.1311	Saro_1282	PATRIC.279238.18.NC_007794.CDS.1324213.1325436.rev	CDS	1324213	1325436	1224	-	PGF_00015699	YP_496560.1	407		Isocitrate dehydrogenase [NADP] (EC 1.1.1.42)	0	1221	1221	1785	49083	1	1	Non-essential
fig|279238.18.peg.1312	Saro_1283	PATRIC.279238.18.NC_007794.CDS.1325623.1326387.fwd	CDS	1325623	1326387	765	+	PGF_03210551	YP_496561.1	254		Enoyl-CoA hydratase (EC 4.2.1.17)	0	762	762	1224	49083	1	1	Non-essential
fig|279238.18.peg.1313	Saro_1284	PATRIC.279238.18.NC_007794.CDS.1326432.1327220.rev	CDS	1326432	1327220	789	-	PGF_00418128	YP_496562.1	262		3-deoxy-manno-octulosonate cytidylyltransferase (EC 2.7.7.38)	0	786	786	765	49083	1	1	Non-essential
fig|279238.18.peg.1314	Saro_1285	PATRIC.279238.18.NC_007794.CDS.1327217.1328431.rev	CDS	1327217	1328431	1215	-	PGF_00416308	YP_496563.1	404		Capsular polysaccharide export system protein KpsS	0	1212	1212	789	49083	1	1	Non-essential
fig|279238.18.peg.1315	Saro_1286	PATRIC.279238.18.NC_007794.CDS.1328422.1329612.rev	CDS	1328422	1329612	1191	-	PGF_00416287	YP_496564.1	396		Capsular polysaccharide biosynthesis/export periplasmic protein WcbA	0	1188	1188	1215	49083	1	1	Non-essential
fig|279238.18.peg.1316	Saro_1287	PATRIC.279238.18.NC_007794.CDS.1330047.1330430.rev	CDS	1330047	1330430	384	-	PGF_02594155	YP_496565.1	127		FOG: CheY-like receiver	0	381	381	1191	49083	1	1	Non-essential
fig|279238.18.peg.1317	Saro_1288	PATRIC.279238.18.NC_007794.CDS.1330636.1331544.fwd	CDS	1330636	1331544	909	+	PGF_02921991	YP_496566.1	302		Putative hydrolase	0	906	906	384	49083	1	1	Non-essential
fig|279238.18.peg.1318	Saro_1289	PATRIC.279238.18.NC_007794.CDS.1331879.1332658.rev	CDS	1331879	1332658	780	-	PGF_03227375	YP_496567.1	259		Peptide transport system permease protein sapC (TC 3.A.1.5.5)	0	777	777	909	49083	1	1	Non-essential
fig|279238.18.peg.1319	Saro_1290	PATRIC.279238.18.NC_007794.CDS.1332757.1334175.rev	CDS	1332757	1334175	1419	-	PGF_00420762	YP_496568.1	472		D-2-hydroxyglutarate dehydrogenase (EC 1.1.99.2)	0	1416	1416	780	49083	1	1	Non-essential
fig|279238.18.peg.1320	Saro_1291	PATRIC.279238.18.NC_007794.CDS.1334341.1334913.fwd	CDS	1334341	1334913	573	+	PGF_08225224	YP_496569.1	190		hypothetical protein	0	570	570	1419	49083	1	1	Non-essential
fig|279238.18.peg.1321	Saro_1292	PATRIC.279238.18.NC_007794.CDS.1335055.1336449.fwd	CDS	1335055	1336449	1395	+	PGF_00017389	YP_496570.1	464		ATP-dependent RNA helicase Atu1833	0	1392	1392	573	49083	1	1	Non-essential
fig|279238.18.peg.1322	Saro_1293	PATRIC.279238.18.NC_007794.CDS.1336587.1338884.rev	CDS	1336587	1338884	2298	-	PGF_10471233	YP_496571.1	765		ATP-dependent DNA helicase UvrD/PcrA (EC 3.6.4.12)	0	2295	2295	1395	49083	1	1	Non-essential
fig|279238.18.peg.1323	Saro_1294	PATRIC.279238.18.NC_007794.CDS.1339056.1339685.fwd	CDS	1339056	1339685	630	+	PGF_00940889	YP_496572.1	209		hypothetical protein	0	627	627	2298	49083	1	1	Non-essential
fig|279238.18.peg.1324	Saro_1295	PATRIC.279238.18.NC_007794.CDS.1339901.1341172.fwd	CDS	1339901	1341172	1272	+	PGF_09996723	YP_496573.1	423		Uncharacterized MFS-type transporter	0	1269	1269	630	49083	1	1	Non-essential
fig|279238.18.peg.1325	Saro_1296	PATRIC.279238.18.NC_007794.CDS.1341179.1341721.rev	CDS	1341179	1341721	543	-	PGF_07133621	YP_496574.1	180		16S rRNA (guanine(966)-N(2))-methyltransferase (EC 2.1.1.171)	0	540	540	1272	49083	1	1	Non-essential
fig|279238.18.peg.1326	Saro_1297	PATRIC.279238.18.NC_007794.CDS.1341718.1342530.rev	CDS	1341718	1342530	813	-	PGF_00048829	YP_496575.1	270		LSU rRNA pseudouridine(2605) synthase (EC 5.4.99.22)	0	810	810	543	49083	1	1	Non-essential
fig|279238.18.peg.1327	Saro_1298	PATRIC.279238.18.NC_007794.CDS.1342714.1344042.fwd	CDS	1342714	1344042	1329	+	PGF_06747785	YP_496576.1	442		AmpG permease	0	1326	1326	813	49083	1	1	Non-essential
fig|279238.18.peg.1328	Saro_1299	PATRIC.279238.18.NC_007794.CDS.1344074.1345381.rev	CDS	1344074	1345381	1308	-	PGF_04485073	YP_496577.1	435		Dihydrofolate synthase (EC 6.3.2.12) @ Folylpolyglutamate synthase (EC 6.3.2.17)	0	1305	1305	1329	49083	1	1	Non-essential
fig|279238.18.peg.1329	Saro_1300	PATRIC.279238.18.NC_007794.CDS.1345413.1346264.rev	CDS	1345413	1346264	852	-	PGF_00026453	YP_496578.1	283		Acetyl-coenzyme A carboxyl transferase beta chain (EC 6.4.1.2)	1	849	589	1308	49083	1	1	Non-essential
fig|279238.18.peg.1330	Saro_1301	PATRIC.279238.18.NC_007794.CDS.1346261.1347061.rev	CDS	1346261	1347061	801	-	PGF_00062023	YP_496579.1	266	trpA	Tryptophan synthase alpha chain (EC 4.2.1.20)	0	798	798	259	11672	1	1	Non-essential
fig|279238.18.peg.1331	Saro_1302	PATRIC.279238.18.NC_007794.CDS.1347061.1348320.rev	CDS	1347061	1348320	1260	-	PGF_00062027	YP_496580.1	419		Tryptophan synthase beta chain (EC 4.2.1.20)	0	1257	1257	801	11672	1	1	Non-essential
fig|279238.18.peg.1332		PATRIC.279238.18.NC_007794.CDS.1348315.1348428.fwd	CDS	1348315	1348428	114	+	PGF_02594156		37		hypothetical protein	0	111	111	1260	11672	1	1	Non-essential
fig|279238.18.peg.1333	Saro_1303	PATRIC.279238.18.NC_007794.CDS.1348647.1349204.fwd	CDS	1348647	1349204	558	+	PGF_02594157	YP_496581.1	185		Opacity protein and related surface antigens	0	555	555	114	11672	1	1	Non-essential
fig|279238.18.peg.1334	Saro_1304	PATRIC.279238.18.NC_007794.CDS.1349308.1349964.rev	CDS	1349308	1349964	657	-	PGF_00033941	YP_496582.1	218		Phosphoribosylanthranilate isomerase (EC 5.3.1.24)	0	654	654	558	11672	1	1	Non-essential
fig|279238.18.peg.1335	Saro_1305	PATRIC.279238.18.NC_007794.CDS.1350010.1350765.rev	CDS	1350010	1350765	756	-	PGF_00038363	YP_496583.1	251		Protein of unknown function DUF541	0	753	753	657	11672	1	1	Non-essential
fig|279238.18.peg.1336	Saro_1306	PATRIC.279238.18.NC_007794.CDS.1350835.1351338.rev	CDS	1350835	1351338	504	-	PGF_00012087	YP_496584.1	167		Histone acetyltransferase HPA2 and related acetyltransferases	0	501	501	756	11672	1	1	Non-essential
fig|279238.18.peg.1337	Saro_1307	PATRIC.279238.18.NC_007794.CDS.1351343.1352017.rev	CDS	1351343	1352017	675	-	PGF_00777371	YP_496585.1	224		Orotidine 5'-phosphate decarboxylase (EC 4.1.1.23)	0	672	672	504	11672	1	1	Non-essential
fig|279238.18.peg.1338	Saro_1308	PATRIC.279238.18.NC_007794.CDS.1352014.1352337.rev	CDS	1352014	1352337	324	-	PGF_08284933	YP_496586.1	107		hypothetical protein	0	321	321	675	11672	1	1	Non-essential
fig|279238.18.peg.1339	Saro_1309	PATRIC.279238.18.NC_007794.CDS.1352436.1353752.rev	CDS	1352436	1353752	1317	-	PGF_01054379	YP_496587.1	438		Adenylosuccinate lyase (EC 4.3.2.2) @ SAICAR lyase (EC 4.3.2.2)	0	1314	1314	324	11672	1	1	Non-essential
fig|279238.18.peg.1340	Saro_1310	PATRIC.279238.18.NC_007794.CDS.1353867.1355732.rev	CDS	1353867	1355732	1866	-	PGF_00026650	YP_496588.1	621		O-antigen acetylase	0	1863	1863	1317	11672	1	1	Non-essential
fig|279238.18.peg.1341		PATRIC.279238.18.NC_007794.CDS.1355903.1356028.fwd	CDS	1355903	1356028	126	+	PGF_02510906		41		Entericidin A/B family protein	0	123	123	1866	11672	1	1	Non-essential
fig|279238.18.peg.1342	Saro_1311	PATRIC.279238.18.NC_007794.CDS.1356054.1356791.rev	CDS	1356054	1356791	738	-	PGF_10454652	YP_496589.1	245		UPF0758 family protein	0	735	735	126	11672	1	1	Non-essential
fig|279238.18.peg.1343	Saro_1312	PATRIC.279238.18.NC_007794.CDS.1356964.1360107.fwd	CDS	1356964	1360107	3144	+	PGF_00045676	YP_496590.1	1047		Putative uncharacterized protein ydbH	1	3141	2426	2429	26023	1	1	Non-essential
fig|279238.18.peg.1344	Saro_1313	PATRIC.279238.18.NC_007794.CDS.1360206.1360361.fwd	CDS	1360206	1360361	156	+	PGF_12917859	YP_496591.1	51		Uncharacterized protein ynbE	0	153	153	2429	26023	1	1	Non-essential
fig|279238.18.peg.1345	Saro_1314	PATRIC.279238.18.NC_007794.CDS.1360382.1360789.fwd	CDS	1360382	1360789	408	+	PGF_02806530	YP_496592.1	135		Putative uncharacterized protein ydbL, may be related to amine metabolism	0	405	405	156	26023	1	1	Non-essential
fig|279238.18.peg.1346	Saro_1315	PATRIC.279238.18.NC_007794.CDS.1360997.1361317.fwd	CDS	1360997	1361317	321	+	PGF_00015297	YP_496593.1	106		ATP synthase protein I	0	318	318	408	26023	1	1	Non-essential
fig|279238.18.peg.1347	Saro_1316	PATRIC.279238.18.NC_007794.CDS.1361358.1362140.fwd	CDS	1361358	1362140	783	+	PGF_08518355	YP_496594.1	260		ATP synthase F0 sector subunit a (EC 3.6.3.14)	0	780	780	321	26023	1	1	Non-essential
fig|279238.18.peg.1348	Saro_1317	PATRIC.279238.18.NC_007794.CDS.1362189.1362416.fwd	CDS	1362189	1362416	228	+	PGF_10444145	YP_496595.1	75		ATP synthase F0 sector subunit c (EC 3.6.3.14)	0	225	225	783	26023	1	1	Non-essential
fig|279238.18.peg.1349	Saro_1318	PATRIC.279238.18.NC_007794.CDS.1362491.1362985.fwd	CDS	1362491	1362985	495	+	PGF_04772664	YP_496596.1	164		ATP synthase F0 sector subunit b' (EC 3.6.3.14)	0	492	492	228	26023	1	1	Non-essential
fig|279238.18.peg.1350	Saro_1319	PATRIC.279238.18.NC_007794.CDS.1362978.1363532.fwd	CDS	1362978	1363532	555	+	PGF_10546429	YP_496597.1	184		ATP synthase F0 sector subunit b (EC 3.6.3.14)	0	552	552	495	26023	1	1	Non-essential
fig|279238.18.peg.1351	Saro_1320	PATRIC.279238.18.NC_007794.CDS.1363722.1364750.rev	CDS	1363722	1364750	1029	-	PGF_09774558	YP_496598.1	342		Transcriptional regulator, LacI family	0	1026	1026	555	26023	1	1	Non-essential
fig|279238.18.peg.1352	Saro_1321	PATRIC.279238.18.NC_007794.CDS.1364792.1365556.rev	CDS	1364792	1365556	765	-	PGF_00906364	YP_496599.1	254		Hydroxyacylglutathione hydrolase (EC 3.1.2.6)	0	762	762	1029	26023	1	1	Non-essential
fig|279238.18.peg.1353	Saro_1322	PATRIC.279238.18.NC_007794.CDS.1365649.1367349.rev	CDS	1365649	1367349	1701	-	PGF_09939762	YP_496600.1	566	rpsA	SSU ribosomal protein S1p	0	1698	1698	765	26023	1	1	Non-essential
fig|279238.18.peg.1354		PATRIC.279238.18.NC_007794.CDS.1367350.1367523.fwd	CDS	1367350	1367523	174	+	PGF_02594158		57		hypothetical protein	0	171	171	1701	26023	1	1	Non-essential
fig|279238.18.peg.1355	Saro_1324	PATRIC.279238.18.NC_007794.CDS.1368133.1368759.rev	CDS	1368133	1368759	627	-	PGF_02455692	YP_496602.1	208		Cytidylate kinase (EC 2.7.4.25)	0	624	624	174	26023	1	1	Non-essential
fig|279238.18.peg.1356	Saro_1325	PATRIC.279238.18.NC_007794.CDS.1368756.1369013.rev	CDS	1368756	1369013	258	-	PGF_04072388	YP_496603.1	85		hypothetical protein	0	255	255	627	26023	1	1	Non-essential
fig|279238.18.peg.1357	Saro_1326	PATRIC.279238.18.NC_007794.CDS.1369010.1370335.rev	CDS	1369010	1370335	1326	-	PGF_07844318	YP_496604.1	441		3-phosphoshikimate 1-carboxyvinyltransferase (EC 2.5.1.19)	0	1323	1323	258	26023	1	1	Non-essential
fig|279238.18.peg.1358	Saro_1327	PATRIC.279238.18.NC_007794.CDS.1370546.1370863.fwd	CDS	1370546	1370863	318	+	PGF_08225224	YP_496605.1	105		hypothetical protein	0	315	315	1326	26023	1	1	Non-essential
fig|279238.18.peg.1359	Saro_1328	PATRIC.279238.18.NC_007794.CDS.1371274.1371876.fwd	CDS	1371274	1371876	603	+	PGF_12718115	YP_496606.1	200		hypothetical protein	0	600	600	318	26023	1	1	Non-essential
fig|279238.18.peg.1360	Saro_1329	PATRIC.279238.18.NC_007794.CDS.1371834.1372580.fwd	CDS	1371834	1372580	747	+	PGF_08225224	YP_496607.1	248		hypothetical protein	0	744	744	603	26023	1	1	Non-essential
fig|279238.18.peg.1361	Saro_1330	PATRIC.279238.18.NC_007794.CDS.1372662.1373597.rev	CDS	1372662	1373597	936	-	PGF_00028559	YP_496608.1	311		Oxidoreductase	0	933	933	747	26023	1	1	Non-essential
fig|279238.18.peg.1362	Saro_1331	PATRIC.279238.18.NC_007794.CDS.1373662.1374105.fwd	CDS	1373662	1374105	444	+	PGF_00038367	YP_496609.1	147		Protein of unknown function DUF55	0	441	441	936	26023	1	1	Non-essential
fig|279238.18.peg.1363	Saro_1332	PATRIC.279238.18.NC_007794.CDS.1374166.1374348.fwd	CDS	1374166	1374348	183	+	PGF_05220073	YP_496610.1	60		UPF0337 protein Pfl_4351	0	180	180	444	26023	1	1	Non-essential
fig|279238.18.peg.1364	Saro_1333	PATRIC.279238.18.NC_007794.CDS.1374493.1374774.fwd	CDS	1374493	1374774	282	+	PGF_02602441	YP_496611.1	93		hypothetical protein	0	279	279	183	26023	1	1	Non-essential
fig|279238.18.peg.1365	Saro_1334	PATRIC.279238.18.NC_007794.CDS.1374764.1376086.rev	CDS	1374764	1376086	1323	-	PGF_00467720	YP_496612.1	440		Lysophospholipid transporter LplT	0	1320	1320	282	26023	1	1	Non-essential
fig|279238.18.peg.1366	Saro_1335	PATRIC.279238.18.NC_007794.CDS.1376224.1376817.fwd	CDS	1376224	1376817	594	+	PGF_03295678	YP_496613.1	197		CDP-diacylglycerol--glycerol-3-phosphate 3-phosphatidyltransferase (EC 2.7.8.5)	0	591	591	1323	26023	1	1	Non-essential
fig|279238.18.peg.1367	Saro_1336	PATRIC.279238.18.NC_007794.CDS.1376843.1377739.rev	CDS	1376843	1377739	897	-	PGF_05873936	YP_496614.1	298		Hydrogen peroxide-inducible genes activator => OxyR	0	894	894	594	26023	1	1	Non-essential
fig|279238.18.peg.1368	Saro_1337	PATRIC.279238.18.NC_007794.CDS.1377746.1378963.rev	CDS	1377746	1378963	1218	-	PGF_02959749	YP_496615.1	405		Ribonuclease D (EC 3.1.26.3)	0	1215	1215	897	26023	1	1	Non-essential
fig|279238.18.peg.1369	Saro_1338	PATRIC.279238.18.NC_007794.CDS.1379139.1380920.fwd	CDS	1379139	1380920	1782	+	PGF_00982259	YP_496616.1	593	aspS	Aspartyl-tRNA synthetase (EC 6.1.1.12) @ Aspartyl-tRNA(Asn) synthetase (EC 6.1.1.23)	0	1779	1779	1218	26023	1	1	Non-essential
fig|279238.18.peg.1370	Saro_1339	PATRIC.279238.18.NC_007794.CDS.1381048.1381284.fwd	CDS	1381048	1381284	237	+	PGF_07487229	YP_496617.1	78		Acyl carrier protein	0	234	234	1782	26023	1	1	Non-essential
fig|279238.18.peg.1371	Saro_1340	PATRIC.279238.18.NC_007794.CDS.1381374.1382678.fwd	CDS	1381374	1382678	1305	+	PGF_06652053	YP_496618.1	434		3-oxoacyl-[acyl-carrier-protein] synthase, KASII (EC 2.3.1.179)	0	1302	1302	237	26023	1	1	Non-essential
fig|279238.18.peg.1372	Saro_1341	PATRIC.279238.18.NC_007794.CDS.1382689.1383666.fwd	CDS	1382689	1383666	978	+	PGF_01534078	YP_496619.1	325		Murein endolytic transglycosylase MltG	0	975	975	1305	26023	1	1	Non-essential
fig|279238.18.peg.1373	Saro_1342	PATRIC.279238.18.NC_007794.CDS.1383897.1384439.fwd	CDS	1383897	1384439	543	+	PGF_08225224	YP_496620.1	180		hypothetical protein	0	540	540	1	131805	0.9998	1	Non-essential
fig|279238.18.peg.1374	Saro_1343	PATRIC.279238.18.NC_007794.CDS.1384495.1385775.fwd	CDS	1384495	1385775	1281	+	PGF_05255412	YP_496621.1	426		Adenosylmethionine-8-amino-7-oxononanoate aminotransferase (EC 2.6.1.62)	0	1278	1278	543	131805	0.9998	1	Non-essential
fig|279238.18.peg.1375	Saro_1344	PATRIC.279238.18.NC_007794.CDS.1386230.1388293.fwd	CDS	1386230	1388293	2064	+	PGF_05984490	YP_496622.1	687		RTX toxins and related Ca2+-binding proteins	0	2061	2061	1281	131805	0.9998	1	Non-essential
fig|279238.18.peg.1376	Saro_1345	PATRIC.279238.18.NC_007794.CDS.1388322.1388849.rev	CDS	1388322	1388849	528	-	PGF_00023607	YP_496623.1	175		Abortive infection protein	0	525	525	2064	131805	0.9998	1	Non-essential
fig|279238.18.peg.1377	Saro_1346	PATRIC.279238.18.NC_007794.CDS.1389434.1389961.fwd	CDS	1389434	1389961	528	+	PGF_01396822	YP_496624.1	175		Uncharacterized aldehyde oxidase, 2Fe-2S subunit	0	525	525	528	131805	0.9998	1	Non-essential
fig|279238.18.peg.1378	Saro_1347	PATRIC.279238.18.NC_007794.CDS.1389958.1392267.fwd	CDS	1389958	1392267	2310	+	PGF_07451554	YP_496625.1	769		Uncharacterized aldehyde oxidase, molybdopterin-binding subunit	0	2307	2307	528	131805	0.9998	1	Non-essential
fig|279238.18.peg.1379	Saro_1348	PATRIC.279238.18.NC_007794.CDS.1392290.1394167.rev	CDS	1392290	1394167	1878	-	PGF_00013003	YP_496626.1	625		Bis-ABC ATPase YheS	0	1875	1875	2310	131805	0.9998	1	Non-essential
fig|279238.18.peg.1380	Saro_1349	PATRIC.279238.18.NC_007794.CDS.1394446.1395462.rev	CDS	1394446	1395462	1017	-	PGF_00009654	YP_496627.1	338		Glycosyltransferase	0	1014	1014	1878	131805	0.9998	1	Non-essential
fig|279238.18.peg.1381	Saro_1350	PATRIC.279238.18.NC_007794.CDS.1395459.1397264.rev	CDS	1395459	1397264	1806	-	PGF_10384719	YP_496628.1	601		Two-component system sensor histidine kinase	0	1803	1803	1017	131805	0.9998	1	Non-essential
fig|279238.18.peg.1382	Saro_1351	PATRIC.279238.18.NC_007794.CDS.1397522.1397980.fwd	CDS	1397522	1397980	459	+	PGF_01424767	YP_496629.1	152		Transcriptional regulator, AsnC family	0	456	456	1806	131805	0.9998	1	Non-essential
fig|279238.18.peg.1383	Saro_1352	PATRIC.279238.18.NC_007794.CDS.1398014.1398304.rev	CDS	1398014	1398304	291	-	PGF_00417816	YP_496630.1	96		Chorismate mutase I (EC 5.4.99.5)	0	288	288	459	131805	0.9998	1	Non-essential
fig|279238.18.peg.1384	Saro_1353	PATRIC.279238.18.NC_007794.CDS.1398395.1399408.fwd	CDS	1398395	1399408	1014	+	PGF_00422651	YP_496631.1	337		Decaprenyl diphosphate synthase (EC 2.5.1.91)	0	1011	1011	291	131805	0.9998	1	Non-essential
fig|279238.18.peg.1385	Saro_1354	PATRIC.279238.18.NC_007794.CDS.1399440.1400456.fwd	CDS	1399440	1400456	1017	+	PGF_03844200	YP_496632.1	338		Tas protein, an NADP(H)-dependent aldo-keto reductase	0	1014	1014	1014	131805	0.9998	1	Non-essential
fig|279238.18.peg.1386		PATRIC.279238.18.NC_007794.CDS.1400469.1400615.rev	CDS	1400469	1400615	147	-	PGF_02602882		48		hypothetical protein	0	144	144	1017	131805	0.9998	1	Non-essential
fig|279238.18.peg.1387	Saro_1355	PATRIC.279238.18.NC_007794.CDS.1400714.1403167.fwd	CDS	1400714	1403167	2454	+	PGF_00019007	YP_496633.1	817		ATP-dependent helicases	0	2451	2451	147	131805	0.9998	1	Non-essential
fig|279238.18.peg.1388	Saro_1356	PATRIC.279238.18.NC_007794.CDS.1403186.1403494.fwd	CDS	1403186	1403494	309	+	PGF_00024763	YP_496634.1	102		NADH-ubiquinone oxidoreductase-related protein	0	306	306	2454	131805	0.9998	1	Non-essential
fig|279238.18.peg.1389	Saro_1357	PATRIC.279238.18.NC_007794.CDS.1403778.1405649.fwd	CDS	1403778	1405649	1872	+	PGF_10365126	YP_496635.1	623		DNA polymerase III subunits gamma and tau (EC 2.7.7.7)	0	1869	1869	309	131805	0.9998	1	Non-essential
fig|279238.18.peg.1390	Saro_1358	PATRIC.279238.18.NC_007794.CDS.1405646.1405981.fwd	CDS	1405646	1405981	336	+	PGF_02141223	YP_496636.1	111		Nucleoid-associated protein YaaK	0	333	333	1872	131805	0.9998	1	Non-essential
fig|279238.18.peg.1391	Saro_1359	PATRIC.279238.18.NC_007794.CDS.1406063.1407109.fwd	CDS	1406063	1407109	1047	+	PGF_00066446	YP_496637.1	348		VacJ-like lipoprotein	0	1044	1044	336	131805	0.9998	1	Non-essential
fig|279238.18.peg.1392	Saro_1360	PATRIC.279238.18.NC_007794.CDS.1407116.1408129.rev	CDS	1407116	1408129	1014	-	PGF_01620526	YP_496638.1	337		hypothetical protein	0	1011	1011	1047	131805	0.9998	1	Non-essential
fig|279238.18.peg.1393	Saro_1361	PATRIC.279238.18.NC_007794.CDS.1408383.1410788.fwd	CDS	1408383	1410788	2406	+	PGF_04438983	YP_496639.1	801		ATP-dependent protease La (EC 3.4.21.53) Type I	0	2403	2403	1014	131805	0.9998	1	Non-essential
fig|279238.18.peg.1394	Saro_1362	PATRIC.279238.18.NC_007794.CDS.1410990.1411262.fwd	CDS	1410990	1411262	273	+	PGF_04636538	YP_496640.1	90		DNA-binding protein HU-beta	0	270	270	2406	131805	0.9998	1	Non-essential
fig|279238.18.peg.1395	Saro_1363	PATRIC.279238.18.NC_007794.CDS.1411377.1412237.rev	CDS	1411377	1412237	861	-	PGF_06079919	YP_496641.1	286		hypothetical protein	0	858	858	273	131805	0.9998	1	Non-essential
fig|279238.18.peg.1396	Saro_1364	PATRIC.279238.18.NC_007794.CDS.1412258.1413073.rev	CDS	1412258	1413073	816	-	PGF_08582746	YP_496642.1	271		23S rRNA (guanosine(2251)-2'-O)-methyltransferase (EC 2.1.1.185)	0	813	813	861	131805	0.9998	1	Non-essential
fig|279238.18.peg.1397	Saro_1365	PATRIC.279238.18.NC_007794.CDS.1413395.1414267.fwd	CDS	1413395	1414267	873	+	PGF_06574151	YP_496643.1	290		Hydrolase, alpha/beta fold family	0	870	870	816	131805	0.9998	1	Non-essential
fig|279238.18.peg.1398	Saro_1366	PATRIC.279238.18.NC_007794.CDS.1414307.1415065.fwd	CDS	1414307	1415065	759	+	PGF_01065911	YP_496644.1	252		Phosphatidylserine decarboxylase (EC 4.1.1.65)	0	756	756	873	131805	0.9998	1	Non-essential
fig|279238.18.peg.1399	Saro_1367	PATRIC.279238.18.NC_007794.CDS.1415131.1415904.fwd	CDS	1415131	1415904	774	+	PGF_10426815	YP_496645.1	257		CDP-diacylglycerol--serine O-phosphatidyltransferase (EC 2.7.8.8) @ Archaetidylserine synthase (EC 2.7.8.38)	0	771	771	759	131805	0.9998	1	Non-essential
fig|279238.18.peg.1400	Saro_1369	PATRIC.279238.18.NC_007794.CDS.1416528.1417283.fwd	CDS	1416528	1417283	756	+	PGF_04505269	YP_496647.1	251	rpsB	SSU ribosomal protein S2p (SAe)	0	753	753	774	131805	0.9998	1	Non-essential
fig|279238.18.peg.1401	Saro_1370	PATRIC.279238.18.NC_007794.CDS.1417409.1418335.fwd	CDS	1417409	1418335	927	+	PGF_06936561	YP_496648.1	308	tsf	Translation elongation factor Ts	0	924	924	756	131805	0.9998	1	Non-essential
fig|279238.18.peg.1402	Saro_1371	PATRIC.279238.18.NC_007794.CDS.1418481.1419215.fwd	CDS	1418481	1419215	735	+	PGF_02923127	YP_496649.1	244		Uridylate kinase (EC 2.7.4.22)	0	732	732	927	131805	0.9998	1	Non-essential
fig|279238.18.peg.1403	Saro_1372	PATRIC.279238.18.NC_007794.CDS.1419217.1419774.fwd	CDS	1419217	1419774	558	+	PGF_00048926	YP_496650.1	185	frr	Ribosome recycling factor	0	555	555	735	131805	0.9998	1	Non-essential
fig|279238.18.peg.1404	Saro_1373	PATRIC.279238.18.NC_007794.CDS.1419771.1420481.fwd	CDS	1419771	1420481	711	+	PGF_02280759	YP_496651.1	236		Undecaprenyl diphosphate synthase (EC 2.5.1.31)	0	708	708	558	131805	0.9998	1	Non-essential
fig|279238.18.peg.1405	Saro_1374	PATRIC.279238.18.NC_007794.CDS.1420513.1421217.fwd	CDS	1420513	1421217	705	+	PGF_02450432	YP_496652.1	234		Phosphatidate cytidylyltransferase (EC 2.7.7.41)	0	702	702	711	131805	0.9998	1	Non-essential
fig|279238.18.peg.1406	Saro_1375	PATRIC.279238.18.NC_007794.CDS.1421222.1422379.fwd	CDS	1421222	1422379	1158	+	PGF_09077460	YP_496653.1	385		1-deoxy-D-xylulose 5-phosphate reductoisomerase (EC 1.1.1.267)	0	1155	1155	705	131805	0.9998	1	Non-essential
fig|279238.18.peg.1407	Saro_1376	PATRIC.279238.18.NC_007794.CDS.1422393.1423514.fwd	CDS	1422393	1423514	1122	+	PGF_05148076	YP_496654.1	373		Membrane-associated zinc metalloprotease	0	1119	1119	1158	131805	0.9998	1	Non-essential
fig|279238.18.peg.1408	Saro_1377	PATRIC.279238.18.NC_007794.CDS.1423743.1426460.fwd	CDS	1423743	1426460	2718	+	PGF_07253156	YP_496655.1	905		Outer membrane protein assembly factor YaeT	0	2715	2715	1122	131805	0.9998	1	Non-essential
fig|279238.18.peg.1409	Saro_1378	PATRIC.279238.18.NC_007794.CDS.1426460.1427143.fwd	CDS	1426460	1427143	684	+	PGF_00028265	YP_496656.1	227		Outer membrane protein H precursor	0	681	681	2718	131805	0.9998	1	Non-essential
fig|279238.18.peg.1410	Saro_1379	PATRIC.279238.18.NC_007794.CDS.1427166.1427642.fwd	CDS	1427166	1427642	477	+	PGF_07504595	YP_496657.1	158		3-hydroxyacyl-[acyl-carrier-protein] dehydratase, FabZ form (EC 4.2.1.59)	0	474	474	684	131805	0.9998	1	Non-essential
fig|279238.18.peg.1411	Saro_1380	PATRIC.279238.18.NC_007794.CDS.1427743.1427967.fwd	CDS	1427743	1427967	225	+	PGF_01614738	YP_496658.1	74	rpmE	LSU ribosomal protein L31p @ LSU ribosomal protein L31p, zinc-independent	0	222	222	477	131805	0.9998	1	Non-essential
fig|279238.18.peg.1412	Saro_1381	PATRIC.279238.18.NC_007794.CDS.1428104.1428544.fwd	CDS	1428104	1428544	441	+	PGF_10423881	YP_496659.1	146		Transcriptional regulator, MarR family	0	438	438	225	131805	0.9998	1	Non-essential
fig|279238.18.peg.1413	Saro_1382	PATRIC.279238.18.NC_007794.CDS.1428555.1429100.rev	CDS	1428555	1429100	546	-	PGF_02826187	YP_496660.1	181		Similar to eukaryotic Peptidyl prolyl 4-hydroxylase, alpha subunit (EC 1.14.11.2)	0	543	543	441	131805	0.9998	1	Non-essential
fig|279238.18.peg.1414	Saro_1383	PATRIC.279238.18.NC_007794.CDS.1429288.1429749.fwd	CDS	1429288	1429749	462	+	PGF_00007377	YP_496661.1	153		General secretion pathway protein H	0	459	459	546	131805	0.9998	1	Non-essential
fig|279238.18.peg.1415	Saro_1384	PATRIC.279238.18.NC_007794.CDS.1429739.1430173.fwd	CDS	1429739	1430173	435	+	PGF_03479908	YP_496662.1	144		General secretion pathway protein I	0	432	432	462	131805	0.9998	1	Non-essential
fig|279238.18.peg.1416	Saro_1385	PATRIC.279238.18.NC_007794.CDS.1430170.1430766.fwd	CDS	1430170	1430766	597	+	PGF_04197513	YP_496663.1	198		General secretion pathway protein J	0	594	594	435	131805	0.9998	1	Non-essential
fig|279238.18.peg.1417	Saro_1386	PATRIC.279238.18.NC_007794.CDS.1430763.1431749.fwd	CDS	1430763	1431749	987	+	PGF_07058319	YP_496664.1	328		General secretion pathway protein K	0	984	984	597	131805	0.9998	1	Non-essential
fig|279238.18.peg.1418	Saro_1387	PATRIC.279238.18.NC_007794.CDS.1431962.1432825.fwd	CDS	1431962	1432825	864	+	PGF_00420482	YP_496665.1	287		Cytochrome c-type biogenesis protein CcmC, putative heme lyase for CcmE	0	861	861	987	131805	0.9998	1	Non-essential
fig|279238.18.peg.1419	Saro_1388	PATRIC.279238.18.NC_007794.CDS.1432833.1432973.fwd	CDS	1432833	1432973	141	+	PGF_02601932	YP_496666.1	46		hypothetical protein	0	138	138	864	131805	0.9998	1	Non-essential
fig|279238.18.peg.1420	Saro_1389	PATRIC.279238.18.NC_007794.CDS.1432970.1433440.fwd	CDS	1432970	1433440	471	+	PGF_04630848	YP_496667.1	156		Cytochrome c-type biogenesis protein CcmE, heme chaperone	0	468	468	141	131805	0.9998	1	Non-essential
fig|279238.18.peg.1421	Saro_1390	PATRIC.279238.18.NC_007794.CDS.1433437.1435404.fwd	CDS	1433437	1435404	1968	+	PGF_00420496	YP_496668.1	655		Cytochrome c heme lyase subunit CcmF	0	1965	1965	471	131805	0.9998	1	Non-essential
fig|279238.18.peg.1422	Saro_1391	PATRIC.279238.18.NC_007794.CDS.1435401.1435952.fwd	CDS	1435401	1435952	552	+	PGF_03348128	YP_496669.1	183		Cytochrome c-type biogenesis protein CcmG/DsbE, thiol:disulfide oxidoreductase	0	549	549	1968	131805	0.9998	1	Non-essential
fig|279238.18.peg.1423	Saro_1392	PATRIC.279238.18.NC_007794.CDS.1435949.1436389.fwd	CDS	1435949	1436389	441	+	PGF_02881204	YP_496670.1	146		Cytochrome c heme lyase subunit CcmL	0	438	438	552	131805	0.9998	1	Non-essential
fig|279238.18.peg.1424	Saro_1393	PATRIC.279238.18.NC_007794.CDS.1436386.1437084.fwd	CDS	1436386	1437084	699	+	PGF_06068352	YP_496671.1	232		Cytochrome c heme lyase subunit CcmH	0	696	696	441	131805	0.9998	1	Non-essential
fig|279238.18.peg.1425	Saro_1394	PATRIC.279238.18.NC_007794.CDS.1437252.1439198.fwd	CDS	1437252	1439198	1947	+	PGF_04734234	YP_496672.1	648		Kup system potassium uptake protein	0	1944	1944	699	131805	0.9998	1	Non-essential
fig|279238.18.peg.1426	Saro_1395	PATRIC.279238.18.NC_007794.CDS.1439299.1440267.fwd	CDS	1439299	1440267	969	+	PGF_04015238	YP_496673.1	322		sensor histidine kinase, putative	0	966	966	1947	131805	0.9998	1	Non-essential
fig|279238.18.peg.1427	Saro_1396	PATRIC.279238.18.NC_007794.CDS.1440264.1440617.fwd	CDS	1440264	1440617	354	+	PGF_10364847	YP_496674.1	117		hypothetical protein	0	351	351	969	131805	0.9998	1	Non-essential
fig|279238.18.peg.1428	Saro_1397	PATRIC.279238.18.NC_007794.CDS.1440684.1440989.rev	CDS	1440684	1440989	306	-	PGF_02601933	YP_496675.1	101		hypothetical protein	0	303	303	354	131805	0.9998	1	Non-essential
fig|279238.18.peg.1429	Saro_1398	PATRIC.279238.18.NC_007794.CDS.1441218.1441790.rev	CDS	1441218	1441790	573	-	PGF_02914475	YP_496676.1	190		Predicted membrane protein	0	570	570	306	131805	0.9998	1	Non-essential
fig|279238.18.peg.1430	Saro_1399	PATRIC.279238.18.NC_007794.CDS.1441908.1442567.rev	CDS	1441908	1442567	660	-	PGF_08092662	YP_496677.1	219		Intracellular septation protein IspA	0	657	657	573	131805	0.9998	1	Non-essential
fig|279238.18.peg.1431	Saro_1400	PATRIC.279238.18.NC_007794.CDS.1442564.1443490.rev	CDS	1442564	1443490	927	-	PGF_08905885	YP_496678.1	308		Signal recognition particle receptor FtsY	0	924	924	660	131805	0.9998	1	Non-essential
fig|279238.18.peg.1432	Saro_1401	PATRIC.279238.18.NC_007794.CDS.1443487.1444683.rev	CDS	1443487	1444683	1197	-	PGF_00413298	YP_496679.1	398		tRNA t(6)A37-methylthiotransferase (EC 2.8.4.5)	0	1194	1194	927	131805	0.9998	1	Non-essential
fig|279238.18.peg.1433	Saro_1402	PATRIC.279238.18.NC_007794.CDS.1444680.1445489.rev	CDS	1444680	1445489	810	-	PGF_00853991	YP_496680.1	269	dapF	Diaminopimelate epimerase (EC 5.1.1.7)	0	807	807	1197	131805	0.9998	1	Non-essential
fig|279238.18.peg.1434	Saro_1403	PATRIC.279238.18.NC_007794.CDS.1445564.1447207.rev	CDS	1445564	1447207	1644	-	PGF_08632970	YP_496681.1	547		diguanylate cyclase/phosphodiesterase (GGDEF & EAL domains) with PAS/PAC sensor(s)	0	1641	1641	810	131805	0.9998	1	Non-essential
fig|279238.18.peg.1435		PATRIC.279238.18.NC_007794.CDS.1447386.1447550.fwd	CDS	1447386	1447550	165	+	PGF_02594159		54		hypothetical protein	0	162	162	1644	131805	0.9998	1	Non-essential
fig|279238.18.peg.1436	Saro_1404	PATRIC.279238.18.NC_007794.CDS.1447534.1449015.fwd	CDS	1447534	1449015	1482	+	PGF_00052238	YP_496682.1	493		Signal recognition particle protein Ffh	0	1479	1479	165	131805	0.9998	1	Non-essential
fig|279238.18.peg.1437	Saro_1405	PATRIC.279238.18.NC_007794.CDS.1449064.1449501.fwd	CDS	1449064	1449501	438	+	PGF_00178044	YP_496683.1	145	rpsP	SSU ribosomal protein S16p	0	435	435	1482	131805	0.9998	1	Non-essential
fig|279238.18.peg.1438	Saro_1406	PATRIC.279238.18.NC_007794.CDS.1449504.1450004.fwd	CDS	1449504	1450004	501	+	PGF_06000821	YP_496684.1	166		16S rRNA processing protein RimM	0	498	498	438	131805	0.9998	1	Non-essential
fig|279238.18.peg.1439	Saro_1407	PATRIC.279238.18.NC_007794.CDS.1450001.1450741.fwd	CDS	1450001	1450741	741	+	PGF_00413208	YP_496685.1	246		tRNA (guanine(37)-N(1))-methyltransferase (EC 2.1.1.228)	0	738	738	501	131805	0.9998	1	Non-essential
fig|279238.18.peg.1440	Saro_1408	PATRIC.279238.18.NC_007794.CDS.1450745.1451113.fwd	CDS	1450745	1451113	369	+	PGF_04845029	YP_496686.1	122	rplS	LSU ribosomal protein L19p	0	366	366	741	131805	0.9998	1	Non-essential
fig|279238.18.peg.1441	Saro_1409	PATRIC.279238.18.NC_007794.CDS.1451278.1453542.fwd	CDS	1451278	1453542	2265	+	PGF_00423606	YP_496687.1	754		Dipeptidyl peptidase IV	0	2262	2262	369	131805	0.9998	1	Non-essential
fig|279238.18.peg.1442		PATRIC.279238.18.NC_007794.CDS.1453587.1453742.rev	CDS	1453587	1453742	156	-	PGF_02594160		51		hypothetical protein	0	153	153	2265	131805	0.9998	1	Non-essential
fig|279238.18.peg.1443	Saro_1410	PATRIC.279238.18.NC_007794.CDS.1453833.1454807.fwd	CDS	1453833	1454807	975	+	PGF_00067188	YP_496688.1	324		Aspartate-semialdehyde dehydrogenase (EC 1.2.1.11)	0	972	972	156	131805	0.9998	1	Non-essential
fig|279238.18.peg.1444	Saro_1411	PATRIC.279238.18.NC_007794.CDS.1454816.1455571.fwd	CDS	1454816	1455571	756	+	PGF_06574151	YP_496689.1	251		Hydrolase, alpha/beta fold family	0	753	753	975	131805	0.9998	1	Non-essential
fig|279238.18.peg.1445	Saro_1412	PATRIC.279238.18.NC_007794.CDS.1455670.1456146.fwd	CDS	1455670	1456146	477	+	PGF_02601934	YP_496690.1	158		hypothetical protein	0	474	474	756	131805	0.9998	1	Non-essential
fig|279238.18.peg.1446	Saro_1413	PATRIC.279238.18.NC_007794.CDS.1456240.1457676.rev	CDS	1456240	1457676	1437	-	PGF_00013801	YP_496691.1	478		AMP nucleosidase (EC 3.2.2.4)	0	1434	1434	477	131805	0.9998	1	Non-essential
fig|279238.18.peg.1447	Saro_1414	PATRIC.279238.18.NC_007794.CDS.1457796.1458395.rev	CDS	1457796	1458395	600	-	PGF_00016452	YP_496692.1	199	rplI	LSU ribosomal protein L9p	0	597	597	1437	131805	0.9998	1	Non-essential
fig|279238.18.peg.1448	Saro_1415	PATRIC.279238.18.NC_007794.CDS.1458408.1458632.rev	CDS	1458408	1458632	225	-	PGF_00049858	YP_496693.1	74	rpsR	SSU ribosomal protein S18p @ SSU ribosomal protein S18p, zinc-independent	0	222	222	600	131805	0.9998	1	Non-essential
fig|279238.18.peg.1449	Saro_1416	PATRIC.279238.18.NC_007794.CDS.1458636.1458998.rev	CDS	1458636	1458998	363	-	PGF_00049901	YP_496694.1	120	rpsF	SSU ribosomal protein S6p	0	360	360	225	131805	0.9998	1	Non-essential
fig|279238.18.peg.1450	Saro_1417	PATRIC.279238.18.NC_007794.CDS.1459207.1459983.fwd	CDS	1459207	1459983	777	+	PGF_03210551	YP_496695.1	258		Enoyl-CoA hydratase (EC 4.2.1.17)	0	774	774	363	131805	0.9998	1	Non-essential
fig|279238.18.peg.1451	Saro_1418	PATRIC.279238.18.NC_007794.CDS.1460006.1460431.fwd	CDS	1460006	1460431	426	+	PGF_02596869	YP_496696.1	141		hypothetical protein	0	423	423	777	131805	0.9998	1	Non-essential
fig|279238.18.peg.1452	Saro_1419	PATRIC.279238.18.NC_007794.CDS.1460403.1461563.rev	CDS	1460403	1461563	1161	-	PGF_00007817	YP_496697.1	386		Glucans biosynthesis protein C (EC 2.1.-.-)	0	1158	1158	426	131805	0.9998	1	Non-essential
fig|279238.18.peg.1453	Saro_1420	PATRIC.279238.18.NC_007794.CDS.1461592.1461879.rev	CDS	1461592	1461879	288	-	PGF_02594161	YP_496698.1	95		Antibiotic biosynthesis monooxygenase	0	285	285	1161	131805	0.9998	1	Non-essential
fig|279238.18.peg.1454	Saro_1421	PATRIC.279238.18.NC_007794.CDS.1462057.1464231.fwd	CDS	1462057	1464231	2175	+	PGF_08632970	YP_496699.1	724		diguanylate cyclase/phosphodiesterase (GGDEF & EAL domains) with PAS/PAC sensor(s)	0	2172	2172	288	131805	0.9998	1	Non-essential
fig|279238.18.peg.1455	Saro_1422	PATRIC.279238.18.NC_007794.CDS.1464323.1465267.fwd	CDS	1464323	1465267	945	+	PGF_03003628	YP_496700.1	314		putative membrane protein	0	942	942	2175	131805	0.9998	1	Non-essential
fig|279238.18.peg.1456	Saro_1423	PATRIC.279238.18.NC_007794.CDS.1465280.1465645.rev	CDS	1465280	1465645	366	-	PGF_02928452	YP_496701.1	121		hypothetical protein	0	363	363	945	131805	0.9998	1	Non-essential
fig|279238.18.peg.1457	Saro_1424	PATRIC.279238.18.NC_007794.CDS.1465845.1466378.fwd	CDS	1465845	1466378	534	+	PGF_10526088	YP_496702.1	177		Histone acetyltransferase HPA2 and related acetyltransferases	0	531	531	366	131805	0.9998	1	Non-essential
fig|279238.18.peg.1458	Saro_1425	PATRIC.279238.18.NC_007794.CDS.1466398.1467825.rev	CDS	1466398	1467825	1428	-	PGF_00063999	YP_496703.1	475		UDP-N-acetylmuramate--L-alanine ligase (EC 6.3.2.8)	0	1425	1425	534	131805	0.9998	1	Non-essential
fig|279238.18.peg.1459	Saro_1426	PATRIC.279238.18.NC_007794.CDS.1467912.1468733.fwd	CDS	1467912	1468733	822	+	PGF_06721510	YP_496704.1	273		Muramoyltetrapeptide carboxypeptidase (EC 3.4.17.13)	0	819	819	1428	131805	0.9998	1	Non-essential
fig|279238.18.peg.1460	Saro_1427	PATRIC.279238.18.NC_007794.CDS.1468791.1469726.fwd	CDS	1468791	1469726	936	+	PGF_06655223	YP_496705.1	311		Malonyl CoA-acyl carrier protein transacylase (EC 2.3.1.39)	0	933	933	822	131805	0.9998	1	Non-essential
fig|279238.18.peg.1461	Saro_1428	PATRIC.279238.18.NC_007794.CDS.1469732.1470496.fwd	CDS	1469732	1470496	765	+	PGF_08693885	YP_496706.1	254		3-oxoacyl-[acyl-carrier protein] reductase (EC 1.1.1.100), FadG	0	762	762	936	131805	0.9998	1	Non-essential
fig|279238.18.peg.1462		PATRIC.279238.18.NC_007794.CDS.1470523.1470729.rev	CDS	1470523	1470729	207	-	PGF_02594162		68		hypothetical protein	0	204	204	765	131805	0.9998	1	Non-essential
fig|279238.18.peg.1463	Saro_1429	PATRIC.279238.18.NC_007794.CDS.1470682.1471809.fwd	CDS	1470682	1471809	1128	+	PGF_06473395	YP_496707.1	375		DNA polymerase III beta subunit (EC 2.7.7.7)	0	1125	1125	207	131805	0.9998	1	Non-essential
fig|279238.18.peg.1464	Saro_1430	PATRIC.279238.18.NC_007794.CDS.1471981.1473426.fwd	CDS	1471981	1473426	1446	+	PGF_07849456	YP_496708.1	481		Methyl-accepting chemotaxis protein	0	1443	1443	1128	131805	0.9998	1	Non-essential
fig|279238.18.peg.1465	Saro_1431	PATRIC.279238.18.NC_007794.CDS.1473435.1474448.rev	CDS	1473435	1474448	1014	-	PGF_03572345	YP_496709.1	337		Alcohol dehydrogenase (EC 1.1.1.1)	0	1011	1011	1446	131805	0.9998	1	Non-essential
fig|279238.18.peg.1466	Saro_1432	PATRIC.279238.18.NC_007794.CDS.1474448.1476196.rev	CDS	1474448	1476196	1749	-	PGF_02931324	YP_496710.1	582		N-acyl-D-aspartate/D-glutamate deacylase	0	1746	1746	1014	131805	0.9998	1	Non-essential
fig|279238.18.peg.1467	Saro_1433	PATRIC.279238.18.NC_007794.CDS.1476300.1477604.rev	CDS	1476300	1477604	1305	-	PGF_00004381	YP_496711.1	434		Ferredoxin--NADP(+) reductase, actinobacterial (eukaryote-like) type (EC 1.18.1.2)	0	1302	1302	1749	131805	0.9998	1	Non-essential
fig|279238.18.peg.1468	Saro_1434	PATRIC.279238.18.NC_007794.CDS.1477676.1478485.rev	CDS	1477676	1478485	810	-	PGF_00034557	YP_496712.1	269		Poly(3-hydroxyalkanoate) depolymerase	0	807	807	1305	131805	0.9998	1	Non-essential
fig|279238.18.peg.1469	Saro_1435	PATRIC.279238.18.NC_007794.CDS.1478752.1481271.fwd	CDS	1478752	1481271	2520	+	PGF_00000882	YP_496713.1	839		FIG00878546: hypothetical protein	0	2517	2517	810	131805	0.9998	1	Non-essential
fig|279238.18.peg.1470	Saro_1436	PATRIC.279238.18.NC_007794.CDS.1481281.1482570.rev	CDS	1481281	1482570	1290	-	PGF_00618776	YP_496714.1	429		23S rRNA (adenine(2503)-C(2))-methyltransferase @ tRNA (adenine(37)-C(2))-methyltransferase (EC 2.1.1.192)	0	1287	1287	2520	131805	0.9998	1	Non-essential
fig|279238.18.peg.1471	Saro_1437	PATRIC.279238.18.NC_007794.CDS.1482804.1483475.fwd	CDS	1482804	1483475	672	+	PGF_00402170	YP_496715.1	223		outer membrane protein-like	0	669	669	1290	131805	0.9998	1	Non-essential
fig|279238.18.peg.1472	Saro_1438	PATRIC.279238.18.NC_007794.CDS.1483542.1483997.rev	CDS	1483542	1483997	456	-	PGF_08225224	YP_496716.1	151		hypothetical protein	0	453	453	672	131805	0.9998	1	Non-essential
fig|279238.18.peg.1473	Saro_1439	PATRIC.279238.18.NC_007794.CDS.1484036.1484230.rev	CDS	1484036	1484230	195	-	PGF_01058449	YP_496717.1	64		Uncharacterized coiled-coil protein CC_1530	0	192	192	456	131805	0.9998	1	Non-essential
fig|279238.18.peg.1474	Saro_1440	PATRIC.279238.18.NC_007794.CDS.1484230.1484859.rev	CDS	1484230	1484859	630	-	PGF_00033553	YP_496718.1	209		Phosphoglycerate mutase family 4	0	627	627	195	131805	0.9998	1	Non-essential
fig|279238.18.peg.1475	Saro_1441	PATRIC.279238.18.NC_007794.CDS.1484877.1485362.rev	CDS	1484877	1485362	486	-	PGF_00057435	YP_496719.1	161		Transcription elongation factor GreB	0	483	483	630	131805	0.9998	1	Non-essential
fig|279238.18.peg.1476	Saro_1442	PATRIC.279238.18.NC_007794.CDS.1485464.1487398.rev	CDS	1485464	1487398	1935	-	PGF_04582196	YP_496720.1	644		Soluble lytic murein transglycosylase (EC 4.2.2.n1)	0	1932	1932	486	131805	0.9998	1	Non-essential
fig|279238.18.peg.1477		PATRIC.279238.18.NC_007794.CDS.1487393.1487512.fwd	CDS	1487393	1487512	120	+	PGF_02594163		39		hypothetical protein	0	117	117	1935	131805	0.9998	1	Non-essential
fig|279238.18.peg.1478	Saro_1443	PATRIC.279238.18.NC_007794.CDS.1487581.1488471.fwd	CDS	1487581	1488471	891	+	PGF_00549380	YP_496721.1	296		4-hydroxy-tetrahydrodipicolinate synthase (EC 4.3.3.7)	0	888	888	120	131805	0.9998	1	Non-essential
fig|279238.18.peg.1479	Saro_1444	PATRIC.279238.18.NC_007794.CDS.1488512.1489024.fwd	CDS	1488512	1489024	513	+	PGF_00413554	YP_496722.1	170	smpB	tmRNA-binding protein SmpB	0	510	510	891	131805	0.9998	1	Non-essential
fig|279238.18.peg.1480	Saro_1445	PATRIC.279238.18.NC_007794.CDS.1489133.1489693.fwd	CDS	1489133	1489693	561	+	PGF_02593367	YP_496723.1	186		hypothetical protein	0	558	558	513	131805	0.9998	1	Non-essential
fig|279238.18.peg.1481	Saro_1446	PATRIC.279238.18.NC_007794.CDS.1489789.1492128.fwd	CDS	1489789	1492128	2340	+	PGF_10416542	YP_496724.1	779		Sensory box histidine kinase/response regulator	0	2337	2337	561	131805	0.9998	1	Non-essential
fig|279238.18.peg.1482	Saro_1448	PATRIC.279238.18.NC_007794.CDS.1492815.1493807.rev	CDS	1492815	1493807	993	-	PGF_09954313	YP_496726.1	330		Peptidyl-prolyl cis-trans isomerase (EC 5.2.1.8)	0	990	990	2340	131805	0.9998	1	Non-essential
fig|279238.18.peg.1483	Saro_1449	PATRIC.279238.18.NC_007794.CDS.1494442.1496010.rev	CDS	1494442	1496010	1569	-	PGF_00031629	YP_496727.1	522		Phage DNA invertase	0	1566	1566	993	131805	0.9998	1	Non-essential
fig|279238.18.peg.1484	Saro_1450	PATRIC.279238.18.NC_007794.CDS.1496007.1496294.rev	CDS	1496007	1496294	288	-	PGF_02594164	YP_496728.1	95		hypothetical protein	0	285	285	1569	131805	0.9998	1	Non-essential
fig|279238.18.peg.1485	Saro_1451	PATRIC.279238.18.NC_007794.CDS.1496474.1496806.rev	CDS	1496474	1496806	333	-	PGF_08225224	YP_496729.1	110		hypothetical protein	0	330	330	288	131805	0.9998	1	Non-essential
fig|279238.18.peg.1486	Saro_1452	PATRIC.279238.18.NC_007794.CDS.1497036.1498343.fwd	CDS	1497036	1498343	1308	+	PGF_07888543	YP_496730.1	435		DNA modification methylase	0	1305	1305	333	131805	0.9998	1	Non-essential
fig|279238.18.peg.1487	Saro_1453	PATRIC.279238.18.NC_007794.CDS.1498340.1498870.fwd	CDS	1498340	1498870	531	+	PGF_08225224	YP_496731.1	176		hypothetical protein	0	528	528	1308	131805	0.9998	1	Non-essential
fig|279238.18.peg.1488	Saro_1454	PATRIC.279238.18.NC_007794.CDS.1498867.1499457.fwd	CDS	1498867	1499457	591	+	PGF_08225224	YP_496732.1	196		hypothetical protein	0	588	588	531	131805	0.9998	1	Non-essential
fig|279238.18.peg.1489		PATRIC.279238.18.NC_007794.CDS.1499514.1499642.rev	CDS	1499514	1499642	129	-	PGF_08067331		42		DNA-directed RNA polymerase specialized sigma subunit, sigma24-like	0	126	126	591	131805	0.9998	1	Non-essential
fig|279238.18.peg.1490		PATRIC.279238.18.NC_007794.CDS.1499899.1500192.rev	CDS	1499899	1500192	294	-	PGF_08225224		97		hypothetical protein	0	291	291	129	131805	0.9998	1	Non-essential
fig|279238.18.peg.1491	Saro_1457	PATRIC.279238.18.NC_007794.CDS.1500172.1501404.fwd	CDS	1500172	1501404	1233	+	PGF_01000105	YP_496734.1	410		Mobile element protein	0	1230	1230	294	131805	0.9998	1	Non-essential
fig|279238.18.peg.1492	Saro_1458	PATRIC.279238.18.NC_007794.CDS.1501401.1502258.fwd	CDS	1501401	1502258	858	+	PGF_01000105	YP_496735.1	285		Mobile element protein	0	855	855	1233	131805	0.9998	1	Non-essential
fig|279238.18.peg.1493	Saro_1459	PATRIC.279238.18.NC_007794.CDS.1502410.1502853.fwd	CDS	1502410	1502853	444	+	PGF_01000105	YP_496736.1	147		Mobile element protein	0	441	441	858	131805	0.9998	1	Non-essential
fig|279238.18.peg.1494	Saro_1460	PATRIC.279238.18.NC_007794.CDS.1502991.1503332.fwd	CDS	1502991	1503332	342	+	PGF_01000105	YP_496737.1	113		Mobile element protein	0	339	339	444	131805	0.9998	1	Non-essential
fig|279238.18.peg.1495	Saro_1461	PATRIC.279238.18.NC_007794.CDS.1503407.1503913.rev	CDS	1503407	1503913	507	-	PGF_12690236	YP_496738.1	168		hypothetical protein	0	504	504	342	131805	0.9998	1	Non-essential
fig|279238.18.peg.1496	Saro_1462	PATRIC.279238.18.NC_007794.CDS.1503934.1504452.rev	CDS	1503934	1504452	519	-	PGF_00071371	YP_496739.1	172		flavin reductase-like, FMN-binding	0	516	516	507	131805	0.9998	1	Non-essential
fig|279238.18.peg.1497	Saro_1463	PATRIC.279238.18.NC_007794.CDS.1504449.1505219.rev	CDS	1504449	1505219	771	-	PGF_03210551	YP_496740.1	256		Enoyl-CoA hydratase (EC 4.2.1.17)	0	768	768	519	131805	0.9998	1	Non-essential
fig|279238.18.peg.1498	Saro_1464	PATRIC.279238.18.NC_007794.CDS.1505223.1506062.rev	CDS	1505223	1506062	840	-	PGF_03210551	YP_496741.1	279		Enoyl-CoA hydratase (EC 4.2.1.17)	0	837	837	771	131805	0.9998	1	Non-essential
fig|279238.18.peg.1499	Saro_1465	PATRIC.279238.18.NC_007794.CDS.1506059.1506508.rev	CDS	1506059	1506508	450	-	PGF_08225224	YP_496742.1	149		hypothetical protein	0	447	447	840	131805	0.9998	1	Non-essential
fig|279238.18.peg.1500	Saro_1467	PATRIC.279238.18.NC_007794.CDS.1506861.1507511.fwd	CDS	1506861	1507511	651	+	PGF_08225224	YP_496744.1	216		hypothetical protein	0	648	648	450	131805	0.9998	1	Non-essential
fig|279238.18.peg.1501	Saro_1468	PATRIC.279238.18.NC_007794.CDS.1507606.1508706.rev	CDS	1507606	1508706	1101	-	PGF_03055927	YP_496745.1	366		luciferase-like protein	0	1098	1098	651	131805	0.9998	1	Non-essential
fig|279238.18.peg.1502	Saro_1469	PATRIC.279238.18.NC_007794.CDS.1508743.1509897.rev	CDS	1508743	1509897	1155	-	PGF_03979188	YP_496746.1	384		luciferase-like	0	1152	1152	1101	131805	0.9998	1	Non-essential
fig|279238.18.peg.1503	Saro_1470	PATRIC.279238.18.NC_007794.CDS.1510272.1511672.fwd	CDS	1510272	1511672	1401	+	PGF_00734739	YP_496747.1	466		Long-chain-fatty-acid--CoA ligase (EC 6.2.1.3)	0	1398	1398	1155	131805	0.9998	1	Non-essential
fig|279238.18.peg.1504	Saro_1471	PATRIC.279238.18.NC_007794.CDS.1511678.1512337.rev	CDS	1511678	1512337	660	-	PGF_07182652	YP_496748.1	219		Transcriptional regulator, AcrR family	0	657	657	1401	131805	0.9998	1	Non-essential
fig|279238.18.peg.1505		PATRIC.279238.18.NC_007794.CDS.1512466.1512729.fwd	CDS	1512466	1512729	264	+	PGF_02594167		87		hypothetical protein	0	261	261	660	131805	0.9998	1	Non-essential
fig|279238.18.peg.1506	Saro_1473	PATRIC.279238.18.NC_007794.CDS.1513254.1514396.fwd	CDS	1513254	1514396	1143	+	PGF_00416674	YP_496750.1	380		3,4-dihydroxy-2-butanone 4-phosphate synthase (EC 4.1.99.12) / GTP cyclohydrolase II (EC 3.5.4.25)	0	1140	1140	264	131805	0.9998	1	Non-essential
fig|279238.18.peg.1507	Saro_1474	PATRIC.279238.18.NC_007794.CDS.1514812.1517085.fwd	CDS	1514812	1517085	2274	+	PGF_10537966	YP_496751.1	757		TonB-dependent receptor	1	2271	1574	1143	131805	0.9998	1	Non-essential
fig|279238.18.peg.1508	Saro_1475	PATRIC.279238.18.NC_007794.CDS.1517284.1518012.fwd	CDS	1517284	1518012	729	+	PGF_10532194	YP_496752.1	242		Oxidoreductase, short-chain dehydrogenase/reductase family	0	726	726	1577	9485	1	1	Non-essential
fig|279238.18.peg.1509	Saro_1476	PATRIC.279238.18.NC_007794.CDS.1518089.1519168.rev	CDS	1518089	1519168	1080	-	PGF_07980447	YP_496753.1	359		Threonine dehydrogenase and related Zn-dependent dehydrogenases	0	1077	1077	729	9485	1	1	Non-essential
fig|279238.18.peg.1510	Saro_1477	PATRIC.279238.18.NC_007794.CDS.1519205.1519450.rev	CDS	1519205	1519450	246	-	PGF_07425883	YP_496754.1	81		Ferredoxin, 2Fe-2S	0	243	243	1080	9485	1	1	Non-essential
fig|279238.18.peg.1511	Saro_1478	PATRIC.279238.18.NC_007794.CDS.1519557.1520810.rev	CDS	1519557	1520810	1254	-	PGF_12706690	YP_496755.1	417		Cytochrome P450	0	1251	1251	246	9485	1	1	Non-essential
fig|279238.18.peg.1512	Saro_1479	PATRIC.279238.18.NC_007794.CDS.1520987.1521694.fwd	CDS	1520987	1521694	708	+	PGF_00136691	YP_496756.1	235		hypothetical protein	0	705	705	1254	9485	1	1	Non-essential
fig|279238.18.peg.1513	Saro_1480	PATRIC.279238.18.NC_007794.CDS.1521727.1523376.rev	CDS	1521727	1523376	1650	-	PGF_03395814	YP_496757.1	549		Cyclohexanone monooxygenase (EC 1.14.13.22)	0	1647	1647	708	9485	1	1	Non-essential
fig|279238.18.peg.1514	Saro_1481	PATRIC.279238.18.NC_007794.CDS.1523681.1524319.fwd	CDS	1523681	1524319	639	+	PGF_01000105	YP_496758.1	212		Mobile element protein	0	636	636	1650	9485	1	1	Non-essential
fig|279238.18.peg.1515	Saro_1482	PATRIC.279238.18.NC_007794.CDS.1524528.1524803.rev	CDS	1524528	1524803	276	-	PGF_02594168	YP_496759.1	91		Transcriptional regulator, Xre family	0	273	273	639	9485	1	1	Non-essential
fig|279238.18.peg.1516	Saro_1485	PATRIC.279238.18.NC_007794.CDS.1526872.1527510.fwd	CDS	1526872	1527510	639	+	PGF_01000105	YP_496762.1	212		Mobile element protein	0	636	636	1	132742	0.99978	1	Non-essential
fig|279238.18.peg.1517		PATRIC.279238.18.NC_007794.CDS.1527456.1527815.rev	CDS	1527456	1527815	360	-	PGF_01000105		119		Mobile element protein	0	357	357	639	132742	0.99978	1	Non-essential
fig|279238.18.peg.1518	Saro_1487	PATRIC.279238.18.NC_007794.CDS.1527910.1528785.rev	CDS	1527910	1528785	876	-	PGF_10456672	YP_496763.1	291		Phenylpropionate dioxygenase and related ring-hydroxylating dioxygenases, large terminal subunit	0	873	873	360	132742	0.99978	1	Non-essential
fig|279238.18.peg.1519	Saro_1488	PATRIC.279238.18.NC_007794.CDS.1529171.1529347.rev	CDS	1529171	1529347	177	-	PGF_00049074	YP_496764.1	58		Rieske (2Fe-2S) protein( EC:1.14.13.82 )	0	174	174	876	132742	0.99978	1	Non-essential
fig|279238.18.peg.1520	Saro_1489	PATRIC.279238.18.NC_007794.CDS.1530312.1532867.rev	CDS	1530312	1532867	2556	-	PGF_07624815	YP_496765.1	851		Outer membrane receptor proteins, mostly Fe transport	0	2553	2553	177	132742	0.99978	1	Non-essential
fig|279238.18.peg.1521	Saro_1490	PATRIC.279238.18.NC_007794.CDS.1532918.1534153.rev	CDS	1532918	1534153	1236	-	PGF_00425614	YP_496766.1	411		FAD/FMN-containing dehydrogenases	0	1233	1233	2556	132742	0.99978	1	Non-essential
fig|279238.18.peg.1522	Saro_1491	PATRIC.279238.18.NC_007794.CDS.1534155.1534484.rev	CDS	1534155	1534484	330	-	PGF_02597534	YP_496767.1	109		hypothetical protein	0	327	327	1236	132742	0.99978	1	Non-essential
fig|279238.18.peg.1523	Saro_1492	PATRIC.279238.18.NC_007794.CDS.1534481.1536040.rev	CDS	1534481	1536040	1560	-	PGF_00425614	YP_496768.1	519		FAD/FMN-containing dehydrogenases	0	1557	1557	330	132742	0.99978	1	Non-essential
fig|279238.18.peg.1524	Saro_1493	PATRIC.279238.18.NC_007794.CDS.1536037.1536486.rev	CDS	1536037	1536486	450	-	PGF_02594170	YP_496769.1	149		hypothetical protein	0	447	447	1560	132742	0.99978	1	Non-essential
fig|279238.18.peg.1525	Saro_1494	PATRIC.279238.18.NC_007794.CDS.1536757.1538463.rev	CDS	1536757	1538463	1707	-	PGF_03776416	YP_496770.1	568		Positive regulator of phenol hydroxylase	0	1704	1704	450	132742	0.99978	1	Non-essential
fig|279238.18.peg.1526	Saro_1495	PATRIC.279238.18.NC_007794.CDS.1538752.1539390.fwd	CDS	1538752	1539390	639	+	PGF_01000105	YP_496771.1	212		Mobile element protein	0	636	636	1707	132742	0.99978	1	Non-essential
fig|279238.18.peg.1527		PATRIC.279238.18.NC_007794.CDS.1539498.1539857.fwd	CDS	1539498	1539857	360	+	PGF_10512939		119		Putative Na+/H+ antiporter	0	357	357	639	132742	0.99978	1	Non-essential
fig|279238.18.peg.1528	Saro_1497	PATRIC.279238.18.NC_007794.CDS.1539881.1540711.rev	CDS	1539881	1540711	831	-	PGF_08225224	YP_496772.1	276		hypothetical protein	0	828	828	360	132742	0.99978	1	Non-essential
fig|279238.18.peg.1529	Saro_1498	PATRIC.279238.18.NC_007794.CDS.1540830.1542164.fwd	CDS	1540830	1542164	1335	+	PGF_00056005	YP_496773.1	444		Sodium-dependent anion transporter family	0	1332	1332	831	132742	0.99978	1	Non-essential
fig|279238.18.peg.1530	Saro_1499	PATRIC.279238.18.NC_007794.CDS.1542170.1543237.rev	CDS	1542170	1543237	1068	-	PGF_04379895	YP_496774.1	355		hypothetical protein	0	1065	1065	1335	132742	0.99978	1	Non-essential
fig|279238.18.peg.1531		PATRIC.279238.18.NC_007794.CDS.1543440.1543559.fwd	CDS	1543440	1543559	120	+	PGF_05735503		39		hypothetical protein	0	117	117	1068	132742	0.99978	1	Non-essential
fig|279238.18.peg.1532	Saro_1500	PATRIC.279238.18.NC_007794.CDS.1543701.1545002.fwd	CDS	1543701	1545002	1302	+	PGF_08147022	YP_496775.1	433		Chloride channel protein	0	1299	1299	120	132742	0.99978	1	Non-essential
fig|279238.18.peg.1533	Saro_1501	PATRIC.279238.18.NC_007794.CDS.1545008.1545835.rev	CDS	1545008	1545835	828	-	PGF_00017928	YP_496776.1	275		LysR-family transcriptional regulator similar to hydrogen peroxide-inducible genes activator	0	825	825	1302	132742	0.99978	1	Non-essential
fig|279238.18.peg.1534	Saro_1502	PATRIC.279238.18.NC_007794.CDS.1546418.1546900.fwd	CDS	1546418	1546900	483	+	PGF_08225224	YP_496777.1	160		hypothetical protein	0	480	480	828	132742	0.99978	1	Non-essential
fig|279238.18.peg.1535	Saro_1503	PATRIC.279238.18.NC_007794.CDS.1547027.1547737.fwd	CDS	1547027	1547737	711	+	PGF_02737404	YP_496778.1	236		Trehalose-6-phosphate phosphatase (EC 3.1.3.12)	0	708	708	483	132742	0.99978	1	Non-essential
fig|279238.18.peg.1536	Saro_1504	PATRIC.279238.18.NC_007794.CDS.1547734.1549518.fwd	CDS	1547734	1549518	1785	+	PGF_04728143	YP_496779.1	594		Glucoamylase (EC 3.2.1.3)	0	1782	1782	711	132742	0.99978	1	Non-essential
fig|279238.18.peg.1537	Saro_1505	PATRIC.279238.18.NC_007794.CDS.1549515.1550909.fwd	CDS	1549515	1550909	1395	+	PGF_06214912	YP_496780.1	464		Alpha,alpha-trehalose-phosphate synthase [UDP-forming] (EC 2.4.1.15)	0	1392	1392	1785	132742	0.99978	1	Non-essential
fig|279238.18.peg.1538	Saro_1506	PATRIC.279238.18.NC_007794.CDS.1551096.1551734.fwd	CDS	1551096	1551734	639	+	PGF_01000105	YP_496781.1	212		Mobile element protein	0	636	636	1395	132742	0.99978	1	Non-essential
fig|279238.18.peg.1539	Saro_1508	PATRIC.279238.18.NC_007794.CDS.1552530.1552703.rev	CDS	1552530	1552703	174	-	PGF_03392852	YP_496783.1	57		hypothetical protein	0	171	171	639	132742	0.99978	1	Non-essential
fig|279238.18.peg.1540	Saro_1510	PATRIC.279238.18.NC_007794.CDS.1553514.1554188.rev	CDS	1553514	1554188	675	-	PGF_10469496	YP_496785.1	224		DNA-binding response regulator KdpE	0	672	672	174	132742	0.99978	1	Non-essential
fig|279238.18.peg.1541	Saro_1511	PATRIC.279238.18.NC_007794.CDS.1554185.1555621.rev	CDS	1554185	1555621	1437	-	PGF_02938414	YP_496786.1	478		Osmosensitive K+ channel histidine kinase KdpD	0	1434	1434	675	132742	0.99978	1	Non-essential
fig|279238.18.peg.1542	Saro_1512	PATRIC.279238.18.NC_007794.CDS.1555630.1557534.rev	CDS	1555630	1557534	1905	-	PGF_04734234	YP_496787.1	634		Kup system potassium uptake protein	0	1902	1902	1437	132742	0.99978	1	Non-essential
fig|279238.18.peg.1543	Saro_1513	PATRIC.279238.18.NC_007794.CDS.1557945.1558718.rev	CDS	1557945	1558718	774	-	PGF_02595515	YP_496788.1	257		hypothetical protein	0	771	771	1905	132742	0.99978	1	Non-essential
fig|279238.18.peg.1544		PATRIC.279238.18.NC_007794.CDS.1559197.1559379.fwd	CDS	1559197	1559379	183	+	PGF_02602328		60		Flp pilus assembly protein, pilin Flp	0	180	180	774	132742	0.99978	1	Non-essential
fig|279238.18.peg.1545		PATRIC.279238.18.NC_007794.CDS.1559452.1559640.fwd	CDS	1559452	1559640	189	+	PGF_02602328		62		Flp pilus assembly protein, pilin Flp	0	186	186	183	132742	0.99978	1	Non-essential
fig|279238.18.peg.1546	Saro_1515	PATRIC.279238.18.NC_007794.CDS.1559984.1560604.fwd	CDS	1559984	1560604	621	+	PGF_02594173	YP_496790.1	206		Flp pilus assembly CpaB	0	618	618	189	132742	0.99978	1	Non-essential
fig|279238.18.peg.1547	Saro_1516	PATRIC.279238.18.NC_007794.CDS.1560720.1562147.fwd	CDS	1560720	1562147	1428	+	PGF_05783822	YP_496791.1	475		Type II/IV secretion system secretin RcpA/CpaC, associated with Flp pilus assembly	0	1425	1425	621	132742	0.99978	1	Non-essential
fig|279238.18.peg.1548	Saro_1517	PATRIC.279238.18.NC_007794.CDS.1562251.1562424.fwd	CDS	1562251	1562424	174	+	PGF_08225224	YP_496792.1	57		hypothetical protein	0	171	171	1428	132742	0.99978	1	Non-essential
fig|279238.18.peg.1549	Saro_1518	PATRIC.279238.18.NC_007794.CDS.1562441.1564003.fwd	CDS	1562441	1564003	1563	+	PGF_10194947	YP_496793.1	520		hypothetical protein	0	1560	1560	174	132742	0.99978	1	Non-essential
fig|279238.18.peg.1550	Saro_1519	PATRIC.279238.18.NC_007794.CDS.1564075.1564533.fwd	CDS	1564075	1564533	459	+	PGF_02594174	YP_496794.1	152		TadE-like	0	456	456	1563	132742	0.99978	1	Non-essential
fig|279238.18.peg.1551	Saro_1521	PATRIC.279238.18.NC_007794.CDS.1565208.1566404.fwd	CDS	1565208	1566404	1197	+	PGF_00109911	YP_496796.1	398		Type II/IV secretion system ATPase TadZ/CpaE, associated with Flp pilus assembly	0	1194	1194	459	132742	0.99978	1	Non-essential
fig|279238.18.peg.1552	Saro_1522	PATRIC.279238.18.NC_007794.CDS.1566401.1567804.fwd	CDS	1566401	1567804	1404	+	PGF_08151958	YP_496797.1	467		Type II/IV secretion system ATP hydrolase TadA/VirB11/CpaF, TadA subfamily	0	1401	1401	1197	132742	0.99978	1	Non-essential
fig|279238.18.peg.1553		PATRIC.279238.18.NC_007794.CDS.1567994.1568119.rev	CDS	1567994	1568119	126	-	PGF_02594176		41		hypothetical protein	0	123	123	1404	132742	0.99978	1	Non-essential
fig|279238.18.peg.1554	Saro_1523	PATRIC.279238.18.NC_007794.CDS.1568265.1568795.fwd	CDS	1568265	1568795	531	+	PGF_01996161	YP_496798.1	176		Flp pilus assembly protein TadB	0	528	528	126	132742	0.99978	1	Non-essential
fig|279238.18.peg.1555	Saro_1524	PATRIC.279238.18.NC_007794.CDS.1568795.1569766.fwd	CDS	1568795	1569766	972	+	PGF_00006023	YP_496799.1	323		Type II/IV secretion system protein TadC, associated with Flp pilus assembly	0	969	969	531	132742	0.99978	1	Non-essential
fig|279238.18.peg.1556	Saro_1525	PATRIC.279238.18.NC_007794.CDS.1570281.1570430.fwd	CDS	1570281	1570430	150	+	PGF_02594177	YP_496800.1	49		TPR repeat protein	0	147	147	972	132742	0.99978	1	Non-essential
fig|279238.18.peg.1557	Saro_1527	PATRIC.279238.18.NC_007794.CDS.1570927.1571055.rev	CDS	1570927	1571055	129	-	PGF_08238312	YP_496802.1	42		Transcriptional regulator, IclR family	0	126	126	150	132742	0.99978	1	Non-essential
fig|279238.18.peg.1558	Saro_1528	PATRIC.279238.18.NC_007794.CDS.1571775.1572164.rev	CDS	1571775	1572164	390	-	PGF_01000105	YP_496803.1	129		Mobile element protein	0	387	387	129	132742	0.99978	1	Non-essential
fig|279238.18.peg.1559	Saro_1529	PATRIC.279238.18.NC_007794.CDS.1572185.1572532.rev	CDS	1572185	1572532	348	-	PGF_01000105	YP_496804.1	115		Mobile element protein	0	345	345	390	132742	0.99978	1	Non-essential
fig|279238.18.peg.1560	Saro_1530	PATRIC.279238.18.NC_007794.CDS.1573114.1574736.rev	CDS	1573114	1574736	1623	-	PGF_03395814	YP_496805.1	540		Cyclohexanone monooxygenase (EC 1.14.13.22)	0	1620	1620	348	132742	0.99978	1	Non-essential
fig|279238.18.peg.1561	Saro_1531	PATRIC.279238.18.NC_007794.CDS.1574831.1576426.rev	CDS	1574831	1576426	1596	-	PGF_00734739	YP_496806.1	531		Long-chain-fatty-acid--CoA ligase (EC 6.2.1.3)	0	1593	1593	1623	132742	0.99978	1	Non-essential
fig|279238.18.peg.1562	Saro_1532	PATRIC.279238.18.NC_007794.CDS.1576437.1577201.rev	CDS	1576437	1577201	765	-	PGF_03210551	YP_496807.1	254		Enoyl-CoA hydratase (EC 4.2.1.17)	0	762	762	1596	132742	0.99978	1	Non-essential
fig|279238.18.peg.1563	Saro_1533	PATRIC.279238.18.NC_007794.CDS.1577575.1579650.fwd	CDS	1577575	1579650	2076	+	PGF_10537966	YP_496808.1	691		TonB-dependent receptor	0	2073	2073	765	132742	0.99978	1	Non-essential
fig|279238.18.peg.1564	Saro_1534	PATRIC.279238.18.NC_007794.CDS.1579840.1580724.rev	CDS	1579840	1580724	885	-	PGF_08225224	YP_496809.1	294		hypothetical protein	0	882	882	2076	132742	0.99978	1	Non-essential
fig|279238.18.peg.1565	Saro_1535	PATRIC.279238.18.NC_007794.CDS.1580914.1582263.fwd	CDS	1580914	1582263	1350	+	PGF_09996723	YP_496810.1	449		Uncharacterized MFS-type transporter	0	1347	1347	885	132742	0.99978	1	Non-essential
fig|279238.18.peg.1566	Saro_1537	PATRIC.279238.18.NC_007794.CDS.1583253.1584665.fwd	CDS	1583253	1584665	1413	+	PGF_04687544	YP_496812.1	470		DNA polymerase-like protein PA0670	0	1410	1410	1350	132742	0.99978	1	Non-essential
fig|279238.18.peg.1567	Saro_1538	PATRIC.279238.18.NC_007794.CDS.1584662.1587898.fwd	CDS	1584662	1587898	3237	+	PGF_09439882	YP_496813.1	1078		Error-prone repair homolog of DNA polymerase III alpha subunit (EC 2.7.7.7)	0	3234	3234	1413	132742	0.99978	1	Non-essential
fig|279238.18.peg.1568	Saro_1539	PATRIC.279238.18.NC_007794.CDS.1587982.1589298.rev	CDS	1587982	1589298	1317	-	PGF_08225224	YP_496814.1	438		hypothetical protein	0	1314	1314	3237	132742	0.99978	1	Non-essential
fig|279238.18.peg.1569	Saro_1540	PATRIC.279238.18.NC_007794.CDS.1589321.1590565.rev	CDS	1589321	1590565	1245	-	PGF_09996723	YP_496815.1	414		Uncharacterized MFS-type transporter	0	1242	1242	1317	132742	0.99978	1	Non-essential
fig|279238.18.peg.1570	Saro_1541	PATRIC.279238.18.NC_007794.CDS.1590650.1591225.fwd	CDS	1590650	1591225	576	+	PGF_10456202	YP_496816.1	191		Transcriptional regulator, AcrR family	0	573	573	1245	132742	0.99978	1	Non-essential
fig|279238.18.peg.1571	Saro_1542	PATRIC.279238.18.NC_007794.CDS.1591258.1593498.rev	CDS	1591258	1593498	2241	-	PGF_10537966	YP_496817.1	746		TonB-dependent receptor	0	2238	2238	576	132742	0.99978	1	Non-essential
fig|279238.18.peg.1572	Saro_1543	PATRIC.279238.18.NC_007794.CDS.1593855.1595447.fwd	CDS	1593855	1595447	1593	+	PGF_00915037	YP_496818.1	530		Oxidoreductase, GMC family	0	1590	1590	2241	132742	0.99978	1	Non-essential
fig|279238.18.peg.1573		PATRIC.279238.18.NC_007794.CDS.1596114.1597727.fwd	CDS	1596114	1597727	1614	+	PGF_10537966		537		TonB-dependent receptor	0	1611	1611	1593	132742	0.99978	1	Non-essential
fig|279238.18.peg.1574		PATRIC.279238.18.NC_007794.CDS.1597961.1598527.fwd	CDS	1597961	1598527	567	+	PGF_10537966		188		TonB-dependent receptor	0	564	564	1614	132742	0.99978	1	Non-essential
fig|279238.18.peg.1575	Saro_1545	PATRIC.279238.18.NC_007794.CDS.1598538.1599911.fwd	CDS	1598538	1599911	1374	+	PGF_02602326	YP_496819.1	457		FIG097052: Sugar transporter	0	1371	1371	567	132742	0.99978	1	Non-essential
fig|279238.18.peg.1576	Saro_1546	PATRIC.279238.18.NC_007794.CDS.1599944.1600894.fwd	CDS	1599944	1600894	951	+	PGF_12694490	YP_496820.1	316		Aliphatic sulfate esters (C4-C12 chain lengths) dioxygenase (EC 1.14.11.-)	0	948	948	1374	132742	0.99978	1	Non-essential
fig|279238.18.peg.1577	Saro_1547	PATRIC.279238.18.NC_007794.CDS.1601033.1601581.rev	CDS	1601033	1601581	549	-	PGF_03753117	YP_496821.1	182		Transcriptional regulator, RpiR family	0	546	546	951	132742	0.99978	1	Non-essential
fig|279238.18.peg.1578		PATRIC.279238.18.NC_007794.CDS.1601573.1601695.fwd	CDS	1601573	1601695	123	+	PGF_02594180		40		hypothetical protein	0	120	120	549	132742	0.99978	1	Non-essential
fig|279238.18.peg.1579	Saro_1548	PATRIC.279238.18.NC_007794.CDS.1602225.1604336.fwd	CDS	1602225	1604336	2112	+	PGF_00028459	YP_496822.1	703		Outer membrane vitamin B12 receptor BtuB	0	2109	2109	123	132742	0.99978	1	Non-essential
fig|279238.18.peg.1580	Saro_1549	PATRIC.279238.18.NC_007794.CDS.1604473.1605384.fwd	CDS	1604473	1605384	912	+	PGF_01426950	YP_496823.1	303		ABC transporter, substrate-binding protein (cluster 12, methionine/phosphonates)	0	909	909	2112	132742	0.99978	1	Non-essential
fig|279238.18.peg.1581	Saro_1550	PATRIC.279238.18.NC_007794.CDS.1605381.1606103.fwd	CDS	1605381	1606103	723	+	PGF_02595649	YP_496824.1	240		hypothetical protein	0	720	720	912	132742	0.99978	1	Non-essential
fig|279238.18.peg.1582	Saro_1551	PATRIC.279238.18.NC_007794.CDS.1606472.1607053.fwd	CDS	1606472	1607053	582	+	PGF_05593819	YP_496825.1	193		ABC transporter, permease protein (cluster 12, methionine/phosphonates)	0	579	579	723	132742	0.99978	1	Non-essential
fig|279238.18.peg.1583	Saro_1552	PATRIC.279238.18.NC_007794.CDS.1607077.1609185.fwd	CDS	1607077	1609185	2109	+	PGF_04889279	YP_496826.1	702		Phospholipase C (EC 3.1.4.3)	0	2106	2106	582	132742	0.99978	1	Non-essential
fig|279238.18.peg.1584	Saro_1553	PATRIC.279238.18.NC_007794.CDS.1609227.1610573.rev	CDS	1609227	1610573	1347	-	PGF_08828113	YP_496827.1	448		Adenylate cyclase (EC 4.6.1.1)	0	1344	1344	2109	132742	0.99978	1	Non-essential
fig|279238.18.peg.1585	Saro_1554	PATRIC.279238.18.NC_007794.CDS.1610570.1611043.rev	CDS	1610570	1611043	474	-	PGF_00392703	YP_496828.1	157		hypothetical protein	0	471	471	1347	132742	0.99978	1	Non-essential
fig|279238.18.peg.1586	Saro_1555	PATRIC.279238.18.NC_007794.CDS.1611187.1612068.fwd	CDS	1611187	1612068	882	+	PGF_02340376	YP_496829.1	293		Arylamine N-acetyltransferase	0	879	879	474	132742	0.99978	1	Non-essential
fig|279238.18.peg.1587	Saro_1556	PATRIC.279238.18.NC_007794.CDS.1612111.1612620.fwd	CDS	1612111	1612620	510	+	PGF_02594181	YP_496830.1	169		hypothetical protein	0	507	507	882	132742	0.99978	1	Non-essential
fig|279238.18.peg.1588	Saro_1557	PATRIC.279238.18.NC_007794.CDS.1612800.1613537.fwd	CDS	1612800	1613537	738	+	PGF_02594182	YP_496831.1	245		Transcriptional regulator	0	735	735	510	132742	0.99978	1	Non-essential
fig|279238.18.peg.1589	Saro_1558	PATRIC.279238.18.NC_007794.CDS.1613598.1615247.rev	CDS	1613598	1615247	1650	-	PGF_03395814	YP_496832.1	549		Cyclohexanone monooxygenase (EC 1.14.13.22)	0	1647	1647	738	132742	0.99978	1	Non-essential
fig|279238.18.peg.1590	Saro_1559	PATRIC.279238.18.NC_007794.CDS.1615327.1617519.rev	CDS	1615327	1617519	2193	-	PGF_10537966	YP_496833.1	730		TonB-dependent receptor	0	2190	2190	1650	132742	0.99978	1	Non-essential
fig|279238.18.peg.1591	Saro_1560	PATRIC.279238.18.NC_007794.CDS.1617712.1618485.rev	CDS	1617712	1618485	774	-	PGF_10532194	YP_496834.1	257		Oxidoreductase, short-chain dehydrogenase/reductase family	0	771	771	2193	132742	0.99978	1	Non-essential
fig|279238.18.peg.1592		PATRIC.279238.18.NC_007794.CDS.1618563.1618679.rev	CDS	1618563	1618679	117	-	PGF_02594183		38		hypothetical protein	0	114	114	774	132742	0.99978	1	Non-essential
fig|279238.18.peg.1593	Saro_1561	PATRIC.279238.18.NC_007794.CDS.1618665.1620215.fwd	CDS	1618665	1620215	1551	+	PGF_10532194	YP_496835.1	516		Oxidoreductase, short-chain dehydrogenase/reductase family	0	1548	1548	117	132742	0.99978	1	Non-essential
fig|279238.18.peg.1594	Saro_1562	PATRIC.279238.18.NC_007794.CDS.1620330.1621094.fwd	CDS	1620330	1621094	765	+	PGF_03210551	YP_496836.1	254		Enoyl-CoA hydratase (EC 4.2.1.17)	0	762	762	1551	132742	0.99978	1	Non-essential
fig|279238.18.peg.1595	Saro_1563	PATRIC.279238.18.NC_007794.CDS.1621111.1622706.fwd	CDS	1621111	1622706	1596	+	PGF_00734739	YP_496837.1	531		Long-chain-fatty-acid--CoA ligase (EC 6.2.1.3)	0	1593	1593	765	132742	0.99978	1	Non-essential
fig|279238.18.peg.1596	Saro_1564	PATRIC.279238.18.NC_007794.CDS.1622710.1623423.fwd	CDS	1622710	1623423	714	+	PGF_10532194	YP_496838.1	237		Oxidoreductase, short-chain dehydrogenase/reductase family	0	711	711	1596	132742	0.99978	1	Non-essential
fig|279238.18.peg.1597	Saro_1565	PATRIC.279238.18.NC_007794.CDS.1623417.1623935.fwd	CDS	1623417	1623935	519	+	PGF_02594184	YP_496839.1	172		hypothetical protein	0	516	516	714	132742	0.99978	1	Non-essential
fig|279238.18.peg.1598	Saro_1566	PATRIC.279238.18.NC_007794.CDS.1623987.1624754.fwd	CDS	1623987	1624754	768	+	PGF_08238312	YP_496840.1	255		Transcriptional regulator, IclR family	0	765	765	519	132742	0.99978	1	Non-essential
fig|279238.18.peg.1599	Saro_1567	PATRIC.279238.18.NC_007794.CDS.1624862.1625746.fwd	CDS	1624862	1625746	885	+	PGF_07397007	YP_496841.1	294		gluconolactonase family protein	0	882	882	768	132742	0.99978	1	Non-essential
fig|279238.18.peg.1600	Saro_1568	PATRIC.279238.18.NC_007794.CDS.1625751.1626938.fwd	CDS	1625751	1626938	1188	+	PGF_10429366	YP_496842.1	395		Acyl-CoA dehydrogenase, long-chain specific (EC 1.3.8.8)	0	1185	1185	885	132742	0.99978	1	Non-essential
fig|279238.18.peg.1601	Saro_1569	PATRIC.279238.18.NC_007794.CDS.1626947.1628056.fwd	CDS	1626947	1628056	1110	+	PGF_00032889	YP_496843.1	369		Acyl-CoA dehydrogenase family protein	0	1107	1107	1188	132742	0.99978	1	Non-essential
fig|279238.18.peg.1602	Saro_1570	PATRIC.279238.18.NC_007794.CDS.1628053.1628577.fwd	CDS	1628053	1628577	525	+	PGF_01796465	YP_496844.1	174		gamma-BHC dehydrochlorinase	0	522	522	1110	132742	0.99978	1	Non-essential
fig|279238.18.peg.1603	Saro_1571	PATRIC.279238.18.NC_007794.CDS.1628617.1629372.fwd	CDS	1628617	1629372	756	+	PGF_01197701	YP_496845.1	251		TesB-like acyl-CoA thioesterase 6	0	753	753	525	132742	0.99978	1	Non-essential
fig|279238.18.peg.1604	Saro_1572	PATRIC.279238.18.NC_007794.CDS.1629369.1630469.rev	CDS	1629369	1630469	1101	-	PGF_09996125	YP_496846.1	366		NADH:flavin oxidoreductases, Old Yellow Enzyme family	0	1098	1098	756	132742	0.99978	1	Non-essential
fig|279238.18.peg.1605	Saro_1573	PATRIC.279238.18.NC_007794.CDS.1630555.1630848.rev	CDS	1630555	1630848	294	-	PGF_00157513	YP_496847.1	97		hypothetical protein	0	291	291	1101	132742	0.99978	1	Non-essential
fig|279238.18.peg.1606	Saro_1574	PATRIC.279238.18.NC_007794.CDS.1630845.1631228.rev	CDS	1630845	1631228	384	-	PGF_02589607	YP_496848.1	127		Truncated hemoglobins	0	381	381	294	132742	0.99978	1	Non-essential
fig|279238.18.peg.1607	Saro_1575	PATRIC.279238.18.NC_007794.CDS.1631230.1631577.rev	CDS	1631230	1631577	348	-	PGF_02594186	YP_496849.1	115		hypothetical protein	0	345	345	384	132742	0.99978	1	Non-essential
fig|279238.18.peg.1608	Saro_1576	PATRIC.279238.18.NC_007794.CDS.1631614.1632303.rev	CDS	1631614	1632303	690	-	PGF_05123502	YP_496850.1	229		hypothetical protein	0	687	687	348	132742	0.99978	1	Non-essential
fig|279238.18.peg.1609	Saro_1577	PATRIC.279238.18.NC_007794.CDS.1632482.1633933.fwd	CDS	1632482	1633933	1452	+	PGF_00062299	YP_496851.1	483		Two-component oxygen-sensor histidine kinase FixL	0	1449	1449	690	132742	0.99978	1	Non-essential
fig|279238.18.peg.1610	Saro_1578	PATRIC.279238.18.NC_007794.CDS.1633923.1634546.fwd	CDS	1633923	1634546	624	+	PGF_00849787	YP_496852.1	207		Two-component nitrogen fixation transcriptional regulator FixJ	0	621	621	1452	132742	0.99978	1	Non-essential
fig|279238.18.peg.1611	Saro_1579	PATRIC.279238.18.NC_007794.CDS.1634560.1635861.rev	CDS	1634560	1635861	1302	-	PGF_05689946	YP_496853.1	433		4-hydroxybutyrate coenzyme A transferase	0	1299	1299	624	132742	0.99978	1	Non-essential
fig|279238.18.peg.1612	Saro_1580	PATRIC.279238.18.NC_007794.CDS.1636017.1637672.fwd	CDS	1636017	1637672	1656	+	PGF_06780963	YP_496854.1	551		Succinate dehydrogenase/fumarate reductase, flavoprotein subunit	0	1653	1653	1302	132742	0.99978	1	Non-essential
fig|279238.18.peg.1613		PATRIC.279238.18.NC_007794.CDS.1637878.1638051.fwd	CDS	1637878	1638051	174	+	PGF_02594187		57		hypothetical protein	0	171	171	1656	132742	0.99978	1	Non-essential
fig|279238.18.peg.1614	Saro_1581	PATRIC.279238.18.NC_007794.CDS.1638057.1638317.rev	CDS	1638057	1638317	261	-	PGF_00235874	YP_496855.1	86		hypothetical protein	0	258	258	174	132742	0.99978	1	Non-essential
fig|279238.18.peg.1615	Saro_1582	PATRIC.279238.18.NC_007794.CDS.1638340.1639614.rev	CDS	1638340	1639614	1275	-	PGF_00416674	YP_496856.1	424		3,4-dihydroxy-2-butanone 4-phosphate synthase (EC 4.1.99.12) / GTP cyclohydrolase II (EC 3.5.4.25)	0	1272	1272	261	132742	0.99978	1	Non-essential
fig|279238.18.peg.1616		PATRIC.279238.18.NC_007794.CDS.1639811.1640020.fwd	CDS	1639811	1640020	210	+	PGF_02594188		69		hypothetical protein	0	207	207	1275	132742	0.99978	1	Non-essential
fig|279238.18.peg.1617	Saro_1583	PATRIC.279238.18.NC_007794.CDS.1640051.1640662.rev	CDS	1640051	1640662	612	-	PGF_02602021	YP_496857.1	203		hypothetical protein	0	609	609	210	132742	0.99978	1	Non-essential
fig|279238.18.peg.1618	Saro_1584	PATRIC.279238.18.NC_007794.CDS.1641127.1642695.rev	CDS	1641127	1642695	1569	-	PGF_04494905	YP_496858.1	522		Carboxylesterase, type B	0	1566	1566	612	132742	0.99978	1	Non-essential
fig|279238.18.peg.1619	Saro_1585	PATRIC.279238.18.NC_007794.CDS.1642692.1643663.rev	CDS	1642692	1643663	972	-	PGF_02593489	YP_496859.1	323		hypothetical protein	0	969	969	1569	132742	0.99978	1	Non-essential
fig|279238.18.peg.1620	Saro_1586	PATRIC.279238.18.NC_007794.CDS.1643707.1645572.rev	CDS	1643707	1645572	1866	-	PGF_00072428	YP_496860.1	621		hydroxyphenylpyruvate isomerase / 4-hydroxyphenylpyruvate dioxygenase (EC 1.13.11.27)	0	1863	1863	972	132742	0.99978	1	Non-essential
fig|279238.18.peg.1621	Saro_1587	PATRIC.279238.18.NC_007794.CDS.1645856.1646542.fwd	CDS	1645856	1646542	687	+	PGF_07182652	YP_496861.1	228		Transcriptional regulator, AcrR family	0	684	684	1866	132742	0.99978	1	Non-essential
fig|279238.18.peg.1622	Saro_1588	PATRIC.279238.18.NC_007794.CDS.1646637.1647869.fwd	CDS	1646637	1647869	1233	+	PGF_00935088	YP_496862.1	410		Uncharacterized MFS-type transporter	0	1230	1230	687	132742	0.99978	1	Non-essential
fig|279238.18.peg.1623	Saro_1589	PATRIC.279238.18.NC_007794.CDS.1647972.1650911.fwd	CDS	1647972	1650911	2940	+	PGF_10537966	YP_496863.1	979		TonB-dependent receptor	0	2937	2937	1233	132742	0.99978	1	Non-essential
fig|279238.18.peg.1624	Saro_1590	PATRIC.279238.18.NC_007794.CDS.1650970.1651800.fwd	CDS	1650970	1651800	831	+	PGF_00046082	YP_496864.1	276		Quinate/shikimate 5-dehydrogenase I delta (EC 1.1.1.25)	0	828	828	2940	132742	0.99978	1	Non-essential
fig|279238.18.peg.1625	Saro_1591	PATRIC.279238.18.NC_007794.CDS.1651802.1652491.rev	CDS	1651802	1652491	690	-	PGF_08117823	YP_496865.1	229		hypothetical protein	0	687	687	831	132742	0.99978	1	Non-essential
fig|279238.18.peg.1626	Saro_1592	PATRIC.279238.18.NC_007794.CDS.1652488.1653054.rev	CDS	1652488	1653054	567	-	PGF_00896280	YP_496866.1	188		RNA polymerase ECF-type sigma factor	0	564	564	690	132742	0.99978	1	Non-essential
fig|279238.18.peg.1627	Saro_1593	PATRIC.279238.18.NC_007794.CDS.1653103.1654308.fwd	CDS	1653103	1654308	1206	+	PGF_08225224	YP_496867.1	401		hypothetical protein	0	1203	1203	567	132742	0.99978	1	Non-essential
fig|279238.18.peg.1628	Saro_1594	PATRIC.279238.18.NC_007794.CDS.1654437.1655300.fwd	CDS	1654437	1655300	864	+	PGF_02594190	YP_496868.1	287		Autotransporter adhesin	0	861	861	1206	132742	0.99978	1	Non-essential
fig|279238.18.peg.1629	Saro_1595	PATRIC.279238.18.NC_007794.CDS.1655345.1658650.rev	CDS	1655345	1658650	3306	-	PGF_01027397	YP_496869.1	1101		Glycosyltransferase	1	3303	2389	913	145433	0.99923	1	Non-essential
fig|279238.18.peg.1630	Saro_1596	PATRIC.279238.18.NC_007794.CDS.1658647.1659384.rev	CDS	1658647	1659384	738	-	PGF_02594191	YP_496870.1	245		Type IV secretory pathway, VirJ component	0	735	735	913	145433	0.99923	1	Non-essential
fig|279238.18.peg.1631	Saro_1597	PATRIC.279238.18.NC_007794.CDS.1659381.1662014.rev	CDS	1659381	1662014	2634	-	PGF_05946698	YP_496871.1	877		Alanylphosphatidylglycerol synthase (EC 2.3.2.11)	0	2631	2631	738	145433	0.99923	1	Non-essential
fig|279238.18.peg.1632	Saro_1598	PATRIC.279238.18.NC_007794.CDS.1662011.1662445.rev	CDS	1662011	1662445	435	-	PGF_12790238	YP_496872.1	144		hypothetical protein	0	432	432	2634	145433	0.99923	1	Non-essential
fig|279238.18.peg.1633	Saro_1599	PATRIC.279238.18.NC_007794.CDS.1662598.1663284.fwd	CDS	1662598	1663284	687	+	PGF_00422162	YP_496873.1	228		Two-component transcriptional response regulator SMc02366, LuxR family	0	684	684	435	145433	0.99923	1	Non-essential
fig|279238.18.peg.1634	Saro_1600	PATRIC.279238.18.NC_007794.CDS.1663284.1664690.fwd	CDS	1663284	1664690	1407	+	PGF_05272784	YP_496874.1	468		Two-component system sensor histidine kinase SMc02367	0	1404	1404	687	145433	0.99923	1	Non-essential
fig|279238.18.peg.1635	Saro_1601	PATRIC.279238.18.NC_007794.CDS.1664720.1665997.rev	CDS	1664720	1665997	1278	-	PGF_00962727	YP_496875.1	425		Chromate transport protein ChrA	0	1275	1275	1407	145433	0.99923	1	Non-essential
fig|279238.18.peg.1636	Saro_1602	PATRIC.279238.18.NC_007794.CDS.1666217.1667824.fwd	CDS	1666217	1667824	1608	+	PGF_00391084	YP_496876.1	535		Metallo-beta-lactamase family protein, RNA-specific	0	1605	1605	1278	145433	0.99923	1	Non-essential
fig|279238.18.peg.1637	Saro_1603	PATRIC.279238.18.NC_007794.CDS.1667939.1670911.fwd	CDS	1667939	1670911	2973	+	PGF_10537966	YP_496877.1	990		TonB-dependent receptor	0	2970	2970	1608	145433	0.99923	1	Non-essential
fig|279238.18.peg.1638	Saro_1604	PATRIC.279238.18.NC_007794.CDS.1671027.1672568.fwd	CDS	1671027	1672568	1542	+	PGF_00414128	YP_496878.1	513		tryptophan halogenase, putative	0	1539	1539	2973	145433	0.99923	1	Non-essential
fig|279238.18.peg.1639	Saro_1605	PATRIC.279238.18.NC_007794.CDS.1672565.1673287.fwd	CDS	1672565	1673287	723	+	PGF_03227375	YP_496879.1	240		Peptide transport system permease protein sapC (TC 3.A.1.5.5)	0	720	720	1542	145433	0.99923	1	Non-essential
fig|279238.18.peg.1640	Saro_1606	PATRIC.279238.18.NC_007794.CDS.1673271.1674287.fwd	CDS	1673271	1674287	1017	+	PGF_00030060	YP_496880.1	338		Pass1-related protein	0	1014	1014	723	145433	0.99923	1	Non-essential
fig|279238.18.peg.1641	Saro_1607	PATRIC.279238.18.NC_007794.CDS.1674284.1675801.fwd	CDS	1674284	1675801	1518	+	PGF_02314934	YP_496881.1	505		Tryptophan halogenase	0	1515	1515	1017	145433	0.99923	1	Non-essential
fig|279238.18.peg.1642	Saro_1608	PATRIC.279238.18.NC_007794.CDS.1675798.1676718.fwd	CDS	1675798	1676718	921	+	PGF_00401854	YP_496882.1	306		Beta-glucanase/Beta-glucan synthetase	0	918	918	1518	145433	0.99923	1	Non-essential
fig|279238.18.peg.1643	Saro_1609	PATRIC.279238.18.NC_007794.CDS.1676725.1677795.fwd	CDS	1676725	1677795	1071	+	PGF_09774558	YP_496883.1	356		Transcriptional regulator, LacI family	0	1068	1068	921	145433	0.99923	1	Non-essential
fig|279238.18.peg.1644	Saro_1610	PATRIC.279238.18.NC_007794.CDS.1677803.1679017.fwd	CDS	1677803	1679017	1215	+	PGF_00773680	YP_496884.1	404		Uncharacterized MFS-type transporter	0	1212	1212	1071	145433	0.99923	1	Non-essential
fig|279238.18.peg.1645	Saro_1611	PATRIC.279238.18.NC_007794.CDS.1679091.1681526.fwd	CDS	1679091	1681526	2436	+	PGF_06773303	YP_496885.1	811		beta-glycosyl hydrolase	0	2433	2433	1215	145433	0.99923	1	Non-essential
fig|279238.18.peg.1646	Saro_1612	PATRIC.279238.18.NC_007794.CDS.1681543.1681866.rev	CDS	1681543	1681866	324	-	PGF_00103385	YP_496886.1	107		hypothetical protein	0	321	321	2436	145433	0.99923	1	Non-essential
fig|279238.18.peg.1647	Saro_1613	PATRIC.279238.18.NC_007794.CDS.1682135.1682995.fwd	CDS	1682135	1682995	861	+	PGF_01625234	YP_496887.1	286		Thioredoxin reductase (EC 1.8.1.9)	0	858	858	324	145433	0.99923	1	Non-essential
fig|279238.18.peg.1648	Saro_1614	PATRIC.279238.18.NC_007794.CDS.1683390.1684055.fwd	CDS	1683390	1684055	666	+	PGF_09666309	YP_496888.1	221		Two-component transcriptional response regulator, LuxR family	0	663	663	861	145433	0.99923	1	Non-essential
fig|279238.18.peg.1649	Saro_1615	PATRIC.279238.18.NC_007794.CDS.1684542.1686080.fwd	CDS	1684542	1686080	1539	+	PGF_00062299	YP_496889.1	512		Two-component oxygen-sensor histidine kinase FixL	0	1536	1536	666	145433	0.99923	1	Non-essential
fig|279238.18.peg.1650	Saro_1616	PATRIC.279238.18.NC_007794.CDS.1686073.1686729.fwd	CDS	1686073	1686729	657	+	PGF_00849787	YP_496890.1	218		Two-component nitrogen fixation transcriptional regulator FixJ	0	654	654	1539	145433	0.99923	1	Non-essential
fig|279238.18.peg.1651	Saro_1617	PATRIC.279238.18.NC_007794.CDS.1686892.1687071.rev	CDS	1686892	1687071	180	-	PGF_02599233	YP_496891.1	59		hypothetical protein	0	177	177	657	145433	0.99923	1	Non-essential
fig|279238.18.peg.1652	Saro_1618	PATRIC.279238.18.NC_007794.CDS.1687215.1688267.rev	CDS	1687215	1688267	1053	-	PGF_01033123	YP_496892.1	350		UDP-glucose 4-epimerase (EC 5.1.3.2)	0	1050	1050	180	145433	0.99923	1	Non-essential
fig|279238.18.peg.1653	Saro_1619	PATRIC.279238.18.NC_007794.CDS.1688627.1692235.fwd	CDS	1688627	1692235	3609	+	PGF_08225224	YP_496893.1	1202		hypothetical protein	0	3606	3606	1053	145433	0.99923	1	Non-essential
fig|279238.18.peg.1654	Saro_1620	PATRIC.279238.18.NC_007794.CDS.1692252.1693646.fwd	CDS	1692252	1693646	1395	+	PGF_00672879	YP_496894.1	464		Putative transmembrane protein	0	1392	1392	3609	145433	0.99923	1	Non-essential
fig|279238.18.peg.1655	Saro_1621	PATRIC.279238.18.NC_007794.CDS.1693643.1694503.fwd	CDS	1693643	1694503	861	+	PGF_03408579	YP_496895.1	286		hypothetical protein	0	858	858	1395	145433	0.99923	1	Non-essential
fig|279238.18.peg.1656	Saro_1622	PATRIC.279238.18.NC_007794.CDS.1694500.1696245.fwd	CDS	1694500	1696245	1746	+	PGF_08225224	YP_496896.1	581		hypothetical protein	0	1743	1743	861	145433	0.99923	1	Non-essential
fig|279238.18.peg.1657	Saro_1623	PATRIC.279238.18.NC_007794.CDS.1696389.1697762.fwd	CDS	1696389	1697762	1374	+	PGF_08225224	YP_496897.1	457		hypothetical protein	0	1371	1371	1746	145433	0.99923	1	Non-essential
fig|279238.18.peg.1658	Saro_1624	PATRIC.279238.18.NC_007794.CDS.1697762.1698775.fwd	CDS	1697762	1698775	1014	+	PGF_02591962	YP_496898.1	337		hypothetical protein	0	1011	1011	1374	145433	0.99923	1	Non-essential
fig|279238.18.peg.1659	Saro_1625	PATRIC.279238.18.NC_007794.CDS.1698772.1699644.fwd	CDS	1698772	1699644	873	+	PGF_02594193	YP_496899.1	290		HEAT	0	870	870	1014	145433	0.99923	1	Non-essential
fig|279238.18.peg.1660	Saro_1626	PATRIC.279238.18.NC_007794.CDS.1699641.1701191.fwd	CDS	1699641	1701191	1551	+	PGF_10515557	YP_496900.1	516		Glycosyltransferase	0	1548	1548	873	145433	0.99923	1	Non-essential
fig|279238.18.peg.1661	Saro_1627	PATRIC.279238.18.NC_007794.CDS.1701859.1702422.fwd	CDS	1701859	1702422	564	+	PGF_09666309	YP_496901.1	187		Two-component transcriptional response regulator, LuxR family	0	561	561	1551	145433	0.99923	1	Non-essential
fig|279238.18.peg.1662	Saro_1628	PATRIC.279238.18.NC_007794.CDS.1702764.1703126.fwd	CDS	1702764	1703126	363	+	PGF_00765109	YP_496902.1	120		hypothetical protein	0	360	360	564	145433	0.99923	1	Non-essential
fig|279238.18.peg.1663	Saro_1629	PATRIC.279238.18.NC_007794.CDS.1703210.1705504.fwd	CDS	1703210	1705504	2295	+	PGF_10537966	YP_496903.1	764		TonB-dependent receptor	0	2292	2292	363	145433	0.99923	1	Non-essential
fig|279238.18.peg.1664	Saro_1630	PATRIC.279238.18.NC_007794.CDS.1705501.1706886.fwd	CDS	1705501	1706886	1386	+	PGF_07980372	YP_496904.1	461		Uncharacterized iron-regulated membrane protein	0	1383	1383	2295	145433	0.99923	1	Non-essential
fig|279238.18.peg.1665	Saro_1631	PATRIC.279238.18.NC_007794.CDS.1706922.1707605.rev	CDS	1706922	1707605	684	-	PGF_07420062	YP_496905.1	227		Two-component transcriptional response regulator, OmpR family	0	681	681	1386	145433	0.99923	1	Non-essential
fig|279238.18.peg.1666	Saro_1632	PATRIC.279238.18.NC_007794.CDS.1707602.1709143.rev	CDS	1707602	1709143	1542	-	PGF_12900318	YP_496906.1	513		Two-component system sensor histidine kinase	0	1539	1539	684	145433	0.99923	1	Non-essential
fig|279238.18.peg.1667	Saro_1633	PATRIC.279238.18.NC_007794.CDS.1709490.1709672.fwd	CDS	1709490	1709672	183	+	PGF_08225224	YP_496907.1	60		hypothetical protein	0	180	180	1542	145433	0.99923	1	Non-essential
fig|279238.18.peg.1668	Saro_1634	PATRIC.279238.18.NC_007794.CDS.1709675.1710802.rev	CDS	1709675	1710802	1128	-	PGF_00000939	YP_496908.1	375		Uncharacterized protein YhiN	0	1125	1125	183	145433	0.99923	1	Non-essential
fig|279238.18.peg.1669	Saro_1635	PATRIC.279238.18.NC_007794.CDS.1710850.1712469.rev	CDS	1710850	1712469	1620	-	PGF_00024314	YP_496909.1	539		NAD(FAD)-utilizing dehydrogenase, sll0175 homolog	0	1617	1617	1128	145433	0.99923	1	Non-essential
fig|279238.18.peg.1670	Saro_1636	PATRIC.279238.18.NC_007794.CDS.1712512.1713090.rev	CDS	1712512	1713090	579	-	PGF_06672158	YP_496910.1	192		Nitroreductase family protein	0	576	576	1620	145433	0.99923	1	Non-essential
fig|279238.18.peg.1671	Saro_1637	PATRIC.279238.18.NC_007794.CDS.1713166.1713636.rev	CDS	1713166	1713636	471	-	PGF_03112345	YP_496911.1	156		putative membrane protein	0	468	468	579	145433	0.99923	1	Non-essential
fig|279238.18.peg.1672	Saro_1638	PATRIC.279238.18.NC_007794.CDS.1713633.1714364.rev	CDS	1713633	1714364	732	-	PGF_08462977	YP_496912.1	243		Pirin	0	729	729	471	145433	0.99923	1	Non-essential
fig|279238.18.peg.1673	Saro_1639	PATRIC.279238.18.NC_007794.CDS.1714489.1715418.fwd	CDS	1714489	1715418	930	+	PGF_07987589	YP_496913.1	309		Transcriptional regulator, LysR family	0	927	927	732	145433	0.99923	1	Non-essential
fig|279238.18.peg.1674	Saro_1640	PATRIC.279238.18.NC_007794.CDS.1715452.1715700.rev	CDS	1715452	1715700	249	-	PGF_06925495	YP_496914.1	82		hypothetical protein	0	246	246	930	145433	0.99923	1	Non-essential
fig|279238.18.peg.1675	Saro_1641	PATRIC.279238.18.NC_007794.CDS.1715870.1716319.rev	CDS	1715870	1716319	450	-	PGF_03151430	YP_496915.1	149		FIG00820637:: Acyl dehydratase	0	447	447	249	145433	0.99923	1	Non-essential
fig|279238.18.peg.1676	Saro_1642	PATRIC.279238.18.NC_007794.CDS.1716319.1718190.rev	CDS	1716319	1718190	1872	-	PGF_04057876	YP_496916.1	623		Methylcrotonyl-CoA carboxylase biotin-containing subunit (EC 6.4.1.4)	0	1869	1869	450	145433	0.99923	1	Non-essential
fig|279238.18.peg.1677	Saro_1643	PATRIC.279238.18.NC_007794.CDS.1718205.1719818.rev	CDS	1718205	1719818	1614	-	PGF_05369673	YP_496917.1	537		Methylcrotonyl-CoA carboxylase carboxyl transferase subunit (EC 6.4.1.4)	0	1611	1611	1872	145433	0.99923	1	Non-essential
fig|279238.18.peg.1678	Saro_1644	PATRIC.279238.18.NC_007794.CDS.1719815.1720801.rev	CDS	1719815	1720801	987	-	PGF_02602323	YP_496918.1	328		Acetyl esterase (EC 3.1.1.-)	0	984	984	1614	145433	0.99923	1	Non-essential
fig|279238.18.peg.1679	Saro_1645	PATRIC.279238.18.NC_007794.CDS.1720822.1722003.rev	CDS	1720822	1722003	1182	-	PGF_00032869	YP_496919.1	393		Isovaleryl-CoA dehydrogenase (EC 1.3.8.4)	0	1179	1179	987	145433	0.99923	1	Non-essential
fig|279238.18.peg.1680	Saro_1646	PATRIC.279238.18.NC_007794.CDS.1722084.1722953.fwd	CDS	1722084	1722953	870	+	PGF_00058657	YP_496920.1	289		Transcriptional regulator SJA_C1-23900, LysR family	0	867	867	1182	145433	0.99923	1	Non-essential
fig|279238.18.peg.1681	Saro_1647	PATRIC.279238.18.NC_007794.CDS.1722938.1723519.rev	CDS	1722938	1723519	582	-	PGF_08225224	YP_496921.1	193		hypothetical protein	0	579	579	870	145433	0.99923	1	Non-essential
fig|279238.18.peg.1682	Saro_1648	PATRIC.279238.18.NC_007794.CDS.1723704.1724894.rev	CDS	1723704	1724894	1191	-	PGF_09084671	YP_496922.1	396		Putative cytochrome P450 hydroxylase	0	1188	1188	582	145433	0.99923	1	Non-essential
fig|279238.18.peg.1683	Saro_1649	PATRIC.279238.18.NC_007794.CDS.1725076.1725918.fwd	CDS	1725076	1725918	843	+	PGF_12787676	YP_496923.1	280		Transcriptional regulator	0	840	840	1191	145433	0.99923	1	Non-essential
fig|279238.18.peg.1684	Saro_1650	PATRIC.279238.18.NC_007794.CDS.1725915.1726571.fwd	CDS	1725915	1726571	657	+	PGF_10443317	YP_496924.1	218		Transcriptional regulator, AcrR family	0	654	654	843	145433	0.99923	1	Non-essential
fig|279238.18.peg.1685	Saro_1651	PATRIC.279238.18.NC_007794.CDS.1726699.1727028.fwd	CDS	1726699	1727028	330	+	PGF_00423411	YP_496925.1	109		4-cresol dehydrogenase [hydroxylating] cytochrome c subunit precursor	0	327	327	657	145433	0.99923	1	Non-essential
fig|279238.18.peg.1686	Saro_1652	PATRIC.279238.18.NC_007794.CDS.1727025.1728656.fwd	CDS	1727025	1728656	1632	+	PGF_02596932	YP_496926.1	543		4-cresol dehydrogenase [hydroxylating] flavoprotein subunit (EC 1.17.99.1)	0	1629	1629	330	145433	0.99923	1	Non-essential
fig|279238.18.peg.1687	Saro_1653	PATRIC.279238.18.NC_007794.CDS.1728773.1729426.fwd	CDS	1728773	1729426	654	+	PGF_00035841	YP_496927.1	217		Hydrolase, alpha/beta fold family	0	651	651	1632	145433	0.99923	1	Non-essential
fig|279238.18.peg.1688	Saro_1654	PATRIC.279238.18.NC_007794.CDS.1729430.1731196.rev	CDS	1729430	1731196	1767	-	PGF_05732875	YP_496928.1	588		Limit dextrin alpha-1,6-maltotetraose-hydrolase (EC 3.2.1.196)	0	1764	1764	654	145433	0.99923	1	Non-essential
fig|279238.18.peg.1689	Saro_1655	PATRIC.279238.18.NC_007794.CDS.1731193.1732821.rev	CDS	1731193	1732821	1629	-	PGF_00033479	YP_496929.1	542		Phosphoglucomutase (EC 5.4.2.2)	0	1626	1626	1767	145433	0.99923	1	Non-essential
fig|279238.18.peg.1690	Saro_1656	PATRIC.279238.18.NC_007794.CDS.1732818.1734275.rev	CDS	1732818	1734275	1458	-	PGF_00008876	YP_496930.1	485		Glycogen synthase, ADP-glucose transglucosylase (EC 2.4.1.21)	0	1455	1455	1629	145433	0.99923	1	Non-essential
fig|279238.18.peg.1691	Saro_1657	PATRIC.279238.18.NC_007794.CDS.1734272.1735531.rev	CDS	1734272	1735531	1260	-	PGF_10149521	YP_496931.1	419	glgC	Glucose-1-phosphate adenylyltransferase (EC 2.7.7.27)	0	1257	1257	1458	145433	0.99923	1	Non-essential
fig|279238.18.peg.1692	Saro_1658	PATRIC.279238.18.NC_007794.CDS.1735553.1737718.rev	CDS	1735553	1737718	2166	-	PGF_09031534	YP_496932.1	721		1,4-alpha-glucan (glycogen) branching enzyme, GH-13-type (EC 2.4.1.18)	0	2163	2163	1260	145433	0.99923	1	Non-essential
fig|279238.18.peg.1693	Saro_1659	PATRIC.279238.18.NC_007794.CDS.1737715.1740138.rev	CDS	1737715	1740138	2424	-	PGF_00008874	YP_496933.1	807		Glycogen phosphorylase (EC 2.4.1.1)	0	2421	2421	2166	145433	0.99923	1	Non-essential
fig|279238.18.peg.1694	Saro_1660	PATRIC.279238.18.NC_007794.CDS.1740175.1740561.fwd	CDS	1740175	1740561	387	+	PGF_02594194	YP_496934.1	128		hypothetical protein	0	384	384	2424	145433	0.99923	1	Non-essential
fig|279238.18.peg.1695	Saro_1661	PATRIC.279238.18.NC_007794.CDS.1740519.1741058.rev	CDS	1740519	1741058	540	-	PGF_06457203	YP_496935.1	179		Cytochrome b561	0	537	537	387	145433	0.99923	1	Non-essential
fig|279238.18.peg.1696	Saro_1662	PATRIC.279238.18.NC_007794.CDS.1741060.1743120.rev	CDS	1741060	1743120	2061	-	PGF_00057212	YP_496936.1	686		TonB-dependent receptor precursor	0	2058	2058	540	145433	0.99923	1	Non-essential
fig|279238.18.peg.1697	Saro_1663	PATRIC.279238.18.NC_007794.CDS.1743356.1743559.fwd	CDS	1743356	1743559	204	+	PGF_02601730	YP_496937.1	67		hypothetical protein	0	201	201	2061	145433	0.99923	1	Non-essential
fig|279238.18.peg.1698	Saro_1664	PATRIC.279238.18.NC_007794.CDS.1743718.1745310.fwd	CDS	1743718	1745310	1593	+	PGF_10570303	YP_496938.1	530		Two-component system sensor histidine kinase	0	1590	1590	204	145433	0.99923	1	Non-essential
fig|279238.18.peg.1699	Saro_1665	PATRIC.279238.18.NC_007794.CDS.1745307.1746230.fwd	CDS	1745307	1746230	924	+	PGF_09666309	YP_496939.1	307		Two-component transcriptional response regulator, LuxR family	0	921	921	1593	145433	0.99923	1	Non-essential
fig|279238.18.peg.1700	Saro_1666	PATRIC.279238.18.NC_007794.CDS.1746280.1746594.rev	CDS	1746280	1746594	315	-	PGF_02602444	YP_496940.1	104		hypothetical protein	0	312	312	924	145433	0.99923	1	Non-essential
fig|279238.18.peg.1701	Saro_1667	PATRIC.279238.18.NC_007794.CDS.1747042.1748031.fwd	CDS	1747042	1748031	990	+	PGF_00866097	YP_496941.1	329		Alcohol dehydrogenase, zinc-containing	0	987	987	315	145433	0.99923	1	Non-essential
fig|279238.18.peg.1702	Saro_1668	PATRIC.279238.18.NC_007794.CDS.1748389.1749789.fwd	CDS	1748389	1749789	1401	+	PGF_00036895	YP_496942.1	466		Probable VANILLIN dehydrogenase oxidoreductase protein (EC 1.-.-.-)	0	1398	1398	990	145433	0.99923	1	Non-essential
fig|279238.18.peg.1703	Saro_1669	PATRIC.279238.18.NC_007794.CDS.1749818.1750672.fwd	CDS	1749818	1750672	855	+	PGF_00057393	YP_496943.1	284		Trans-feruloyl-CoA hydratase (EC 4.2.1.101)	0	852	852	1401	145433	0.99923	1	Non-essential
fig|279238.18.peg.1704	Saro_1670	PATRIC.279238.18.NC_007794.CDS.1750798.1752201.fwd	CDS	1750798	1752201	1404	+	PGF_12811849	YP_496944.1	467		Acetylornithine deacetylase/Succinyl-diaminopimelate desuccinylase and related deacylases	0	1401	1401	855	145433	0.99923	1	Non-essential
fig|279238.18.peg.1705	Saro_1671	PATRIC.279238.18.NC_007794.CDS.1752191.1752796.rev	CDS	1752191	1752796	606	-	PGF_10478040	YP_496945.1	201		Transcriptional regulator, AcrR family	0	603	603	1404	145433	0.99923	1	Non-essential
fig|279238.18.peg.1706	Saro_1672	PATRIC.279238.18.NC_007794.CDS.1752855.1754036.fwd	CDS	1752855	1754036	1182	+	PGF_10456672	YP_496946.1	393		Phenylpropionate dioxygenase and related ring-hydroxylating dioxygenases, large terminal subunit	0	1179	1179	606	145433	0.99923	1	Non-essential
fig|279238.18.peg.1707	Saro_1673	PATRIC.279238.18.NC_007794.CDS.1754081.1755694.fwd	CDS	1754081	1755694	1614	+	PGF_03272699	YP_496947.1	537		Beta-carotene ketolase	0	1611	1611	1182	145433	0.99923	1	Non-essential
fig|279238.18.peg.1708	Saro_1674	PATRIC.279238.18.NC_007794.CDS.1755648.1756964.rev	CDS	1755648	1756964	1317	-	PGF_00778630	YP_496948.1	438		Uncharacterized amino acid permease, GabP family	0	1314	1314	1614	145433	0.99923	1	Non-essential
fig|279238.18.peg.1709	Saro_1675	PATRIC.279238.18.NC_007794.CDS.1757069.1758697.fwd	CDS	1757069	1758697	1629	+	PGF_00981780	YP_496949.1	542		TPR domain protein	0	1626	1626	1317	145433	0.99923	1	Non-essential
fig|279238.18.peg.1710	Saro_1676	PATRIC.279238.18.NC_007794.CDS.1758826.1761453.fwd	CDS	1758826	1761453	2628	+	PGF_10537966	YP_496950.1	875		TonB-dependent receptor	0	2625	2625	1629	145433	0.99923	1	Non-essential
fig|279238.18.peg.1711	Saro_1677	PATRIC.279238.18.NC_007794.CDS.1761461.1762396.rev	CDS	1761461	1762396	936	-	PGF_07730014	YP_496951.1	311		2-dehydropantoate 2-reductase (EC 1.1.1.169)	0	933	933	2628	145433	0.99923	1	Non-essential
fig|279238.18.peg.1712	Saro_1678	PATRIC.279238.18.NC_007794.CDS.1762454.1763356.rev	CDS	1762454	1763356	903	-	PGF_07987589	YP_496952.1	300		Transcriptional regulator, LysR family	0	900	900	936	145433	0.99923	1	Non-essential
fig|279238.18.peg.1713	Saro_1679	PATRIC.279238.18.NC_007794.CDS.1763443.1764999.fwd	CDS	1763443	1764999	1557	+	PGF_00400992	YP_496953.1	518		Benzoylformate decarboxylase (EC 4.1.1.7)	0	1554	1554	903	145433	0.99923	1	Non-essential
fig|279238.18.peg.1714	Saro_1680	PATRIC.279238.18.NC_007794.CDS.1764996.1766339.fwd	CDS	1764996	1766339	1344	+	PGF_09031367	YP_496954.1	447		Benzoate 1,2-dioxygenase alpha subunit (EC 1.14.12.10)	0	1341	1341	1557	145433	0.99923	1	Non-essential
fig|279238.18.peg.1715	Saro_1681	PATRIC.279238.18.NC_007794.CDS.1766336.1766836.fwd	CDS	1766336	1766836	501	+	PGF_00400471	YP_496955.1	166		Benzoate 1,2-dioxygenase beta subunit (EC 1.14.12.10)	0	498	498	1344	145433	0.99923	1	Non-essential
fig|279238.18.peg.1716	Saro_1682	PATRIC.279238.18.NC_007794.CDS.1766893.1768008.rev	CDS	1766893	1768008	1116	-	PGF_04306800	YP_496956.1	371		Alanine dehydrogenase (EC 1.4.1.1)	0	1113	1113	501	145433	0.99923	1	Non-essential
fig|279238.18.peg.1717	Saro_1683	PATRIC.279238.18.NC_007794.CDS.1768151.1768621.fwd	CDS	1768151	1768621	471	+	PGF_01424767	YP_496957.1	156		Transcriptional regulator, AsnC family	0	468	468	1116	145433	0.99923	1	Non-essential
fig|279238.18.peg.1718	Saro_1684	PATRIC.279238.18.NC_007794.CDS.1768599.1769282.rev	CDS	1768599	1769282	684	-	PGF_02595944	YP_496958.1	227		Transcriptional regulator, AcrR family	0	681	681	471	145433	0.99923	1	Non-essential
fig|279238.18.peg.1719		PATRIC.279238.18.NC_007794.CDS.1769347.1769592.rev	CDS	1769347	1769592	246	-	PGF_02594195		81		hypothetical protein	0	243	243	684	145433	0.99923	1	Non-essential
fig|279238.18.peg.1720	Saro_1685	PATRIC.279238.18.NC_007794.CDS.1769629.1770606.fwd	CDS	1769629	1770606	978	+	PGF_00020925	YP_496959.1	325		Methylamine dehydrogenase heavy chain precursor (EC 1.4.99.3)	0	975	975	246	145433	0.99923	1	Non-essential
fig|279238.18.peg.1721	Saro_1686	PATRIC.279238.18.NC_007794.CDS.1770608.1771093.fwd	CDS	1770608	1771093	486	+	PGF_08193098	YP_496960.1	161		hypothetical protein	0	483	483	978	145433	0.99923	1	Non-essential
fig|279238.18.peg.1722	Saro_1687	PATRIC.279238.18.NC_007794.CDS.1771093.1771683.fwd	CDS	1771093	1771683	591	+	PGF_00020928	YP_496961.1	196		Methylamine utilization protein MauD	0	588	588	486	145433	0.99923	1	Non-essential
fig|279238.18.peg.1723	Saro_1688	PATRIC.279238.18.NC_007794.CDS.1771687.1772247.fwd	CDS	1771687	1772247	561	+	PGF_00020927	YP_496962.1	186		Methylamine dehydrogenase light chain precursor (EC 1.4.99.3)	0	558	558	591	145433	0.99923	1	Non-essential
fig|279238.18.peg.1724	Saro_1689	PATRIC.279238.18.NC_007794.CDS.1772244.1772702.fwd	CDS	1772244	1772702	459	+	PGF_00420462	YP_496963.1	152		Cytochrome c-552 precursor	0	456	456	561	145433	0.99923	1	Non-essential
fig|279238.18.peg.1725	Saro_1690	PATRIC.279238.18.NC_007794.CDS.1772780.1773172.fwd	CDS	1772780	1773172	393	+	PGF_00420348	YP_496964.1	130		Cytochrome c in methylamine utilization cluster	0	390	390	459	145433	0.99923	1	Non-essential
fig|279238.18.peg.1726	Saro_1691	PATRIC.279238.18.NC_007794.CDS.1773262.1775418.fwd	CDS	1773262	1775418	2157	+	PGF_10537966	YP_496965.1	718		TonB-dependent receptor	0	2154	2154	393	145433	0.99923	1	Non-essential
fig|279238.18.peg.1727	Saro_1692	PATRIC.279238.18.NC_007794.CDS.1775460.1776863.fwd	CDS	1775460	1776863	1404	+	PGF_00038537	YP_496966.1	467		Aldehyde dehydrogenase in Methylamine utilization cluster	0	1401	1401	2157	145433	0.99923	1	Non-essential
fig|279238.18.peg.1728	Saro_1693	PATRIC.279238.18.NC_007794.CDS.1776860.1778491.fwd	CDS	1776860	1778491	1632	+	PGF_00222232	YP_496967.1	543		Uncharacterized subfamily of fatty acid CoA ligase	0	1629	1629	1404	145433	0.99923	1	Non-essential
fig|279238.18.peg.1729	Saro_1694	PATRIC.279238.18.NC_007794.CDS.1778608.1779465.fwd	CDS	1778608	1779465	858	+	PGF_03152833	YP_496968.1	285		Ku domain protein	0	855	855	1632	145433	0.99923	1	Non-essential
fig|279238.18.peg.1730	Saro_1695	PATRIC.279238.18.NC_007794.CDS.1779469.1782000.fwd	CDS	1779469	1782000	2532	+	PGF_00017227	YP_496969.1	843		ATP-dependent DNA ligase (EC 6.5.1.1) clustered with Ku protein, LigD	0	2529	2529	858	145433	0.99923	1	Non-essential
fig|279238.18.peg.1731	Saro_1696	PATRIC.279238.18.NC_007794.CDS.1782016.1783392.rev	CDS	1782016	1783392	1377	-	PGF_00006461	YP_496970.1	458	fumC	Fumarate hydratase class II (EC 4.2.1.2)	0	1374	1374	2532	145433	0.99923	1	Non-essential
fig|279238.18.peg.1732	Saro_1697	PATRIC.279238.18.NC_007794.CDS.1783416.1783826.rev	CDS	1783416	1783826	411	-	PGF_03483040	YP_496971.1	136		protein of unknown function DUF1452	0	408	408	1377	145433	0.99923	1	Non-essential
fig|279238.18.peg.1733	Saro_1698	PATRIC.279238.18.NC_007794.CDS.1783835.1784023.rev	CDS	1783835	1784023	189	-	PGF_07020022	YP_496972.1	62		Msr0042 protein	0	186	186	411	145433	0.99923	1	Non-essential
fig|279238.18.peg.1734	Saro_1699	PATRIC.279238.18.NC_007794.CDS.1784178.1785101.fwd	CDS	1784178	1785101	924	+	PGF_00981780	YP_496973.1	307		TPR domain protein	0	921	921	189	145433	0.99923	1	Non-essential
fig|279238.18.peg.1735	Saro_1700	PATRIC.279238.18.NC_007794.CDS.1785131.1785418.rev	CDS	1785131	1785418	288	-	PGF_12814401	YP_496974.1	95		hypothetical protein	0	285	285	924	145433	0.99923	1	Non-essential
fig|279238.18.peg.1736	Saro_1701	PATRIC.279238.18.NC_007794.CDS.1785688.1786665.rev	CDS	1785688	1786665	978	-	PGF_00734221	YP_496975.1	325		Xanthine and CO dehydrogenases maturation factor, XdhC/CoxF family	0	975	975	288	145433	0.99923	1	Non-essential
fig|279238.18.peg.1737	Saro_1702	PATRIC.279238.18.NC_007794.CDS.1786675.1788837.rev	CDS	1786675	1788837	2163	-	PGF_07451554	YP_496976.1	720		Uncharacterized aldehyde oxidase, molybdopterin-binding subunit	0	2160	2160	978	145433	0.99923	1	Non-essential
fig|279238.18.peg.1738	Saro_1703	PATRIC.279238.18.NC_007794.CDS.1788834.1789337.rev	CDS	1788834	1789337	504	-	PGF_01396822	YP_496977.1	167		Uncharacterized aldehyde oxidase, 2Fe-2S subunit	0	501	501	2163	145433	0.99923	1	Non-essential
fig|279238.18.peg.1739	Saro_1704	PATRIC.279238.18.NC_007794.CDS.1789492.1790208.fwd	CDS	1789492	1790208	717	+	PGF_02595944	YP_496978.1	238		Transcriptional regulator, AcrR family	0	714	714	504	145433	0.99923	1	Non-essential
fig|279238.18.peg.1740	Saro_1705	PATRIC.279238.18.NC_007794.CDS.1790371.1791552.fwd	CDS	1790371	1791552	1182	+	PGF_10428547	YP_496979.1	393		Acyl-CoA dehydrogenase	0	1179	1179	717	145433	0.99923	1	Non-essential
fig|279238.18.peg.1741	Saro_1706	PATRIC.279238.18.NC_007794.CDS.1791531.1792616.fwd	CDS	1791531	1792616	1086	+	PGF_02594696	YP_496980.1	361		acyl-CoA dehydrogenase, putative phosphotransferase	0	1083	1083	1182	145433	0.99923	1	Non-essential
fig|279238.18.peg.1742		PATRIC.279238.18.NC_007794.CDS.1792977.1793183.fwd	CDS	1792977	1793183	207	+	PGF_02602757		68		hypothetical protein	0	204	204	1086	145433	0.99923	1	Non-essential
fig|279238.18.peg.1743	Saro_1707	PATRIC.279238.18.NC_007794.CDS.1793486.1793659.fwd	CDS	1793486	1793659	174	+	PGF_00375142	YP_496981.1	57		hypothetical protein	0	171	171	207	145433	0.99923	1	Non-essential
fig|279238.18.peg.1744	Saro_1708	PATRIC.279238.18.NC_007794.CDS.1793755.1796181.fwd	CDS	1793755	1796181	2427	+	PGF_10537966	YP_496982.1	808		TonB-dependent receptor	0	2424	2424	174	145433	0.99923	1	Non-essential
fig|279238.18.peg.1745	Saro_1709	PATRIC.279238.18.NC_007794.CDS.1796243.1797076.rev	CDS	1796243	1797076	834	-	PGF_00422446	YP_496983.1	277		DUF124 domain-containing protein	0	831	831	2427	145433	0.99923	1	Non-essential
fig|279238.18.peg.1746	Saro_1710	PATRIC.279238.18.NC_007794.CDS.1797170.1797823.fwd	CDS	1797170	1797823	654	+	PGF_10341792	YP_496984.1	217		Transcriptional regulator, AcrR family	0	651	651	834	145433	0.99923	1	Non-essential
fig|279238.18.peg.1747	Saro_1711	PATRIC.279238.18.NC_007794.CDS.1797851.1799113.fwd	CDS	1797851	1799113	1263	+	PGF_04014441	YP_496985.1	420		hypothetical protein	0	1260	1260	654	145433	0.99923	1	Non-essential
fig|279238.18.peg.1748	Saro_1712	PATRIC.279238.18.NC_007794.CDS.1799103.1799798.rev	CDS	1799103	1799798	696	-	PGF_00973578	YP_496986.1	231		Transcriptional regulator, AcrR family	0	693	693	1263	145433	0.99923	1	Non-essential
fig|279238.18.peg.1749		PATRIC.279238.18.NC_007794.CDS.1799749.1799937.rev	CDS	1799749	1799937	189	-	PGF_02594196		62		hypothetical protein	0	186	186	696	145433	0.99923	1	Non-essential
fig|279238.18.peg.1750	Saro_1713	PATRIC.279238.18.NC_007794.CDS.1800022.1801449.rev	CDS	1800022	1801449	1428	-	PGF_06982509	YP_496987.1	475		Efflux transport system, outer membrane factor (OMF) lipoprotein	0	1425	1425	189	145433	0.99923	1	Non-essential
fig|279238.18.peg.1751	Saro_1714	PATRIC.279238.18.NC_007794.CDS.1801488.1803086.rev	CDS	1801488	1803086	1599	-	PGF_08094426	YP_496988.1	532		Inner-membrane proton/drug antiporter (MSF type) of tripartite multidrug efflux system	0	1596	1596	1428	145433	0.99923	1	Non-essential
fig|279238.18.peg.1752	Saro_1715	PATRIC.279238.18.NC_007794.CDS.1803083.1804228.rev	CDS	1803083	1804228	1146	-	PGF_09484084	YP_496989.1	381		Membrane fusion component of MSF-type tripartite multidrug efflux system	1	1143	1057	1599	145433	0.99923	1	Non-essential
fig|279238.18.peg.1753	Saro_1717	PATRIC.279238.18.NC_007794.CDS.1804761.1805402.fwd	CDS	1804761	1805402	642	+	PGF_00041794	YP_496991.1	213		Alkyl hydroperoxide reductase protein C (EC 1.11.1.15)	0	639	639	1057	469292	0.11281	0.39982	Non-essential
fig|279238.18.peg.1754	Saro_1718	PATRIC.279238.18.NC_007794.CDS.1805578.1807137.fwd	CDS	1805578	1807137	1560	+	PGF_09969389	YP_496992.1	519		Alkyl hydroperoxide reductase protein F	0	1557	1557	642	469292	0.11281	0.39982	Non-essential
fig|279238.18.peg.1755	Saro_1719	PATRIC.279238.18.NC_007794.CDS.1807297.1809192.fwd	CDS	1807297	1809192	1896	+	PGF_06773303	YP_496993.1	631		beta-glycosyl hydrolase	0	1893	1893	1560	469292	0.11281	0.39982	Non-essential
fig|279238.18.peg.1756	Saro_1720	PATRIC.279238.18.NC_007794.CDS.1809217.1810731.fwd	CDS	1809217	1810731	1515	+	PGF_08225224	YP_496994.1	504		hypothetical protein	0	1512	1512	1896	469292	0.11281	0.39982	Non-essential
fig|279238.18.peg.1757	Saro_1721	PATRIC.279238.18.NC_007794.CDS.1810735.1811271.rev	CDS	1810735	1811271	537	-	PGF_12957473	YP_496995.1	178		hypothetical protein	0	534	534	1515	469292	0.11281	0.39982	Non-essential
fig|279238.18.peg.1758	Saro_1722	PATRIC.279238.18.NC_007794.CDS.1811488.1811967.fwd	CDS	1811488	1811967	480	+	PGF_10423881	YP_496996.1	159		Transcriptional regulator, MarR family	0	477	477	537	469292	0.11281	0.39982	Non-essential
fig|279238.18.peg.1759	Saro_1723	PATRIC.279238.18.NC_007794.CDS.1812029.1812403.fwd	CDS	1812029	1812403	375	+	PGF_01013154	YP_496997.1	124		Cytochrome c2	0	372	372	480	469292	0.11281	0.39982	Non-essential
fig|279238.18.peg.1760	Saro_1724	PATRIC.279238.18.NC_007794.CDS.1812584.1814701.fwd	CDS	1812584	1814701	2118	+	PGF_00036268	YP_496998.1	705		Predicted rhamnulose-1-phosphate aldolase (EC 4.1.2.19) / Predicted lactaldehyde dehydrogenase (EC 1.2.1.22)	0	2115	2115	375	469292	0.11281	0.39982	Non-essential
fig|279238.18.peg.1761	Saro_1725	PATRIC.279238.18.NC_007794.CDS.1814724.1815650.fwd	CDS	1814724	1815650	927	+	PGF_08225224	YP_496999.1	308		hypothetical protein	0	924	924	2118	469292	0.11281	0.39982	Non-essential
fig|279238.18.peg.1762	Saro_1726	PATRIC.279238.18.NC_007794.CDS.1815647.1816936.fwd	CDS	1815647	1816936	1290	+	PGF_12761104	YP_497000.1	429		L-rhamnose isomerase (EC 5.3.1.14)	0	1287	1287	927	469292	0.11281	0.39982	Non-essential
fig|279238.18.peg.1763	Saro_1727	PATRIC.279238.18.NC_007794.CDS.1816983.1820396.fwd	CDS	1816983	1820396	3414	+	PGF_08225224	YP_497001.1	1137		hypothetical protein	0	3411	3411	1290	469292	0.11281	0.39982	Non-essential
fig|279238.18.peg.1764	Saro_1728	PATRIC.279238.18.NC_007794.CDS.1820365.1821411.rev	CDS	1820365	1821411	1047	-	PGF_09774558	YP_497002.1	348		Transcriptional regulator, LacI family	0	1044	1044	3414	469292	0.11281	0.39982	Non-essential
fig|279238.18.peg.1765	Saro_1729	PATRIC.279238.18.NC_007794.CDS.1821701.1823914.fwd	CDS	1821701	1823914	2214	+	PGF_00069013	YP_497003.1	737		beta-glucosidase (EC 3.2.1.21)	0	2211	2211	1047	469292	0.11281	0.39982	Non-essential
fig|279238.18.peg.1766	Saro_1730	PATRIC.279238.18.NC_007794.CDS.1823917.1825410.fwd	CDS	1823917	1825410	1494	+	PGF_04494905	YP_497004.1	497		Carboxylesterase, type B	0	1491	1491	2214	469292	0.11281	0.39982	Non-essential
fig|279238.18.peg.1767	Saro_1731	PATRIC.279238.18.NC_007794.CDS.1825510.1825944.fwd	CDS	1825510	1825944	435	+	PGF_00049228	YP_497005.1	144		Rrf2 family transcriptional regulator	0	432	432	1494	469292	0.11281	0.39982	Non-essential
fig|279238.18.peg.1768	Saro_1732	PATRIC.279238.18.NC_007794.CDS.1826055.1826861.fwd	CDS	1826055	1826861	807	+	PGF_00900374	YP_497006.1	268		competence lipoprotein ComL, putative	0	804	804	435	469292	0.11281	0.39982	Non-essential
fig|279238.18.peg.1769	Saro_1733	PATRIC.279238.18.NC_007794.CDS.1826910.1827863.rev	CDS	1826910	1827863	954	-	PGF_08225224	YP_497007.1	317		hypothetical protein	0	951	951	807	469292	0.11281	0.39982	Non-essential
fig|279238.18.peg.1770	Saro_1734	PATRIC.279238.18.NC_007794.CDS.1827972.1829036.rev	CDS	1827972	1829036	1065	-	PGF_04305571	YP_497008.1	354		Glycosyltransferase	0	1062	1062	954	469292	0.11281	0.39982	Non-essential
fig|279238.18.peg.1771	Saro_1735	PATRIC.279238.18.NC_007794.CDS.1829033.1829944.rev	CDS	1829033	1829944	912	-	PGF_00051187	YP_497009.1	303		Ser/Thr protein phosphatase family protein, UDP-2,3-diacylglucosamine hydrolase (EC 3.6.1.54) homolog	0	909	909	1065	469292	0.11281	0.39982	Non-essential
fig|279238.18.peg.1772	Saro_1736	PATRIC.279238.18.NC_007794.CDS.1830078.1831742.fwd	CDS	1830078	1831742	1665	+	PGF_00421796	YP_497010.1	554		DNA repair protein RecN	0	1662	1662	912	469292	0.11281	0.39982	Non-essential
fig|279238.18.peg.1773	Saro_1737	PATRIC.279238.18.NC_007794.CDS.1831758.1832441.fwd	CDS	1831758	1832441	684	+	PGF_10519603	YP_497011.1	227		Acetyltransferase, GNAT family	0	681	681	1665	469292	0.11281	0.39982	Non-essential
fig|279238.18.peg.1774	Saro_1738	PATRIC.279238.18.NC_007794.CDS.1832438.1834603.fwd	CDS	1832438	1834603	2166	+	PGF_04333086	YP_497012.1	721		DNA ligase (NAD(+)) (EC 6.5.1.2)	0	2163	2163	684	469292	0.11281	0.39982	Non-essential
fig|279238.18.peg.1775	Saro_1739	PATRIC.279238.18.NC_007794.CDS.1834609.1835235.fwd	CDS	1834609	1835235	627	+	PGF_03950680	YP_497013.1	208		Transporter, LysE family	0	624	624	2166	469292	0.11281	0.39982	Non-essential
fig|279238.18.peg.1776	Saro_1740	PATRIC.279238.18.NC_007794.CDS.1835243.1835746.fwd	CDS	1835243	1835746	504	+	PGF_00064911	YP_497014.1	167		Uncharacterized protein CC_2099	0	501	501	627	469292	0.11281	0.39982	Non-essential
fig|279238.18.peg.1777	Saro_1741	PATRIC.279238.18.NC_007794.CDS.1835731.1836528.rev	CDS	1835731	1836528	798	-	PGF_03210551	YP_497015.1	265		Enoyl-CoA hydratase (EC 4.2.1.17)	0	795	795	504	469292	0.11281	0.39982	Non-essential
fig|279238.18.peg.1778	Saro_1742	PATRIC.279238.18.NC_007794.CDS.1836751.1837707.rev	CDS	1836751	1837707	957	-	PGF_00048840	YP_497016.1	318		Ribosomal protein L11 methyltransferase	0	954	954	798	469292	0.11281	0.39982	Non-essential
fig|279238.18.peg.1779	Saro_1743	PATRIC.279238.18.NC_007794.CDS.1837704.1838573.rev	CDS	1837704	1838573	870	-	PGF_03217400	YP_497017.1	289		Subclass B3 beta-lactamase (EC 3.5.2.6)	0	867	867	957	469292	0.11281	0.39982	Non-essential
fig|279238.18.peg.1780	Saro_1744	PATRIC.279238.18.NC_007794.CDS.1838722.1839153.fwd	CDS	1838722	1839153	432	+	PGF_06061522	YP_497018.1	143		Succinate dehydrogenase cytochrome b-556 subunit	0	429	429	870	469292	0.11281	0.39982	Non-essential
fig|279238.18.peg.1781	Saro_1745	PATRIC.279238.18.NC_007794.CDS.1839192.1839575.fwd	CDS	1839192	1839575	384	+	PGF_00054476	YP_497019.1	127		Succinate dehydrogenase hydrophobic membrane anchor protein	0	381	381	432	469292	0.11281	0.39982	Non-essential
fig|279238.18.peg.1782	Saro_1746	PATRIC.279238.18.NC_007794.CDS.1839579.1841393.fwd	CDS	1839579	1841393	1815	+	PGF_08998238	YP_497020.1	604	sdhA	Succinate dehydrogenase flavoprotein subunit (EC 1.3.5.1)	0	1812	1812	384	469292	0.11281	0.39982	Non-essential
fig|279238.18.peg.1783	Saro_1747	PATRIC.279238.18.NC_007794.CDS.1841531.1842238.fwd	CDS	1841531	1842238	708	+	PGF_08225224	YP_497021.1	235		hypothetical protein	0	705	705	1815	469292	0.11281	0.39982	Non-essential
fig|279238.18.peg.1784	Saro_1748	PATRIC.279238.18.NC_007794.CDS.1842477.1843025.rev	CDS	1842477	1843025	549	-	PGF_08225224	YP_497022.1	182		hypothetical protein	0	546	546	708	469292	0.11281	0.39982	Non-essential
fig|279238.18.peg.1785	Saro_1749	PATRIC.279238.18.NC_007794.CDS.1843203.1844057.rev	CDS	1843203	1844057	855	-	PGF_00405499	YP_497023.1	284		YpfJ protein, zinc metalloprotease superfamily	0	852	852	549	469292	0.11281	0.39982	Non-essential
fig|279238.18.peg.1786	Saro_1750	PATRIC.279238.18.NC_007794.CDS.1844153.1844938.fwd	CDS	1844153	1844938	786	+	PGF_10463241	YP_497024.1	261		3-hydroxybutyrate dehydrogenase (EC 1.1.1.30)	0	783	783	855	469292	0.11281	0.39982	Non-essential
fig|279238.18.peg.1787	Saro_1751	PATRIC.279238.18.NC_007794.CDS.1845101.1846600.fwd	CDS	1845101	1846600	1500	+	PGF_08225224	YP_497025.1	499		hypothetical protein	0	1497	1497	786	469292	0.11281	0.39982	Non-essential
fig|279238.18.peg.1788	Saro_1752	PATRIC.279238.18.NC_007794.CDS.1846669.1848126.fwd	CDS	1846669	1848126	1458	+	PGF_10048015	YP_497026.1	485		Inosine-5'-monophosphate dehydrogenase (EC 1.1.1.205) / CBS domain	0	1455	1455	1500	469292	0.11281	0.39982	Non-essential
fig|279238.18.peg.1789	Saro_1753	PATRIC.279238.18.NC_007794.CDS.1848137.1849324.fwd	CDS	1848137	1849324	1188	+	PGF_12721406	YP_497027.1	395		tRNA/rRNA cytosine-C5-methyltransferase	0	1185	1185	1458	469292	0.11281	0.39982	Non-essential
fig|279238.18.peg.1790	Saro_1754	PATRIC.279238.18.NC_007794.CDS.1849379.1849885.fwd	CDS	1849379	1849885	507	+	PGF_00003630	YP_497028.1	168		FIG140336: TPR domain protein	0	504	504	1188	469292	0.11281	0.39982	Non-essential
fig|279238.18.peg.1791	Saro_1755	PATRIC.279238.18.NC_007794.CDS.1849895.1850380.rev	CDS	1849895	1850380	486	-	PGF_01785347	YP_497029.1	161		Adenosine (5')-pentaphospho-(5'')-adenosine pyrophosphohydrolase	0	483	483	507	469292	0.11281	0.39982	Non-essential
fig|279238.18.peg.1792	Saro_1756	PATRIC.279238.18.NC_007794.CDS.1850377.1851333.rev	CDS	1850377	1851333	957	-	PGF_01380834	YP_497030.1	318		Esterase/lipase	0	954	954	486	469292	0.11281	0.39982	Non-essential
fig|279238.18.peg.1793	Saro_1757	PATRIC.279238.18.NC_007794.CDS.1851520.1853424.fwd	CDS	1851520	1853424	1905	+	PGF_00410279	YP_497031.1	634		2-oxoglutarate/2-oxoacid ferredoxin oxidoreductase, gamma subunit (EC 1.2.7.-) / 2-oxoglutarate/2-oxoacid ferredoxin oxidoreductase, alpha subunit (EC 1.2.7.-)	0	1902	1902	957	469292	0.11281	0.39982	Non-essential
fig|279238.18.peg.1794	Saro_1758	PATRIC.279238.18.NC_007794.CDS.1853436.1854476.fwd	CDS	1853436	1854476	1041	+	PGF_03977347	YP_497032.1	346		2-oxoglutarate/2-oxoacid ferredoxin oxidoreductase, beta subunit (EC 1.2.7.-)	0	1038	1038	1905	469292	0.11281	0.39982	Non-essential
fig|279238.18.peg.1795	Saro_1759	PATRIC.279238.18.NC_007794.CDS.1854600.1855964.fwd	CDS	1854600	1855964	1365	+	PGF_01147190	YP_497033.1	454		Deoxyribodipyrimidine photolyase (EC 4.1.99.3)	0	1362	1362	1041	469292	0.11281	0.39982	Non-essential
fig|279238.18.peg.1796	Saro_1760	PATRIC.279238.18.NC_007794.CDS.1856001.1857272.fwd	CDS	1856001	1857272	1272	+	PGF_00821117	YP_497034.1	423		Cyclopropane-fatty-acyl-phospholipid synthase (EC 2.1.1.79)	0	1269	1269	1365	469292	0.11281	0.39982	Non-essential
fig|279238.18.peg.1797	Saro_1761	PATRIC.279238.18.NC_007794.CDS.1857280.1857633.rev	CDS	1857280	1857633	354	-	PGF_00308551	YP_497035.1	117		hypothetical protein	0	351	351	1272	469292	0.11281	0.39982	Non-essential
fig|279238.18.peg.1798	Saro_1762	PATRIC.279238.18.NC_007794.CDS.1857722.1858453.rev	CDS	1857722	1858453	732	-	PGF_00042803	YP_497036.1	243		Putative oxidoreductase	0	729	729	354	469292	0.11281	0.39982	Non-essential
fig|279238.18.peg.1799	Saro_1763	PATRIC.279238.18.NC_007794.CDS.1858454.1859944.rev	CDS	1858454	1859944	1491	-	PGF_00050995	YP_497037.1	496		Amidophosphoribosyltransferase (EC 2.4.2.14)	0	1488	1488	732	469292	0.11281	0.39982	Non-essential
fig|279238.18.peg.1800	Saro_1764	PATRIC.279238.18.NC_007794.CDS.1860227.1861168.fwd	CDS	1860227	1861168	942	+	PGF_02601937	YP_497038.1	313		hypothetical protein	0	939	939	1491	469292	0.11281	0.39982	Non-essential
fig|279238.18.peg.1801	Saro_1765	PATRIC.279238.18.NC_007794.CDS.1861258.1862499.fwd	CDS	1861258	1862499	1242	+	PGF_10130596	YP_497039.1	413		Lipoprotein releasing system transmembrane protein LolC/LolE	0	1239	1239	942	469292	0.11281	0.39982	Non-essential
fig|279238.18.peg.1802	Saro_1766	PATRIC.279238.18.NC_007794.CDS.1862504.1863166.fwd	CDS	1862504	1863166	663	+	PGF_10535258	YP_497040.1	220		Lipoprotein-releasing system ATP-binding protein LolD	0	660	660	1242	469292	0.11281	0.39982	Non-essential
fig|279238.18.peg.1803	Saro_1767	PATRIC.279238.18.NC_007794.CDS.1863220.1863486.fwd	CDS	1863220	1863486	267	+	PGF_02602446	YP_497041.1	88		hypothetical protein	0	264	264	663	469292	0.11281	0.39982	Non-essential
fig|279238.18.peg.1804	Saro_1768	PATRIC.279238.18.NC_007794.CDS.1863552.1863785.fwd	CDS	1863552	1863785	234	+	PGF_02602884	YP_497042.1	77		hypothetical protein	0	231	231	267	469292	0.11281	0.39982	Non-essential
[truncated: 2,313 more rows]

## Sheet: ISS essentiality (Experimental)
Table:	List of gene essential/non-essential under ISS condition (Experimental) detected using TRANSIT
[truncated: 4,129 more rows]
