# Supplementary material for: Whole genome-scale assessment of gene fitness of Novosphingobium aromaticavorans during spaceflight
Source: BMC Genomics. 2023 Dec 16;24:782. doi: 10.1186/s12864-023-09799-z (PMC10725011; doi:10.1186/s12864-023-09799-z)
Supplement: Supplementary file 15 — Supplementary Material 15 [file 12864_2023_9799_MOESM15_ESM.xlsx]

## Sheet: TSAS conditional essentiality
Table: The list of 239 genes identified as conditionally essential for ISS condition by TSAS
Columns definition
Gene ID:	the unique ID for each gene obtained from the provided GFF file.
Annotation:	the annotation for each gene obtained from the provided GFF file.
AveUnique hits (treatment):	the number of unique insertions per gene for the treatment condition, averaged across the replicate samples provides, if any.
Ave. Unique hits (control):	the number of unique insertions per gene for the control condition, averaged across the replicate samples provides, if any.
Ave. Weighted_reads(treatment):	the number of weighted reads per gene for the treatment condition, averaged across the replicate samples provides, if any. If capping option is selected, then capped reads will be further corrected with the weighting function, if selected. If neither capping nor weighting is selected, the value in this column is equivalent to the raw reads.
Ave. Weighted_reads(control):	the number of weighted reads per gene for the treatment condition, averaged across the replicate samples provides, if any. If capping option is selected, then capped reads will be further corrected with the weighting function, if selected. If neither capping nor weighting is selected, the value in this column is equivalent to the raw reads.
Ratio_Insertions (Treatment/control):	the ratio (fold change) of the total number of insertions per gene between treatment and control.
Log-fold Change (Insertions):	log2 of the ratio value of insertions (Treatment/control)
Ratio_reads (Treatment/control):	the ratio (fold change) of the total number of reads (or corrected reads, if appropriate options selected) per gene between treatment and control.
Log-fold Change:	log2 of the ratio value of reads (Treatment/control)
pvalue (proportions_insertions):	p-values assessing the conditional essentiality of each gene based on the proportion of insertions in the treatment relative to the control
Adj. pvalue (proportions_insertions):	p-values from column 15 corrected for multiple testing using the BH method.
Adj. pvalue (proportions_reads):	p-values from column 17 corrected for multiple testing using the BH method.
Adj. pvalue (Fisher_insertions):	p-values from column 19 corrected for multiple testing using the BH method.
Adj. pvalue (Fisher_reads):	p-values from column 21 corrected for multiple testing using the BH method.
Adj. Pvalue (t-test):	p-values from column 23 corrected for multiple testing using the BH method.
Gene ID	Annotation	AveUnique hits (treatment)	Ave. Unique hits (control)	Ave. Weighted reads(treatment)	Ave. Weighted reads (control)	Ratio_Insertions (Treatment/control)	Log-fold Change (Insertions)	Ratio_reads (Treatment/control)	Log-fold Change (reads)	Adj. pvalue (proportions_insertions)	Adj. pvalue (proportions_reads)	Adj. pvalue (Fisher_insertions)	Adj. pvalue (Fisher_reads)	Adj. pvalue (t-test)
Saro_0040	secretion protein HlyD	24.3333	71	172.333	657.5	0.643297	-0.636443	0.460639	-1.11829	0.617777	3.5719e-19	0.728409	2.68604e-10	0.0255251
Saro_0053	Ubiquinone biosynthesis protein COQ7	11.3333	33	88	325.5	0.644632	-0.633451	0.475137	-1.07359	0.739834	1.01414e-09	0.859939	4.66082e-09	0.0563414
Saro_0149	transcriptional regulator, BadM/Rrf2 family	18.6667	61.5	135.333	564	0.569718	-0.81168	0.421709	-1.24568	0.574379	3.10909e-19	0.68301	2.77903e-14	0.0246469
Saro_0196	conserved hypothetical protein	13.6667	45.5	102	495	0.563793	-0.826763	0.362145	-1.46536	0.62367	5.68038e-21	0.731465	0	0.0286819
Saro_0206	conserved hypothetical protein	13.3333	44	99	372	0.568793	-0.814024	0.467713	-1.09631	0.641148	3.28263e-11	0.750966	2.03463e-10	0.028939
Saro_0229	DSBA oxidoreductase	19	65	146.333	632.5	0.548667	-0.865998	0.406602	-1.29831	0.493423	1.42624e-22	0.642002	1.87279e-09	0.0250215
Saro_0241	protein of unknown function UPF0016	25	68	185.667	669	0.69008	-0.535164	0.487747	-1.03579	0.687184	1.54179e-17	0.80452	9.4735e-11	0.0256171
Saro_0279	hypothetical protein	3	9.5	18.6667	75.5	0.592742	-0.754523	0.434517	-1.20252	0.859392	0.00149578	1	0.00215127	0.0546099
Saro_0316	conjugal transfer protein TrbD	9.66667	27.5	82.3333	290.5	0.6598	-0.599899	0.4981	-1.00549	0.793925	4.03069e-08	0.895725	1.25201e-07	0.0269377
Saro_0318	type II secretion system protein E	30.3333	97.5	217.333	828	0.583961	-0.776056	0.4613	-1.11622	0.420564	1.12711e-23	0.500961	0.000257119	0.0260816
Saro_0319	conserved hypothetical protein	15.3333	51	112.333	501.5	0.564332	-0.825384	0.393663	-1.34497	0.594263	4.52846e-19	0.724343	0	0.0312524
Saro_0335	precorrin methylase	5.66667	20.5	33.6667	148	0.51885	-0.946609	0.399784	-1.32271	0.717626	1.69991e-06	0.829402	3.23846e-06	0.0248702
Saro_0368	transcriptional regulator, XRE family	8.66667	22.5	61.3333	218.5	0.722999	-0.467934	0.493324	-1.01939	0.857915	1.53849e-06	0.957853	3.67019e-06	0.0309963
Saro_0409	conserved hypothetical protein	17.3333	55.5	128	510	0.586216	-0.770496	0.44109	-1.18086	0.606315	2.16798e-16	0.72154	0	0.0244565
Saro_0422	Holliday junction DNA helicase RuvA	21	67.5	151.667	594	0.583961	-0.776056	0.448736	-1.15606	0.562055	2.83792e-18	0.685194	2.72231e-13	0.0241626
Saro_0430	conserved hypothetical protein	9	24.5	57.3333	233	0.689517	-0.536342	0.432452	-1.20939	0.824467	1.67189e-08	0.966652	5.12647e-08	0.046502
Saro_0468	cytochrome c, class I	22	74.5	191.667	742	0.554287	-0.851295	0.453973	-1.13932	0.450442	5.69321e-22	0.559475	1.59697e-06	0.0325173
Saro_0469	putative transcriptional regulator	18	54	143.667	514	0.625673	-0.67652	0.491224	-1.02555	0.66258	1.22202e-13	0.807724	9.6947e-13	0.0237813
Saro_0471	hypothetical protein	8.33333	31.5	65.6667	242.5	0.496566	-1.00994	0.475905	-1.07125	0.637056	1.43481e-07	0.760993	3.55164e-07	0.0243764
Saro_0479	Phosphomethylpyrimidine kinase	10.3333	30.5	82.3333	290	0.63593	-0.653061	0.498959	-1.00301	0.749902	4.3941e-08	0.882477	1.25201e-07	0.0251405
Saro_0480	protein of unknown function DUF1272	6.33333	23	42	190.5	0.51686	-0.952155	0.387473	-1.36783	0.706468	2.63665e-08	0.824897	1.04545e-07	0.0249418
Saro_0491	response regulator receiver domain protein (CheY-like)	12.6667	43	100.333	366.5	0.55292	-0.854857	0.481125	-1.05552	0.620941	1.53829e-10	0.718195	7.69596e-10	0.0250997
Saro_0547	hypothetical protein	1.66667	13.5	12.6667	89.5	0.231731	-2.10948	0.248729	-2.00735	0.602585	1.35674e-06	0.723151	2.90317e-06	0.0946908
Saro_0575	LSU ribosomal protein L34P	1.33333	5	8.33333	43.5	0.500538	-0.998448	0.336679	-1.57055	0.881619	0.00386927	1	0.00667841	0.0300441
Saro_0576	ribonuclease P protein component	6.33333	22.5	43.6667	175	0.528346	-0.920446	0.43853	-1.18925	0.713649	1.39276e-06	0.837822	2.7074e-06	0.0463213
Saro_0584	import inner membrane translocase, subunit Tim44	19	60.5	146.333	563.5	0.589477	-0.762493	0.45639	-1.13166	0.596812	5.95823e-17	0.722067	0	0.0317594
Saro_0603	hypothetical protein	7.33333	24	54.3333	229	0.573533	-0.802051	0.416983	-1.26194	0.72814	7.99902e-09	0.8569	2.62107e-08	0.0562588
Saro_0679	protein of unknown function DUF185	23	73.5	153.333	623.5	0.587366	-0.767668	0.432202	-1.21022	0.548001	2.66134e-20	0.68249	6.3502e-11	0.0247313
Saro_0732	formate dehydrogenase gamma subunit	15.3333	54	130	522.5	0.53298	-0.907846	0.437264	-1.19342	0.549947	5.47966e-17	0.670542	0	0.0239812
Saro_0823	protein of unknown function DUF192	14.3333	40	104.333	370	0.672598	-0.572183	0.495574	-1.01283	0.737653	4.62734e-10	0.854906	1.91808e-09	0.0514567
Saro_0830	cell wall surface anchor family protein	11.3333	36	83.3333	331.5	0.590913	-0.758982	0.441796	-1.17855	0.692954	3.9807e-11	0.803801	2.33185e-10	0.0243422
Saro_0834	LSU ribosomal protein L1P	10.6667	45	71.3333	347.5	0.444923	-1.16837	0.360765	-1.47087	0.444422	2.8694e-15	0.502691	3.81124e-14	0.0530322
Saro_0835	hypothetical protein	3	13.5	16.3333	99	0.417115	-1.26148	0.289952	-1.78611	0.717007	2.00247e-06	0.893045	4.62178e-06	0.0707792
Saro_0842	protein of unknown function DUF47	21.6667	68	155.333	619.5	0.598069	-0.741615	0.440667	-1.18224	0.565019	1.4454e-19	0.684249	1.72191e-11	0.0270988
Saro_0888	PpiC-type peptidyl-prolyl cis-trans isomerase	24.3333	95.5	178	804	0.478263	-1.06412	0.389091	-1.36182	0.198476	3.37873e-30	0.246443	0.00595757	0.0377669
Saro_0906	Holliday junction resolvase YqgF	9.66667	27	67	247	0.672019	-0.573427	0.476722	-1.06878	0.796432	1.15648e-07	0.895047	3.51335e-07	0.0475921
Saro_0911	pyridoxine 5'-phosphate synthase	16	51	116.333	446.5	0.588868	-0.763983	0.457899	-1.1269	0.618947	1.18715e-13	0.761691	1.14239e-12	0.0271733
Saro_0912	orotate phosphoribosyltransferase	16	47.5	104	424	0.632259	-0.661413	0.431077	-1.21398	0.690083	2.26331e-14	0.8261	2.75679e-13	0.0405334
Saro_0916	hypothetical protein	3.66667	13	32.3333	121.5	0.529415	-0.917528	0.467693	-1.09637	0.793627	0.000158953	0.891636	0.000291222	0.0248423
Saro_0928	hypothetical protein	6	24	48	206	0.469254	-1.09156	0.409507	-1.28804	0.680929	2.86318e-08	0.8005	1.01109e-07	0.0244056
Saro_0931	GCN5-related N-acetyltransferase	6.33333	21.5	45	176.5	0.55292	-0.854857	0.448079	-1.15817	0.728579	2.00232e-06	0.865958	5.56712e-06	0.0279715
Saro_0938	hypothetical protein	4.33333	18	35.6667	145.5	0.451875	-1.14601	0.430811	-1.21487	0.700687	7.93741e-06	0.826338	1.49675e-05	0.0414615
Saro_0942	glycosyl transferase, group 1	22	71.5	161.667	615.5	0.577544	-0.791997	0.461614	-1.11524	0.535451	5.44152e-18	0.67205	1.42684e-12	0.0250805
Saro_0988	nitrogen-fixing NifU-like protein	26.3333	76.5	196	717	0.646119	-0.630127	0.480423	-1.05762	0.602851	3.18473e-19	0.720833	1.80421e-08	0.0264316
Saro_0992	transcriptional regulator, TetR family	9.66667	32	66.6667	287	0.567016	-0.818539	0.408238	-1.29252	0.690081	5.17139e-11	0.79837	2.3343e-10	0.0601026
Saro_1014	Cell division and transport-associated protein TolQ	17.6667	60	131	526	0.552677	-0.85549	0.437696	-1.192	0.546806	4.61654e-17	0.634612	0	0.0251734
Saro_1043	conserved hypothetical protein	9.66667	35.5	80.3333	296	0.511113	-0.968286	0.47697	-1.06803	0.623101	6.48808e-09	0.723142	2.1046e-08	0.0264433
Saro_1057	maf protein	4.66667	27	25	189	0.324423	-1.62405	0.232469	-2.10489	0.473797	5.59972e-13	0.55285	6.13931e-12	0.032932
Saro_1083	FAD dependent oxidoreductase	16	55.5	129.333	467	0.541122	-0.885974	0.486722	-1.03883	0.548016	9.54293e-13	0.687147	6.94139e-12	0.0311892
Saro_1088	conserved hypothetical protein	10.6667	37	77.3333	302	0.541122	-0.885974	0.450035	-1.15189	0.640876	5.61032e-10	0.740902	2.25031e-09	0.0391857
Saro_1090	hypothetical protein	14.3333	48.5	110.333	421.5	0.55472	-0.850168	0.460041	-1.12017	0.592338	7.2193e-13	0.720264	6.04193e-12	0.0410676
Saro_1109	nitrogen regulatory protein P-II	5.33333	24.5	32.6667	182.5	0.408603	-1.29123	0.314578	-1.66851	0.606287	5.61649e-10	0.734627	2.15422e-09	0.0594668
Saro_1118	pterin-4-alpha-carbinolamine dehydratase	7	26	54.6667	215	0.505351	-0.984642	0.44686	-1.16211	0.689272	1.42266e-07	0.814779	3.24132e-07	0.0252194
Saro_1119	heme exporter protein CcmA	13.3333	41.5	99	382.5	0.603058	-0.729631	0.454874	-1.13646	0.686675	4.92714e-12	0.804015	3.99096e-11	0.0570114
Saro_1163	hypothetical protein	3.33333	14	20.6667	105.5	0.446909	-1.16195	0.344275	-1.53837	0.731489	7.78856e-06	0.855735	1.47835e-05	0.0261507
Saro_1167	hypothetical protein	13.6667	45.5	108	409	0.563793	-0.826763	0.464074	-1.10757	0.62367	2.39889e-12	0.731465	1.91411e-11	0.025415
Saro_1171	hypothetical protein	11.6667	33	77.6667	283.5	0.663592	-0.591631	0.481469	-1.05448	0.760935	1.86458e-08	0.858352	5.30917e-08	0.0429345
Saro_1183	hypothetical protein	6	23	41	206	0.489657	-1.03016	0.349787	-1.51545	0.686651	5.7404e-10	0.824897	2.89795e-09	0.0247932
Saro_1190	hypothetical protein	26	74	193	704	0.659493	-0.600571	0.481805	-1.05348	0.635679	8.23782e-19	0.754258	4.71214e-09	0.0243958
Saro_1207	Twin-arginine translocation pathway signal	7.66667	43.5	65.6667	358.5	0.330815	-1.5959	0.321916	-1.63524	0.313397	9.2931e-18	0.362246	0	0.0265606
Saro_1250	LSU ribosomal protein L4P	15.3333	52.5	108.333	451	0.548208	-0.867204	0.422156	-1.24415	0.567089	1.06603e-15	0.712251	1.43434e-14	0.0405634
Saro_1254	LSU ribosomal protein L22P	6.66667	25	45	207.5	0.500538	-0.998448	0.381137	-1.39162	0.688042	4.18954e-09	0.804565	1.88804e-08	0.0577832
Saro_1255	SSU ribosomal protein S3P	8.66667	42.5	69.6667	375.5	0.382764	-1.38547	0.326063	-1.61678	0.38652	2.80278e-18	0.440802	0	0.0289799
Saro_1256	LSU ribosomal protein L16P	6.33333	26	39	211.5	0.457222	-1.12903	0.324072	-1.62561	0.646507	5.14347e-11	0.759995	3.63772e-10	0.050697
Saro_1259	LSU ribosomal protein L14P	13.6667	40	97	349.5	0.641314	-0.640896	0.487766	-1.03574	0.713439	7.2789e-10	0.824744	3.47838e-09	0.0246717
Saro_1266	SSU ribosomal protein S5P	16.6667	61	121	512.5	0.512846	-0.963401	0.414933	-1.26905	0.447092	4.66853e-18	0.511005	0	0.0248438
Saro_1303	hypothetical protein	14.6667	50	114.333	411	0.550592	-0.860945	0.488898	-1.0324	0.591948	2.68335e-11	0.681612	1.50454e-10	0.0264146
Saro_1317	ATP synthase F0 subcomplex C subunit	0.666667	13	4.33333	96	0.0962573	-3.37696	0.0793301	-3.65599	0.509599	1.38829e-10	0.725371	7.363e-10	0.0474555
Saro_1318	H+-transporting two-sector ATPase, B/B' subunit	2.33333	15	15.3333	100	0.291981	-1.77606	0.269478	-1.89176	0.620685	7.77768e-07	0.754609	1.91953e-06	0.029634
Saro_1319	H+-transporting two-sector ATPase, B/B' subunit	10.6667	32.5	66	266	0.616047	-0.698888	0.436063	-1.19739	0.72346	2.13255e-09	0.833414	8.54859e-09	0.0323169
Saro_1339	acyl carrier protein	5.33333	19	41.3333	160	0.526882	-0.924448	0.454012	-1.1392	0.729705	7.84282e-06	0.853547	1.56583e-05	0.040581
Saro_1362	histone-like DNA-binding protein	4.33333	19	34.6667	158.5	0.428092	-1.22401	0.384388	-1.37936	0.691063	3.39772e-07	0.789655	7.87848e-07	0.0272074
Saro_1379	3-hydroxyacyl-[acyl-carrier-protein] dehydratase	13.6667	42	91	359	0.610776	-0.711286	0.445486	-1.16655	0.690028	8.91532e-12	0.806143	6.32243e-11	0.0243197
Saro_1384	General secretion pathway protein I	5.33333	18.5	38.3333	160.5	0.541122	-0.885974	0.419748	-1.2524	0.750155	1.61644e-06	0.889483	3.97445e-06	0.0249434
Saro_1393	Tetratricopeptide TPR_4	15.3333	46	105.667	403.5	0.625673	-0.67652	0.460237	-1.11955	0.68659	2.25265e-12	0.790904	1.48867e-11	0.0388534
Saro_1397	outer membrane protein	12.6667	36.5	81.6667	289.5	0.651385	-0.618417	0.495773	-1.01225	0.728305	3.62749e-08	0.840104	9.88152e-08	0.0283568
Saro_1416	SSU ribosomal protein S6P	8	30	52.3333	233	0.500538	-0.998448	0.394738	-1.34103	0.650601	1.28706e-09	0.802017	4.80258e-09	0.05605
Saro_1464	Enoyl-CoA hydratase/isomerase	15.3333	46.5	105.333	374.5	0.618945	-0.692117	0.494312	-1.01651	0.694176	3.24792e-10	0.793395	1.50381e-09	0.0437459
Saro_1541	transcriptional regulator, TetR family	17	58.5	113.333	487	0.545458	-0.87446	0.408993	-1.28985	0.54898	1.31637e-17	0.689863	0	0.0326131
Saro_1585	dienelactone hydrolase	13	47	89.3333	384	0.519175	-0.945707	0.408855	-1.29034	0.56834	3.29702e-14	0.710889	3.33483e-13	0.024839
Saro_1698	conserved hypothetical protein	3.33333	13.5	20.6667	106	0.463461	-1.10948	0.342651	-1.54519	0.739369	6.95642e-06	0.893045	1.1922e-05	0.0357867
Saro_1748	hypothetical protein	11	37	69.6667	315	0.558032	-0.841579	0.388688	-1.36331	0.67208	9.45136e-13	0.804539	6.05636e-12	0.068714
Saro_1751	peptidase M28	32	97	226	817.5	0.619222	-0.69147	0.485856	-1.0414	0.470009	3.10618e-21	0.593503	2.18982e-05	0.0241631
Saro_1779	Lytic transglycosylase, catalytic	27	103	199	862	0.492034	-1.02317	0.405726	-1.30142	0.202494	2.37246e-30	0.264699	0.0295753	0.0249142
Saro_1782	4-diphosphocytidyl-2-C-methyl-D-erythritol kinase	13.6667	48.5	99.3333	388	0.528919	-0.918881	0.449936	-1.15221	0.574318	2.0748e-12	0.688811	1.47406e-11	0.024578
Saro_1787	23S rRNA m(5)U-1939 methyltransferase	18.3333	73.5	155.333	620.5	0.46819	-1.09483	0.439957	-1.18457	0.323402	1.20532e-19	0.385047	2.09318e-11	0.0274591
Saro_1802	hypothetical protein	8.33333	28.5	56	242	0.548836	-0.865554	0.406686	-1.29801	0.695009	1.47478e-09	0.824467	6.33217e-09	0.0242676
Saro_1807	RNAse III	6	43.5	40.6667	350.5	0.258899	-1.94954	0.20391	-2.294	0.194121	1.13364e-24	0.275203	0	0.0259907
Saro_1843	alanine dehydrogenase/PNT-like protein	27.6667	91	204.333	747	0.570668	-0.809275	0.480735	-1.05669	0.41187	6.28914e-20	0.461108	2.54063e-07	0.0248643
Saro_1846	hypothetical protein	4.66667	16	29.3333	132.5	0.547464	-0.869165	0.389074	-1.36188	0.777558	3.83302e-06	0.86867	8.93438e-06	0.142456
Saro_1858	Haloacid dehalogenase-like hydrolase	11.6667	37	75.6667	271.5	0.591852	-0.75669	0.489803	-1.02973	0.685019	6.56762e-08	0.80317	1.72274e-07	0.106425
Saro_1864	alcohol dehydrogenase superfamily, zinc-containing	22.6667	77	176	727	0.552542	-0.855844	0.425466	-1.23288	0.432161	5.12721e-24	0.508701	4.00565e-06	0.0317861
Saro_1898	conserved hypothetical protein	9.66667	32	63	281	0.567016	-0.818539	0.394023	-1.34365	0.690081	2.48765e-11	0.79837	1.68872e-10	0.0478536
Saro_1923	CinA-like protein	8	30.5	85.6667	301.5	0.492333	-1.02229	0.499357	-1.00186	0.645818	2.43712e-08	0.803487	6.85522e-08	0.0270328
Saro_1946	Dihydrolipoamide acetyltransferase, long form	37.6667	104	248.333	892.5	0.679817	-0.556781	0.489006	-1.03208	0.594638	9.9115e-23	0.686063	0.000983168	0.024561
Saro_2010	Septum formation initiator	4.66667	20	29	167	0.437971	-1.19109	0.305189	-1.71223	0.693567	1.6739e-09	0.792904	7.57529e-09	0.0771225
Saro_2029	SOS-response transcriptional repressor, LexA	12.3333	49.5	85.6667	396.5	0.467674	-1.09642	0.379713	-1.39702	0.44847	3.5803e-16	0.555687	0	0.0320027
Saro_2033	conserved hypothetical protein	1.33333	8.5	7.66667	60	0.294434	-1.76398	0.224565	-2.15479	0.721719	4.12141e-05	0.871547	6.30417e-05	0.106851
Saro_2052	cytochrome B561	7.66667	39	46.3333	287	0.368986	-1.43836	0.283726	-1.81743	0.417592	2.53513e-16	0.446246	0	0.0344785
Saro_2057	conserved hypothetical protein	0.666667	4.5	3.66667	37	0.278077	-1.84645	0.174163	-2.52149	0.804408	0.000531416	1	0.000702363	0.128496
Saro_2070	transcriptional regulator, XRE family	14.3333	45.5	104	374.5	0.591295	-0.75805	0.488055	-1.03489	0.656099	1.83204e-10	0.793914	1.02361e-09	0.0249078
Saro_2106	transcriptional regulator, MerR family	11.3333	34.5	87	321.5	0.616605	-0.697582	0.475582	-1.07223	0.712263	1.32248e-09	0.838141	5.98096e-09	0.0426319
Saro_2120	TPR repeat protein	26.6667	92.5	196.333	738.5	0.541122	-0.885974	0.46723	-1.0978	0.336336	8.34137e-21	0.393734	3.6532e-07	0.0248241
Saro_2224	hypothetical protein	10.6667	39.5	71.3333	330	0.506874	-0.980301	0.379897	-1.39632	0.594889	1.11046e-13	0.718575	1.02339e-12	0.0550081
Saro_2225	hypothetical protein	8.33333	29.5	67	285	0.530231	-0.915307	0.413159	-1.27523	0.690952	8.99449e-11	0.799875	5.15803e-10	0.0464964
Saro_2226	hypothetical protein	5.33333	14.5	32.6667	122.5	0.690397	-0.534501	0.468658	-1.09339	0.876254	0.000154015	0.996298	0.00024485	0.0485615
Saro_2228	conserved hypothetical protein	3.33333	15	25	117.5	0.417115	-1.26148	0.373929	-1.41916	0.709736	7.69626e-06	0.823205	2.11442e-05	0.0741729
Saro_2260	tRNA delta(2)-isopentenylpyrophosphate transferase	13	45	84.3333	377	0.54225	-0.882971	0.393138	-1.34689	0.603228	9.4885e-15	0.733475	1.03406e-13	0.0254081
Saro_2315	alkyl hydroperoxide reductase/ Thiol specific antioxidant/ Mal allergen	14.6667	49.5	91.3333	452	0.556153	-0.846445	0.355122	-1.49361	0.592663	1.01757e-19	0.714592	0	0.0343134
Saro_2323	Phenylacetic acid degradation-related protein	6.33333	28.5	46.3333	227.5	0.417115	-1.26148	0.357931	-1.48225	0.59225	1.36904e-10	0.725985	7.27621e-10	0.0260225
Saro_2334	putative exopolysaccharide biosynthesis protein	12.6667	41	96.6667	353.5	0.579892	-0.786145	0.48059	-1.05712	0.676295	3.12015e-10	0.762675	1.28678e-09	0.0253136
Saro_2384	hypothetical protein	17.3333	54.5	120	502	0.596972	-0.744265	0.420111	-1.25116	0.618484	2.09273e-17	0.740669	0	0.0243324
Saro_2408	conserved hypothetical protein	2.33333	14	14.6667	86.5	0.312836	-1.67652	0.29799	-1.74666	0.663211	1.18267e-05	0.805609	2.20827e-05	0.0394131
Saro_2427	conserved hypothetical protein	8.33333	24.5	47.3333	193	0.638441	-0.647374	0.431019	-1.21418	0.792289	2.66083e-07	0.913446	6.69174e-07	0.0496403
Saro_2440	TPR repeat protein	9.33333	29.5	65.6667	240	0.593859	-0.751808	0.480862	-1.0563	0.718233	2.25728e-07	0.842215	4.91143e-07	0.0343973
Saro_2520	transcriptional regulator, BolA protein family	6	17	54.3333	203	0.662477	-0.594058	0.470389	-1.08807	0.846832	1.12956e-06	0.982822	2.55431e-06	0.0385554
Saro_2585	bacterial translation initiation factor 1 (bIF-1)	5.33333	17	33	150.5	0.588868	-0.763983	0.385358	-1.37573	0.795217	7.02707e-07	0.916091	2.19239e-06	0.0675621
Saro_2676	conserved hypothetical protein	6.33333	25.5	43.6667	243	0.466187	-1.10102	0.315814	-1.66286	0.655508	9.39573e-13	0.807576	6.03889e-12	0.0265111
Saro_2701	hypothetical protein	14	55	107	482	0.477786	-1.06556	0.390143	-1.35793	0.434403	1.31791e-18	0.546385	0	0.0250131
Saro_2709	hypothetical protein	3	14.5	19.3333	116.5	0.388349	-1.36458	0.291654	-1.77767	0.69558	2.6878e-07	0.856562	7.88029e-07	0.0887184
Saro_2725	hypothetical protein	2.66667	9.5	16.6667	80.5	0.526882	-0.924448	0.363865	-1.45853	0.827576	0.00016849	0.937857	0.000268232	0.104869
Saro_2802	hypothetical protein	12.3333	34	87.6667	319	0.680879	-0.55453	0.482982	-1.04996	0.776942	2.70863e-09	0.890836	7.98196e-09	0.0349809
Saro_2834	peptidylprolyl isomerase, FKBP-type	21.3333	58.5	158.333	562	0.684497	-0.546885	0.495134	-1.01411	0.704582	1.5004e-14	0.826661	1.58096e-13	0.0241513
Saro_2850	FeoA	5.66667	20.5	36	179.5	0.51885	-0.946609	0.352472	-1.50442	0.717626	8.51317e-09	0.829402	3.748e-08	0.0514187
Saro_2855	protein of unknown function DUF45	2.33333	14	13.3333	123.5	0.312836	-1.67652	0.18974	-2.3979	0.663211	4.97769e-10	0.805609	2.46782e-09	0.097334
Saro_2872	glutathione S-transferase-like protein	21.6667	66.5	159.667	586.5	0.61156	-0.709435	0.478446	-1.06357	0.595833	3.6204e-16	0.715051	0	0.026023
Saro_2874	Twin-arginine translocation pathway signal	6	24.5	41.6667	209	0.459678	-1.1213	0.350372	-1.51304	0.656717	4.50167e-10	0.801705	1.62201e-09	0.0367591
Saro_2910	heat shock protein DnaJ-like protein	16	56	120.333	467.5	0.536291	-0.898913	0.452367	-1.14443	0.551874	1.60109e-14	0.677527	1.8921e-13	0.0251727
Saro_2919	ATP phosphoribosyltransferase (homohexameric)	20.6667	66	141.333	553.5	0.587753	-0.766718	0.44876	-1.15598	0.567838	3.73207e-17	0.683102	0	0.0252606
Saro_2923	Glyoxalase/bleomycin resistance protein/dioxygenase	4.66667	22.5	30	217.5	0.389307	-1.36102	0.242409	-2.04448	0.604347	2.60736e-14	0.722332	4.02697e-13	0.0568058
Saro_2928	sigma-24 (FecI-like)	8.66667	37	61.6667	332	0.439662	-1.18553	0.326437	-1.61512	0.55299	2.3726e-16	0.635327	0	0.0539778
Saro_2941	conserved hypothetical protein	3.66667	18	21.3333	153.5	0.382355	-1.38701	0.244252	-2.03356	0.660218	1.76227e-10	0.757282	9.70895e-10	0.0253563
Saro_3034	hypothetical protein	23	77	190	723.5	0.560668	-0.834782	0.461532	-1.1155	0.455567	7.17411e-21	0.552222	1.56774e-07	0.0247389
Saro_3050	conserved hypothetical protein	15	48.5	115.667	426	0.580521	-0.78458	0.477184	-1.06738	0.621462	3.47039e-12	0.76964	2.03647e-11	0.0280473
Saro_3064	hypothetical protein	8.33333	36.5	57.3333	291.5	0.428543	-1.22249	0.345665	-1.53255	0.541308	1.12304e-13	0.674491	1.14239e-12	0.0535704
Saro_3077	hypothetical protein	5.66667	18	37	139.5	0.590913	-0.758982	0.466138	-1.10117	0.793444	4.84106e-05	0.888067	0.000109673	0.024423
Saro_3079	conserved hypothetical protein	1	10	7.66667	85	0.187702	-2.41349	0.158517	-2.65729	0.648428	6.66945e-08	0.808246	1.56927e-07	0.119456
Saro_3126	hypothetical protein	5.66667	26	50	240.5	0.409094	-1.2895	0.365378	-1.45254	0.594099	7.44546e-11	0.710204	4.89245e-10	0.0250242
Saro_3144	hypothetical protein	7	28.5	43.6667	250.5	0.461022	-1.11709	0.306358	-1.70671	0.621087	1.75187e-13	0.792183	1.42548e-12	0.0247954
Saro_3156	protein of unknown function DUF455	21.3333	70	158	614	0.572044	-0.805803	0.452247	-1.14482	0.543769	1.3821e-18	0.640329	2.75314e-12	0.0246102
Saro_3165	Twin-arginine translocation pathway signal	11.6667	42.5	84.3333	379	0.51526	-0.956628	0.391063	-1.35453	0.597558	6.24265e-15	0.711906	7.41074e-14	0.0319525
Saro_3178	glycosyl transferase, group 1	29.6667	82.5	207	768	0.674968	-0.567109	0.473692	-1.07798	0.629236	4.87084e-21	0.732741	2.11185e-06	0.0252857
Saro_3186	conserved hypothetical protein	1.33333	16	9.33333	121	0.156418	-2.67652	0.135562	-2.88297	0.476485	2.71973e-11	0.626965	1.68784e-10	0.0575545
Saro_3196	hypothetical protein	6.33333	25	42	195	0.475511	-1.07245	0.378531	-1.40152	0.674978	1.03925e-08	0.806064	4.01122e-08	0.0237178
Saro_3210	hypothetical protein	2.33333	11.5	13.6667	95.5	0.380844	-1.39273	0.251505	-1.99134	0.722275	6.7045e-07	0.863408	1.50167e-06	0.0797039
Saro_3257	conserved hypothetical protein	7	23.5	41.6667	205	0.559112	-0.838792	0.357209	-1.48516	0.724984	1.06795e-09	0.885194	3.48906e-09	0.0254402
Saro_3263	5-(carboxyamino)imidazole ribonucleotide synthase	18.3333	59.5	145.667	578	0.578353	-0.789978	0.442914	-1.1749	0.57962	3.25391e-18	0.708754	3.81124e-14	0.0466666
Saro_3277	hypothetical protein	13.6667	43	102.333	368	0.596572	-0.745233	0.488716	-1.03293	0.677608	2.81805e-10	0.787339	1.23145e-09	0.0260201
Saro_3289	conserved hypothetical protein	11.6667	43	79.6667	341	0.509268	-0.973502	0.410591	-1.28423	0.575724	1.03053e-12	0.687446	6.59472e-12	0.0244398
Saro_3298	hypothetical protein	9	29	69	278	0.582523	-0.779614	0.436206	-1.19692	0.712247	9.58522e-10	0.841367	4.26615e-09	0.0245097
Saro_3302	hypothetical protein	8	26	73	270.5	0.577544	-0.791997	0.474288	-1.07616	0.726839	2.4249e-08	0.860021	9.01531e-08	0.0273057
Saro_3305	pentapeptide repeat protein	17.6667	68	132.333	604	0.487657	-1.03606	0.385052	-1.37688	0.348431	2.52154e-23	0.419709	3.84797e-10	0.0255486
Saro_3327	hypothetical protein	2.33333	17.5	16	118.5	0.250269	-1.99845	0.237295	-2.07525	0.576504	1.45382e-08	0.707037	6.88667e-08	0.02485
Saro_3330	hypothetical protein	6.33333	22.5	50.3333	217.5	0.528346	-0.920446	0.406709	-1.29793	0.713649	9.825e-09	0.837822	3.47248e-08	0.0283589
Saro_3405	hypothetical protein	23.3333	75	163	632.5	0.583961	-0.776056	0.452912	-1.1427	0.537929	4.65031e-19	0.630606	2.65359e-11	0.0245721
Saro_3413	monooxygenase, FAD-binding	18.3333	81.5	121.667	742.5	0.422233	-1.24389	0.28798	-1.79596	0.211727	2.12216e-39	0.261809	0.0451624	0.0247516
Saro_3429	hypothetical protein	31	96	243.667	862	0.60612	-0.722324	0.496793	-1.00928	0.454985	2.53929e-21	0.547888	0.000143146	0.0246187
Saro_3432	short-chain dehydrogenase/reductase SDR	24	68	176.667	637	0.662477	-0.594058	0.487419	-1.03677	0.658198	8.13543e-17	0.794655	2.21033e-12	0.0253874
Saro_3433	transcriptional regulator, HxlR family	4.33333	20	28.3333	157.5	0.406687	-1.29801	0.316158	-1.66128	0.657375	9.16055e-09	0.794469	3.40197e-08	0.0555845
Saro_3439	short-chain dehydrogenase/reductase SDR	8.33333	33.5	48	233.5	0.46692	-1.09875	0.361278	-1.46882	0.595534	1.01626e-10	0.723859	6.60797e-10	0.0242337
Saro_3447	Enoyl-CoA hydratase/isomerase	14.3333	49.5	112.667	431.5	0.543514	-0.879612	0.458883	-1.1238	0.589101	3.40137e-13	0.719672	2.70492e-12	0.0248352
Saro_3451	thioredoxin	13	38.5	87.6667	337.5	0.633798	-0.657904	0.456507	-1.13129	0.71245	9.85134e-11	0.852408	4.44529e-10	0.0265468
Saro_3468	transcriptional regulator, ArsR family	10.3333	35	59.6667	297	0.554167	-0.851607	0.353071	-1.50197	0.675283	1.39001e-13	0.804866	1.04908e-12	0.024423
Saro_3497	hypothetical protein	9	25	63	238	0.675726	-0.565489	0.465212	-1.10404	0.813036	9.7658e-08	0.938753	3.02242e-07	0.0404642
Saro_3511	2-keto-4-pentenoate hydratase-like protein	23.6667	88	180.667	825.5	0.504804	-0.986205	0.384634	-1.37844	0.298721	2.06374e-31	0.33102	0.0203666	0.0258112
Saro_3516	PfkB domain protein	8.33333	33	66.6667	262	0.473994	-1.07706	0.447192	-1.16103	0.604492	6.25198e-09	0.721669	1.78054e-08	0.0289603
Saro_3518	Cupin 2, conserved barrel domain protein	6	23.5	50	198	0.479239	-1.06118	0.443805	-1.172	0.692015	3.76194e-07	0.825935	1.06496e-06	0.0261512
Saro_3528	short-chain dehydrogenase/reductase SDR	19.3333	65	142.667	548.5	0.558292	-0.840907	0.457123	-1.12935	0.535943	1.67793e-16	0.642002	0	0.0255103
Saro_3542	short-chain dehydrogenase/reductase SDR	24.6667	72	191	678.5	0.643052	-0.636992	0.494733	-1.01528	0.61195	2.7936e-17	0.729026	1.04534e-10	0.0243256
Saro_3544	short-chain dehydrogenase/reductase SDR	25.3333	85	179	737	0.559425	-0.837984	0.426847	-1.22821	0.416495	3.41766e-24	0.507809	7.79033e-06	0.0248943
Saro_3548	acyl-CoA dehydrogenase domain protein	12.3333	67.5	86.6667	544	0.342961	-1.54388	0.279988	-1.83656	0.166476	6.21146e-30	0.204565	6.1568e-10	0.0283969
Saro_3554	glucose-methanol-choline oxidoreductase	22.6667	83.5	156.333	691.5	0.50953	-0.972762	0.397325	-1.33161	0.316588	2.30803e-25	0.393296	1.74493e-06	0.0248927
Saro_3568	putative transcriptional regulator, CopG/Arc/MetJ family	5	20.5	43.3333	211.5	0.457809	-1.12718	0.36008	-1.47361	0.687465	7.09431e-10	0.830342	3.19943e-09	0.0388024
Saro_3585	efflux transporter, RND family, MFP subunit	10	44	77.6667	334.5	0.426595	-1.22906	0.408061	-1.29314	0.428843	1.3175e-12	0.545556	8.93501e-12	0.0276198
Saro_3600	short-chain dehydrogenase/reductase SDR	9.66667	32.5	65.6667	255	0.558292	-0.840907	0.452576	-1.14377	0.690835	1.44154e-08	0.799698	3.85777e-08	0.0413709
Saro_3603	NADH:flavin oxidoreductase/NADH oxidase	15.3333	56	108.667	465	0.513945	-0.960313	0.410705	-1.28382	0.481934	8.43235e-17	0.587904	0	0.0254967
Saro_3607	short-chain dehydrogenase/reductase SDR	15	43.5	98.6667	375	0.647248	-0.627611	0.462409	-1.11276	0.718086	1.64091e-11	0.8444	8.38678e-11	0.0244428
Saro_3608	short-chain dehydrogenase/reductase SDR	3	18	17.3333	137	0.312836	-1.67652	0.222356	-2.16906	0.603509	4.50332e-10	0.759026	2.04281e-09	0.0253839
Saro_3611	hypothetical protein	25.6667	77.5	193	716	0.621636	-0.685858	0.47373	-1.07786	0.566608	1.04918e-19	0.688007	2.944e-08	0.0243489
Saro_3612	flavin reductase domain protein, FMN-binding	14	47.5	134	474	0.553226	-0.854058	0.496836	-1.00916	0.603708	2.02939e-12	0.732529	1.6038e-11	0.026207
Saro_3615	Alpha/beta hydrolase fold-3 domain protein	22.6667	76.5	171	690.5	0.556153	-0.846445	0.435231	-1.20015	0.438622	4.67767e-22	0.511174	6.94012e-08	0.0251024
Saro_3623	transcriptional regulator, LysR family	9.66667	46	69.3333	362.5	0.394446	-1.3421	0.336141	-1.57286	0.357473	3.62539e-17	0.431538	0	0.0271873
Saro_3625	acyl-CoA dehydrogenase domain protein	2.66667	14	15.6667	101.5	0.357527	-1.48388	0.271267	-1.88221	0.689679	6.90827e-07	0.802631	1.54417e-06	0.0505513
Saro_3643	Alcohol dehydrogenase, zinc-binding domain protein	25.3333	75	178.333	698	0.634015	-0.657411	0.449018	-1.15515	0.591202	3.52411e-21	0.718655	5.06678e-08	0.0261203
Saro_3654	NAD-dependent epimerase/dehydratase	16.6667	74.5	111.333	658	0.419915	-1.25183	0.297363	-1.74971	0.190949	5.35927e-34	0.266987	0.000120847	0.0245442
Saro_3655	short-chain dehydrogenase/reductase SDR	10.3333	33.5	75	278	0.578981	-0.788413	0.474137	-1.07663	0.694227	1.53021e-08	0.824993	5.36887e-08	0.024615
Saro_3661	transcriptional regulator, AraC family	16.6667	48.5	122	478	0.645023	-0.632577	0.448558	-1.15663	0.693811	4.99482e-15	0.805386	6.50699e-14	0.0261302
Saro_3665	transcriptional regulator, LysR family	3.66667	13	22	97	0.529415	-0.917528	0.398601	-1.32698	0.793627	0.00010741	0.891636	0.000222776	0.0242729
Saro_3676	transcriptional regulator, GntR family	16	53.5	119	475	0.561351	-0.833025	0.440292	-1.18347	0.594049	2.0672e-15	0.725464	2.77903e-14	0.0275502
Saro_3683	hypothetical protein	25.3333	71.5	173.667	678	0.665051	-0.588464	0.450167	-1.15147	0.652953	1.62513e-20	0.774957	6.82976e-09	0.0243324
Saro_3709	transcriptional regulator, TetR family	22.3333	60.5	149.333	546.5	0.692894	-0.529294	0.480235	-1.05819	0.709242	4.78615e-15	0.819778	5.70057e-14	0.0251609
Saro_3715	hypothetical protein	14.3333	56.5	113	547.5	0.476176	-1.07043	0.362728	-1.46304	0.415152	5.7884e-23	0.504466	4.76405e-13	0.0293503
Saro_3717	short-chain dehydrogenase/reductase SDR	25.6667	87.5	180.667	785	0.550592	-0.860945	0.404478	-1.30587	0.377192	6.4627e-28	0.434398	0.000976184	0.0283582
Saro_3718	short-chain dehydrogenase/reductase SDR	27.3333	71	199.333	707	0.722608	-0.468715	0.495504	-1.01303	0.722978	6.95299e-18	0.821223	2.04015e-09	0.0245158
Saro_3753	Enoyl-CoA hydratase/isomerase	24.6667	66	168	596.5	0.701512	-0.511461	0.494978	-1.01456	0.706055	2.22887e-15	0.794185	3.81124e-14	0.0250937
Saro_3770	regulatory protein, LuxR	7	31.5	47	232.5	0.417115	-1.26148	0.355273	-1.493	0.573322	7.07314e-11	0.720726	4.70576e-10	0.0247453
Saro_3786	acyl-CoA dehydrogenase domain protein	8.66667	30	60	259	0.54225	-0.882971	0.407135	-1.29642	0.690968	4.06652e-10	0.800561	2.0371e-09	0.0289096
Saro_3794	transcriptional regulator	6	37.5	36	303.5	0.300323	-1.73541	0.208464	-2.26213	0.320997	2.63628e-21	0.434437	0	0.0338731
Saro_3827	transcriptional regulator, LysR family	26	77	196.333	694	0.633798	-0.657904	0.497189	-1.00813	0.59584	1.82724e-17	0.73189	4.8265e-10	0.0252383
Saro_3828	muconate and chloromuconate cycloisomerase	15.6667	64.5	106.333	486.5	0.455916	-1.13316	0.384126	-1.38035	0.338257	3.67847e-19	0.402125	0	0.0252265
Saro_3850	4-oxalocrotonate tautomerase family enzyme	7	19	46	165.5	0.691533	-0.53213	0.48848	-1.03363	0.85347	2.419e-05	0.986176	5.60455e-05	0.0253733
Saro_3851	Hydratase/decarboxylase	18	63.5	137	545.5	0.532068	-0.910317	0.44138	-1.17991	0.456011	2.18887e-17	0.619299	0	0.0250569
Saro_3856	protein of unknown function DUF336	5	21	31.6667	173.5	0.446909	-1.16195	0.320767	-1.6404	0.686841	2.18093e-09	0.814403	7.28685e-09	0.0238381
Saro_3859	Glutathione S-transferase, C-terminal domain	8	35.5	51	314.5	0.42299	-1.2413	0.284995	-1.81099	0.541527	1.20334e-17	0.687833	0	0.0326312
Saro_3869	DSBA oxidoreductase	14	49	108.667	456	0.536291	-0.898913	0.418811	-1.25563	0.57572	4.70938e-16	0.717124	0	0.0271025
Saro_3873	3-octaprenyl-4-hydroxybenzoate carboxy-lyase	13.6667	41	88.3333	335.5	0.625673	-0.67652	0.462721	-1.11179	0.705952	1.90307e-10	0.802828	9.54698e-10	0.0254722
Saro_3905	RND efflux system, outer membrane lipoprotein, NodT family	13	58	103.667	466.5	0.420711	-1.2491	0.390548	-1.35643	0.328353	4.83655e-18	0.395801	0	0.0246322
Saro_3907	alpha/beta hydrolase fold	15.3333	56.5	138.667	496	0.509397	-0.973137	0.491335	-1.02522	0.465606	3.31541e-13	0.591811	2.44554e-12	0.0261722
Saro_3911	hypothetical protein	8.66667	28.5	56	241	0.570789	-0.80897	0.408374	-1.29204	0.718752	1.78546e-09	0.823425	7.52526e-09	0.0260033
Saro_3915	hypothetical protein	13.3333	51	112	402.5	0.490724	-1.02702	0.489034	-1.03199	0.470552	4.33473e-11	0.583132	2.77509e-10	0.0245116
Saro_3916	WGR domain protein	2.33333	13	27.3333	134.5	0.336901	-1.5696	0.357155	-1.48538	0.688224	7.92908e-07	0.808908	2.09737e-06	0.0450796
Saro_3950	protein of unknown function DUF736	9.33333	33	71	265	0.530874	-0.913559	0.470868	-1.0866	0.661574	2.66726e-08	0.792282	9.09709e-08	0.027771
Saro_3953	protein of unknown function DUF159	12.6667	45	83.3333	372	0.528346	-0.920446	0.393698	-1.34484	0.593392	1.51484e-14	0.683139	1.64325e-13	0.0248936
Saro_3954	hypothetical protein	3.33333	22	25.6667	171.5	0.284397	-1.81402	0.263022	-1.92674	0.537802	5.97005e-11	0.670267	2.8916e-10	0.0245042
Saro_3958	protein of unknown function DUF1173	20	65	155	556	0.577544	-0.791997	0.489941	-1.02932	0.561044	1.04554e-14	0.68872	1.31372e-13	0.0287444
Saro_3959	conserved hypothetical protein	4	34.5	22.6667	241.5	0.217625	-2.20008	0.164952	-2.59988	0.23981	1.87775e-19	0.344602	0	0.024807
Saro_3960	pentapeptide repeat protein	20.3333	63.5	146.333	544	0.60104	-0.734467	0.47275	-1.08085	0.597508	1.97972e-15	0.729444	2.77903e-14	0.0250481
Saro_3962	hypothetical protein	8.33333	26	57.3333	203	0.601608	-0.733104	0.496362	-1.01054	0.739197	4.19562e-06	0.860021	8.56757e-06	0.0291353
Saro_3963	hypothetical protein	4.66667	17	35.3333	148.5	0.51526	-0.956628	0.418163	-1.25786	0.738134	3.71653e-06	0.836117	8.57317e-06	0.0317574
Saro_3964	nuclease (SNase domain protein)	8.66667	30	56.6667	270.5	0.54225	-0.882971	0.368169	-1.44156	0.690968	6.45149e-12	0.800561	3.91551e-11	0.0242329
Saro_3981	CopG domain protein DNA-binding domain protein	9	30	62.3333	308.5	0.563105	-0.828523	0.355101	-1.4937	0.698291	5.89137e-14	0.823065	6.28635e-13	0.0255248
Saro_3990	transcriptional regulator, GntR family	13	45.5	83	366	0.536291	-0.898913	0.398551	-1.32716	0.594093	4.23852e-14	0.735494	4.83648e-13	0.033003
Saro_3991	hypothetical protein	20.3333	61.5	167.667	590.5	0.620586	-0.688297	0.499015	-1.00284	0.621254	5.50875e-15	0.736344	5.70057e-14	0.0271879
Saro_3996	hypothetical protein	15.3333	51	109.333	430	0.564332	-0.825384	0.44686	-1.16211	0.594263	9.6225e-14	0.724343	8.89289e-13	0.0244041
Saro_3997	hypothetical protein	5	26.5	36.6667	225	0.354154	-1.49755	0.286402	-1.80389	0.548569	5.32534e-13	0.712889	3.61416e-12	0.0245983
Saro_3999	hypothetical protein	5	28	36	237.5	0.335182	-1.57698	0.266395	-1.90836	0.471623	1.82546e-14	0.669202	2.78993e-13	0.0526354
Saro_4003	hypothetical protein	12	32	72	275.5	0.703882	-0.506595	0.459302	-1.12249	0.803915	6.2032e-09	0.934751	2.56128e-08	0.0265249
Saro_4004	hypothetical protein	5.33333	18	35.6667	140.5	0.556153	-0.846445	0.446142	-1.16442	0.76066	2.10725e-05	0.888771	3.72956e-05	0.02447
Saro_4006	type IV secretion/conjugal transfer ATPase, VirB4 family	60.6667	204	507.333	1843.5	0.558198	-0.841151	0.483657	-1.04794	0.0525163	6.32407e-47	0.0532717	5.38744e-05	0.0238001
Saro_4007	hypothetical protein	14	59.5	97.6667	448.5	0.441651	-1.17902	0.382711	-1.38567	0.32852	6.98564e-18	0.436825	0	0.0249652
Saro_4013	hypothetical protein	8	29	62.3333	244	0.517798	-0.949539	0.44897	-1.15531	0.682153	2.33548e-08	0.798678	6.98571e-08	0.0255248
Saro_R0001	tRNA-Leu	0.666667	3.5	3.66667	26	0.357527	-1.48388	0.247848	-2.01247	0.857919	0.00990597	1	0.0117729	0.0989097
Saro_R0018	tRNA-Ala	1	5.5	5	45	0.341276	-1.55099	0.195274	-2.35643	0.805912	0.000208384	1	0.000496113	0.0425525
Saro_R0032	tRNA-Leu	3	7.5	17.6667	65.5	0.750807	-0.413486	0.474024	-1.07697	0.937277	0.00656776	1	0.00885171	0.0284003
Saro_R0034	tRNA-Asp	2.33333	8.5	17	69.5	0.51526	-0.956628	0.429884	-1.21798	0.83637	0.00211315	0.981743	0.00414746	0.0385437
Saro_R0036	tRNA-Asn	1.66667	8	9	61.5	0.391045	-1.35459	0.25719	-1.95909	0.786547	8.08835e-05	0.870814	0.0002144	0.0474588
Saro_R0040	tRNA-Lys	4.33333	10	31.6667	111.5	0.813374	-0.298009	0.499131	-1.00251	0.949411	0.000742848	1	0.00109179	0.10254
Saro_R0051	tRNA-Ala	3.66667	10.5	20.6667	78	0.655467	-0.609406	0.465653	-1.10267	0.881614	0.00246566	0.994996	0.00314738	0.0651611
Saro_R0057	tRNA-Ala	2	8.5	12.6667	59.5	0.441651	-1.17902	0.374138	-1.41836	0.797214	0.00155761	0.981743	0.00224273	0.0242972
