# Supplementary material for: Whole genome-scale assessment of gene fitness of Novosphingobium aromaticavorans during spaceflight
Source: BMC Genomics. 2023 Dec 16;24:782. doi: 10.1186/s12864-023-09799-z (PMC10725011; doi:10.1186/s12864-023-09799-z)
Supplement: Supplementary file 16 — Supplementary Material 16 [file 12864_2023_9799_MOESM16_ESM.xlsx]

## Sheet: Sheet1
Table: The list of 45 genes identified as common between conditionally essential TSAS generated genes and TnDivA generated statistically significant genes for ISS
columns definition
Gene ID:	the unique ID for each gene obtained from the provided GFF file.
Gene_symbol	symbol given to a unique gene
Welch's t test p-value	p-value generated by performing a Welch's t-test to compare the mean effective density of genes between Ground and ISS across the entire genome
COG	Clusters of Orthologous Groups (COG) categories associated with important genes
Annotation:	the annotation for each gene obtained from the provided GFF file.
AveUnique hits (treatment):	the number of unique insertions per gene for the treatment condition, averaged across the replicate samples provides, if any.
Ave. Unique hits (control):	the number of unique insertions per gene for the control condition, averaged across the replicate samples provides, if any.
Ave. Weighted_reads(treatment):	the number of weighted reads per gene for the treatment condition, averaged across the replicate samples provides, if any. If capping option is selected, then capped reads will be further corrected with the weighting function, if selected. If neither capping nor weighting is selected, the value in this column is equivalent to the raw reads.
Ave. Weighted_reads(control):	the number of weighted reads per gene for the treatment condition, averaged across the replicate samples provides, if any. If capping option is selected, then capped reads will be further corrected with the weighting function, if selected. If neither capping nor weighting is selected, the value in this column is equivalent to the raw reads.
Ratio_Insertions (Treatment/control):	the ratio (fold change) of the total number of insertions per gene between treatment and control.
Log-fold Change (Insertions):	log2 of the ratio value of insertions (Treatment/control)
Ratio_reads (Treatment/control):	the ratio (fold change) of the total number of reads (or corrected reads, if appropriate options selected) per gene between treatment and control.
Log-fold Change:	log2 of the ratio value of reads (Treatment/control)
pvalue (proportions_insertions):	p-values assessing the conditional essentiality of each gene based on the proportion of insertions in the treatment relative to the control
Adj. pvalue (proportions_insertions):	p-values from column 15 corrected for multiple testing using the BH method.
Adj. pvalue (proportions_reads):	p-values from column 17 corrected for multiple testing using the BH method.
Adj. pvalue (Fisher_insertions):	p-values from column 19 corrected for multiple testing using the BH method.
Adj. pvalue (Fisher_reads):	p-values from column 21 corrected for multiple testing using the BH method.
Adj. Pvalue (t-test):	p-values from column 23 corrected for multiple testing using the BH method.
Gene ID	Gene_symbol	Welch's t test p-values	COG	Annotation	AveUnique hits (treatment)	Ave. Unique hits (control)	Ave. Weighted reads(treatment)	Ave. Weighted reads (control)	Ratio_Insertions (Treatment/control)	Log-fold Change (Insertions)	Ratio_reads (Treatment/control)	Log-fold Change (reads)	Adj. pvalue (proportions_insertions)	Adj. pvalue (proportions_reads)	Adj. pvalue (Fisher_insertions)	Adj. pvalue (Fisher_reads)	Adj. pvalue (t-test)
Saro_3608		0.00678392	[I] Lipid transport and metabolism_x000D_ [Q] Secondary metabolites biosynthesis, transport and catabolism_x000D_ [R] General function prediction only	short-chain dehydrogenase/reductase SDR	3	18	17.3333	137	0.312836	-1.67652	0.222356	-2.16906	0.603509	4.5e-10	0.759026	2.04e-09	0.0253839
Saro_2033		0.0290245	hypothetical protein	conserved hypothetical protein	1.33333	8.5	7.66667	60	0.294434	-1.76398	0.224565	-2.15479	0.721719	4.12e-05	0.871547	6.3e-05	0.106851
Saro_3327		0.0458557	hypothetical protein	hypothetical protein	2.33333	17.5	16	118.5	0.250269	-1.99845	0.237295	-2.07525	0.576504	1.45e-08	0.707037	6.89e-08	0.02485
Saro_2941		0.0387498	hypothetical protein	conserved hypothetical protein	3.66667	18	21.3333	153.5	0.382355	-1.38701	0.244252	-2.03356	0.660218	1.76e-10	0.757282	9.71e-10	0.0253563
Saro_3997		0.00905016	hypothetical protein	hypothetical protein	5	26.5	36.6667	225	0.354154	-1.49755	0.286402	-1.80389	0.548569	5.33e-13	0.712889	3.61e-12	0.0245983
Saro_3654		0.0325328	[M] Cell wall/membrane/envelope biogenesis	NAD-dependent epimerase/dehydratase	16.6667	74.5	111.333	658	0.419915	-1.25183	0.297363	-1.74971	0.190949	5.36e-34	0.266987	0.000121	0.0245442
Saro_1163		0.00994192	hypothetical protein	hypothetical protein	3.33333	14	20.6667	105.5	0.446909	-1.16195	0.344275	-1.53837	0.731489	7.79e-06	0.855735	1.48e-05	0.0261507
Saro_2874		0.00988684	Twin-arginine translocation pathway signal	Twin-arginine translocation pathway signal	6	24.5	41.6667	209	0.459678	-1.1213	0.350372	-1.51304	0.656717	4.5e-10	0.801705	1.62e-09	0.0367591
Saro_3770		0.00224206	regulatory protein, LuxR	regulatory protein, LuxR	7	31.5	47	232.5	0.417115	-1.26148	0.355273	-1.493	0.573322	7.07e-11	0.720726	4.71e-10	0.0247453
Saro_3439		0.021165	[I] Lipid transport and metabolism_x000D_ [Q] Secondary metabolites biosynthesis, transport and catabolism_x000D_ [R] General function prediction only	short-chain dehydrogenase/reductase SDR	8.33333	33.5	48	233.5	0.46692	-1.09875	0.361278	-1.46882	0.595534	1.02e-10	0.723859	6.61e-10	0.0242337
Saro_2725		0.00472264	hypothetical protein	hypothetical protein	2.66667	9.5	16.6667	80.5	0.526882	-0.924448	0.363865	-1.45853	0.827576	0.000168	0.937857	0.000268	0.104869
Saro_3126		0.00894347	hypothetical protein	hypothetical protein	5.66667	26	50	240.5	0.409094	-1.2895	0.365378	-1.45254	0.594099	7.45e-11	0.710204	4.89e-10	0.0250242
Saro_3196		0.0373259	hypothetical protein	hypothetical protein	6.33333	25	42	195	0.475511	-1.07245	0.378531	-1.40152	0.674978	1.04e-08	0.806064	4.01e-08	0.0237178
Saro_2585	infA2	0.0340517	[J] Translation, ribosomal structure and biogenesis	bacterial translation initiation factor 1 (bIF-1)	5.33333	17	33	150.5	0.588868	-0.763983	0.385358	-1.37573	0.795217	7.03e-07	0.916091	2.19e-06	0.0675621
Saro_0319		0.00267518	hypothetical protein	conserved hypothetical protein	15.3333	51	112.333	501.5	0.564332	-0.825384	0.393663	-1.34497	0.594263	4.53e-19	0.724343	0	0.0312524
Saro_0335		0.0200953	precorrin methylase	precorrin methylase	5.66667	20.5	33.6667	148	0.51885	-0.946609	0.399784	-1.32271	0.717626	1.7e-06	0.829402	3.24e-06	0.0248702
Saro_3717		0.0428511	[I] Lipid transport and metabolism_x000D_ [Q] Secondary metabolites biosynthesis, transport and catabolism_x000D_ [R] General function prediction only	short-chain dehydrogenase/reductase SDR	25.6667	87.5	180.667	785	0.550592	-0.860945	0.404478	-1.30587	0.377192	6.46e-28	0.434398	0.000976	0.0283583
Saro_1802		0.0102598	hypothetical protein	hypothetical protein	8.33333	28.5	56	242	0.548836	-0.865554	0.406686	-1.29801	0.695009	1.47e-09	0.824467	6.33e-09	0.0242676
Saro_1266	rpsE	0.0235908	[J] Translation, ribosomal structure and biogenesis	SSU ribosomal protein S5P	16.6667	61	121	512.5	0.512846	-0.963401	0.414933	-1.26905	0.447092	4.67e-18	0.511005	0	0.0248438
Saro_3963		0.00984411	hypothetical protein	hypothetical protein	4.66667	17	35.3333	148.5	0.51526	-0.956628	0.418163	-1.25786	0.738134	3.72e-06	0.836117	8.57e-06	0.0317574
Saro_0842		0.0455221	[S] Function unknown	protein of unknown function DUF47	21.6667	68	155.333	619.5	0.598069	-0.741615	0.440667	-1.18224	0.565019	1.45e-19	0.684249	1.72e-11	0.0270988
Saro_3516		0.00416992	[G] Carbohydrate transport and metabolism	PfkB domain protein	8.33333	33	66.6667	262	0.473994	-1.07706	0.447192	-1.16103	0.604492	6.25e-09	0.721669	1.78e-08	0.0289603
Saro_0931		0.0460685	[O] Posttranslational modification, protein turnover, chaperones_x000D_ [J] Translation, ribosomal structure and biogenesis	GCN5-related N-acetyltransferase	6.33333	21.5	45	176.5	0.55292	-0.854857	0.448079	-1.15817	0.728579	2e-06	0.865958	5.57e-06	0.0279715
Saro_3661		0.00267529	[K] Transcription	transcriptional regulator, AraC family	16.6667	48.5	122	478	0.645023	-0.632577	0.448558	-1.15663	0.693811	4.99e-15	0.805386	6.51e-14	0.0261302
Saro_4013		0.00583532	hypothetical protein	hypothetical protein	8	29	62.3333	244	0.517798	-0.949539	0.44897	-1.15531	0.682153	2.34e-08	0.798678	6.99e-08	0.0255248
Saro_3643		0.0144084	[R] General function prediction only_x000D_ [E] Amino acid transport and metabolism	Alcohol dehydrogenase, zinc-binding domain protein	25.3333	75	178.333	698	0.634015	-0.657411	0.449018	-1.15515	0.591202	3.52e-21	0.718655	5.07e-08	0.0261203
Saro_3156		0.0411343	[S] Function unknownUncharacterized conserved protein, contains ferritin-like DUF455 domain	protein of unknown function DUF455	21.3333	70	158	614	0.572044	-0.805803	0.452247	-1.14482	0.543769	1.38e-18	0.640329	2.75e-12	0.0246102
Saro_3600		0.00208821	[R] General function prediction only	short-chain dehydrogenase/reductase SDR	9.66667	32.5	65.6667	255	0.558292	-0.840907	0.452576	-1.14377	0.690835	1.44e-08	0.799698	3.86e-08	0.0413709
Saro_1339	acpP	0.0290673	[I] Lipid transport and metabolism_x000D_ [Q] Secondary metabolites biosynthesis, transport and catabolism	acyl carrier protein	5.33333	19	41.3333	160	0.526882	-0.924448	0.454012	-1.1392	0.729705	7.84e-06	0.853547	1.57e-05	0.040581
Saro_0040		0.00335581	[V] Defense mechanisms_x000D_ [M] Cell wall/membrane/ envelope biogenesis	secretion protein HlyD	24.3333	71	172.333	657.5	0.643297	-0.636443	0.460639	-1.11829	0.617777	3.57e-19	0.728409	2.69e-10	0.0255251
Saro_3077		0.0310257	hypothetical protein	hypothetical protein	5.66667	18	37	139.5	0.590913	-0.758982	0.466138	-1.10117	0.793444	4.84e-05	0.888067	0.00011	0.024423
Saro_2120		0.0386021	TPR repeat protein	TPR repeat protein	26.6667	92.5	196.333	738.5	0.541122	-0.885974	0.46723	-1.0978	0.336336	8.34e-21	0.393734	3.65e-07	0.0248241
Saro_0916		0.0186477	hypothetical protein	hypothetical protein	3.66667	13	32.3333	121.5	0.529415	-0.917528	0.467693	-1.09637	0.793627	0.000159	0.891636	0.000291	0.0248423
Saro_0206		0.0146824	hypothetical protein	conserved hypothetical protein	13.3333	44	99	372	0.568793	-0.814024	0.467713	-1.09631	0.641148	3.28e-11	0.750966	2.03e-10	0.028939
Saro_3709		0.0260934	[K] Transcription	transcriptional regulator, TetR family	22.3333	60.5	149.333	546.5	0.692894	-0.529294	0.480235	-1.05819	0.709242	4.79e-15	0.819778	5.7e-14	0.0251609
Saro_2334		0.0114364	[D] Cell cycle control, cell division, chromosome partitioningChromosome partitioning ATPase, Mrp family, contains Fe-S cluster	putative exopolysaccharide biosynthesis protein	12.6667	41	96.6667	353.5	0.579892	-0.786145	0.48059	-1.05712	0.676295	3.12e-10	0.762675	1.29e-09	0.0253136
Saro_0491		0.0485201	response regulator receiver domain protein (CheY-like)	response regulator receiver domain protein (CheY-like)	12.6667	43	100.333	366.5	0.55292	-0.854857	0.481125	-1.05552	0.620941	1.54e-10	0.718195	7.7e-10	0.0250997
Saro_1083		0.0248448	[E] Amino acid transport and metabolism	FAD dependent oxidoreductase	16	55.5	129.333	467	0.541122	-0.885974	0.486722	-1.03883	0.548016	9.54e-13	0.687147	6.94e-12	0.0311892
Saro_1303		0.0308041	[M] Cell wall/membrane/envelope biogenesis	hypothetical protein	14.6667	50	114.333	411	0.550592	-0.860945	0.488898	-1.0324	0.591948	2.68e-11	0.681612	1.5e-10	0.0264146
Saro_1946		0.0167469	[C] Energy production and conversion	Dihydrolipoamide acetyltransferase, long form	37.6667	104	248.333	892.5	0.679817	-0.556781	0.489006	-1.03208	0.594638	9.91e-23	0.686063	0.000983	0.024561
Saro_3915		0.0203632	hypothetical protein	hypothetical protein	13.3333	51	112	402.5	0.490724	-1.02702	0.489034	-1.03199	0.470552	4.33e-11	0.583132	2.78e-10	0.0245116
Saro_3542		0.0080739	[I] Lipid transport and metabolism_x000D_ [Q] Secondary metabolites biosynthesis, transport and catabolism_x000D_ [R] General function prediction only	short-chain dehydrogenase/reductase SDR	24.6667	72	191	678.5	0.643052	-0.636992	0.494733	-1.01528	0.61195	2.79e-17	0.729026	1.05e-10	0.0243256
Saro_3753		0.0259536	[I] Lipid transport and metabolism	Enoyl-CoA hydratase/isomerase	24.6667	66	168	596.5	0.701512	-0.511461	0.494978	-1.01456	0.706055	2.23e-15	0.794185	3.81e-14	0.0250937
Saro_3718		0.0176239	[I] Lipid transport and metabolism_x000D_ [Q] Secondary metabolites biosynthesis, transport and catabolism_x000D_ [R] General function prediction only	short-chain dehydrogenase/reductase SDR	27.3333	71	199.333	707	0.722608	-0.468715	0.495504	-1.01303	0.722978	6.95e-18	0.821223	2.04e-09	0.0245158
Saro_1397		0.0162665	outer membrane protein	outer membrane protein	12.6667	36.5	81.6667	289.5	0.651385	-0.618417	0.495773	-1.01225	0.728305	3.63e-08	0.840104	9.88e-08	0.0283568
