# Supplementary material for: Whole genome-scale assessment of gene fitness of Novosphingobium aromaticavorans during spaceflight
Source: BMC Genomics. 2023 Dec 16;24:782. doi: 10.1186/s12864-023-09799-z (PMC10725011; doi:10.1186/s12864-023-09799-z)
Supplement: Supplementary file 17 — Supplementary Material 17 [file 12864_2023_9799_MOESM17_ESM.xlsx]

## Sheet: Effective density
Table: Transposon Diversity Calculation Results using Shannon Diversity Index for H37rV dataset
columns definition
gene_name	Locus tags that are systematically applied to every gene in a genome
Replicates	Replicates of bacterial culture for both Ground and ISS samples
Location	Location where experiment was conducted
Shannon	Calculated shannon diversity index for each gene considering both unique inserts and abundance of those inserts
total_sites	Gene length within which inserts were detected
total_hits	Number of hits detected within a gene length
Effective_Sites (ES)	the number of equally abundant or equally frequent transposon sites that would be needed to have the same level of indices as observed
effective_density (ED)	density of transposon insertions (ES/total _sites)
gene_name	Media	Treatment	Shannon	Total_Sites	Total_Hits	Effective_Sites (ES)	Effective_Density(ED)
Rv0001	Cholesterol.rep1	C	0	1	0	1	1
Rv0001	Cholesterol.rep2	C	0	1	0	1	1
Rv0001	Cholesterol.rep3	C	0	1	0	1	1
Rv0001	Glycerol.rep1	G	0	1	0	1	1
Rv0001	Glycerol.rep2	G	0	1	124	1	1
Rv0003	Cholesterol.rep1	C	1.59879	16	415	4.94705	0.309191
Rv0003	Cholesterol.rep2	C	1.24888	16	198	3.48644	0.217903
Rv0003	Cholesterol.rep3	C	1.10562	16	190	3.02109	0.188818
Rv0003	Glycerol.rep1	G	1.29408	16	185	3.64763	0.227977
Rv0003	Glycerol.rep2	G	1.96106	16	576	7.10683	0.444177
Rv0004	Cholesterol.rep1	C	0	2	101	1	0.5
Rv0004	Cholesterol.rep2	C	0	2	93	1	0.5
Rv0004	Cholesterol.rep3	C	0	2	136	1	0.5
Rv0004	Glycerol.rep1	G	0	2	53	1	0.5
Rv0004	Glycerol.rep2	G	0.580698	2	86	1.78729	0.893643
Rv0005	Cholesterol.rep1	C	0.667328	3	93	1.94902	0.649674
Rv0005	Cholesterol.rep2	C	0	3	31	1	0.333333
Rv0005	Cholesterol.rep3	C	0	3	2	1	0.333333
Rv0005	Glycerol.rep1	G	0.356465	3	270	1.42827	0.47609
Rv0005	Glycerol.rep2	G	0.617242	3	130	1.85381	0.617936
Rv0006	Cholesterol.rep1	C	0.33356	2	77	1.39593	0.697965
Rv0006	Cholesterol.rep2	C	0.513957	2	100	1.67189	0.835947
Rv0006	Cholesterol.rep3	C	0.636514	2	3	1.88988	0.944941
Rv0006	Glycerol.rep1	G	0.294455	2	104	1.34239	0.671197
Rv0006	Glycerol.rep2	G	0.59387	2	452	1.81098	0.905492
Rv0007	Cholesterol.rep1	C	0.95512	5	405	2.59898	0.519796
Rv0007	Cholesterol.rep2	C	0.631978	5	104	1.88133	0.376266
Rv0007	Cholesterol.rep3	C	0.394964	5	713	1.48433	0.296866
Rv0007	Glycerol.rep1	G	0.383662	5	70	1.46765	0.29353
Rv0007	Glycerol.rep2	G	1.30785	5	272	3.69823	0.739646
Rv0008c	Cholesterol.rep1	C	0.581918	3	201	1.78947	0.596489
Rv0008c	Cholesterol.rep2	C	0.634563	3	239	1.8862	0.628733
Rv0008c	Cholesterol.rep3	C	0.0665855	3	187	1.06885	0.356284
Rv0008c	Glycerol.rep1	G	0.638014	3	407	1.89272	0.630906
Rv0008c	Glycerol.rep2	G	1.05201	3	370	2.86339	0.954463
Rv0009	Cholesterol.rep1	C	0.898137	7	65	2.45503	0.350718
Rv0009	Cholesterol.rep2	C	0.925443	7	115	2.52298	0.360426
Rv0009	Cholesterol.rep3	C	0.421412	7	335	1.52411	0.21773
Rv0009	Glycerol.rep1	G	1.39925	7	423	4.05218	0.578882
Rv0009	Glycerol.rep2	G	1.46443	7	664	4.32508	0.617868
Rv0010c	Cholesterol.rep1	C	0.539164	7	418	1.71457	0.244939
Rv0010c	Cholesterol.rep2	C	0.848394	7	512	2.33589	0.333699
Rv0010c	Cholesterol.rep3	C	0.37465	7	460	1.45448	0.207783
Rv0010c	Glycerol.rep1	G	0.559993	7	526	1.75066	0.250094
Rv0010c	Glycerol.rep2	G	0.829095	7	1128	2.29124	0.327321
Rv0012	Cholesterol.rep1	C	1.42855	12	678	4.17265	0.34772
Rv0012	Cholesterol.rep2	C	1.59861	12	178	4.94615	0.412179
Rv0012	Cholesterol.rep3	C	0.737678	12	560	2.09107	0.174256
Rv0012	Glycerol.rep1	G	2.12914	12	1100	8.40763	0.700636
Rv0012	Glycerol.rep2	G	1.93124	12	2597	6.89808	0.57484
Rv0013	Cholesterol.rep1	C	0	1	37	1	1
Rv0013	Cholesterol.rep2	C	0	1	0	1	1
Rv0013	Cholesterol.rep3	C	0	1	0	1	1
Rv0013	Glycerol.rep1	G	0	1	0	1	1
Rv0013	Glycerol.rep2	G	0	1	0	1	1
Rv0014c	Cholesterol.rep1	C	0	1	0	1	1
Rv0014c	Cholesterol.rep2	C	0	1	0	1	1
Rv0014c	Cholesterol.rep3	C	0	1	1	1	1
Rv0014c	Glycerol.rep1	G	0	1	7	1	1
Rv0014c	Glycerol.rep2	G	0	1	0	1	1
Rv0015c	Cholesterol.rep1	C	0	1	7	1	1
Rv0015c	Cholesterol.rep2	C	0	1	134	1	1
Rv0015c	Cholesterol.rep3	C	0	1	1	1	1
Rv0015c	Glycerol.rep1	G	0	1	76	1	1
Rv0015c	Glycerol.rep2	G	0	1	296	1	1
Rv0016c	Cholesterol.rep1	C	1.40286	14	176	4.06681	0.290487
Rv0016c	Cholesterol.rep2	C	0.239217	14	31	1.27025	0.0907324
Rv0016c	Cholesterol.rep3	C	0.657017	14	93	1.92903	0.137788
Rv0016c	Glycerol.rep1	G	1.02855	14	97	2.79702	0.199787
Rv0016c	Glycerol.rep2	G	1.74087	14	378	5.7023	0.407307
Rv0017c	Cholesterol.rep1	C	1.6683	16	624	5.30316	0.331448
Rv0017c	Cholesterol.rep2	C	1.67689	16	205	5.3489	0.334306
Rv0017c	Cholesterol.rep3	C	1.4885	16	307	4.43043	0.276902
Rv0017c	Glycerol.rep1	G	1.55083	16	404	4.71537	0.294711
Rv0017c	Glycerol.rep2	G	1.9896	16	846	7.31258	0.457036
Rv0018c	Cholesterol.rep1	C	0.691927	8	162	1.99756	0.249695
Rv0018c	Cholesterol.rep2	C	1.35259	8	87	3.86745	0.483431
Rv0018c	Cholesterol.rep3	C	0.562335	8	4	1.75477	0.219346
Rv0018c	Glycerol.rep1	G	1.41421	8	143	4.11324	0.514155
Rv0018c	Glycerol.rep2	G	1.6034	8	195	4.96992	0.62124
Rv0019c	Cholesterol.rep1	C	0.92695	8	219	2.52679	0.315849
Rv0019c	Cholesterol.rep2	C	0.723608	8	136	2.06186	0.257732
Rv0019c	Cholesterol.rep3	C	0.149995	8	29	1.16183	0.145229
Rv0019c	Glycerol.rep1	G	1.65502	8	1141	5.23316	0.654145
Rv0019c	Glycerol.rep2	G	1.43935	8	668	4.21796	0.527245
Rv0020c	Cholesterol.rep1	C	0.987223	8	179	2.68377	0.335471
Rv0020c	Cholesterol.rep2	C	1.47721	8	418	4.38071	0.547589
Rv0020c	Cholesterol.rep3	C	1.18432	8	102	3.26847	0.408559
Rv0020c	Glycerol.rep1	G	1.54962	8	254	4.70968	0.58871
Rv0020c	Glycerol.rep2	G	1.31526	8	311	3.72573	0.465716
Rv0021c	Cholesterol.rep1	C	1.72279	21	3747	5.60013	0.266673
Rv0021c	Cholesterol.rep2	C	1.8093	21	2694	6.10619	0.290771
Rv0021c	Cholesterol.rep3	C	1.72168	21	3895	5.59392	0.266377
Rv0021c	Glycerol.rep1	G	2.16514	21	2588	8.71581	0.415039
Rv0021c	Glycerol.rep2	G	2.25093	21	3709	9.49656	0.452217
Rv0022c	Cholesterol.rep1	C	1.3051	8	497	3.68805	0.461006
Rv0022c	Cholesterol.rep2	C	1.37201	8	945	3.94326	0.492907
Rv0022c	Cholesterol.rep3	C	1.18926	8	2010	3.28465	0.410582
Rv0022c	Glycerol.rep1	G	1.31299	8	746	3.71729	0.464661
Rv0022c	Glycerol.rep2	G	1.53603	8	2538	4.64613	0.580766
Rv0024	Cholesterol.rep1	C	1.73333	11	963	5.65947	0.514498
Rv0024	Cholesterol.rep2	C	1.14082	11	651	3.12934	0.284486
Rv0024	Cholesterol.rep3	C	1.21572	11	982	3.37274	0.306613
Rv0024	Glycerol.rep1	G	1.67894	11	800	5.35986	0.48726
Rv0024	Glycerol.rep2	G	1.82983	11	1928	6.23283	0.566621
Rv0025	Cholesterol.rep1	C	1.10423	8	541	3.0169	0.377112
Rv0025	Cholesterol.rep2	C	1.34982	8	472	3.85673	0.482092
Rv0025	Cholesterol.rep3	C	1.44889	8	583	4.25839	0.532298
Rv0025	Glycerol.rep1	G	0.833572	8	187	2.30152	0.287691
Rv0025	Glycerol.rep2	G	1.67234	8	395	5.32459	0.665573
Rv0026	Cholesterol.rep1	C	1.70404	11	761	5.49609	0.499644
Rv0026	Cholesterol.rep2	C	1.94566	11	768	6.99823	0.636202
Rv0026	Cholesterol.rep3	C	1.63259	11	523	5.1171	0.465191
Rv0026	Glycerol.rep1	G	1.82268	11	696	6.1884	0.562582
Rv0026	Glycerol.rep2	G	1.96859	11	1653	7.16056	0.65096
Rv0027	Cholesterol.rep1	C	0	3	11	1	0.333333
Rv0027	Cholesterol.rep2	C	0	3	22	1	0.333333
Rv0027	Cholesterol.rep3	C	0	3	2	1	0.333333
Rv0027	Glycerol.rep1	G	0	3	30	1	0.333333
Rv0027	Glycerol.rep2	G	0.573723	3	188	1.77486	0.591621
Rv0028	Cholesterol.rep1	C	0.677401	3	226	1.96876	0.656252
Rv0028	Cholesterol.rep2	C	1.02985	3	62	2.80066	0.933553
Rv0028	Cholesterol.rep3	C	0	3	0	1	0.333333
Rv0028	Glycerol.rep1	G	0	3	5	1	0.333333
Rv0028	Glycerol.rep2	G	0.669328	3	299	1.95292	0.650975
Rv0029	Cholesterol.rep1	C	1.53944	15	2490	4.66197	0.310798
Rv0029	Cholesterol.rep2	C	1.776	15	1695	5.9062	0.393747
Rv0029	Cholesterol.rep3	C	0.648484	15	6126	1.91264	0.127509
Rv0029	Glycerol.rep1	G	1.89922	15	723	6.68068	0.445379
Rv0029	Glycerol.rep2	G	2.42118	15	2092	11.2591	0.750609
Rv0030	Cholesterol.rep1	C	0	1	38	1	1
Rv0030	Cholesterol.rep2	C	0	1	18	1	1
Rv0030	Cholesterol.rep3	C	0	1	0	1	1
Rv0030	Glycerol.rep1	G	0	1	24	1	1
Rv0030	Glycerol.rep2	G	0	1	99	1	1
Rv0032	Cholesterol.rep1	C	2.29135	34	4111	9.88825	0.290831
Rv0032	Cholesterol.rep2	C	2.32676	34	2498	10.2447	0.301315
Rv0032	Cholesterol.rep3	C	2.33559	34	3527	10.3356	0.303987
Rv0032	Glycerol.rep1	G	2.7138	34	2808	15.0864	0.443719
Rv0032	Glycerol.rep2	G	2.70581	34	5000	14.9665	0.440191
Rv0033	Cholesterol.rep1	C	0.958568	3	233	2.60796	0.869319
Rv0033	Cholesterol.rep2	C	0.960143	3	325	2.61207	0.87069
Rv0033	Cholesterol.rep3	C	0.796585	3	23	2.21795	0.739318
Rv0033	Glycerol.rep1	G	0.876285	3	205	2.40196	0.800653
Rv0033	Glycerol.rep2	G	0.772372	3	283	2.1649	0.721632
Rv0034	Cholesterol.rep1	C	0.994601	5	423	2.70365	0.540729
Rv0034	Cholesterol.rep2	C	0.952043	5	180	2.591	0.518199
Rv0034	Cholesterol.rep3	C	1.04954	5	592	2.85635	0.57127
Rv0034	Glycerol.rep1	G	0.883386	5	144	2.41908	0.483815
Rv0034	Glycerol.rep2	G	0.84831	5	822	2.3357	0.467139
Rv0035	Cholesterol.rep1	C	2.42467	22	1767	11.2986	0.513571
Rv0035	Cholesterol.rep2	C	2.23998	22	1737	9.39316	0.426962
Rv0035	Cholesterol.rep3	C	2.03705	22	1581	7.66793	0.348542
Rv0035	Glycerol.rep1	G	2.43777	22	1894	11.4475	0.52034
Rv0035	Glycerol.rep2	G	2.6344	22	3840	13.9349	0.633405
Rv0036c	Cholesterol.rep1	C	0.767777	4	476	2.15497	0.538743
Rv0036c	Cholesterol.rep2	C	0.999262	4	367	2.71628	0.679069
Rv0036c	Cholesterol.rep3	C	0.389444	4	591	1.47616	0.36904
Rv0036c	Glycerol.rep1	G	0.942264	4	980	2.56578	0.641446
Rv0036c	Glycerol.rep2	G	1.00115	4	1640	2.72141	0.680353
Rv0037c	Cholesterol.rep1	C	1.94499	19	1646	6.99354	0.368081
Rv0037c	Cholesterol.rep2	C	1.42012	19	1737	4.13763	0.21777
Rv0037c	Cholesterol.rep3	C	1.53832	19	1608	4.65678	0.245094
Rv0037c	Glycerol.rep1	G	1.75239	19	1536	5.76839	0.3036
Rv0037c	Glycerol.rep2	G	1.30639	19	1377	3.69283	0.194359
Rv0038	Cholesterol.rep1	C	1.30388	7	825	3.68358	0.526226
Rv0038	Cholesterol.rep2	C	1.45968	7	1070	4.3046	0.614943
Rv0038	Cholesterol.rep3	C	1.14305	7	1125	3.13633	0.448047
Rv0038	Glycerol.rep1	G	1.57118	7	870	4.81231	0.687472
Rv0038	Glycerol.rep2	G	1.59637	7	1364	4.93507	0.70501
Rv0039c	Cholesterol.rep1	C	0.615136	2	567	1.84991	0.924954
Rv0039c	Cholesterol.rep2	C	0.346839	2	581	1.41459	0.707295
Rv0039c	Cholesterol.rep3	C	0.686602	2	210	1.98695	0.993476
Rv0039c	Glycerol.rep1	G	0.320857	2	418	1.37831	0.689154
Rv0039c	Glycerol.rep2	G	0.451711	2	699	1.571	0.785499
Rv0040c	Cholesterol.rep1	C	1.40913	7	324	4.0924	0.584629
Rv0040c	Cholesterol.rep2	C	1.25201	7	512	3.49735	0.499622
Rv0040c	Cholesterol.rep3	C	1.563	7	120	4.77313	0.681876
Rv0040c	Glycerol.rep1	G	0.974632	7	151	2.65019	0.378599
Rv0040c	Glycerol.rep2	G	0.87944	7	210	2.40955	0.344221
Rv0041	Cholesterol.rep1	C	0	1	6	1	1
Rv0041	Cholesterol.rep2	C	0	1	435	1	1
Rv0041	Cholesterol.rep3	C	0	1	261	1	1
Rv0041	Glycerol.rep1	G	0	1	7	1	1
Rv0041	Glycerol.rep2	G	0	1	105	1	1
Rv0042c	Cholesterol.rep1	C	0.573964	4	23	1.77529	0.443823
Rv0042c	Cholesterol.rep2	C	0.957869	4	128	2.60614	0.651534
Rv0042c	Cholesterol.rep3	C	0	4	1	1	0.25
Rv0042c	Glycerol.rep1	G	0	4	36	1	0.25
Rv0042c	Glycerol.rep2	G	0.906255	4	279	2.47504	0.618759
Rv0043c	Cholesterol.rep1	C	1.5244	9	168	4.59241	0.510268
Rv0043c	Cholesterol.rep2	C	1.50282	9	169	4.49434	0.499371
Rv0043c	Cholesterol.rep3	C	1.00981	9	400	2.74509	0.30501
Rv0043c	Glycerol.rep1	G	0.217055	9	153	1.24241	0.138046
Rv0043c	Glycerol.rep2	G	1.92234	9	882	6.83693	0.759659
Rv0044c	Cholesterol.rep1	C	1.76874	18	1255	5.86345	0.325747
Rv0044c	Cholesterol.rep2	C	2.01731	18	638	7.51808	0.417671
Rv0044c	Cholesterol.rep3	C	2.04937	18	1235	7.76299	0.431277
Rv0044c	Glycerol.rep1	G	2.09905	18	1414	8.1584	0.453244
Rv0044c	Glycerol.rep2	G	1.76839	18	2878	5.86138	0.325632
Rv0045c	Cholesterol.rep1	C	1.66713	7	691	5.29693	0.756705
Rv0045c	Cholesterol.rep2	C	1.55564	7	268	4.73812	0.676874
Rv0045c	Cholesterol.rep3	C	1.19886	7	680	3.31632	0.47376
Rv0045c	Glycerol.rep1	G	1.49243	7	610	4.44789	0.635413
Rv0045c	Glycerol.rep2	G	1.8082	7	1408	6.09948	0.871354
Rv0047c	Cholesterol.rep1	C	0	3	36	1	0.333333
Rv0047c	Cholesterol.rep2	C	0	3	102	1	0.333333
Rv0047c	Cholesterol.rep3	C	0	3	1	1	0.333333
Rv0047c	Glycerol.rep1	G	0.50845	3	408	1.66271	0.554237
Rv0047c	Glycerol.rep2	G	0.719797	3	450	2.05402	0.684672
Rv0048c	Cholesterol.rep1	C	2.16171	15	1692	8.68601	0.579067
Rv0048c	Cholesterol.rep2	C	2.16755	15	1125	8.73688	0.582459
Rv0048c	Cholesterol.rep3	C	2.04159	15	2204	7.70286	0.513524
Rv0048c	Glycerol.rep1	G	2.30656	15	1934	10.0398	0.669319
Rv0048c	Glycerol.rep2	G	2.16067	15	3875	8.67699	0.578466
Rv0049	Cholesterol.rep1	C	1.07079	7	549	2.91768	0.416811
Rv0049	Cholesterol.rep2	C	1.409	7	622	4.09185	0.584549
Rv0049	Cholesterol.rep3	C	1.03475	7	786	2.8144	0.402057
Rv0049	Glycerol.rep1	G	1.08724	7	197	2.96607	0.423725
Rv0049	Glycerol.rep2	G	1.48984	7	652	4.43638	0.633768
Rv0050	Cholesterol.rep1	C	1.46265	16	464	4.31737	0.269836
Rv0050	Cholesterol.rep2	C	1.96238	16	102	7.11625	0.444766
Rv0050	Cholesterol.rep3	C	1.23348	16	617	3.43314	0.214571
Rv0050	Glycerol.rep1	G	0.996043	16	300	2.70755	0.169222
Rv0050	Glycerol.rep2	G	2.2576	16	488	9.56013	0.597508
Rv0051	Cholesterol.rep1	C	1.61469	22	1006	5.02631	0.228469
Rv0051	Cholesterol.rep2	C	1.6303	22	799	5.10542	0.232064
Rv0051	Cholesterol.rep3	C	1.30651	22	1016	3.69327	0.167876
Rv0051	Glycerol.rep1	G	2.14589	22	1569	8.54968	0.388622
Rv0051	Glycerol.rep2	G	2.08013	22	2029	8.00551	0.363887
Rv0052	Cholesterol.rep1	C	1.62402	6	343	5.07343	0.845572
Rv0052	Cholesterol.rep2	C	1.44461	6	365	4.24022	0.706703
Rv0052	Cholesterol.rep3	C	0.985695	6	310	2.67967	0.446612
Rv0052	Glycerol.rep1	G	1.28925	6	604	3.63008	0.605013
Rv0052	Glycerol.rep2	G	1.56185	6	952	4.76762	0.794603
Rv0053	Cholesterol.rep1	C	0	1	7	1	1
Rv0053	Cholesterol.rep2	C	0	1	1	1	1
Rv0053	Cholesterol.rep3	C	0	1	0	1	1
Rv0053	Glycerol.rep1	G	0	1	1	1	1
Rv0053	Glycerol.rep2	G	0	1	0	1	1
Rv0055	Cholesterol.rep1	C	0	1	0	1	1
Rv0055	Cholesterol.rep2	C	0	1	0	1	1
Rv0055	Cholesterol.rep3	C	0	1	0	1	1
Rv0055	Glycerol.rep1	G	0	1	0	1	1
Rv0055	Glycerol.rep2	G	0	1	54	1	1
Rv0056	Cholesterol.rep1	C	0.651946	6	87	1.91927	0.319879
Rv0056	Cholesterol.rep2	C	0.509816	6	29	1.66498	0.277497
Rv0056	Cholesterol.rep3	C	0.0594323	6	93	1.06123	0.176872
Rv0056	Glycerol.rep1	G	0.890365	6	135	2.43602	0.406003
Rv0056	Glycerol.rep2	G	1.26474	6	272	3.54219	0.590365
Rv0057	Cholesterol.rep1	C	1.45933	7	442	4.30308	0.614726
Rv0057	Cholesterol.rep2	C	1.0807	7	260	2.94675	0.420964
Rv0057	Cholesterol.rep3	C	1.14301	7	653	3.13618	0.448026
Rv0057	Glycerol.rep1	G	1.54069	7	366	4.66782	0.666832
Rv0057	Glycerol.rep2	G	1.5116	7	612	4.53398	0.647711
Rv0059	Cholesterol.rep1	C	2.59261	18	1830	13.3646	0.742477
Rv0059	Cholesterol.rep2	C	2.0909	18	1126	8.09217	0.449565
Rv0059	Cholesterol.rep3	C	1.83051	18	1130	6.23705	0.346503
Rv0059	Glycerol.rep1	G	2.1238	18	1861	8.36287	0.464604
Rv0059	Glycerol.rep2	G	2.21714	18	3034	9.18101	0.510056
Rv0060	Cholesterol.rep1	C	0	1	88	1	1
Rv0060	Cholesterol.rep2	C	0	1	108	1	1
Rv0060	Cholesterol.rep3	C	0	1	0	1	1
Rv0060	Glycerol.rep1	G	0	1	126	1	1
Rv0060	Glycerol.rep2	G	0	1	126	1	1
Rv0061	Cholesterol.rep1	C	1.25093	4	470	3.4936	0.873401
Rv0061	Cholesterol.rep2	C	0.913983	4	63	2.49424	0.62356
Rv0061	Cholesterol.rep3	C	1.24401	4	367	3.46948	0.867371
Rv0061	Glycerol.rep1	G	0.720963	4	174	2.05641	0.514103
Rv0061	Glycerol.rep2	G	0.517541	4	547	1.6779	0.419474
Rv0062	Cholesterol.rep1	C	2.39453	19	1149	10.9631	0.577005
Rv0062	Cholesterol.rep2	C	2.16827	19	747	8.74314	0.460165
Rv0062	Cholesterol.rep3	C	1.96126	19	1508	7.1083	0.374121
Rv0062	Glycerol.rep1	G	2.11679	19	1352	8.30444	0.437076
Rv0062	Glycerol.rep2	G	2.6179	19	2579	13.7069	0.721415
Rv0063	Cholesterol.rep1	C	1.13885	20	4830	3.12318	0.156159
Rv0063	Cholesterol.rep2	C	0.907619	20	5913	2.47841	0.123921
Rv0063	Cholesterol.rep3	C	0.723976	20	10368	2.06262	0.103131
Rv0063	Glycerol.rep1	G	2.3828	20	2498	10.8352	0.541762
Rv0063	Glycerol.rep2	G	2.59953	20	3627	13.4573	0.672867
Rv0064	Cholesterol.rep1	C	2.82555	44	1667	16.8702	0.383413
Rv0064	Cholesterol.rep2	C	2.85876	44	2187	17.4398	0.39636
Rv0064	Cholesterol.rep3	C	2.46086	44	1270	11.7149	0.266247
Rv0064	Glycerol.rep1	G	2.74409	44	1691	15.5505	0.35342
Rv0064	Glycerol.rep2	G	2.97745	44	3381	19.6377	0.44631
Rv0065	Cholesterol.rep1	C	0.937174	5	174	2.55276	0.510552
Rv0065	Cholesterol.rep2	C	0.822464	5	409	2.2761	0.45522
Rv0065	Cholesterol.rep3	C	0.400934	5	515	1.49322	0.298644
Rv0065	Glycerol.rep1	G	0.415413	5	288	1.515	0.302999
Rv0065	Glycerol.rep2	G	0.85605	5	355	2.35385	0.470769
Rv0066c	Cholesterol.rep1	C	0	1	0	1	1
Rv0066c	Cholesterol.rep2	C	0	1	0	1	1
Rv0066c	Cholesterol.rep3	C	0	1	0	1	1
Rv0066c	Glycerol.rep1	G	0	1	0	1	1
Rv0066c	Glycerol.rep2	G	0	1	12	1	1
Rv0067c	Cholesterol.rep1	C	0	5	180	1	0.2
Rv0067c	Cholesterol.rep2	C	0.692264	5	119	1.99823	0.399647
Rv0067c	Cholesterol.rep3	C	0.636965	5	181	1.89073	0.378147
Rv0067c	Glycerol.rep1	G	0	5	133	1	0.2
Rv0067c	Glycerol.rep2	G	0.732218	5	291	2.07969	0.415938
Rv0068	Cholesterol.rep1	C	0.398832	9	1054	1.49008	0.165565
Rv0068	Cholesterol.rep2	C	1.15809	9	758	3.18385	0.353761
Rv0068	Cholesterol.rep3	C	1.53911	9	923	4.66044	0.517827
Rv0068	Glycerol.rep1	G	0.591057	9	856	1.8059	0.200655
Rv0068	Glycerol.rep2	G	1.20316	9	618	3.33064	0.370071
Rv0069c	Cholesterol.rep1	C	0.0634878	8	17350	1.06555	0.133193
Rv0069c	Cholesterol.rep2	C	0.00413078	8	48791	1.00414	0.125517
Rv0069c	Cholesterol.rep3	C	0	8	102013	1	0.125
Rv0069c	Glycerol.rep1	G	0.244465	8	1924	1.27694	0.159617
Rv0069c	Glycerol.rep2	G	0.92067	8	673	2.51097	0.313871
Rv0070c	Cholesterol.rep1	C	1.58459	14	752	4.87731	0.348379
Rv0070c	Cholesterol.rep2	C	1.58472	14	603	4.87794	0.348424
Rv0070c	Cholesterol.rep3	C	1.67779	14	562	5.35373	0.38241
Rv0070c	Glycerol.rep1	G	1.56297	14	714	4.77298	0.340927
Rv0070c	Glycerol.rep2	G	1.71963	14	1366	5.58245	0.398747
Rv0071	Cholesterol.rep1	C	1.08058	6	1599	2.94639	0.491066
Rv0071	Cholesterol.rep2	C	0.986093	6	1220	2.68074	0.44679
Rv0071	Cholesterol.rep3	C	0.543547	6	1234	1.72211	0.287018
Rv0071	Glycerol.rep1	G	1.20983	6	1742	3.35292	0.55882
Rv0071	Glycerol.rep2	G	1.14571	6	1448	3.14467	0.524111
Rv0072	Cholesterol.rep1	C	1.97735	14	1593	7.22355	0.515968
Rv0072	Cholesterol.rep2	C	1.99647	14	834	7.36305	0.525932
Rv0072	Cholesterol.rep3	C	1.26156	14	1847	3.53093	0.25221
Rv0072	Glycerol.rep1	G	1.74861	14	1282	5.74661	0.410472
Rv0072	Glycerol.rep2	G	1.90099	14	2619	6.6925	0.478036
Rv0073	Cholesterol.rep1	C	2.09845	16	1778	8.1535	0.509593
Rv0073	Cholesterol.rep2	C	2.15995	16	1083	8.67071	0.54192
Rv0073	Cholesterol.rep3	C	1.67274	16	657	5.32675	0.332922
Rv0073	Glycerol.rep1	G	1.98005	16	1856	7.24312	0.452695
Rv0073	Glycerol.rep2	G	2.40612	16	3412	11.0909	0.693181
Rv0074	Cholesterol.rep1	C	1.95191	16	480	7.04211	0.440132
Rv0074	Cholesterol.rep2	C	2.0617	16	604	7.85928	0.491205
Rv0074	Cholesterol.rep3	C	1.72281	16	596	5.60024	0.350015
Rv0074	Glycerol.rep1	G	1.73558	16	684	5.67221	0.354513
Rv0074	Glycerol.rep2	G	1.94326	16	1238	6.98151	0.436344
Rv0075	Cholesterol.rep1	C	2.24863	22	1878	9.47477	0.430671
Rv0075	Cholesterol.rep2	C	2.37277	22	1269	10.727	0.487592
Rv0075	Cholesterol.rep3	C	2.34983	22	2235	10.4838	0.476536
Rv0075	Glycerol.rep1	G	2.3605	22	1917	10.5963	0.48165
Rv0075	Glycerol.rep2	G	2.55792	22	2736	12.9089	0.586767
Rv0076c	Cholesterol.rep1	C	0.742577	3	154	2.10134	0.700448
Rv0076c	Cholesterol.rep2	C	0.314211	3	173	1.36918	0.456393
Rv0076c	Cholesterol.rep3	C	0.0452978	3	388	1.04634	0.34878
Rv0076c	Glycerol.rep1	G	0.476411	3	180	1.61028	0.536761
Rv0076c	Glycerol.rep2	G	0.874415	3	292	2.39747	0.799157
Rv0077c	Cholesterol.rep1	C	1.74832	12	845	5.74496	0.478746
Rv0077c	Cholesterol.rep2	C	1.80645	12	434	6.0888	0.5074
Rv0077c	Cholesterol.rep3	C	1.56511	12	1074	4.78322	0.398601
Rv0077c	Glycerol.rep1	G	1.88707	12	1034	6.60002	0.550002
Rv0077c	Glycerol.rep2	G	1.94361	12	1487	6.98391	0.581993
Rv0078	Cholesterol.rep1	C	0	5	62	1	0.2
Rv0078	Cholesterol.rep2	C	0.0586592	5	189	1.06041	0.212083
Rv0078	Cholesterol.rep3	C	0.893879	5	147	2.44459	0.488919
Rv0078	Glycerol.rep1	G	0.799178	5	99	2.22371	0.444743
Rv0078	Glycerol.rep2	G	0.953029	5	49	2.59355	0.518711
Rv0078A	Cholesterol.rep1	C	1.18679	9	385	3.27656	0.364063
Rv0078A	Cholesterol.rep2	C	1.75544	9	380	5.78596	0.642885
Rv0078A	Cholesterol.rep3	C	0.345656	9	178	1.41292	0.156991
Rv0078A	Glycerol.rep1	G	1.56878	9	809	4.80079	0.533421
Rv0078A	Glycerol.rep2	G	1.65904	9	697	5.25426	0.583807
Rv0079	Cholesterol.rep1	C	1.73709	12	1440	5.68079	0.473399
Rv0079	Cholesterol.rep2	C	1.76482	12	1302	5.84052	0.48671
Rv0079	Cholesterol.rep3	C	1.15356	12	1950	3.16945	0.264121
Rv0079	Glycerol.rep1	G	1.54648	12	1937	4.6949	0.391242
Rv0079	Glycerol.rep2	G	1.75402	12	2645	5.77777	0.481481
Rv0080	Cholesterol.rep1	C	0.601302	4	468	1.82449	0.456123
Rv0080	Cholesterol.rep2	C	0.425294	4	861	1.53004	0.38251
Rv0080	Cholesterol.rep3	C	0.627801	4	565	1.87349	0.468372
Rv0080	Glycerol.rep1	G	0.345655	4	584	1.41292	0.353229
Rv0080	Glycerol.rep2	G	0.645329	4	1057	1.90662	0.476654
Rv0081	Cholesterol.rep1	C	1.26746	5	628	3.55183	0.710366
Rv0081	Cholesterol.rep2	C	1.32875	5	482	3.77631	0.755261
Rv0081	Cholesterol.rep3	C	0.847937	5	401	2.33483	0.466965
Rv0081	Glycerol.rep1	G	1.49518	5	714	4.46012	0.892024
Rv0081	Glycerol.rep2	G	1.4118	5	1308	4.10332	0.820663
Rv0082	Cholesterol.rep1	C	0.633685	4	331	1.88454	0.471136
Rv0082	Cholesterol.rep2	C	1.23844	4	261	3.45023	0.862557
Rv0082	Cholesterol.rep3	C	1.07662	4	322	2.93476	0.733689
Rv0082	Glycerol.rep1	G	1.10775	4	564	3.02755	0.756887
Rv0082	Glycerol.rep2	G	1.17834	4	467	3.24897	0.812242
Rv0083	Cholesterol.rep1	C	2.36787	19	1047	10.6747	0.561825
Rv0083	Cholesterol.rep2	C	2.5402	19	806	12.6822	0.667486
Rv0083	Cholesterol.rep3	C	1.71642	19	863	5.56455	0.292871
Rv0083	Glycerol.rep1	G	2.23774	19	1262	9.37216	0.493272
Rv0083	Glycerol.rep2	G	2.4725	19	3110	11.8521	0.623792
Rv0084	Cholesterol.rep1	C	0.889711	8	142	2.43443	0.304303
Rv0084	Cholesterol.rep2	C	1.27616	8	194	3.58284	0.447855
Rv0084	Cholesterol.rep3	C	1.32639	8	462	3.76743	0.470929
Rv0084	Glycerol.rep1	G	1.258	8	602	3.51837	0.439796
Rv0084	Glycerol.rep2	G	1.65833	8	839	5.25053	0.656317
Rv0085	Cholesterol.rep1	C	0.68992	2	137	1.99356	0.996778
Rv0085	Cholesterol.rep2	C	0.158411	2	54	1.17165	0.585824
Rv0085	Cholesterol.rep3	C	0.160681	2	53	1.17431	0.587155
Rv0085	Glycerol.rep1	G	0.0639617	2	85	1.06605	0.533026
Rv0085	Glycerol.rep2	G	0.568104	2	188	1.76492	0.882459
Rv0086	Cholesterol.rep1	C	1.39963	11	331	4.05369	0.368517
Rv0086	Cholesterol.rep2	C	1.16656	11	157	3.21094	0.291903
Rv0086	Cholesterol.rep3	C	1.0764	11	93	2.9341	0.266737
Rv0086	Glycerol.rep1	G	1.09695	11	163	2.99503	0.272275
Rv0086	Glycerol.rep2	G	1.90908	11	291	6.74686	0.613351
Rv0087	Cholesterol.rep1	C	0.863744	9	129	2.37202	0.263558
Rv0087	Cholesterol.rep2	C	1.08808	9	124	2.96856	0.32984
Rv0087	Cholesterol.rep3	C	0.0250627	9	262	1.02538	0.113931
Rv0087	Glycerol.rep1	G	1.0239	9	264	2.78403	0.309336
Rv0087	Glycerol.rep2	G	1.70173	9	564	5.48344	0.609271
Rv0088	Cholesterol.rep1	C	1.02253	4	317	2.78022	0.695056
Rv0088	Cholesterol.rep2	C	1.12099	4	43	3.0679	0.766975
Rv0088	Cholesterol.rep3	C	0.715254	4	300	2.04471	0.511177
Rv0088	Glycerol.rep1	G	1.01599	4	187	2.7621	0.690525
Rv0088	Glycerol.rep2	G	0.914991	4	217	2.49675	0.624188
Rv0089	Cholesterol.rep1	C	1.61564	10	719	5.03111	0.503111
Rv0089	Cholesterol.rep2	C	1.36801	10	361	3.92755	0.392755
Rv0089	Cholesterol.rep3	C	0.859953	10	266	2.36305	0.236305
Rv0089	Glycerol.rep1	G	1.6529	10	283	5.22213	0.522213
Rv0089	Glycerol.rep2	G	1.848	10	864	6.34714	0.634714
Rv0090	Cholesterol.rep1	C	1.89754	9	380	6.66947	0.741052
Rv0090	Cholesterol.rep2	C	1.76398	9	440	5.83562	0.648402
Rv0090	Cholesterol.rep3	C	0.983679	9	430	2.67428	0.297142
Rv0090	Glycerol.rep1	G	1.38205	9	561	3.98307	0.442563
Rv0090	Glycerol.rep2	G	1.96992	9	957	7.17008	0.796676
Rv0091	Cholesterol.rep1	C	1.72515	9	1254	5.61338	0.623709
Rv0091	Cholesterol.rep2	C	1.49758	9	561	4.47084	0.49676
Rv0091	Cholesterol.rep3	C	1.08915	9	652	2.97174	0.330194
Rv0091	Glycerol.rep1	G	1.63871	9	1437	5.14855	0.572061
Rv0091	Glycerol.rep2	G	1.40764	9	2177	4.0863	0.454033
Rv0092	Cholesterol.rep1	C	2.39404	24	1022	10.9577	0.456571
Rv0092	Cholesterol.rep2	C	2.04868	24	658	7.75764	0.323235
Rv0092	Cholesterol.rep3	C	2.05911	24	714	7.83896	0.326623
Rv0092	Glycerol.rep1	G	2.63636	24	1915	13.9623	0.581761
Rv0092	Glycerol.rep2	G	2.59869	24	2559	13.4461	0.560253
Rv0093c	Cholesterol.rep1	C	0.4346	6	35	1.54434	0.257391
Rv0093c	Cholesterol.rep2	C	1.24624	6	255	3.47724	0.57954
Rv0093c	Cholesterol.rep3	C	0.614443	6	180	1.84863	0.308104
Rv0093c	Glycerol.rep1	G	0.73954	6	276	2.09497	0.349162
Rv0093c	Glycerol.rep2	G	0.908533	6	239	2.48068	0.413447
Rv0094c	Cholesterol.rep1	C	2.22697	14	589	9.27175	0.662268
Rv0094c	Cholesterol.rep2	C	1.97005	14	373	7.17105	0.512218
Rv0094c	Cholesterol.rep3	C	2.14227	14	531	8.51877	0.608483
Rv0094c	Glycerol.rep1	G	2.23342	14	560	9.33173	0.666552
Rv0094c	Glycerol.rep2	G	2.45675	14	953	11.6668	0.833343
Rv0095c	Cholesterol.rep1	C	0.906233	5	245	2.47498	0.494996
Rv0095c	Cholesterol.rep2	C	0.632511	5	182	1.88233	0.376466
Rv0095c	Cholesterol.rep3	C	0.583803	5	292	1.79284	0.358569
Rv0095c	Glycerol.rep1	G	0.872058	5	404	2.39183	0.478366
Rv0095c	Glycerol.rep2	G	0.529389	5	188	1.69789	0.339579
Rv0096	Cholesterol.rep1	C	2.38055	28	1525	10.8109	0.386103
Rv0096	Cholesterol.rep2	C	2.20427	28	1979	9.06359	0.3237
Rv0096	Cholesterol.rep3	C	1.91861	28	2079	6.81151	0.243268
Rv0096	Glycerol.rep1	G	2.06508	28	1790	7.88595	0.281641
Rv0096	Glycerol.rep2	G	2.37035	28	4056	10.7011	0.382182
Rv0097	Cholesterol.rep1	C	1.48443	18	562	4.41245	0.245136
Rv0097	Cholesterol.rep2	C	1.77913	18	710	5.9247	0.32915
Rv0097	Cholesterol.rep3	C	1.18269	18	749	3.26315	0.181286
Rv0097	Glycerol.rep1	G	1.97586	18	1733	7.21278	0.40071
Rv0097	Glycerol.rep2	G	1.80602	18	1807	6.08618	0.338121
Rv0098	Cholesterol.rep1	C	1.47918	8	572	4.38935	0.548669
Rv0098	Cholesterol.rep2	C	0.681941	8	87	1.97771	0.247214
Rv0098	Cholesterol.rep3	C	0.494632	8	97	1.6399	0.204987
Rv0098	Glycerol.rep1	G	0.745454	8	124	2.1074	0.263425
Rv0098	Glycerol.rep2	G	1.65585	8	289	5.23754	0.654692
Rv0099	Cholesterol.rep1	C	1.68636	14	464	5.39978	0.385699
Rv0099	Cholesterol.rep2	C	1.79045	14	488	5.99214	0.42801
Rv0099	Cholesterol.rep3	C	1.38301	14	355	3.9869	0.284779
Rv0099	Glycerol.rep1	G	1.61947	14	413	5.05042	0.360744
Rv0099	Glycerol.rep2	G	2.22164	14	791	9.22245	0.658747
Rv0100	Cholesterol.rep1	C	0	2	169	1	0.5
Rv0100	Cholesterol.rep2	C	0.668672	2	59	1.95164	0.975822
Rv0100	Cholesterol.rep3	C	0	2	2	1	0.5
Rv0100	Glycerol.rep1	G	0.672743	2	303	1.95961	0.979803
Rv0100	Glycerol.rep2	G	0	2	94	1	0.5
Rv0101	Cholesterol.rep1	C	2.54479	71	5878	12.7405	0.179444
Rv0101	Cholesterol.rep2	C	1.76887	71	10873	5.86421	0.0825945
Rv0101	Cholesterol.rep3	C	1.05006	71	17528	2.85782	0.040251
Rv0101	Glycerol.rep1	G	3.44668	71	5983	31.3959	0.442195
Rv0101	Glycerol.rep2	G	3.53675	71	8242	34.355	0.483874
Rv0103c	Cholesterol.rep1	C	2.36832	25	1876	10.6794	0.427177
Rv0103c	Cholesterol.rep2	C	2.7113	25	2147	15.0489	0.601954
Rv0103c	Cholesterol.rep3	C	2.21017	25	2128	9.11725	0.36469
Rv0103c	Glycerol.rep1	G	2.36794	25	2346	10.6754	0.427016
Rv0103c	Glycerol.rep2	G	2.63132	25	3812	13.8921	0.555682
Rv0104	Cholesterol.rep1	C	2.41761	23	1433	11.219	0.487782
Rv0104	Cholesterol.rep2	C	2.33738	23	1800	10.3541	0.450177
Rv0104	Cholesterol.rep3	C	2.13766	23	1325	8.47953	0.368675
Rv0104	Glycerol.rep1	G	2.47039	23	1594	11.8271	0.514222
Rv0104	Glycerol.rep2	G	2.58544	23	4238	13.2691	0.576919
Rv0105c	Cholesterol.rep1	C	0	3	234	1	0.333333
Rv0105c	Cholesterol.rep2	C	0.637756	3	370	1.89223	0.630743
Rv0105c	Cholesterol.rep3	C	0.122448	3	377	1.13026	0.376753
Rv0105c	Glycerol.rep1	G	0	3	179	1	0.333333
Rv0105c	Glycerol.rep2	G	0.383241	3	400	1.46703	0.489011
Rv0106	Cholesterol.rep1	C	0.75959	9	215	2.1374	0.237489
Rv0106	Cholesterol.rep2	C	1.71094	9	367	5.53418	0.614908
Rv0106	Cholesterol.rep3	C	1.47578	9	367	4.37444	0.486049
Rv0106	Glycerol.rep1	G	1.71948	9	254	5.5816	0.620178
Rv0106	Glycerol.rep2	G	1.64722	9	1038	5.19252	0.576947
Rv0107c	Cholesterol.rep1	C	2.4454	38	3079	11.5351	0.303556
Rv0107c	Cholesterol.rep2	C	2.95128	38	2115	19.1304	0.503431
Rv0107c	Cholesterol.rep3	C	2.68009	38	2873	14.5865	0.383854
Rv0107c	Glycerol.rep1	G	2.63937	38	3157	14.0044	0.368537
Rv0107c	Glycerol.rep2	G	3.02208	38	5140	20.534	0.540369
Rv0108c	Cholesterol.rep1	C	0.111474	2	85	1.11792	0.558962
Rv0108c	Cholesterol.rep2	C	0.337061	2	199	1.40083	0.700413
Rv0108c	Cholesterol.rep3	C	0.401938	2	253	1.49472	0.74736
Rv0108c	Glycerol.rep1	G	0	2	261	1	0.5
Rv0108c	Glycerol.rep2	G	0.612318	2	232	1.8447	0.922351
Rv0109	Cholesterol.rep1	C	1.00229	15	871	2.72451	0.181634
Rv0109	Cholesterol.rep2	C	1.28224	15	569	3.60471	0.240314
Rv0109	Cholesterol.rep3	C	1.93473	15	598	6.92215	0.461476
Rv0109	Glycerol.rep1	G	0.891563	15	561	2.43894	0.162596
Rv0109	Glycerol.rep2	G	1.10199	15	1871	3.01015	0.200677
Rv0110	Cholesterol.rep1	C	2.02403	11	1599	7.56877	0.68807
Rv0110	Cholesterol.rep2	C	1.59506	11	2994	4.92861	0.448056
Rv0110	Cholesterol.rep3	C	1.44532	11	2893	4.24323	0.385748
Rv0110	Glycerol.rep1	G	1.96348	11	3004	7.1241	0.647645
Rv0110	Glycerol.rep2	G	2.1123	11	4007	8.26723	0.751566
Rv0111	Cholesterol.rep1	C	2.58233	31	4188	13.2279	0.426706
Rv0111	Cholesterol.rep2	C	2.62977	31	5406	13.8706	0.447438
Rv0111	Cholesterol.rep3	C	2.40274	31	4770	11.0534	0.356561
Rv0111	Glycerol.rep1	G	2.44771	31	2045	11.5618	0.372961
Rv0111	Glycerol.rep2	G	2.82119	31	3149	16.7968	0.541831
Rv0112	Cholesterol.rep1	C	1.35681	10	187	3.88378	0.388378
Rv0112	Cholesterol.rep2	C	0.875379	10	192	2.39978	0.239978
Rv0112	Cholesterol.rep3	C	0.562335	10	4	1.75477	0.175477
Rv0112	Glycerol.rep1	G	0.185908	10	196	1.20431	0.120431
Rv0112	Glycerol.rep2	G	1.40909	10	197	4.09222	0.409222
Rv0113	Cholesterol.rep1	C	0.0896596	4	388	1.0938	0.27345
Rv0113	Cholesterol.rep2	C	0.149995	4	29	1.16183	0.290457
Rv0113	Cholesterol.rep3	C	0	4	14	1	0.25
Rv0113	Glycerol.rep1	G	0	4	154	1	0.25
Rv0113	Glycerol.rep2	G	1.00041	4	668	2.7194	0.679851
Rv0114	Cholesterol.rep1	C	1.32519	9	341	3.76289	0.418099
Rv0114	Cholesterol.rep2	C	1.46442	9	618	4.32502	0.480557
Rv0114	Cholesterol.rep3	C	1.09612	9	383	2.99254	0.332504
Rv0114	Glycerol.rep1	G	0.654838	9	322	1.92483	0.21387
Rv0114	Glycerol.rep2	G	1.1015	9	723	3.00867	0.334296
Rv0115	Cholesterol.rep1	C	1.99554	17	1155	7.35619	0.432717
Rv0115	Cholesterol.rep2	C	2.19659	17	809	8.99426	0.529074
Rv0115	Cholesterol.rep3	C	1.37341	17	586	3.94878	0.232281
Rv0115	Glycerol.rep1	G	2.00365	17	1584	7.41604	0.436238
Rv0115	Glycerol.rep2	G	2.27279	17	1833	9.7064	0.570965
Rv0116c	Cholesterol.rep1	C	2.00631	17	919	7.43581	0.437401
Rv0116c	Cholesterol.rep2	C	1.96985	17	718	7.16963	0.421743
Rv0116c	Cholesterol.rep3	C	1.80963	17	659	6.10818	0.359305
Rv0116c	Glycerol.rep1	G	1.99124	17	731	7.32463	0.430861
Rv0116c	Glycerol.rep2	G	2.46428	17	1721	11.755	0.691472
Rv0117	Cholesterol.rep1	C	1.41202	10	393	4.10422	0.410422
Rv0117	Cholesterol.rep2	C	1.50239	10	132	4.4924	0.44924
Rv0117	Cholesterol.rep3	C	0.599504	10	113	1.82121	0.182121
Rv0117	Glycerol.rep1	G	0.967189	10	489	2.63054	0.263054
Rv0117	Glycerol.rep2	G	2.01725	10	448	7.51759	0.751759
Rv0118c	Cholesterol.rep1	C	1.41544	13	513	4.11828	0.316791
Rv0118c	Cholesterol.rep2	C	1.92262	13	500	6.83887	0.526067
Rv0118c	Cholesterol.rep3	C	1.70433	13	941	5.4977	0.4229
Rv0118c	Glycerol.rep1	G	1.53736	13	804	4.65228	0.357868
Rv0118c	Glycerol.rep2	G	1.78345	13	1199	5.95032	0.457717
Rv0119	Cholesterol.rep1	C	0	1	0	1	1
Rv0119	Cholesterol.rep2	C	0	1	3	1	1
Rv0119	Cholesterol.rep3	C	0	1	1	1	1
Rv0119	Glycerol.rep1	G	0	1	1	1	1
Rv0119	Glycerol.rep2	G	0	1	0	1	1
Rv0120c	Cholesterol.rep1	C	1.60097	13	302	4.95785	0.381373
Rv0120c	Cholesterol.rep2	C	0.724591	13	367	2.06389	0.158761
Rv0120c	Cholesterol.rep3	C	1.17618	13	230	3.24195	0.249381
Rv0120c	Glycerol.rep1	G	1.3038	13	340	3.68328	0.283329
Rv0120c	Glycerol.rep2	G	1.67373	13	1091	5.332	0.410153
Rv0121c	Cholesterol.rep1	C	0.944236	6	229	2.57085	0.428475
Rv0121c	Cholesterol.rep2	C	1.24713	6	59	3.48034	0.580056
Rv0121c	Cholesterol.rep3	C	1.10409	6	483	3.01647	0.502745
Rv0121c	Glycerol.rep1	G	0.241196	6	282	1.27277	0.212128
Rv0121c	Glycerol.rep2	G	1.49081	6	692	4.4407	0.740116
Rv0122	Cholesterol.rep1	C	1.27888	6	123	3.59263	0.598772
Rv0122	Cholesterol.rep2	C	0.030706	6	206	1.03118	0.171864
Rv0122	Cholesterol.rep3	C	0.0488681	6	236	1.05008	0.175014
Rv0122	Glycerol.rep1	G	0.434922	6	356	1.54484	0.257474
Rv0122	Glycerol.rep2	G	0.84184	6	151	2.32063	0.386772
Rv0123	Cholesterol.rep1	C	0	1	98	1	1
Rv0123	Cholesterol.rep2	C	0	1	1	1	1
Rv0123	Cholesterol.rep3	C	0	1	0	1	1
Rv0123	Glycerol.rep1	G	0	1	70	1	1
Rv0123	Glycerol.rep2	G	0	1	143	1	1
Rv0124	Cholesterol.rep1	C	1.52134	8	271	4.57837	0.572296
Rv0124	Cholesterol.rep2	C	1.57406	8	85	4.82618	0.603273
Rv0124	Cholesterol.rep3	C	1.30069	8	250	3.67184	0.45898
Rv0124	Glycerol.rep1	G	1.33421	8	498	3.79698	0.474622
Rv0124	Glycerol.rep2	G	1.52455	8	758	4.59308	0.574134
Rv0125	Cholesterol.rep1	C	1.12949	9	282	3.09407	0.343786
Rv0125	Cholesterol.rep2	C	1.53517	9	388	4.64212	0.515791
Rv0125	Cholesterol.rep3	C	0.947537	9	203	2.57935	0.286594
Rv0125	Glycerol.rep1	G	1.43394	9	240	4.1952	0.466134
Rv0125	Glycerol.rep2	G	1.78132	9	780	5.93767	0.659741
Rv0126	Cholesterol.rep1	C	1.28828	16	177	3.62654	0.226659
Rv0126	Cholesterol.rep2	C	1.57765	16	114	4.84355	0.302722
Rv0126	Cholesterol.rep3	C	0.670143	16	253	1.95452	0.122157
Rv0126	Glycerol.rep1	G	0	16	33	1	0.0625
Rv0126	Glycerol.rep2	G	0.799912	16	160	2.22534	0.139084
Rv0127	Cholesterol.rep1	C	0	1	0	1	1
Rv0127	Cholesterol.rep2	C	0	1	0	1	1
Rv0127	Cholesterol.rep3	C	0	1	0	1	1
Rv0127	Glycerol.rep1	G	0	1	0	1	1
Rv0127	Glycerol.rep2	G	0	1	139	1	1
Rv0128	Cholesterol.rep1	C	2.27184	18	1095	9.69719	0.538733
Rv0128	Cholesterol.rep2	C	2.12991	18	751	8.41408	0.467449
Rv0128	Cholesterol.rep3	C	1.94528	18	1709	6.99562	0.388645
Rv0128	Glycerol.rep1	G	2.34025	18	1572	10.3839	0.576882
Rv0128	Glycerol.rep2	G	2.19554	18	3248	8.98483	0.499157
Rv0129c	Cholesterol.rep1	C	2.0512	13	3881	7.77723	0.598248
Rv0129c	Cholesterol.rep2	C	1.43971	13	355	4.21949	0.324576
Rv0129c	Cholesterol.rep3	C	1.32035	13	588	3.74472	0.288056
Rv0129c	Glycerol.rep1	G	1.06361	13	78	2.89681	0.222832
Rv0129c	Glycerol.rep2	G	2.06039	13	730	7.84902	0.603771
Rv0130	Cholesterol.rep1	C	0.726708	4	136	2.06826	0.517065
Rv0130	Cholesterol.rep2	C	0.794268	4	34	2.21282	0.553205
Rv0130	Cholesterol.rep3	C	0	4	1	1	0.25
Rv0130	Glycerol.rep1	G	0.384543	4	31	1.46894	0.367236
Rv0130	Glycerol.rep2	G	1.13452	4	197	3.10967	0.777419
Rv0131c	Cholesterol.rep1	C	2.06929	16	353	7.91919	0.494949
Rv0131c	Cholesterol.rep2	C	2.06778	16	497	7.90723	0.494202
Rv0131c	Cholesterol.rep3	C	1.50865	16	480	4.52061	0.282538
Rv0131c	Glycerol.rep1	G	1.87885	16	889	6.54598	0.409124
Rv0131c	Glycerol.rep2	G	2.39762	16	1302	10.997	0.68731
Rv0132c	Cholesterol.rep1	C	1.85247	12	1891	6.37558	0.531298
Rv0132c	Cholesterol.rep2	C	2.06739	12	1156	7.90421	0.658684
Rv0132c	Cholesterol.rep3	C	1.66149	12	1253	5.26716	0.43893
Rv0132c	Glycerol.rep1	G	1.91459	12	1419	6.78413	0.565344
Rv0132c	Glycerol.rep2	G	2.01168	12	2084	7.47584	0.622987
Rv0133	Cholesterol.rep1	C	1.59122	7	1090	4.90972	0.701388
Rv0133	Cholesterol.rep2	C	1.67759	7	597	5.35266	0.764666
Rv0133	Cholesterol.rep3	C	1.21809	7	1279	3.38073	0.482962
Rv0133	Glycerol.rep1	G	1.27799	7	1022	3.58941	0.512772
Rv0133	Glycerol.rep2	G	1.68978	7	2220	5.41828	0.774039
Rv0134	Cholesterol.rep1	C	1.58474	11	556	4.878	0.443454
Rv0134	Cholesterol.rep2	C	2.10375	11	629	8.19681	0.745165
Rv0134	Cholesterol.rep3	C	1.55016	11	457	4.71221	0.428383
Rv0134	Glycerol.rep1	G	1.64981	11	1537	5.20598	0.473271
Rv0134	Glycerol.rep2	G	1.95962	11	2006	7.09661	0.645146
Rv0135c	Cholesterol.rep1	C	0.811306	7	141	2.25084	0.321549
Rv0135c	Cholesterol.rep2	C	0.990657	7	113	2.693	0.384715
Rv0135c	Cholesterol.rep3	C	0.970449	7	536	2.63913	0.377018
Rv0135c	Glycerol.rep1	G	1.23729	7	836	3.44625	0.492322
Rv0135c	Glycerol.rep2	G	1.66115	7	1429	5.26537	0.752196
Rv0136	Cholesterol.rep1	C	2.26881	19	1335	9.66787	0.508835
Rv0136	Cholesterol.rep2	C	2.2491	19	879	9.47916	0.498903
Rv0136	Cholesterol.rep3	C	1.75271	19	1662	5.77023	0.303696
Rv0136	Glycerol.rep1	G	1.80748	19	1755	6.09505	0.320792
Rv0136	Glycerol.rep2	G	2.37887	19	2705	10.7927	0.568038
Rv0137c	Cholesterol.rep1	C	1.10547	8	216	3.02065	0.377582
Rv0137c	Cholesterol.rep2	C	1.70329	8	215	5.49197	0.686497
Rv0137c	Cholesterol.rep3	C	1.41599	8	297	4.12055	0.515069
Rv0137c	Glycerol.rep1	G	1.72519	8	400	5.6136	0.7017
Rv0137c	Glycerol.rep2	G	1.46497	8	909	4.32742	0.540927
Rv0138	Cholesterol.rep1	C	1.73661	7	1289	5.67804	0.811149
Rv0138	Cholesterol.rep2	C	1.49489	7	1182	4.45884	0.636977
Rv0138	Cholesterol.rep3	C	1.27499	7	968	3.57865	0.511236
Rv0138	Glycerol.rep1	G	1.08558	7	2154	2.96115	0.423022
Rv0138	Glycerol.rep2	G	1.58493	7	2152	4.87897	0.696996
Rv0139	Cholesterol.rep1	C	2.02791	11	1530	7.59822	0.690748
Rv0139	Cholesterol.rep2	C	1.84035	11	1746	6.29874	0.572613
Rv0139	Cholesterol.rep3	C	1.68141	11	2623	5.37313	0.488466
Rv0139	Glycerol.rep1	G	1.94153	11	2891	6.96942	0.633584
Rv0139	Glycerol.rep2	G	1.97258	11	4030	7.1892	0.653564
Rv0140	Cholesterol.rep1	C	1.39127	11	1678	4.01994	0.365449
Rv0140	Cholesterol.rep2	C	1.51094	11	1586	4.53101	0.41191
Rv0140	Cholesterol.rep3	C	1.11593	11	943	3.05242	0.277492
Rv0140	Glycerol.rep1	G	1.3652	11	1128	3.91649	0.356045
Rv0140	Glycerol.rep2	G	1.9054	11	2582	6.72209	0.611099
Rv0141c	Cholesterol.rep1	C	0.850624	5	336	2.34111	0.468221
Rv0141c	Cholesterol.rep2	C	0.569826	5	523	1.76796	0.353592
Rv0141c	Cholesterol.rep3	C	0.293783	5	371	1.34149	0.268298
Rv0141c	Glycerol.rep1	G	0.926738	5	418	2.52626	0.505251
Rv0141c	Glycerol.rep2	G	1.19171	5	654	3.2927	0.65854
Rv0142	Cholesterol.rep1	C	1.41179	6	47	4.10331	0.683886
Rv0142	Cholesterol.rep2	C	1.04907	6	253	2.85499	0.475831
Rv0142	Cholesterol.rep3	C	1.04503	6	121	2.84349	0.473915
Rv0142	Glycerol.rep1	G	1.34261	6	341	3.82902	0.63817
Rv0142	Glycerol.rep2	G	1.53198	6	845	4.62733	0.771221
Rv0143c	Cholesterol.rep1	C	1.94573	22	3028	6.99874	0.318125
Rv0143c	Cholesterol.rep2	C	1.94293	22	1689	6.97916	0.317235
Rv0143c	Cholesterol.rep3	C	1.91598	22	2433	6.7936	0.3088
Rv0143c	Glycerol.rep1	G	2.14001	22	1779	8.49951	0.386341
Rv0143c	Glycerol.rep2	G	2.40156	22	3540	11.0404	0.501837
Rv0144	Cholesterol.rep1	C	1.73682	12	1422	5.67923	0.473269
Rv0144	Cholesterol.rep2	C	1.96037	12	951	7.10197	0.591831
Rv0144	Cholesterol.rep3	C	1.62553	12	1131	5.0811	0.423425
Rv0144	Glycerol.rep1	G	1.84258	12	1683	6.3128	0.526067
Rv0144	Glycerol.rep2	G	2.01776	12	2171	7.52145	0.626787
Rv0145	Cholesterol.rep1	C	1.83245	11	726	6.24919	0.568109
Rv0145	Cholesterol.rep2	C	1.91341	11	427	6.77614	0.616013
Rv0145	Cholesterol.rep3	C	1.41998	11	387	4.13702	0.376093
Rv0145	Glycerol.rep1	G	1.76605	11	1193	5.84773	0.531612
Rv0145	Glycerol.rep2	G	2.00518	11	1817	7.42744	0.675222
Rv0146	Cholesterol.rep1	C	1.99448	14	1743	7.34835	0.524882
Rv0146	Cholesterol.rep2	C	2.16229	14	1305	8.69099	0.620785
Rv0146	Cholesterol.rep3	C	1.60996	14	2604	5.00263	0.357331
Rv0146	Glycerol.rep1	G	1.93654	14	1848	6.93474	0.495339
Rv0146	Glycerol.rep2	G	1.97325	14	3390	7.194	0.513857
Rv0147	Cholesterol.rep1	C	2.52315	24	2114	12.4678	0.51949
Rv0147	Cholesterol.rep2	C	2.35408	24	2083	10.5284	0.438685
Rv0147	Cholesterol.rep3	C	2.18928	24	2863	8.92882	0.372034
Rv0147	Glycerol.rep1	G	2.2107	24	4565	9.12206	0.380086
Rv0147	Glycerol.rep2	G	2.43715	24	7955	11.4404	0.476683
Rv0148	Cholesterol.rep1	C	1.9262	17	1155	6.86337	0.403728
Rv0148	Cholesterol.rep2	C	2.07439	17	1182	7.95972	0.468219
Rv0148	Cholesterol.rep3	C	1.77552	17	1102	5.90334	0.347256
Rv0148	Glycerol.rep1	G	2.03438	17	1541	7.64753	0.449855
Rv0148	Glycerol.rep2	G	2.30917	17	2274	10.0661	0.592124
Rv0149	Cholesterol.rep1	C	1.9912	17	806	7.32433	0.430843
Rv0149	Cholesterol.rep2	C	2.1092	17	984	8.24162	0.484801
Rv0149	Cholesterol.rep3	C	1.83646	17	917	6.27429	0.369076
Rv0149	Glycerol.rep1	G	1.63281	17	949	5.11825	0.301074
Rv0149	Glycerol.rep2	G	2.00862	17	1738	7.45304	0.438414
Rv0150c	Cholesterol.rep1	C	0	3	3	1	0.333333
Rv0150c	Cholesterol.rep2	C	0	3	0	1	0.333333
Rv0150c	Cholesterol.rep3	C	0	3	121	1	0.333333
Rv0150c	Glycerol.rep1	G	0.59827	3	7	1.81897	0.606323
Rv0150c	Glycerol.rep2	G	0.419383	3	65	1.52102	0.507007
Rv0151c	Cholesterol.rep1	C	2.45249	38	3902	11.6172	0.305717
Rv0151c	Cholesterol.rep2	C	2.02246	38	5592	7.55691	0.198866
Rv0151c	Cholesterol.rep3	C	1.91897	38	5775	6.81394	0.179314
Rv0151c	Glycerol.rep1	G	2.76148	38	3348	15.8232	0.416399
Rv0151c	Glycerol.rep2	G	2.67527	38	6601	14.5163	0.382007
Rv0152c	Cholesterol.rep1	C	2.59735	34	3991	13.4282	0.394946
Rv0152c	Cholesterol.rep2	C	2.39476	34	4047	10.9655	0.322516
Rv0152c	Cholesterol.rep3	C	1.03654	34	8690	2.81946	0.0829252
Rv0152c	Glycerol.rep1	G	2.90375	34	3613	18.2423	0.536539
Rv0152c	Glycerol.rep2	G	3.01547	34	5011	20.3988	0.599964
Rv0153c	Cholesterol.rep1	C	0.651042	6	59	1.91754	0.31959
Rv0153c	Cholesterol.rep2	C	0.206192	6	19	1.22899	0.204832
Rv0153c	Cholesterol.rep3	C	0	6	23	1	0.166667
Rv0153c	Glycerol.rep1	G	0.538562	6	77	1.71354	0.28559
Rv0153c	Glycerol.rep2	G	1.04623	6	300	2.84689	0.474481
Rv0154c	Cholesterol.rep1	C	1.30308	9	106	3.68063	0.408959
Rv0154c	Cholesterol.rep2	C	1.0454	9	105	2.84454	0.31606
Rv0154c	Cholesterol.rep3	C	0.206192	9	38	1.22899	0.136554
Rv0154c	Glycerol.rep1	G	1.44345	9	248	4.2353	0.470589
Rv0154c	Glycerol.rep2	G	1.79996	9	409	6.04938	0.672153
Rv0155	Cholesterol.rep1	C	1.33111	8	182	3.78524	0.473155
Rv0155	Cholesterol.rep2	C	1.39161	8	174	4.02131	0.502663
Rv0155	Cholesterol.rep3	C	0.581841	8	155	1.78933	0.223666
Rv0155	Glycerol.rep1	G	1.32194	8	613	3.7507	0.468838
Rv0155	Glycerol.rep2	G	1.51549	8	578	4.55167	0.568959
Rv0156	Cholesterol.rep1	C	0	1	78	1	1
Rv0156	Cholesterol.rep2	C	0	1	140	1	1
Rv0156	Cholesterol.rep3	C	0	1	91	1	1
Rv0156	Glycerol.rep1	G	0	1	34	1	1
Rv0156	Glycerol.rep2	G	0	1	152	1	1
Rv0157	Cholesterol.rep1	C	1.4843	11	168	4.41186	0.401078
Rv0157	Cholesterol.rep2	C	0.798724	11	142	2.2227	0.202064
Rv0157	Cholesterol.rep3	C	0.473981	11	31	1.60638	0.146034
Rv0157	Glycerol.rep1	G	1.68751	11	577	5.40601	0.491455
Rv0157	Glycerol.rep2	G	1.65493	11	334	5.23269	0.475699
Rv0158	Cholesterol.rep1	C	2.10242	15	1526	8.18599	0.545733
Rv0158	Cholesterol.rep2	C	2.20092	15	1222	9.03329	0.602219
Rv0158	Cholesterol.rep3	C	2.10017	15	1770	8.16757	0.544505
Rv0158	Glycerol.rep1	G	1.90968	15	673	6.75093	0.450062
Rv0158	Glycerol.rep2	G	2.30648	15	2310	10.0391	0.669271
Rv0159c	Cholesterol.rep1	C	2.92604	44	4813	18.6536	0.423945
Rv0159c	Cholesterol.rep2	C	3.24618	44	4900	25.692	0.58391
Rv0159c	Cholesterol.rep3	C	2.77855	44	4223	16.0957	0.365812
Rv0159c	Glycerol.rep1	G	3.06119	44	7384	21.353	0.485297
Rv0159c	Glycerol.rep2	G	3.25098	44	9679	25.8155	0.586716
Rv0160c	Cholesterol.rep1	C	2.3759	35	3657	10.7607	0.30745
Rv0160c	Cholesterol.rep2	C	2.55279	35	4821	12.8429	0.36694
Rv0160c	Cholesterol.rep3	C	1.73206	35	4754	5.65227	0.161493
Rv0160c	Glycerol.rep1	G	2.47167	35	4635	11.8422	0.338349
Rv0160c	Glycerol.rep2	G	2.7423	35	9023	15.5226	0.443503
Rv0161	Cholesterol.rep1	C	1.46059	13	284	4.30848	0.331422
Rv0161	Cholesterol.rep2	C	1.90097	13	230	6.69237	0.514798
Rv0161	Cholesterol.rep3	C	1.28749	13	383	3.62367	0.278744
Rv0161	Glycerol.rep1	G	1.52286	13	216	4.58533	0.352718
Rv0161	Glycerol.rep2	G	1.66969	13	238	5.31055	0.408504
Rv0162c	Cholesterol.rep1	C	1.61289	10	164	5.01728	0.501728
Rv0162c	Cholesterol.rep2	C	1.69251	10	510	5.43309	0.543309
Rv0162c	Cholesterol.rep3	C	1.27578	10	461	3.58149	0.358149
Rv0162c	Glycerol.rep1	G	1.51793	10	334	4.56278	0.456278
Rv0162c	Glycerol.rep2	G	1.87683	10	999	6.53278	0.653278
Rv0163	Cholesterol.rep1	C	1.82186	11	354	6.18334	0.562121
Rv0163	Cholesterol.rep2	C	1.51484	11	284	4.54869	0.413517
Rv0163	Cholesterol.rep3	C	0.732888	11	205	2.08108	0.189189
Rv0163	Glycerol.rep1	G	1.46797	11	475	4.34043	0.394585
Rv0163	Glycerol.rep2	G	1.74302	11	742	5.71458	0.519507
Rv0164	Cholesterol.rep1	C	0.634067	2	382	1.88526	0.942632
Rv0164	Cholesterol.rep2	C	0.638347	2	250	1.89335	0.946674
Rv0164	Cholesterol.rep3	C	0.430623	2	705	1.53822	0.769108
Rv0164	Glycerol.rep1	G	0.273665	2	539	1.31477	0.657387
Rv0164	Glycerol.rep2	G	0.692854	2	785	1.99941	0.999707
Rv0165c	Cholesterol.rep1	C	1.63553	6	355	5.13218	0.855363
Rv0165c	Cholesterol.rep2	C	1.31318	6	217	3.71798	0.619663
Rv0165c	Cholesterol.rep3	C	1.0474	6	390	2.85022	0.475037
Rv0165c	Glycerol.rep1	G	1.29546	6	332	3.65266	0.608777
Rv0165c	Glycerol.rep2	G	1.4422	6	826	4.23001	0.705002
Rv0166	Cholesterol.rep1	C	2.49724	22	2113	12.1489	0.552222
Rv0166	Cholesterol.rep2	C	2.34634	22	2596	10.4473	0.474876
Rv0166	Cholesterol.rep3	C	2.15941	22	2492	8.666	0.393909
Rv0166	Glycerol.rep1	G	2.42915	22	3325	11.3492	0.515873
Rv0166	Glycerol.rep2	G	2.52949	22	5759	12.5471	0.570322
Rv0167	Cholesterol.rep1	C	1.01874	6	975	2.7697	0.461617
Rv0167	Cholesterol.rep2	C	1.16465	6	277	3.20481	0.534134
Rv0167	Cholesterol.rep3	C	1.47969	6	709	4.39157	0.731928
Rv0167	Glycerol.rep1	G	1.00202	6	107	2.72378	0.453964
Rv0167	Glycerol.rep2	G	1.59096	6	256	4.90845	0.818075
Rv0168	Cholesterol.rep1	C	0.977646	14	16028	2.65819	0.189871
Rv0168	Cholesterol.rep2	C	0.853221	14	15117	2.3472	0.167657
Rv0168	Cholesterol.rep3	C	0.995515	14	14188	2.70612	0.193294
Rv0168	Glycerol.rep1	G	2.13918	14	3019	8.49248	0.606606
Rv0168	Glycerol.rep2	G	2.29282	14	2695	9.90278	0.707341
Rv0169	Cholesterol.rep1	C	2.91025	34	9302	18.3614	0.540042
Rv0169	Cholesterol.rep2	C	2.90972	34	6161	18.3517	0.539755
Rv0169	Cholesterol.rep3	C	2.65727	34	4793	14.2573	0.419333
Rv0169	Glycerol.rep1	G	3.07914	34	6216	21.7396	0.639401
Rv0169	Glycerol.rep2	G	3.00285	34	6075	20.1429	0.59244
Rv0170	Cholesterol.rep1	C	2.31901	17	2610	10.1656	0.597974
Rv0170	Cholesterol.rep2	C	2.4314	17	1417	11.3748	0.669105
Rv0170	Cholesterol.rep3	C	1.93771	17	909	6.94286	0.408403
Rv0170	Glycerol.rep1	G	1.87723	17	1093	6.5354	0.384435
Rv0170	Glycerol.rep2	G	2.21891	17	551	9.19729	0.541017
Rv0171	Cholesterol.rep1	C	2.21154	24	3969	9.12978	0.380407
Rv0171	Cholesterol.rep2	C	2.37443	24	2241	10.7448	0.447702
Rv0171	Cholesterol.rep3	C	2.46711	24	3141	11.7884	0.491182
Rv0171	Glycerol.rep1	G	2.19819	24	1819	9.00867	0.375361
Rv0171	Glycerol.rep2	G	2.31936	24	2052	10.1692	0.423716
Rv0172	Cholesterol.rep1	C	2.61094	30	4258	13.6118	0.453727
Rv0172	Cholesterol.rep2	C	2.63384	30	2184	13.9271	0.464237
Rv0172	Cholesterol.rep3	C	1.83573	30	3466	6.26968	0.208989
Rv0172	Glycerol.rep1	G	2.3867	30	2571	10.8775	0.362584
Rv0172	Glycerol.rep2	G	2.64701	30	2803	14.1117	0.470391
Rv0173	Cholesterol.rep1	C	2.01449	13	3951	7.49692	0.576686
Rv0173	Cholesterol.rep2	C	1.84572	13	2126	6.33268	0.487129
Rv0173	Cholesterol.rep3	C	2.01509	13	2157	7.50138	0.577029
Rv0173	Glycerol.rep1	G	2.01497	13	1984	7.50053	0.576964
Rv0173	Glycerol.rep2	G	1.92541	13	2670	6.85798	0.527537
Rv0174	Cholesterol.rep1	C	2.59217	26	8377	13.3588	0.513799
Rv0174	Cholesterol.rep2	C	2.36116	26	5235	10.6033	0.407818
Rv0174	Cholesterol.rep3	C	2.30833	26	5896	10.0576	0.38683
Rv0174	Glycerol.rep1	G	2.66545	26	5672	14.3745	0.552864
Rv0174	Glycerol.rep2	G	2.75183	26	5943	15.6713	0.602743
Rv0175	Cholesterol.rep1	C	1.47838	7	2773	4.38582	0.626546
Rv0175	Cholesterol.rep2	C	1.68963	7	2084	5.41748	0.773925
Rv0175	Cholesterol.rep3	C	1.37668	7	1677	3.96174	0.565962
Rv0175	Glycerol.rep1	G	1.43158	7	2150	4.18533	0.597904
Rv0175	Glycerol.rep2	G	1.40481	7	2333	4.07475	0.582107
Rv0176	Cholesterol.rep1	C	0.563652	12	13567	1.75708	0.146423
Rv0176	Cholesterol.rep2	C	0.200188	12	34512	1.22163	0.101803
Rv0176	Cholesterol.rep3	C	0.290744	12	49936	1.33742	0.111452
Rv0176	Glycerol.rep1	G	1.25222	12	3307	3.4981	0.291508
Rv0176	Glycerol.rep2	G	1.79454	12	1462	6.01673	0.501394
Rv0177	Cholesterol.rep1	C	1.53088	10	2043	4.62226	0.462226
Rv0177	Cholesterol.rep2	C	1.78332	10	1029	5.94959	0.594959
Rv0177	Cholesterol.rep3	C	1.04929	10	401	2.85563	0.285563
Rv0177	Glycerol.rep1	G	1.53067	10	1286	4.62127	0.462127
Rv0177	Glycerol.rep2	G	1.5556	10	689	4.73794	0.473794
Rv0178	Cholesterol.rep1	C	1.7435	10	1717	5.71735	0.571735
Rv0178	Cholesterol.rep2	C	1.39106	10	1306	4.0191	0.40191
Rv0178	Cholesterol.rep3	C	1.47603	10	1209	4.37553	0.437553
Rv0178	Glycerol.rep1	G	1.33767	10	1083	3.81016	0.381016
Rv0178	Glycerol.rep2	G	1.81135	10	1237	6.1187	0.61187
Rv0179c	Cholesterol.rep1	C	2.52071	22	1684	12.4374	0.565336
Rv0179c	Cholesterol.rep2	C	2.47043	22	1266	11.8275	0.537615
Rv0179c	Cholesterol.rep3	C	2.10875	22	1597	8.23793	0.374452
Rv0179c	Glycerol.rep1	G	2.29952	22	2279	9.96936	0.453153
Rv0179c	Glycerol.rep2	G	2.51907	22	3060	12.4171	0.564413
Rv0180c	Cholesterol.rep1	C	2.17869	20	730	8.83474	0.441737
Rv0180c	Cholesterol.rep2	C	2.20599	20	487	9.07919	0.45396
Rv0180c	Cholesterol.rep3	C	1.77239	20	758	5.88487	0.294244
Rv0180c	Glycerol.rep1	G	2.18585	20	898	8.89819	0.444909
Rv0180c	Glycerol.rep2	G	2.49448	20	1243	12.1154	0.605769
Rv0181c	Cholesterol.rep1	C	1.38072	12	844	3.97777	0.331481
Rv0181c	Cholesterol.rep2	C	1.41274	12	551	4.1072	0.342266
Rv0181c	Cholesterol.rep3	C	1.27299	12	1838	3.57152	0.297626
Rv0181c	Glycerol.rep1	G	1.31397	12	459	3.72093	0.310078
Rv0181c	Glycerol.rep2	G	1.56355	12	1735	4.77575	0.397979
Rv0182c	Cholesterol.rep1	C	1.89361	18	501	6.64328	0.369071
Rv0182c	Cholesterol.rep2	C	1.69898	18	1139	5.46838	0.303799
Rv0182c	Cholesterol.rep3	C	1.25273	18	921	3.49987	0.194437
Rv0182c	Glycerol.rep1	G	2.11613	18	1095	8.29898	0.461054
Rv0182c	Glycerol.rep2	G	2.46779	18	2828	11.7963	0.655352
Rv0183	Cholesterol.rep1	C	1.97703	16	1619	7.22128	0.45133
Rv0183	Cholesterol.rep2	C	2.15064	16	1799	8.59039	0.5369
Rv0183	Cholesterol.rep3	C	1.96968	16	2099	7.16836	0.448022
Rv0183	Glycerol.rep1	G	1.93107	16	1941	6.89692	0.431057
Rv0183	Glycerol.rep2	G	2.194	16	3600	8.97102	0.560689
Rv0184	Cholesterol.rep1	C	1.34052	6	203	3.82102	0.636837
Rv0184	Cholesterol.rep2	C	0.550073	6	163	1.73338	0.288897
Rv0184	Cholesterol.rep3	C	1.32083	6	385	3.74653	0.624421
Rv0184	Glycerol.rep1	G	0.726615	6	711	2.06807	0.344678
Rv0184	Glycerol.rep2	G	1.2652	6	889	3.5438	0.590633
Rv0185	Cholesterol.rep1	C	0.598905	3	546	1.82012	0.606708
Rv0185	Cholesterol.rep2	C	1.04503	3	332	2.8435	0.947832
Rv0185	Cholesterol.rep3	C	0.349945	3	45	1.41899	0.472996
Rv0185	Glycerol.rep1	G	1.0023	3	659	2.72453	0.908178
Rv0185	Glycerol.rep2	G	0.853964	3	1123	2.34894	0.78298
Rv0186	Cholesterol.rep1	C	1.83156	18	449	6.24362	0.346868
Rv0186	Cholesterol.rep2	C	1.69791	18	396	5.46251	0.303473
Rv0186	Cholesterol.rep3	C	1.47008	18	1002	4.34957	0.241643
Rv0186	Glycerol.rep1	G	1.7843	18	1097	5.95541	0.330856
Rv0186	Glycerol.rep2	G	2.06624	18	1621	7.89512	0.438618
Rv0187	Cholesterol.rep1	C	0.728217	5	300	2.07138	0.414277
Rv0187	Cholesterol.rep2	C	0.704401	5	175	2.02264	0.404527
Rv0187	Cholesterol.rep3	C	0.561066	5	217	1.75254	0.350508
Rv0187	Glycerol.rep1	G	0.644	5	238	1.90408	0.380816
Rv0187	Glycerol.rep2	G	1.03609	5	288	2.81817	0.563634
Rv0188	Cholesterol.rep1	C	1.00498	8	199	2.73186	0.341483
Rv0188	Cholesterol.rep2	C	0.59827	8	7	1.81897	0.227371
Rv0188	Cholesterol.rep3	C	0.644186	8	58	1.90444	0.238054
Rv0188	Glycerol.rep1	G	1.46012	8	243	4.30646	0.538308
Rv0188	Glycerol.rep2	G	1.5368	8	200	4.6497	0.581213
Rv0190	Cholesterol.rep1	C	0.206192	3	38	1.22899	0.409663
Rv0190	Cholesterol.rep2	C	0	3	5	1	0.333333
Rv0190	Cholesterol.rep3	C	0.625491	3	88	1.86916	0.623055
Rv0190	Glycerol.rep1	G	0.317937	3	310	1.37429	0.458096
Rv0190	Glycerol.rep2	G	0.775939	3	35	2.17263	0.724211
Rv0191	Cholesterol.rep1	C	1.90315	18	4585	6.70701	0.372611
Rv0191	Cholesterol.rep2	C	1.75813	18	3667	5.80161	0.322311
Rv0191	Cholesterol.rep3	C	1.55126	18	5732	4.71742	0.262079
Rv0191	Glycerol.rep1	G	2.16917	18	3956	8.75099	0.486166
Rv0191	Glycerol.rep2	G	2.27952	18	7967	9.77202	0.54289
Rv0192	Cholesterol.rep1	C	2.21942	14	1784	9.20201	0.657286
Rv0192	Cholesterol.rep2	C	2.23836	14	1639	9.37791	0.669851
Rv0192	Cholesterol.rep3	C	2.31736	14	3684	10.1489	0.724918
Rv0192	Glycerol.rep1	G	2.33797	14	2906	10.3602	0.740015
Rv0192	Glycerol.rep2	G	2.36412	14	4642	10.6347	0.759622
Rv0193c	Cholesterol.rep1	C	2.85972	31	2396	17.4566	0.563117
Rv0193c	Cholesterol.rep2	C	2.69469	31	1961	14.8009	0.477449
Rv0193c	Cholesterol.rep3	C	2.75333	31	2047	15.6948	0.506284
Rv0193c	Glycerol.rep1	G	2.65958	31	2248	14.2903	0.460977
Rv0193c	Glycerol.rep2	G	3.00124	31	4611	20.1104	0.648723
Rv0194	Cholesterol.rep1	C	3.15617	48	5837	23.4806	0.489178
Rv0194	Cholesterol.rep2	C	3.29006	48	4758	26.8445	0.559261
Rv0194	Cholesterol.rep3	C	3.01178	48	5888	20.3235	0.423405
Rv0194	Glycerol.rep1	G	3.21018	48	7654	24.7835	0.516323
Rv0194	Glycerol.rep2	G	3.33563	48	11482	28.096	0.585332
Rv0195	Cholesterol.rep1	C	1.42506	6	784	4.15811	0.693019
Rv0195	Cholesterol.rep2	C	1.14347	6	496	3.13765	0.522942
Rv0195	Cholesterol.rep3	C	1.29273	6	789	3.6427	0.607117
Rv0195	Glycerol.rep1	G	1.18124	6	938	3.25841	0.543069
Rv0195	Glycerol.rep2	G	1.51433	6	1585	4.54637	0.757729
Rv0196	Cholesterol.rep1	C	1.41201	7	407	4.1042	0.586314
Rv0196	Cholesterol.rep2	C	1.46362	7	293	4.32159	0.61737
Rv0196	Cholesterol.rep3	C	1.24361	7	765	3.46812	0.495445
Rv0196	Glycerol.rep1	G	1.24382	7	649	3.46884	0.495548
Rv0196	Glycerol.rep2	G	1.51276	7	933	4.53925	0.648464
Rv0197	Cholesterol.rep1	C	2.24323	21	795	9.42373	0.448749
Rv0197	Cholesterol.rep2	C	2.26195	21	817	9.60183	0.45723
Rv0197	Cholesterol.rep3	C	1.89135	21	893	6.62834	0.315635
Rv0197	Glycerol.rep1	G	1.93929	21	1075	6.95382	0.331134
Rv0197	Glycerol.rep2	G	2.28564	21	1719	9.83194	0.468188
Rv0198c	Cholesterol.rep1	C	2.24842	21	1021	9.47277	0.451084
Rv0198c	Cholesterol.rep2	C	2.17929	21	1172	8.84	0.420952
Rv0198c	Cholesterol.rep3	C	2.1474	21	1295	8.56259	0.407743
Rv0198c	Glycerol.rep1	G	2.19827	21	866	9.00942	0.42902
Rv0198c	Glycerol.rep2	G	2.27277	21	898	9.70629	0.462204
Rv0199	Cholesterol.rep1	C	0.380596	7	124	1.46316	0.209022
Rv0199	Cholesterol.rep2	C	0.696818	7	127	2.00736	0.286765
Rv0199	Cholesterol.rep3	C	1.11791	7	262	3.05845	0.436922
Rv0199	Glycerol.rep1	G	1.34671	7	601	3.84475	0.54925
Rv0199	Glycerol.rep2	G	1.47266	7	436	4.36084	0.622977
Rv0200	Cholesterol.rep1	C	1.18584	5	415	3.27343	0.654686
Rv0200	Cholesterol.rep2	C	0.653888	5	1169	1.923	0.384601
Rv0200	Cholesterol.rep3	C	0.163438	5	1074	1.17755	0.235511
Rv0200	Glycerol.rep1	G	0.373296	5	286	1.45251	0.290503
Rv0200	Glycerol.rep2	G	1.0876	5	377	2.96713	0.593426
Rv0201c	Cholesterol.rep1	C	1.07181	8	67	2.92067	0.365083
Rv0201c	Cholesterol.rep2	C	0.949185	8	136	2.5836	0.32295
Rv0201c	Cholesterol.rep3	C	0.609508	8	57	1.83953	0.229941
Rv0201c	Glycerol.rep1	G	1.24429	8	54	3.47046	0.433807
Rv0201c	Glycerol.rep2	G	1.33901	8	214	3.81525	0.476907
Rv0202c	Cholesterol.rep1	C	0.904334	20	122	2.47029	0.123514
Rv0202c	Cholesterol.rep2	C	1.30442	20	107	3.68555	0.184277
Rv0202c	Cholesterol.rep3	C	0.361654	20	213	1.4357	0.0717851
Rv0202c	Glycerol.rep1	G	1.89681	20	697	6.66459	0.333229
Rv0202c	Glycerol.rep2	G	2.43105	20	854	11.3708	0.568538
Rv0203	Cholesterol.rep1	C	0.729398	4	310	2.07383	0.518458
Rv0203	Cholesterol.rep2	C	1.0552	4	231	2.87256	0.71814
Rv0203	Cholesterol.rep3	C	0.909834	4	419	2.48391	0.620978
Rv0203	Glycerol.rep1	G	0.750643	4	580	2.11836	0.529591
Rv0203	Glycerol.rep2	G	1.07197	4	582	2.92112	0.730281
Rv0204c	Cholesterol.rep1	C	1.06836	10	25	2.9106	0.29106
Rv0204c	Cholesterol.rep2	C	0.325083	10	100	1.38415	0.138415
Rv0204c	Cholesterol.rep3	C	0.636514	10	3	1.88988	0.188988
Rv0204c	Glycerol.rep1	G	0.798202	10	104	2.22154	0.222154
Rv0204c	Glycerol.rep2	G	1.21387	10	141	3.36649	0.336649
Rv0205	Cholesterol.rep1	C	1.72922	8	358	5.63624	0.70453
Rv0205	Cholesterol.rep2	C	1.34249	8	699	3.82855	0.478569
Rv0205	Cholesterol.rep3	C	1.39024	8	632	4.01583	0.501979
Rv0205	Glycerol.rep1	G	1.82985	8	746	6.23292	0.779115
Rv0205	Glycerol.rep2	G	1.86267	8	1040	6.44091	0.805114
Rv0206c	Cholesterol.rep1	C	0	1	17	1	1
Rv0206c	Cholesterol.rep2	C	0	1	0	1	1
Rv0206c	Cholesterol.rep3	C	0	1	0	1	1
Rv0206c	Glycerol.rep1	G	0	1	0	1	1
Rv0206c	Glycerol.rep2	G	0	1	66	1	1
Rv0207c	Cholesterol.rep1	C	1.06463	7	162	2.89978	0.414254
Rv0207c	Cholesterol.rep2	C	1.71573	7	139	5.56075	0.794393
Rv0207c	Cholesterol.rep3	C	0.737254	7	467	2.09019	0.298598
Rv0207c	Glycerol.rep1	G	1.26376	7	372	3.5387	0.505529
Rv0207c	Glycerol.rep2	G	0.99725	7	603	2.71082	0.38726
Rv0208c	Cholesterol.rep1	C	0	3	0	1	0.333333
Rv0208c	Cholesterol.rep2	C	0	3	66	1	0.333333
Rv0208c	Cholesterol.rep3	C	0	3	0	1	0.333333
Rv0208c	Glycerol.rep1	G	0.617242	3	13	1.85381	0.617936
Rv0208c	Glycerol.rep2	G	0.590024	3	65	1.80403	0.601344
Rv0209	Cholesterol.rep1	C	1.45047	11	372	4.26511	0.387737
Rv0209	Cholesterol.rep2	C	1.51644	11	360	4.55599	0.414181
Rv0209	Cholesterol.rep3	C	1.72426	11	531	5.60835	0.50985
Rv0209	Glycerol.rep1	G	1.37555	11	893	3.95726	0.359751
Rv0209	Glycerol.rep2	G	2.06003	11	1006	7.84623	0.713294
Rv0210	Cholesterol.rep1	C	1.82098	9	814	6.17792	0.686435
Rv0210	Cholesterol.rep2	C	1.80186	9	881	6.0609	0.673433
Rv0210	Cholesterol.rep3	C	1.56685	9	788	4.79154	0.532394
Rv0210	Glycerol.rep1	G	1.92015	9	1586	6.82199	0.757999
Rv0210	Glycerol.rep2	G	1.95774	9	2241	7.08332	0.787036
Rv0211	Cholesterol.rep1	C	0	2	0	1	0.5
Rv0211	Cholesterol.rep2	C	0	2	0	1	0.5
Rv0211	Cholesterol.rep3	C	0	2	67	1	0.5
Rv0211	Glycerol.rep1	G	0	2	8	1	0.5
Rv0211	Glycerol.rep2	G	0.178845	2	115	1.19584	0.597918
Rv0212c	Cholesterol.rep1	C	0.93049	6	524	2.53575	0.422625
Rv0212c	Cholesterol.rep2	C	0.771716	6	679	2.16348	0.360579
Rv0212c	Cholesterol.rep3	C	0.823175	6	432	2.27772	0.37962
Rv0212c	Glycerol.rep1	G	1.17144	6	410	3.22663	0.537772
Rv0212c	Glycerol.rep2	G	1.37296	6	662	3.94703	0.657839
Rv0213c	Cholesterol.rep1	C	2.54004	26	2386	12.6801	0.487697
Rv0213c	Cholesterol.rep2	C	2.62054	26	2061	13.7432	0.528583
Rv0213c	Cholesterol.rep3	C	2.24255	26	1915	9.41727	0.362203
Rv0213c	Glycerol.rep1	G	2.53275	26	2109	12.5881	0.484158
Rv0213c	Glycerol.rep2	G	2.85545	26	4559	17.3823	0.668551
Rv0214	Cholesterol.rep1	C	2.22543	26	1212	9.25746	0.356056
Rv0214	Cholesterol.rep2	C	2.3714	26	1427	10.7123	0.412013
Rv0214	Cholesterol.rep3	C	2.08036	26	1521	8.00734	0.307974
Rv0214	Glycerol.rep1	G	2.30532	26	2289	10.0274	0.385668
Rv0214	Glycerol.rep2	G	2.68487	26	3741	14.6563	0.563705
Rv0215c	Cholesterol.rep1	C	1.85419	14	1129	6.38652	0.45618
Rv0215c	Cholesterol.rep2	C	1.84256	14	663	6.3127	0.450907
Rv0215c	Cholesterol.rep3	C	1.43057	14	958	4.18108	0.298649
Rv0215c	Glycerol.rep1	G	1.94254	14	1377	6.97647	0.498319
Rv0215c	Glycerol.rep2	G	1.8847	14	1810	6.58437	0.470312
Rv0216	Cholesterol.rep1	C	0.278769	12	50	1.3215	0.110125
Rv0216	Cholesterol.rep2	C	1.00647	12	97	2.73592	0.227993
Rv0216	Cholesterol.rep3	C	0.609051	12	47	1.83869	0.153224
Rv0216	Glycerol.rep1	G	1.45695	12	191	4.29283	0.357736
Rv0216	Glycerol.rep2	G	1.85469	12	380	6.3897	0.532475
Rv0217c	Cholesterol.rep1	C	1.93521	16	720	6.92551	0.432845
Rv0217c	Cholesterol.rep2	C	1.72739	16	930	5.62594	0.351621
Rv0217c	Cholesterol.rep3	C	0.624461	16	605	1.86724	0.116702
Rv0217c	Glycerol.rep1	G	1.68281	16	1027	5.38065	0.336291
Rv0217c	Glycerol.rep2	G	1.76237	16	1152	5.82625	0.364141
Rv0218	Cholesterol.rep1	C	1.87465	15	1178	6.51855	0.43457
Rv0218	Cholesterol.rep2	C	2.08183	15	1853	8.01914	0.53461
Rv0218	Cholesterol.rep3	C	1.89774	15	1865	6.67078	0.444719
Rv0218	Glycerol.rep1	G	2.11148	15	2337	8.26044	0.550696
Rv0218	Glycerol.rep2	G	2.08848	15	2468	8.07265	0.538176
Rv0219	Cholesterol.rep1	C	1.85907	8	797	6.41775	0.802219
Rv0219	Cholesterol.rep2	C	1.85412	8	241	6.38605	0.798256
Rv0219	Cholesterol.rep3	C	1.47724	8	569	4.38082	0.547603
Rv0219	Glycerol.rep1	G	1.87993	8	698	6.55303	0.819128
Rv0219	Glycerol.rep2	G	1.87612	8	1383	6.52811	0.816014
Rv0220	Cholesterol.rep1	C	1.24594	14	476	3.4762	0.2483
Rv0220	Cholesterol.rep2	C	1.75838	14	549	5.80304	0.414503
Rv0220	Cholesterol.rep3	C	1.42169	14	391	4.14413	0.296009
Rv0220	Glycerol.rep1	G	1.52206	14	905	4.58167	0.327262
Rv0220	Glycerol.rep2	G	2.13518	14	1035	8.45854	0.604181
Rv0221	Cholesterol.rep1	C	2.15339	20	1387	8.61405	0.430703
Rv0221	Cholesterol.rep2	C	2.28037	20	1294	9.78033	0.489017
Rv0221	Cholesterol.rep3	C	1.54812	20	717	4.70263	0.235131
Rv0221	Glycerol.rep1	G	2.31894	20	1843	10.1649	0.508246
Rv0221	Glycerol.rep2	G	2.25904	20	3205	9.57391	0.478695
Rv0222	Cholesterol.rep1	C	1.04945	6	346	2.85609	0.476015
Rv0222	Cholesterol.rep2	C	0.466987	6	43	1.59518	0.265864
Rv0222	Cholesterol.rep3	C	0.483686	6	441	1.62204	0.27034
Rv0222	Glycerol.rep1	G	1.03937	6	269	2.82743	0.471239
Rv0222	Glycerol.rep2	G	0.408943	6	290	1.50523	0.250871
Rv0223c	Cholesterol.rep1	C	2.07601	14	433	7.97258	0.56947
Rv0223c	Cholesterol.rep2	C	1.60122	14	506	4.95905	0.354218
Rv0223c	Cholesterol.rep3	C	1.31264	14	161	3.71598	0.265427
Rv0223c	Glycerol.rep1	G	1.67138	14	612	5.31952	0.379966
Rv0223c	Glycerol.rep2	G	2.018	14	1364	7.52327	0.537376
Rv0224c	Cholesterol.rep1	C	0	1	50	1	1
Rv0224c	Cholesterol.rep2	C	0	1	65	1	1
Rv0224c	Cholesterol.rep3	C	0	1	0	1	1
Rv0224c	Glycerol.rep1	G	0	1	8	1	1
Rv0224c	Glycerol.rep2	G	0	1	203	1	1
Rv0225	Cholesterol.rep1	C	0	1	0	1	1
Rv0225	Cholesterol.rep2	C	0	1	13	1	1
Rv0225	Cholesterol.rep3	C	0	1	0	1	1
Rv0225	Glycerol.rep1	G	0	1	0	1	1
Rv0225	Glycerol.rep2	G	0	1	0	1	1
Rv0226c	Cholesterol.rep1	C	0.504077	2	375	1.65546	0.827728
Rv0226c	Cholesterol.rep2	C	0.554351	2	210	1.74081	0.870405
Rv0226c	Cholesterol.rep3	C	0	2	437	1	0.5
Rv0226c	Glycerol.rep1	G	0.33356	2	693	1.39593	0.697965
Rv0226c	Glycerol.rep2	G	0.46398	2	765	1.59039	0.795195
Rv0228	Cholesterol.rep1	C	0	1	360	1	1
Rv0228	Cholesterol.rep2	C	0	1	300	1	1
Rv0228	Cholesterol.rep3	C	0	1	452	1	1
Rv0228	Glycerol.rep1	G	0	1	293	1	1
Rv0228	Glycerol.rep2	G	0	1	563	1	1
Rv0229c	Cholesterol.rep1	C	1.8686	10	1502	6.47925	0.647925
Rv0229c	Cholesterol.rep2	C	1.70077	10	944	5.47818	0.547818
Rv0229c	Cholesterol.rep3	C	1.48315	10	931	4.40679	0.440679
Rv0229c	Glycerol.rep1	G	1.5094	10	1353	4.524	0.4524
Rv0229c	Glycerol.rep2	G	1.5311	10	2432	4.62328	0.462328
Rv0230c	Cholesterol.rep1	C	2.13644	14	2274	8.46921	0.604944
Rv0230c	Cholesterol.rep2	C	2.12208	14	2255	8.34848	0.59632
Rv0230c	Cholesterol.rep3	C	1.91945	14	2630	6.8172	0.486943
Rv0230c	Glycerol.rep1	G	2.11233	14	4264	8.26746	0.590533
Rv0230c	Glycerol.rep2	G	2.25222	14	6528	9.50885	0.679204
Rv0231	Cholesterol.rep1	C	2.88568	36	2964	17.9158	0.497661
Rv0231	Cholesterol.rep2	C	3.01627	36	3017	20.4149	0.567081
Rv0231	Cholesterol.rep3	C	2.60039	36	2976	13.4689	0.374137
Rv0231	Glycerol.rep1	G	3.07572	36	2864	21.6654	0.601817
Rv0231	Glycerol.rep2	G	3.00623	36	4553	20.2111	0.561421
Rv0232	Cholesterol.rep1	C	1.43129	9	1143	4.18408	0.464897
Rv0232	Cholesterol.rep2	C	1.77847	9	929	5.92079	0.657866
Rv0232	Cholesterol.rep3	C	1.27619	9	1355	3.58298	0.398109
Rv0232	Glycerol.rep1	G	1.72969	9	893	5.63893	0.626548
Rv0232	Glycerol.rep2	G	1.85668	9	2331	6.40247	0.711385
Rv0233	Cholesterol.rep1	C	1.1456	12	1523	3.14432	0.262027
Rv0233	Cholesterol.rep2	C	1.58726	12	997	4.89031	0.407526
Rv0233	Cholesterol.rep3	C	1.60804	12	820	4.99304	0.416086
Rv0233	Glycerol.rep1	G	1.32532	12	1085	3.76339	0.313616
Rv0233	Glycerol.rep2	G	1.49064	12	1871	4.43992	0.369994
Rv0234c	Cholesterol.rep1	C	1.72475	15	637	5.61109	0.374073
Rv0234c	Cholesterol.rep2	C	1.98106	15	462	7.25043	0.483362
Rv0234c	Cholesterol.rep3	C	0.729962	15	376	2.075	0.138333
Rv0234c	Glycerol.rep1	G	1.77943	15	684	5.9265	0.3951
Rv0234c	Glycerol.rep2	G	1.92668	15	888	6.86664	0.457776
Rv0235c	Cholesterol.rep1	C	1.87098	17	148	6.49468	0.38204
Rv0235c	Cholesterol.rep2	C	1.559	17	241	4.75404	0.27965
Rv0235c	Cholesterol.rep3	C	1.671	17	847	5.3175	0.312794
Rv0235c	Glycerol.rep1	G	1.42097	17	616	4.14115	0.243597
Rv0235c	Glycerol.rep2	G	1.91396	17	824	6.77989	0.398817
Rv0236A	Cholesterol.rep1	C	0	1	0	1	1
Rv0236A	Cholesterol.rep2	C	0	1	1	1	1
Rv0236A	Cholesterol.rep3	C	0	1	0	1	1
Rv0236A	Glycerol.rep1	G	0	1	49	1	1
Rv0236A	Glycerol.rep2	G	0	1	26	1	1
Rv0236c	Cholesterol.rep1	C	0	1	194	1	1
Rv0236c	Cholesterol.rep2	C	0	1	43	1	1
Rv0236c	Cholesterol.rep3	C	0	1	205	1	1
Rv0236c	Glycerol.rep1	G	0	1	214	1	1
Rv0236c	Glycerol.rep2	G	0	1	508	1	1
Rv0237	Cholesterol.rep1	C	0.718694	6	157	2.05175	0.341959
Rv0237	Cholesterol.rep2	C	1.04474	6	470	2.84267	0.473778
Rv0237	Cholesterol.rep3	C	0.682946	6	254	1.9797	0.32995
Rv0237	Glycerol.rep1	G	0.808782	6	70	2.24517	0.374195
Rv0237	Glycerol.rep2	G	0.839511	6	642	2.31524	0.385873
Rv0238	Cholesterol.rep1	C	0	1	113	1	1
Rv0238	Cholesterol.rep2	C	0	1	7	1	1
Rv0238	Cholesterol.rep3	C	0	1	112	1	1
Rv0238	Glycerol.rep1	G	0	1	121	1	1
Rv0238	Glycerol.rep2	G	0	1	86	1	1
Rv0239	Cholesterol.rep1	C	0.380439	2	528	1.46293	0.731464
Rv0239	Cholesterol.rep2	C	0.612701	2	321	1.84541	0.922704
Rv0239	Cholesterol.rep3	C	0.079487	2	65	1.08273	0.541366
Rv0239	Glycerol.rep1	G	0.514653	2	247	1.67306	0.836529
Rv0239	Glycerol.rep2	G	0.433063	2	314	1.54197	0.770987
Rv0240	Cholesterol.rep1	C	0.929679	8	192	2.5337	0.316712
Rv0240	Cholesterol.rep2	C	1.30506	8	93	3.68792	0.460989
Rv0240	Cholesterol.rep3	C	1.44205	8	34	4.22936	0.52867
Rv0240	Glycerol.rep1	G	1.04287	8	268	2.83734	0.354668
Rv0240	Glycerol.rep2	G	0.97954	8	445	2.66323	0.332904
Rv0241c	Cholesterol.rep1	C	0.70494	7	166	2.02372	0.289104
Rv0241c	Cholesterol.rep2	C	1.38233	7	232	3.98415	0.569165
Rv0241c	Cholesterol.rep3	C	0.986373	7	202	2.68149	0.38307
Rv0241c	Glycerol.rep1	G	0.956151	7	141	2.60166	0.371666
Rv0241c	Glycerol.rep2	G	0.468806	7	298	1.59809	0.228298
Rv0242c	Cholesterol.rep1	C	0.333011	5	37	1.39516	0.279033
Rv0242c	Cholesterol.rep2	C	0	5	0	1	0.2
Rv0242c	Cholesterol.rep3	C	0.089578	5	56	1.09371	0.218743
Rv0242c	Glycerol.rep1	G	0	5	0	1	0.2
Rv0242c	Glycerol.rep2	G	0.830472	5	14	2.2944	0.45888
Rv0243	Cholesterol.rep1	C	1.48597	15	356	4.41927	0.294618
Rv0243	Cholesterol.rep2	C	1.85257	15	246	6.37618	0.425079
Rv0243	Cholesterol.rep3	C	0.921906	15	293	2.51408	0.167605
Rv0243	Glycerol.rep1	G	1.93815	15	246	6.94587	0.463058
Rv0243	Glycerol.rep2	G	1.64959	15	466	5.20482	0.346988
Rv0244c	Cholesterol.rep1	C	1.08407	18	104	2.95668	0.16426
Rv0244c	Cholesterol.rep2	C	1.47069	18	131	4.35222	0.24179
Rv0244c	Cholesterol.rep3	C	0.116907	18	40	1.12401	0.0624453
Rv0244c	Glycerol.rep1	G	2.03227	18	988	7.63138	0.423965
Rv0244c	Glycerol.rep2	G	2.36816	18	1803	10.6777	0.593205
Rv0245	Cholesterol.rep1	C	0.222132	5	103	1.24874	0.249747
Rv0245	Cholesterol.rep2	C	0.0473797	5	245	1.04852	0.209704
Rv0245	Cholesterol.rep3	C	0	5	5	1	0.2
Rv0245	Glycerol.rep1	G	1.22175	5	143	3.39313	0.678626
Rv0245	Glycerol.rep2	G	0.879911	5	195	2.41069	0.482137
Rv0246	Cholesterol.rep1	C	2.24719	22	620	9.46113	0.430051
Rv0246	Cholesterol.rep2	C	1.86832	22	539	6.47741	0.294428
Rv0246	Cholesterol.rep3	C	1.77468	22	584	5.89841	0.26811
Rv0246	Glycerol.rep1	G	1.88954	22	1443	6.61633	0.300742
Rv0246	Glycerol.rep2	G	2.40981	22	1244	11.1318	0.505993
Rv0247c	Cholesterol.rep1	C	0.51958	4	98	1.68132	0.42033
Rv0247c	Cholesterol.rep2	C	0.206192	4	57	1.22899	0.307247
Rv0247c	Cholesterol.rep3	C	0	4	62	1	0.25
Rv0247c	Glycerol.rep1	G	0	4	0	1	0.25
Rv0247c	Glycerol.rep2	G	0	4	0	1	0.25
Rv0248c	Cholesterol.rep1	C	2.14925	19	395	8.5784	0.451495
Rv0248c	Cholesterol.rep2	C	2.27909	19	318	9.76774	0.514092
Rv0248c	Cholesterol.rep3	C	1.15202	19	545	3.16457	0.166556
Rv0248c	Glycerol.rep1	G	0.969721	19	390	2.63721	0.138801
Rv0248c	Glycerol.rep2	G	1.0114	19	6	2.74946	0.144708
Rv0249c	Cholesterol.rep1	C	1.32373	14	359	3.7574	0.268385
Rv0249c	Cholesterol.rep2	C	1.80207	14	475	6.06219	0.433013
Rv0249c	Cholesterol.rep3	C	0.668254	14	62	1.95083	0.139345
Rv0249c	Glycerol.rep1	G	0	14	125	1	0.0714286
Rv0249c	Glycerol.rep2	G	0.623655	14	19	1.86573	0.133267
Rv0250c	Cholesterol.rep1	C	0.0804848	2	64	1.08381	0.541906
Rv0250c	Cholesterol.rep2	C	0.0936	2	53	1.09812	0.54906
Rv0250c	Cholesterol.rep3	C	0	2	35	1	0.5
Rv0250c	Glycerol.rep1	G	0	2	20	1	0.5
Rv0250c	Glycerol.rep2	G	0.441446	2	149	1.55495	0.777477
Rv0251c	Cholesterol.rep1	C	1.33414	6	225	3.79674	0.63279
Rv0251c	Cholesterol.rep2	C	1.30331	6	313	3.68144	0.613574
Rv0251c	Cholesterol.rep3	C	0.687787	6	58	1.98931	0.331551
Rv0251c	Glycerol.rep1	G	1.37454	6	172	3.95325	0.658875
Rv0251c	Glycerol.rep2	G	1.34819	6	297	3.85044	0.64174
Rv0252	Cholesterol.rep1	C	2.51779	29	1974	12.4012	0.427627
Rv0252	Cholesterol.rep2	C	1.9446	29	2281	6.99085	0.241064
Rv0252	Cholesterol.rep3	C	2.40907	29	2725	11.1236	0.383574
Rv0252	Glycerol.rep1	G	2.20346	29	2340	9.05628	0.312286
Rv0252	Glycerol.rep2	G	2.35925	29	4024	10.583	0.364932
Rv0253	Cholesterol.rep1	C	1.08415	6	117	2.95693	0.492821
Rv0253	Cholesterol.rep2	C	1.04811	6	129	2.85226	0.475377
Rv0253	Cholesterol.rep3	C	0.78933	6	44	2.20192	0.366987
Rv0253	Glycerol.rep1	G	0.76426	6	196	2.14741	0.357901
Rv0253	Glycerol.rep2	G	1.38459	6	597	3.99319	0.665532
Rv0254c	Cholesterol.rep1	C	0.643095	5	102	1.90236	0.380472
Rv0254c	Cholesterol.rep2	C	1.01463	5	396	2.75836	0.551671
Rv0254c	Cholesterol.rep3	C	0.71157	5	1253	2.03719	0.407438
Rv0254c	Glycerol.rep1	G	1.22095	5	804	3.3904	0.678079
Rv0254c	Glycerol.rep2	G	1.08574	5	1138	2.96164	0.592329
Rv0255c	Cholesterol.rep1	C	1.99439	13	274	7.34768	0.565206
Rv0255c	Cholesterol.rep2	C	2.00981	13	242	7.4619	0.573992
Rv0255c	Cholesterol.rep3	C	1.55091	13	244	4.71574	0.362749
Rv0255c	Glycerol.rep1	G	1.54507	13	952	4.68831	0.36064
Rv0255c	Glycerol.rep2	G	2.1592	13	1060	8.66417	0.666474
Rv0256c	Cholesterol.rep1	C	2.39596	28	1757	10.9787	0.392096
Rv0256c	Cholesterol.rep2	C	1.92804	28	1585	6.876	0.245572
Rv0256c	Cholesterol.rep3	C	1.66674	28	1776	5.29489	0.189103
Rv0256c	Glycerol.rep1	G	2.72535	28	1754	15.2617	0.545062
Rv0256c	Glycerol.rep2	G	2.75649	28	2401	15.7444	0.562302
Rv0257	Cholesterol.rep1	C	0.692202	3	138	1.99811	0.666037
Rv0257	Cholesterol.rep2	C	0.679193	3	36	1.97229	0.657429
Rv0257	Cholesterol.rep3	C	0.64158	3	267	1.89948	0.63316
Rv0257	Glycerol.rep1	G	0.331604	3	301	1.3932	0.4644
Rv0257	Glycerol.rep2	G	0.926216	3	121	2.52494	0.841646
Rv0258c	Cholesterol.rep1	C	0.581301	2	194	1.78836	0.894182
Rv0258c	Cholesterol.rep2	C	0.688532	2	250	1.99079	0.995396
Rv0258c	Cholesterol.rep3	C	0.0804848	2	128	1.08381	0.541906
Rv0258c	Glycerol.rep1	G	0.124251	2	111	1.1323	0.56615
Rv0258c	Glycerol.rep2	G	0.627002	2	228	1.87199	0.935995
Rv0259c	Cholesterol.rep1	C	0.671801	4	204	1.95776	0.48944
Rv0259c	Cholesterol.rep2	C	1.05481	4	101	2.87143	0.717858
Rv0259c	Cholesterol.rep3	C	0.173205	4	24	1.18911	0.297278
Rv0259c	Glycerol.rep1	G	1.27489	4	412	3.57832	0.894581
Rv0259c	Glycerol.rep2	G	1.05361	4	250	2.868	0.716999
Rv0260c	Cholesterol.rep1	C	0.167944	8	50	1.18287	0.147859
Rv0260c	Cholesterol.rep2	C	1.03013	8	240	2.80143	0.350179
Rv0260c	Cholesterol.rep3	C	0.729061	8	229	2.07313	0.259142
Rv0260c	Glycerol.rep1	G	1.23066	8	311	3.42351	0.427938
Rv0260c	Glycerol.rep2	G	1.67646	8	391	5.34657	0.668321
Rv0261c	Cholesterol.rep1	C	1.5335	14	661	4.63435	0.331025
Rv0261c	Cholesterol.rep2	C	1.39784	14	308	4.04644	0.289031
Rv0261c	Cholesterol.rep3	C	1.37778	14	1133	3.96608	0.283291
Rv0261c	Glycerol.rep1	G	0.637393	14	825	1.89154	0.13511
Rv0261c	Glycerol.rep2	G	2.20802	14	1045	9.09773	0.649838
Rv0262c	Cholesterol.rep1	C	1.05432	5	175	2.87002	0.574004
Rv0262c	Cholesterol.rep2	C	0.678501	5	123	1.97092	0.394184
Rv0262c	Cholesterol.rep3	C	0.0295814	5	646	1.03002	0.206005
Rv0262c	Glycerol.rep1	G	1.02285	5	80	2.78111	0.556221
Rv0262c	Glycerol.rep2	G	1.18966	5	268	3.28598	0.657196
Rv0263c	Cholesterol.rep1	C	1.43445	12	2999	4.19734	0.349779
Rv0263c	Cholesterol.rep2	C	0.809794	12	9316	2.24744	0.187287
Rv0263c	Cholesterol.rep3	C	0.754396	12	10937	2.12633	0.177194
Rv0263c	Glycerol.rep1	G	2.03363	12	1634	7.64177	0.636814
Rv0263c	Glycerol.rep2	G	1.64204	12	2687	5.16569	0.430474
Rv0264c	Cholesterol.rep1	C	1.44697	8	687	4.25023	0.531278
Rv0264c	Cholesterol.rep2	C	1.22393	8	511	3.40054	0.425067
Rv0264c	Cholesterol.rep3	C	1.21642	8	669	3.37508	0.421885
Rv0264c	Glycerol.rep1	G	1.11606	8	837	3.05282	0.381602
Rv0264c	Glycerol.rep2	G	1.57583	8	1798	4.83475	0.604343
Rv0265c	Cholesterol.rep1	C	1.56579	8	1131	4.78644	0.598305
Rv0265c	Cholesterol.rep2	C	1.58552	8	419	4.88181	0.610226
Rv0265c	Cholesterol.rep3	C	1.16255	8	1051	3.19807	0.399758
Rv0265c	Glycerol.rep1	G	1.62168	8	1473	5.06159	0.632699
Rv0265c	Glycerol.rep2	G	1.4932	8	1710	4.4513	0.556412
Rv0266c	Cholesterol.rep1	C	3.00885	34	4709	20.2641	0.596002
Rv0266c	Cholesterol.rep2	C	2.93052	34	2871	18.7373	0.551097
Rv0266c	Cholesterol.rep3	C	2.7074	34	4508	14.9903	0.44089
Rv0266c	Glycerol.rep1	G	3.03039	34	6992	20.7054	0.608982
Rv0266c	Glycerol.rep2	G	2.92448	34	11794	18.6245	0.54778
Rv0267	Cholesterol.rep1	C	2.27015	16	2317	9.68088	0.605055
Rv0267	Cholesterol.rep2	C	1.99516	16	1435	7.35337	0.459586
Rv0267	Cholesterol.rep3	C	1.97573	16	1893	7.21189	0.450743
Rv0267	Glycerol.rep1	G	2.23551	16	2104	9.35128	0.584455
Rv0267	Glycerol.rep2	G	2.18268	16	3443	8.87006	0.554379
Rv0268c	Cholesterol.rep1	C	2.21648	12	1652	9.17495	0.764579
Rv0268c	Cholesterol.rep2	C	1.95882	12	806	7.09097	0.590914
Rv0268c	Cholesterol.rep3	C	1.87692	12	1956	6.53334	0.544445
Rv0268c	Glycerol.rep1	G	2.0878	12	1590	8.06714	0.672262
Rv0268c	Glycerol.rep2	G	2.12297	12	3542	8.35594	0.696328
Rv0269c	Cholesterol.rep1	C	1.59885	9	876	4.94736	0.549707
Rv0269c	Cholesterol.rep2	C	1.84288	9	831	6.31472	0.701635
Rv0269c	Cholesterol.rep3	C	1.59906	9	1058	4.94836	0.549817
Rv0269c	Glycerol.rep1	G	1.67966	9	815	5.36375	0.595972
Rv0269c	Glycerol.rep2	G	1.8419	9	1709	6.30849	0.700944
Rv0270	Cholesterol.rep1	C	2.60945	24	3246	13.5915	0.566313
Rv0270	Cholesterol.rep2	C	2.64538	24	1765	14.0888	0.587033
Rv0270	Cholesterol.rep3	C	2.47754	24	1999	11.9119	0.49633
Rv0270	Glycerol.rep1	G	2.60452	24	3405	13.5247	0.563529
Rv0270	Glycerol.rep2	G	2.75579	24	4098	15.7334	0.655558
Rv0271c	Cholesterol.rep1	C	2.52447	29	2442	12.4843	0.430492
Rv0271c	Cholesterol.rep2	C	2.8003	29	1772	16.4496	0.567228
Rv0271c	Cholesterol.rep3	C	2.68078	29	1794	14.5964	0.503324
Rv0271c	Glycerol.rep1	G	2.43399	29	2105	11.4043	0.393252
Rv0271c	Glycerol.rep2	G	2.84432	29	4310	17.1898	0.592752
Rv0272c	Cholesterol.rep1	C	0.842027	10	113	2.32107	0.232107
Rv0272c	Cholesterol.rep2	C	1.60305	10	191	4.96818	0.496818
Rv0272c	Cholesterol.rep3	C	0.976209	10	120	2.65438	0.265438
Rv0272c	Glycerol.rep1	G	1.25793	10	380	3.51813	0.351813
Rv0272c	Glycerol.rep2	G	1.88125	10	878	6.56171	0.656171
Rv0273c	Cholesterol.rep1	C	1.48122	10	237	4.39832	0.439832
Rv0273c	Cholesterol.rep2	C	1.42206	10	302	4.14567	0.414567
Rv0273c	Cholesterol.rep3	C	0.708918	10	290	2.03179	0.203179
Rv0273c	Glycerol.rep1	G	1.20563	10	580	3.33885	0.333885
Rv0273c	Glycerol.rep2	G	1.71038	10	594	5.53107	0.553107
Rv0274	Cholesterol.rep1	C	0.712341	5	438	2.03876	0.407752
Rv0274	Cholesterol.rep2	C	0.989842	5	496	2.69081	0.538162
Rv0274	Cholesterol.rep3	C	0.62082	5	244	1.86045	0.372091
Rv0274	Glycerol.rep1	G	1.02229	5	366	2.77956	0.555913
Rv0274	Glycerol.rep2	G	1.16619	5	1111	3.20975	0.64195
Rv0275c	Cholesterol.rep1	C	0.884592	5	319	2.422	0.484399
Rv0275c	Cholesterol.rep2	C	0.459832	5	227	1.58381	0.316762
Rv0275c	Cholesterol.rep3	C	0.24796	5	346	1.28141	0.256282
Rv0275c	Glycerol.rep1	G	0.850027	5	186	2.33971	0.467942
Rv0275c	Glycerol.rep2	G	1.22316	5	274	3.39791	0.679582
Rv0276	Cholesterol.rep1	C	2.11272	16	1692	8.27072	0.51692
Rv0276	Cholesterol.rep2	C	2.03063	16	1246	7.61889	0.476181
Rv0276	Cholesterol.rep3	C	1.84881	16	1110	6.35223	0.397014
Rv0276	Glycerol.rep1	G	1.83021	16	1228	6.23522	0.389701
Rv0276	Glycerol.rep2	G	2.12435	16	2363	8.36746	0.522966
Rv0277c	Cholesterol.rep1	C	0.900981	5	422	2.46202	0.492403
Rv0277c	Cholesterol.rep2	C	1.131	5	428	3.09876	0.619751
Rv0277c	Cholesterol.rep3	C	0.126341	5	141	1.13467	0.226934
Rv0277c	Glycerol.rep1	G	0.965284	5	315	2.62553	0.525107
Rv0277c	Glycerol.rep2	G	1.30835	5	305	3.70006	0.740012
Rv0278c	Cholesterol.rep1	C	1.95351	17	954	7.05341	0.414906
Rv0278c	Cholesterol.rep2	C	1.94297	17	915	6.97946	0.410556
Rv0278c	Cholesterol.rep3	C	1.83828	17	1090	6.28569	0.369747
Rv0278c	Glycerol.rep1	G	2.20165	17	966	9.03992	0.53176
Rv0278c	Glycerol.rep2	G	2.02801	17	1495	7.59895	0.446997
Rv0279c	Cholesterol.rep1	C	2.04191	18	747	7.70535	0.428075
Rv0279c	Cholesterol.rep2	C	1.98014	18	1020	7.24373	0.402429
Rv0279c	Cholesterol.rep3	C	1.97252	18	949	7.18877	0.399376
Rv0279c	Glycerol.rep1	G	2.12264	18	1365	8.35313	0.464063
Rv0279c	Glycerol.rep2	G	2.23779	18	1638	9.37256	0.520698
Rv0280	Cholesterol.rep1	C	2.38284	23	1735	10.8356	0.471113
Rv0280	Cholesterol.rep2	C	2.49067	23	1654	12.0694	0.524756
Rv0280	Cholesterol.rep3	C	2.50699	23	1340	12.268	0.533389
Rv0280	Glycerol.rep1	G	2.51834	23	2205	12.4079	0.539476
Rv0280	Glycerol.rep2	G	2.58012	23	4811	13.1988	0.573859
Rv0281	Cholesterol.rep1	C	1.91186	13	629	6.76566	0.520435
Rv0281	Cholesterol.rep2	C	2.18476	13	576	8.88849	0.68373
Rv0281	Cholesterol.rep3	C	1.539	13	765	4.65994	0.358457
Rv0281	Glycerol.rep1	G	2.07103	13	1372	7.933	0.610231
Rv0281	Glycerol.rep2	G	2.24893	13	1804	9.47763	0.729049
Rv0282	Cholesterol.rep1	C	0	1	165	1	1
Rv0282	Cholesterol.rep2	C	0	1	179	1	1
Rv0282	Cholesterol.rep3	C	0	1	68	1	1
Rv0282	Glycerol.rep1	G	0	1	3	1	1
Rv0282	Glycerol.rep2	G	0	1	56	1	1
Rv0286	Cholesterol.rep1	C	0.636514	2	3	1.88988	0.944941
Rv0286	Cholesterol.rep2	C	0	2	1	1	0.5
Rv0286	Cholesterol.rep3	C	0	2	2	1	0.5
Rv0286	Glycerol.rep1	G	0	2	8	1	0.5
Rv0286	Glycerol.rep2	G	0	2	6	1	0.5
Rv0289	Cholesterol.rep1	C	0	1	39	1	1
Rv0289	Cholesterol.rep2	C	0	1	0	1	1
Rv0289	Cholesterol.rep3	C	0	1	0	1	1
Rv0289	Glycerol.rep1	G	0	1	0	1	1
Rv0289	Glycerol.rep2	G	0	1	0	1	1
Rv0292	Cholesterol.rep1	C	0	2	47	1	0.5
Rv0292	Cholesterol.rep2	C	0.506883	2	127	1.66011	0.830054
Rv0292	Cholesterol.rep3	C	0.636514	2	12	1.88988	0.944941
Rv0292	Glycerol.rep1	G	0.0980391	2	100	1.10301	0.551503
Rv0292	Glycerol.rep2	G	0.628076	2	398	1.874	0.937
Rv0293c	Cholesterol.rep1	C	2.31609	17	1067	10.1359	0.596231
Rv0293c	Cholesterol.rep2	C	1.74638	17	728	5.73382	0.337284
Rv0293c	Cholesterol.rep3	C	1.65193	17	877	5.21704	0.306885
Rv0293c	Glycerol.rep1	G	2.24484	17	1613	9.43886	0.555227
Rv0293c	Glycerol.rep2	G	2.18078	17	1840	8.85324	0.520779
Rv0294	Cholesterol.rep1	C	1.4934	10	236	4.45219	0.445219
Rv0294	Cholesterol.rep2	C	1.35689	10	249	3.88409	0.388409
Rv0294	Cholesterol.rep3	C	0.905391	10	253	2.4729	0.24729
Rv0294	Glycerol.rep1	G	1.41198	10	530	4.10409	0.410409
Rv0294	Glycerol.rep2	G	1.41052	10	814	4.09808	0.409808
Rv0295c	Cholesterol.rep1	C	0.693147	6	4	2	0.333333
Rv0295c	Cholesterol.rep2	C	1.16197	6	262	3.19623	0.532706
Rv0295c	Cholesterol.rep3	C	0.0161037	6	440	1.01623	0.169372
Rv0295c	Glycerol.rep1	G	1.16855	6	873	3.21732	0.536219
Rv0295c	Glycerol.rep2	G	1.54732	6	1728	4.69886	0.783144
Rv0296c	Cholesterol.rep1	C	2.47053	29	1479	11.8287	0.407887
Rv0296c	Cholesterol.rep2	C	2.43526	29	763	11.4187	0.39375
Rv0296c	Cholesterol.rep3	C	2.1375	29	1351	8.47819	0.292351
Rv0296c	Glycerol.rep1	G	2.20499	29	2051	9.07012	0.312763
Rv0296c	Glycerol.rep2	G	2.82797	29	3400	16.9111	0.583141
Rv0297	Cholesterol.rep1	C	1.49033	7	424	4.43858	0.634083
Rv0297	Cholesterol.rep2	C	1.65679	7	532	5.24245	0.748921
Rv0297	Cholesterol.rep3	C	1.30915	7	1353	3.70303	0.529004
Rv0297	Glycerol.rep1	G	1.7743	7	827	5.89616	0.842309
Rv0297	Glycerol.rep2	G	1.24421	7	1254	3.47018	0.49574
Rv0298	Cholesterol.rep1	C	1.00872	4	546	2.7421	0.685525
Rv0298	Cholesterol.rep2	C	0.793426	4	327	2.21096	0.552739
Rv0298	Cholesterol.rep3	C	0.302305	4	103	1.35297	0.338243
Rv0298	Glycerol.rep1	G	0.920845	4	370	2.51141	0.627853
Rv0298	Glycerol.rep2	G	1.26044	4	508	3.52698	0.881745
Rv0299	Cholesterol.rep1	C	0	2	89	1	0.5
Rv0299	Cholesterol.rep2	C	0	2	140	1	0.5
Rv0299	Cholesterol.rep3	C	0.152689	2	85	1.16496	0.582481
Rv0299	Glycerol.rep1	G	0	2	67	1	0.5
Rv0299	Glycerol.rep2	G	0.349905	2	430	1.41893	0.709467
Rv0300	Cholesterol.rep1	C	1.31725	5	1364	3.73315	0.74663
Rv0300	Cholesterol.rep2	C	1.37165	5	566	3.94186	0.788373
Rv0300	Cholesterol.rep3	C	1.1666	5	1925	3.21105	0.642211
Rv0300	Glycerol.rep1	G	1.34395	5	1145	3.83416	0.766832
Rv0300	Glycerol.rep2	G	1.20273	5	1881	3.32918	0.665836
Rv0301	Cholesterol.rep1	C	1.66027	8	874	5.26072	0.65759
Rv0301	Cholesterol.rep2	C	1.54025	8	631	4.66573	0.583217
Rv0301	Cholesterol.rep3	C	1.63262	8	692	5.11729	0.639661
Rv0301	Glycerol.rep1	G	1.58988	8	901	4.90317	0.612896
Rv0301	Glycerol.rep2	G	1.71798	8	1532	5.57326	0.696657
Rv0302	Cholesterol.rep1	C	1.3965	7	871	4.04102	0.577289
Rv0302	Cholesterol.rep2	C	1.3319	7	614	3.78822	0.541174
Rv0302	Cholesterol.rep3	C	1.54047	7	775	4.66679	0.666685
Rv0302	Glycerol.rep1	G	1.15009	7	1494	3.15846	0.451209
Rv0302	Glycerol.rep2	G	1.51206	7	1111	4.53608	0.648011
Rv0303	Cholesterol.rep1	C	1.87915	13	1616	6.54794	0.503688
Rv0303	Cholesterol.rep2	C	1.95594	13	1179	7.07057	0.54389
Rv0303	Cholesterol.rep3	C	1.77458	13	1053	5.89782	0.453678
Rv0303	Glycerol.rep1	G	1.87052	13	3533	6.49167	0.49936
Rv0303	Glycerol.rep2	G	1.61257	13	4205	5.01567	0.385821
Rv0304c	Cholesterol.rep1	C	3.57703	98	5473	35.7671	0.364971
Rv0304c	Cholesterol.rep2	C	3.75704	98	5572	42.8215	0.436954
Rv0304c	Cholesterol.rep3	C	3.44938	98	4144	31.4809	0.321234
Rv0304c	Glycerol.rep1	G	3.71721	98	6912	41.1493	0.419891
Rv0304c	Glycerol.rep2	G	3.80983	98	11732	45.143	0.460643
Rv0305c	Cholesterol.rep1	C	3.06541	39	3108	21.4433	0.549827
Rv0305c	Cholesterol.rep2	C	3.00043	39	1832	20.0941	0.515233
Rv0305c	Cholesterol.rep3	C	2.25311	39	2100	9.51729	0.244033
Rv0305c	Glycerol.rep1	G	2.94865	39	3452	19.0802	0.489235
Rv0305c	Glycerol.rep2	G	3.2045	39	4618	24.6431	0.631875
Rv0306	Cholesterol.rep1	C	1.2776	8	484	3.588	0.4485
Rv0306	Cholesterol.rep2	C	1.83202	8	349	6.24649	0.780811
Rv0306	Cholesterol.rep3	C	0.803425	8	323	2.23318	0.279147
Rv0306	Glycerol.rep1	G	1.04521	8	495	2.84398	0.355498
Rv0306	Glycerol.rep2	G	1.5583	8	1122	4.75074	0.593842
Rv0307c	Cholesterol.rep1	C	1.42601	6	561	4.16207	0.693678
Rv0307c	Cholesterol.rep2	C	1.58244	6	324	4.86682	0.811136
Rv0307c	Cholesterol.rep3	C	0.528469	6	461	1.69633	0.282722
Rv0307c	Glycerol.rep1	G	1.22634	6	328	3.40872	0.568119
Rv0307c	Glycerol.rep2	G	1.19192	6	982	3.29341	0.548902
Rv0308	Cholesterol.rep1	C	1.73057	10	426	5.64389	0.564389
Rv0308	Cholesterol.rep2	C	1.82642	10	164	6.21164	0.621164
Rv0308	Cholesterol.rep3	C	1.21844	10	291	3.3819	0.33819
Rv0308	Glycerol.rep1	G	1.27669	10	144	3.58477	0.358477
Rv0308	Glycerol.rep2	G	1.79882	10	703	6.04251	0.604251
Rv0309	Cholesterol.rep1	C	1.56993	9	380	4.80629	0.534032
Rv0309	Cholesterol.rep2	C	1.27028	9	476	3.56185	0.395761
Rv0309	Cholesterol.rep3	C	1.02206	9	327	2.77893	0.30877
Rv0309	Glycerol.rep1	G	1.13349	9	191	3.10649	0.345166
Rv0309	Glycerol.rep2	G	1.24553	9	234	3.47478	0.386087
Rv0310c	Cholesterol.rep1	C	0.670478	7	66	1.95517	0.27931
Rv0310c	Cholesterol.rep2	C	1.05671	7	88	2.87688	0.410983
Rv0310c	Cholesterol.rep3	C	0	7	1	1	0.142857
Rv0310c	Glycerol.rep1	G	1.58038	7	54	4.85682	0.693832
Rv0310c	Glycerol.rep2	G	1.53993	7	283	4.66424	0.666321
Rv0311	Cholesterol.rep1	C	1.48089	9	284	4.39684	0.488538
Rv0311	Cholesterol.rep2	C	0.928894	9	790	2.53171	0.281301
Rv0311	Cholesterol.rep3	C	0.22517	9	104	1.25254	0.139171
Rv0311	Glycerol.rep1	G	1.62431	9	572	5.07492	0.563879
Rv0311	Glycerol.rep2	G	1.64434	9	1080	5.17757	0.575286
Rv0312	Cholesterol.rep1	C	1.61792	9	368	5.04261	0.560289
Rv0312	Cholesterol.rep2	C	0.870582	9	280	2.3883	0.265367
Rv0312	Cholesterol.rep3	C	1.31177	9	290	3.71275	0.412528
Rv0312	Glycerol.rep1	G	1.02967	9	469	2.80013	0.311126
Rv0312	Glycerol.rep2	G	0.866723	9	768	2.3791	0.264345
Rv0313	Cholesterol.rep1	C	1.52443	6	371	4.59254	0.765423
Rv0313	Cholesterol.rep2	C	1.327	6	544	3.76971	0.628285
Rv0313	Cholesterol.rep3	C	0.847184	6	327	2.33307	0.388845
Rv0313	Glycerol.rep1	G	1.18362	6	663	3.26619	0.544365
Rv0313	Glycerol.rep2	G	1.31115	6	1793	3.71044	0.618407
Rv0314c	Cholesterol.rep1	C	1.24161	6	1127	3.46119	0.576865
Rv0314c	Cholesterol.rep2	C	1.24133	6	1001	3.4602	0.5767
Rv0314c	Cholesterol.rep3	C	1.3641	6	1229	3.91222	0.652036
Rv0314c	Glycerol.rep1	G	1.38956	6	1376	4.01309	0.668849
Rv0314c	Glycerol.rep2	G	1.57098	6	2201	4.81135	0.801892
Rv0315	Cholesterol.rep1	C	1.69471	10	758	5.44507	0.544507
Rv0315	Cholesterol.rep2	C	1.526	10	494	4.59973	0.459973
Rv0315	Cholesterol.rep3	C	1.03883	10	807	2.82591	0.282591
Rv0315	Glycerol.rep1	G	1.20929	10	939	3.3511	0.33511
Rv0315	Glycerol.rep2	G	1.22956	10	637	3.41971	0.341971
Rv0316	Cholesterol.rep1	C	1.47035	6	626	4.35076	0.725126
Rv0316	Cholesterol.rep2	C	1.46576	6	191	4.33085	0.721808
Rv0316	Cholesterol.rep3	C	0.88263	6	297	2.41725	0.402875
Rv0316	Glycerol.rep1	G	1.04659	6	348	2.84791	0.474652
Rv0316	Glycerol.rep2	G	1.61496	6	553	5.02769	0.837949
Rv0317c	Cholesterol.rep1	C	1.92132	13	1762	6.82995	0.525381
Rv0317c	Cholesterol.rep2	C	1.97622	13	1537	7.21545	0.555035
Rv0317c	Cholesterol.rep3	C	1.62438	13	806	5.07525	0.390404
Rv0317c	Glycerol.rep1	G	1.83253	13	1339	6.24968	0.480745
Rv0317c	Glycerol.rep2	G	2.21245	13	2270	9.13811	0.702931
Rv0318c	Cholesterol.rep1	C	1.52319	7	311	4.58686	0.655265
Rv0318c	Cholesterol.rep2	C	1.29618	7	411	3.6553	0.522186
Rv0318c	Cholesterol.rep3	C	0.890346	7	40	2.43597	0.347996
Rv0318c	Glycerol.rep1	G	1.26027	7	467	3.52638	0.503768
Rv0318c	Glycerol.rep2	G	1.17042	7	409	3.22334	0.460477
Rv0319	Cholesterol.rep1	C	0.968849	7	368	2.63491	0.376416
Rv0319	Cholesterol.rep2	C	0.511878	7	423	1.66842	0.238346
Rv0319	Cholesterol.rep3	C	1.07804	7	767	2.93892	0.419846
Rv0319	Glycerol.rep1	G	0.826763	7	597	2.28591	0.326558
Rv0319	Glycerol.rep2	G	0.906966	7	977	2.4768	0.353828
Rv0320	Cholesterol.rep1	C	0.3487	13	23931	1.41722	0.109017
Rv0320	Cholesterol.rep2	C	0.157339	13	66000	1.17039	0.0900302
Rv0320	Cholesterol.rep3	C	0.186343	13	48969	1.20484	0.0926796
Rv0320	Glycerol.rep1	G	1.74649	13	3261	5.73446	0.441112
Rv0320	Glycerol.rep2	G	2.12751	13	4526	8.39395	0.645688
Rv0321	Cholesterol.rep1	C	1.22198	6	123	3.39391	0.565652
Rv0321	Cholesterol.rep2	C	0.93	6	251	2.53451	0.422418
Rv0321	Cholesterol.rep3	C	0.666873	6	154	1.94814	0.324689
Rv0321	Glycerol.rep1	G	1.46826	6	181	4.34167	0.723612
Rv0321	Glycerol.rep2	G	1.78935	6	959	5.98558	0.997597
Rv0322	Cholesterol.rep1	C	2.25902	16	489	9.57368	0.598355
Rv0322	Cholesterol.rep2	C	1.94183	16	636	6.97152	0.43572
Rv0322	Cholesterol.rep3	C	1.52585	16	721	4.59904	0.28744
Rv0322	Glycerol.rep1	G	2.09137	16	696	8.09604	0.506002
Rv0322	Glycerol.rep2	G	2.22831	16	1874	9.28417	0.580261
Rv0323c	Cholesterol.rep1	C	1.15564	7	356	3.17605	0.453722
Rv0323c	Cholesterol.rep2	C	1.33116	7	285	3.78545	0.540778
Rv0323c	Cholesterol.rep3	C	1.12359	7	457	3.07588	0.439412
Rv0323c	Glycerol.rep1	G	1.30276	7	457	3.67945	0.525636
Rv0323c	Glycerol.rep2	G	1.35871	7	729	3.89116	0.55588
Rv0324	Cholesterol.rep1	C	0.460665	7	118	1.58513	0.226447
Rv0324	Cholesterol.rep2	C	1.09527	7	115	2.98999	0.427141
Rv0324	Cholesterol.rep3	C	1.07817	7	277	2.93931	0.419901
Rv0324	Glycerol.rep1	G	1.32796	7	141	3.77335	0.53905
Rv0324	Glycerol.rep2	G	1.16662	7	290	3.21111	0.45873
Rv0325	Cholesterol.rep1	C	1.74	6	1627	5.69736	0.949559
Rv0325	Cholesterol.rep2	C	1.60314	6	993	4.96862	0.828104
Rv0325	Cholesterol.rep3	C	1.62092	6	1882	5.05775	0.842959
Rv0325	Glycerol.rep1	G	1.4017	6	1397	4.06209	0.677015
Rv0325	Glycerol.rep2	G	1.64845	6	2440	5.19892	0.866486
Rv0326	Cholesterol.rep1	C	0.809919	5	393	2.24773	0.449545
Rv0326	Cholesterol.rep2	C	0.672164	5	129	1.95847	0.391694
Rv0326	Cholesterol.rep3	C	0.512843	5	96	1.67003	0.334007
Rv0326	Glycerol.rep1	G	0.321577	5	513	1.3793	0.27586
Rv0326	Glycerol.rep2	G	0.362634	5	481	1.43711	0.287422
Rv0327c	Cholesterol.rep1	C	1.46195	11	1121	4.31438	0.392217
Rv0327c	Cholesterol.rep2	C	1.30766	11	474	3.6975	0.336137
Rv0327c	Cholesterol.rep3	C	0.864177	11	572	2.37305	0.215732
Rv0327c	Glycerol.rep1	G	1.19214	11	1203	3.29413	0.299466
Rv0327c	Glycerol.rep2	G	1.59186	11	1386	4.91289	0.446626
Rv0328	Cholesterol.rep1	C	0.852751	7	47	2.34609	0.335156
Rv0328	Cholesterol.rep2	C	0.960588	7	249	2.61323	0.373319
Rv0328	Cholesterol.rep3	C	0.111902	7	100	1.1184	0.159772
Rv0328	Glycerol.rep1	G	1.06854	7	671	2.91112	0.415875
Rv0328	Glycerol.rep2	G	1.22311	7	966	3.39773	0.485391
Rv0329c	Cholesterol.rep1	C	0.842758	5	759	2.32276	0.464553
Rv0329c	Cholesterol.rep2	C	0.87878	5	400	2.40796	0.481592
Rv0329c	Cholesterol.rep3	C	1.00133	5	171	2.72191	0.544381
Rv0329c	Glycerol.rep1	G	1.00336	5	937	2.72743	0.545485
Rv0329c	Glycerol.rep2	G	1.1097	5	1563	3.03346	0.606693
Rv0330c	Cholesterol.rep1	C	1.06581	9	858	2.9032	0.322577
Rv0330c	Cholesterol.rep2	C	1.2964	9	1153	3.6561	0.406233
Rv0330c	Cholesterol.rep3	C	1.34029	9	1019	3.82016	0.424462
Rv0330c	Glycerol.rep1	G	0.923294	9	1246	2.51757	0.27973
Rv0330c	Glycerol.rep2	G	1.53442	9	2579	4.63865	0.515406
Rv0331	Cholesterol.rep1	C	1.78703	15	1053	5.97171	0.398114
Rv0331	Cholesterol.rep2	C	1.9587	15	611	7.09009	0.472672
Rv0331	Cholesterol.rep3	C	2.06804	15	765	7.90933	0.527289
Rv0331	Glycerol.rep1	G	1.92992	15	784	6.88893	0.459262
Rv0331	Glycerol.rep2	G	2.29483	15	1261	9.92278	0.661518
Rv0332	Cholesterol.rep1	C	1.97768	12	1271	7.22596	0.602163
Rv0332	Cholesterol.rep2	C	1.95537	12	1098	7.06657	0.588881
Rv0332	Cholesterol.rep3	C	1.56322	12	1137	4.77415	0.397846
Rv0332	Glycerol.rep1	G	1.99705	12	2176	7.36729	0.61394
Rv0332	Glycerol.rep2	G	2.29398	12	3488	9.9143	0.826191
Rv0333	Cholesterol.rep1	C	0.974072	3	472	2.64871	0.882903
Rv0333	Cholesterol.rep2	C	0.692166	3	429	1.99804	0.666013
Rv0333	Cholesterol.rep3	C	0.592468	3	390	1.80845	0.602816
Rv0333	Glycerol.rep1	G	0.590202	3	83	1.80435	0.601451
Rv0333	Glycerol.rep2	G	0.733274	3	970	2.08188	0.693962
Rv0335c	Cholesterol.rep1	C	0	1	12	1	1
Rv0335c	Cholesterol.rep2	C	0	1	18	1	1
Rv0335c	Cholesterol.rep3	C	0	1	5	1	1
Rv0335c	Glycerol.rep1	G	0	1	82	1	1
Rv0335c	Glycerol.rep2	G	0	1	183	1	1
Rv0336	Cholesterol.rep1	C	1.95979	17	2450	7.0978	0.417518
Rv0336	Cholesterol.rep2	C	2.01213	17	1783	7.47925	0.439956
Rv0336	Cholesterol.rep3	C	1.95081	17	2356	7.03435	0.413785
Rv0336	Glycerol.rep1	G	1.93568	17	2665	6.92878	0.407576
Rv0336	Glycerol.rep2	G	2.08112	17	3991	8.01342	0.471377
Rv0337c	Cholesterol.rep1	C	0	1	42	1	1
Rv0337c	Cholesterol.rep2	C	0	1	277	1	1
Rv0337c	Cholesterol.rep3	C	0	1	222	1	1
Rv0337c	Glycerol.rep1	G	0	1	110	1	1
Rv0337c	Glycerol.rep2	G	0	1	230	1	1
Rv0338c	Cholesterol.rep1	C	0	1	459	1	1
Rv0338c	Cholesterol.rep2	C	0	1	997	1	1
Rv0338c	Cholesterol.rep3	C	0	1	2107	1	1
Rv0338c	Glycerol.rep1	G	0	1	70	1	1
Rv0338c	Glycerol.rep2	G	0	1	7	1	1
Rv0339c	Cholesterol.rep1	C	2.175	22	962	8.8022	0.4001
Rv0339c	Cholesterol.rep2	C	2.29129	22	1130	9.8877	0.449441
Rv0339c	Cholesterol.rep3	C	1.67015	22	1446	5.31298	0.241499
Rv0339c	Glycerol.rep1	G	1.91835	22	1272	6.80969	0.309531
Rv0339c	Glycerol.rep2	G	2.25178	22	2916	9.50459	0.432027
Rv0340	Cholesterol.rep1	C	0	2	65	1	0.5
Rv0340	Cholesterol.rep2	C	0.264052	2	81	1.3022	0.651098
Rv0340	Cholesterol.rep3	C	0	2	5	1	0.5
Rv0340	Glycerol.rep1	G	0	2	11	1	0.5
Rv0340	Glycerol.rep2	G	0.55832	2	138	1.74773	0.873867
Rv0341	Cholesterol.rep1	C	1.51493	11	457	4.54908	0.413553
Rv0341	Cholesterol.rep2	C	1.82132	11	338	6.17998	0.561817
Rv0341	Cholesterol.rep3	C	1.21604	11	214	3.37381	0.30671
Rv0341	Glycerol.rep1	G	1.66676	11	496	5.29499	0.481363
Rv0341	Glycerol.rep2	G	1.70847	11	1063	5.52052	0.501866
Rv0342	Cholesterol.rep1	C	2.1918	23	2900	8.95127	0.389186
Rv0342	Cholesterol.rep2	C	2.25336	23	1955	9.51969	0.4139
Rv0342	Cholesterol.rep3	C	1.10905	23	3045	3.03148	0.131803
Rv0342	Glycerol.rep1	G	2.37984	23	3111	10.8032	0.469703
Rv0342	Glycerol.rep2	G	2.20953	23	5143	9.11143	0.396149
Rv0343	Cholesterol.rep1	C	1.27058	10	851	3.56292	0.356292
Rv0343	Cholesterol.rep2	C	1.41633	10	180	4.12196	0.412196
Rv0343	Cholesterol.rep3	C	0.745878	10	411	2.10829	0.210829
Rv0343	Glycerol.rep1	G	1.85488	10	865	6.39091	0.639091
Rv0343	Glycerol.rep2	G	1.98672	10	1163	7.29154	0.729154
Rv0344c	Cholesterol.rep1	C	1.12887	10	610	3.09215	0.309215
Rv0344c	Cholesterol.rep2	C	1.40513	10	670	4.07608	0.407608
Rv0344c	Cholesterol.rep3	C	0.399723	10	535	1.49141	0.149141
Rv0344c	Glycerol.rep1	G	1.71742	10	1155	5.57016	0.557016
Rv0344c	Glycerol.rep2	G	1.707	10	1686	5.51238	0.551238
Rv0345	Cholesterol.rep1	C	1.058	6	492	2.8806	0.4801
Rv0345	Cholesterol.rep2	C	1.4169	6	673	4.1243	0.687383
Rv0345	Cholesterol.rep3	C	1.11442	6	590	3.0478	0.507966
Rv0345	Glycerol.rep1	G	1.38648	6	454	4.00073	0.666788
Rv0345	Glycerol.rep2	G	1.55109	6	1063	4.7166	0.786101
Rv0346c	Cholesterol.rep1	C	1.98856	19	176	7.30501	0.384474
Rv0346c	Cholesterol.rep2	C	2.1641	19	234	8.7068	0.458252
Rv0346c	Cholesterol.rep3	C	0.553128	19	192	1.73868	0.0915097
Rv0346c	Glycerol.rep1	G	0.771013	19	95	2.16195	0.113787
Rv0346c	Glycerol.rep2	G	2.02009	19	1125	7.53901	0.39679
Rv0347	Cholesterol.rep1	C	0	2	147	1	0.5
Rv0347	Cholesterol.rep2	C	0	2	149	1	0.5
Rv0347	Cholesterol.rep3	C	0	2	427	1	0.5
Rv0347	Glycerol.rep1	G	0.491829	2	459	1.6353	0.817652
Rv0347	Glycerol.rep2	G	0	2	480	1	0.5
Rv0348	Cholesterol.rep1	C	0.830472	5	28	2.2944	0.45888
Rv0348	Cholesterol.rep2	C	0.504704	5	64	1.6565	0.331299
Rv0348	Cholesterol.rep3	C	0.0613884	5	206	1.06331	0.212662
Rv0348	Glycerol.rep1	G	0	5	4	1	0.2
Rv0348	Glycerol.rep2	G	1.36275	5	197	3.90691	0.781381
Rv0349	Cholesterol.rep1	C	1.19005	8	404	3.28725	0.410906
Rv0349	Cholesterol.rep2	C	0.793893	8	351	2.21199	0.276499
Rv0349	Cholesterol.rep3	C	1.10086	8	665	3.00674	0.375842
Rv0349	Glycerol.rep1	G	0.757679	8	118	2.13332	0.266665
Rv0349	Glycerol.rep2	G	1.01766	8	465	2.76671	0.345839
Rv0351	Cholesterol.rep1	C	0	1	197	1	1
Rv0351	Cholesterol.rep2	C	0	1	116	1	1
Rv0351	Cholesterol.rep3	C	0	1	10	1	1
Rv0351	Glycerol.rep1	G	0	1	105	1	1
Rv0351	Glycerol.rep2	G	0	1	312	1	1
Rv0352	Cholesterol.rep1	C	0.669328	2	184	1.95292	0.976462
Rv0352	Cholesterol.rep2	C	0	2	128	1	0.5
Rv0352	Cholesterol.rep3	C	0.152005	2	114	1.16417	0.582083
Rv0352	Glycerol.rep1	G	0.392989	2	397	1.4814	0.740701
Rv0352	Glycerol.rep2	G	0.66392	2	611	1.94239	0.971196
Rv0353	Cholesterol.rep1	C	1.27991	5	227	3.59631	0.719262
Rv0353	Cholesterol.rep2	C	0.615677	5	60	1.85091	0.370182
Rv0353	Cholesterol.rep3	C	0.0331584	5	188	1.03371	0.206743
Rv0353	Glycerol.rep1	G	1.08939	5	615	2.97246	0.594492
Rv0353	Glycerol.rep2	G	1.45139	5	1013	4.26905	0.853811
Rv0354c	Cholesterol.rep1	C	1.12063	6	1775	3.06678	0.51113
Rv0354c	Cholesterol.rep2	C	1.41529	6	940	4.1177	0.686283
Rv0354c	Cholesterol.rep3	C	1.19597	6	1654	3.30675	0.551125
Rv0354c	Glycerol.rep1	G	1.32917	6	1181	3.77789	0.629649
Rv0354c	Glycerol.rep2	G	1.35311	6	2049	3.86943	0.644905
Rv0355c	Cholesterol.rep1	C	4.19258	135	10709	66.1936	0.490323
Rv0355c	Cholesterol.rep2	C	4.27777	135	11579	72.0794	0.533922
Rv0355c	Cholesterol.rep3	C	3.73475	135	9009	41.8777	0.310205
Rv0355c	Glycerol.rep1	G	4.18589	135	13498	65.7517	0.487049
Rv0355c	Glycerol.rep2	G	4.3779	135	24187	79.6706	0.590152
Rv0356c	Cholesterol.rep1	C	1.54619	9	753	4.69357	0.521508
Rv0356c	Cholesterol.rep2	C	1.59029	9	764	4.90515	0.545016
Rv0356c	Cholesterol.rep3	C	1.13585	9	97	3.11382	0.34598
Rv0356c	Glycerol.rep1	G	1.42521	9	2045	4.15871	0.462079
Rv0356c	Glycerol.rep2	G	1.59688	9	2208	4.93761	0.548623
Rv0358	Cholesterol.rep1	C	0.178845	2	23	1.19584	0.597918
Rv0358	Cholesterol.rep2	C	0.600053	2	73	1.82222	0.911108
Rv0358	Cholesterol.rep3	C	0.684161	2	127	1.98211	0.991054
Rv0358	Glycerol.rep1	G	0.657158	2	90	1.9293	0.96465
Rv0358	Glycerol.rep2	G	0.0407281	2	147	1.04157	0.520784
Rv0359	Cholesterol.rep1	C	1.91778	11	2480	6.80584	0.618713
Rv0359	Cholesterol.rep2	C	1.88375	11	1757	6.5781	0.598009
Rv0359	Cholesterol.rep3	C	2.07641	11	2355	7.9758	0.725073
Rv0359	Glycerol.rep1	G	1.96801	11	3221	7.15643	0.650584
Rv0359	Glycerol.rep2	G	2.04044	11	7177	7.69396	0.699451
Rv0360c	Cholesterol.rep1	C	1.42625	7	530	4.16306	0.594722
Rv0360c	Cholesterol.rep2	C	1.40429	7	464	4.07262	0.581803
Rv0360c	Cholesterol.rep3	C	1.11304	7	256	3.0436	0.434801
Rv0360c	Glycerol.rep1	G	1.26571	7	212	3.54562	0.506517
Rv0360c	Glycerol.rep2	G	1.59192	7	1078	4.91315	0.701879
Rv0361	Cholesterol.rep1	C	1.13786	5	760	3.12009	0.624018
Rv0361	Cholesterol.rep2	C	0.923368	5	177	2.51776	0.503551
Rv0361	Cholesterol.rep3	C	1.20708	5	495	3.34372	0.668744
Rv0361	Glycerol.rep1	G	1.30414	5	95	3.68453	0.736905
Rv0361	Glycerol.rep2	G	0.931496	5	324	2.5383	0.507661
Rv0362	Cholesterol.rep1	C	0	13	2	1	0.0769231
Rv0362	Cholesterol.rep2	C	0.636514	13	3	1.88988	0.145376
Rv0362	Cholesterol.rep3	C	0	13	2	1	0.0769231
Rv0362	Glycerol.rep1	G	1.89804	13	988	6.67283	0.513295
Rv0362	Glycerol.rep2	G	2.25863	13	3534	9.57001	0.736154
Rv0363c	Cholesterol.rep1	C	0	1	4	1	1
Rv0363c	Cholesterol.rep2	C	0	1	0	1	1
Rv0363c	Cholesterol.rep3	C	0	1	0	1	1
Rv0363c	Glycerol.rep1	G	0	1	8	1	1
Rv0363c	Glycerol.rep2	G	0	1	121	1	1
Rv0364	Cholesterol.rep1	C	0	1	45	1	1
Rv0364	Cholesterol.rep2	C	0	1	0	1	1
Rv0364	Cholesterol.rep3	C	0	1	0	1	1
Rv0364	Glycerol.rep1	G	0	1	0	1	1
Rv0364	Glycerol.rep2	G	0	1	49	1	1
Rv0365c	Cholesterol.rep1	C	2.28924	16	892	9.86745	0.616715
Rv0365c	Cholesterol.rep2	C	2.05241	16	1084	7.78666	0.486666
Rv0365c	Cholesterol.rep3	C	2.08115	16	1967	8.01365	0.500853
Rv0365c	Glycerol.rep1	G	2.17013	16	2488	8.75942	0.547464
Rv0365c	Glycerol.rep2	G	2.25365	16	3585	9.52244	0.595152
Rv0366c	Cholesterol.rep1	C	1.35262	6	310	3.86754	0.64459
Rv0366c	Cholesterol.rep2	C	1.1519	6	297	3.16421	0.527369
Rv0366c	Cholesterol.rep3	C	0.492368	6	242	1.63619	0.272698
Rv0366c	Glycerol.rep1	G	1.09001	6	751	2.97429	0.495715
Rv0366c	Glycerol.rep2	G	1.33516	6	798	3.80059	0.633432
Rv0367c	Cholesterol.rep1	C	0	2	60	1	0.5
Rv0367c	Cholesterol.rep2	C	0	2	7	1	0.5
Rv0367c	Cholesterol.rep3	C	0	2	0	1	0.5
Rv0367c	Glycerol.rep1	G	0	2	217	1	0.5
Rv0367c	Glycerol.rep2	G	0.59827	2	84	1.81897	0.909484
Rv0368c	Cholesterol.rep1	C	2.11378	14	1335	8.27947	0.591391
Rv0368c	Cholesterol.rep2	C	1.78451	14	917	5.95664	0.425474
Rv0368c	Cholesterol.rep3	C	1.53743	14	970	4.65263	0.332331
Rv0368c	Glycerol.rep1	G	1.91337	14	1908	6.77591	0.483994
Rv0368c	Glycerol.rep2	G	2.19034	14	2833	8.93823	0.638445
Rv0369c	Cholesterol.rep1	C	0.201003	4	59	1.22263	0.305657
Rv0369c	Cholesterol.rep2	C	0.686249	4	179	1.98625	0.496563
Rv0369c	Cholesterol.rep3	C	0.30537	4	285	1.35713	0.339282
Rv0369c	Glycerol.rep1	G	0.691143	4	79	1.996	0.498999
Rv0369c	Glycerol.rep2	G	1.07233	4	402	2.92218	0.730545
Rv0370c	Cholesterol.rep1	C	0.572364	9	144	1.77245	0.196939
Rv0370c	Cholesterol.rep2	C	0.531599	9	172	1.70165	0.189072
Rv0370c	Cholesterol.rep3	C	0.720937	9	133	2.05636	0.228484
Rv0370c	Glycerol.rep1	G	1.29668	9	296	3.65714	0.406349
Rv0370c	Glycerol.rep2	G	1.69412	9	428	5.44187	0.604652
Rv0371c	Cholesterol.rep1	C	0	2	23	1	0.5
Rv0371c	Cholesterol.rep2	C	0	2	2	1	0.5
Rv0371c	Cholesterol.rep3	C	0	2	0	1	0.5
Rv0371c	Glycerol.rep1	G	0	2	45	1	0.5
Rv0371c	Glycerol.rep2	G	0	2	9	1	0.5
Rv0372c	Cholesterol.rep1	C	0.188113	2	43	1.20697	0.603485
Rv0372c	Cholesterol.rep2	C	0	2	13	1	0.5
Rv0372c	Cholesterol.rep3	C	0.269107	2	184	1.30879	0.654397
Rv0372c	Glycerol.rep1	G	0.453667	2	172	1.57407	0.787037
Rv0372c	Glycerol.rep2	G	0.421129	2	275	1.52368	0.76184
Rv0373c	Cholesterol.rep1	C	0.254063	19	8596	1.28925	0.0678554
Rv0373c	Cholesterol.rep2	C	0.270951	19	15581	1.31121	0.0690111
Rv0373c	Cholesterol.rep3	C	0.193895	19	45939	1.21397	0.0638931
Rv0373c	Glycerol.rep1	G	1.72443	19	934	5.60931	0.295227
Rv0373c	Glycerol.rep2	G	2.10779	19	1782	8.23004	0.43316
Rv0374c	Cholesterol.rep1	C	0.404118	3	43	1.49798	0.499327
Rv0374c	Cholesterol.rep2	C	0	3	2	1	0.333333
Rv0374c	Cholesterol.rep3	C	0	3	0	1	0.333333
Rv0374c	Glycerol.rep1	G	0.823092	3	107	2.27753	0.759177
Rv0374c	Glycerol.rep2	G	0	3	1	1	0.333333
Rv0375c	Cholesterol.rep1	C	1.00162	5	107	2.72269	0.544538
Rv0375c	Cholesterol.rep2	C	0.926405	5	136	2.52542	0.505083
Rv0375c	Cholesterol.rep3	C	0.0967039	5	177	1.10153	0.220307
Rv0375c	Glycerol.rep1	G	0.319026	5	51	1.37579	0.275157
Rv0375c	Glycerol.rep2	G	1.36533	5	347	3.91703	0.783406
Rv0376c	Cholesterol.rep1	C	1.88353	14	1078	6.57668	0.469763
Rv0376c	Cholesterol.rep2	C	1.85187	14	908	6.3717	0.455122
Rv0376c	Cholesterol.rep3	C	1.42824	14	944	4.17137	0.297955
Rv0376c	Glycerol.rep1	G	1.53564	14	1652	4.64428	0.331734
Rv0376c	Glycerol.rep2	G	2.29719	14	1898	9.94619	0.710442
Rv0377	Cholesterol.rep1	C	1.22571	5	642	3.40659	0.681317
Rv0377	Cholesterol.rep2	C	1.28399	5	318	3.61103	0.722207
Rv0377	Cholesterol.rep3	C	1.10926	5	702	3.03211	0.606423
Rv0377	Glycerol.rep1	G	0.768131	5	270	2.15573	0.431147
Rv0377	Glycerol.rep2	G	1.17734	5	644	3.24571	0.649143
Rv0378	Cholesterol.rep1	C	0	1	145	1	1
Rv0378	Cholesterol.rep2	C	0	1	28	1	1
Rv0378	Cholesterol.rep3	C	0	1	164	1	1
Rv0378	Glycerol.rep1	G	0	1	166	1	1
Rv0378	Glycerol.rep2	G	0	1	179	1	1
Rv0379	Cholesterol.rep1	C	0.119405	3	623	1.12683	0.375609
Rv0379	Cholesterol.rep2	C	0.461124	3	271	1.58586	0.528619
Rv0379	Cholesterol.rep3	C	0.396033	3	74	1.48592	0.495306
Rv0379	Glycerol.rep1	G	0.129088	3	711	1.13779	0.379263
Rv0379	Glycerol.rep2	G	0.54445	3	800	1.72366	0.574553
Rv0380c	Cholesterol.rep1	C	0	5	17	1	0.2
Rv0380c	Cholesterol.rep2	C	0.535386	5	97	1.70811	0.341621
Rv0380c	Cholesterol.rep3	C	0.264052	5	27	1.3022	0.260439
Rv0380c	Glycerol.rep1	G	0.233792	5	16	1.26338	0.252676
Rv0380c	Glycerol.rep2	G	1.32946	5	122	3.779	0.7558
Rv0381c	Cholesterol.rep1	C	1.69723	14	308	5.45882	0.389916
Rv0381c	Cholesterol.rep2	C	1.88657	14	411	6.59672	0.471194
Rv0381c	Cholesterol.rep3	C	1.68237	14	371	5.37828	0.384163
Rv0381c	Glycerol.rep1	G	2.04168	14	1429	7.70351	0.55025
Rv0381c	Glycerol.rep2	G	2.03877	14	2698	7.68115	0.548654
Rv0382c	Cholesterol.rep1	C	0	1	7	1	1
Rv0382c	Cholesterol.rep2	C	0	1	4	1	1
Rv0382c	Cholesterol.rep3	C	0	1	0	1	1
Rv0382c	Glycerol.rep1	G	0	1	0	1	1
Rv0382c	Glycerol.rep2	G	0	1	1	1	1
Rv0383c	Cholesterol.rep1	C	0	1	381	1	1
Rv0383c	Cholesterol.rep2	C	0	1	186	1	1
Rv0383c	Cholesterol.rep3	C	0	1	454	1	1
Rv0383c	Glycerol.rep1	G	0	1	273	1	1
Rv0383c	Glycerol.rep2	G	0	1	412	1	1
Rv0385	Cholesterol.rep1	C	1.21644	17	7275	3.37516	0.198539
Rv0385	Cholesterol.rep2	C	0.541401	17	21671	1.71841	0.101083
Rv0385	Cholesterol.rep3	C	0.755116	17	14512	2.12786	0.125168
Rv0385	Glycerol.rep1	G	2.20918	17	2157	9.10825	0.535779
Rv0385	Glycerol.rep2	G	2.3071	17	2928	10.0452	0.590896
Rv0386	Cholesterol.rep1	C	2.83864	34	2475	17.0925	0.502721
Rv0386	Cholesterol.rep2	C	2.82504	34	2850	16.8616	0.495929
Rv0386	Cholesterol.rep3	C	2.64194	34	2951	14.0404	0.412953
Rv0386	Glycerol.rep1	G	2.8806	34	3930	17.8249	0.524262
Rv0386	Glycerol.rep2	G	2.87101	34	6773	17.6548	0.51926
Rv0387c	Cholesterol.rep1	C	1.41074	14	806	4.09899	0.292785
Rv0387c	Cholesterol.rep2	C	1.22512	14	782	3.40457	0.243184
Rv0387c	Cholesterol.rep3	C	1.03478	14	1261	2.81449	0.201035
Rv0387c	Glycerol.rep1	G	1.73139	14	1190	5.64849	0.403464
Rv0387c	Glycerol.rep2	G	1.27476	14	3090	3.57784	0.25556
Rv0388c	Cholesterol.rep1	C	1.38285	10	376	3.98625	0.398625
Rv0388c	Cholesterol.rep2	C	1.80312	10	500	6.06853	0.606853
Rv0388c	Cholesterol.rep3	C	0.0980391	10	50	1.10301	0.110301
Rv0388c	Glycerol.rep1	G	0.818754	10	169	2.26767	0.226767
Rv0388c	Glycerol.rep2	G	1.15896	10	561	3.18663	0.318663
Rv0389	Cholesterol.rep1	C	0.490142	7	110	1.63255	0.233221
Rv0389	Cholesterol.rep2	C	1.23008	7	142	3.42152	0.488788
Rv0389	Cholesterol.rep3	C	1.35002	7	512	3.85751	0.551073
Rv0389	Glycerol.rep1	G	1.4157	7	511	4.11937	0.588481
Rv0389	Glycerol.rep2	G	1.25385	7	1766	3.5038	0.500542
Rv0390	Cholesterol.rep1	C	0	5	1	1	0.2
Rv0390	Cholesterol.rep2	C	0	5	0	1	0.2
Rv0390	Cholesterol.rep3	C	0	5	0	1	0.2
Rv0390	Glycerol.rep1	G	0.854164	5	77	2.34941	0.469882
Rv0390	Glycerol.rep2	G	1.12814	5	462	3.08991	0.617982
Rv0391	Cholesterol.rep1	C	0	9	12	1	0.111111
Rv0391	Cholesterol.rep2	C	0	9	31	1	0.111111
Rv0391	Cholesterol.rep3	C	0	9	1	1	0.111111
Rv0391	Glycerol.rep1	G	1.19136	9	182	3.29155	0.365727
Rv0391	Glycerol.rep2	G	1.42568	9	732	4.16068	0.462298
Rv0392c	Cholesterol.rep1	C	2.1498	13	1023	8.58313	0.660241
Rv0392c	Cholesterol.rep2	C	1.97457	13	906	7.20355	0.554119
Rv0392c	Cholesterol.rep3	C	1.80975	13	677	6.10894	0.469919
Rv0392c	Glycerol.rep1	G	1.99546	13	1055	7.35559	0.565814
Rv0392c	Glycerol.rep2	G	2.15186	13	1153	8.60087	0.661605
Rv0393	Cholesterol.rep1	C	1.72716	9	950	5.62468	0.624964
Rv0393	Cholesterol.rep2	C	1.53843	9	1550	4.65729	0.517477
Rv0393	Cholesterol.rep3	C	1.51034	9	1319	4.52827	0.503141
Rv0393	Glycerol.rep1	G	1.66882	9	1260	5.30589	0.589543
Rv0393	Glycerol.rep2	G	1.75994	9	3045	5.81206	0.645785
Rv0394c	Cholesterol.rep1	C	1.56607	6	334	4.78781	0.797969
Rv0394c	Cholesterol.rep2	C	1.02495	6	1269	2.78695	0.464491
Rv0394c	Cholesterol.rep3	C	0.715695	6	675	2.04561	0.340935
Rv0394c	Glycerol.rep1	G	1.55014	6	340	4.71212	0.785353
Rv0394c	Glycerol.rep2	G	1.35697	6	911	3.8844	0.6474
Rv0395	Cholesterol.rep1	C	1.43313	7	199	4.19181	0.59883
Rv0395	Cholesterol.rep2	C	0.450662	7	99	1.56935	0.224193
Rv0395	Cholesterol.rep3	C	0.69515	7	104	2.00401	0.286287
Rv0395	Glycerol.rep1	G	0.82493	7	124	2.28172	0.32596
Rv0395	Glycerol.rep2	G	1.43689	7	337	4.20758	0.601083
Rv0396	Cholesterol.rep1	C	0.661832	3	237	1.93834	0.646113
Rv0396	Cholesterol.rep2	C	0.618643	3	159	1.85641	0.618803
Rv0396	Cholesterol.rep3	C	0.825418	3	63	2.28283	0.760945
Rv0396	Glycerol.rep1	G	0.440488	3	81	1.55346	0.517822
Rv0396	Glycerol.rep2	G	0.738016	3	331	2.09178	0.69726
Rv0397	Cholesterol.rep1	C	0.915957	3	97	2.49917	0.833055
Rv0397	Cholesterol.rep2	C	0.673012	3	110	1.96013	0.653377
Rv0397	Cholesterol.rep3	C	0.634459	3	227	1.886	0.628667
Rv0397	Glycerol.rep1	G	0.687091	3	382	1.98792	0.662641
Rv0397	Glycerol.rep2	G	0.444027	3	329	1.55897	0.519658
Rv0398c	Cholesterol.rep1	C	1.07363	4	57	2.92597	0.731492
Rv0398c	Cholesterol.rep2	C	0.578533	4	31	1.78342	0.445855
Rv0398c	Cholesterol.rep3	C	1.09208	4	118	2.98048	0.745119
Rv0398c	Glycerol.rep1	G	0.965335	4	66	2.62567	0.656417
Rv0398c	Glycerol.rep2	G	0.953639	4	127	2.59514	0.648784
Rv0399c	Cholesterol.rep1	C	1.39909	14	1044	4.05149	0.289392
Rv0399c	Cholesterol.rep2	C	1.8351	14	733	6.26577	0.447555
Rv0399c	Cholesterol.rep3	C	1.89168	14	807	6.63052	0.473609
Rv0399c	Glycerol.rep1	G	1.76142	14	1146	5.82069	0.415763
Rv0399c	Glycerol.rep2	G	1.76582	14	1386	5.84639	0.417599
Rv0400c	Cholesterol.rep1	C	0.748811	8	256	2.11449	0.264311
Rv0400c	Cholesterol.rep2	C	1.10285	8	103	3.01275	0.376594
Rv0400c	Cholesterol.rep3	C	0.749339	8	594	2.1156	0.26445
Rv0400c	Glycerol.rep1	G	1.29668	8	249	3.65714	0.457142
Rv0400c	Glycerol.rep2	G	0.854845	8	373	2.35101	0.293876
Rv0401	Cholesterol.rep1	C	0	2	98	1	0.5
Rv0401	Cholesterol.rep2	C	0	2	173	1	0.5
Rv0401	Cholesterol.rep3	C	0	2	0	1	0.5
Rv0401	Glycerol.rep1	G	0	2	113	1	0.5
Rv0401	Glycerol.rep2	G	0.616937	2	205	1.85324	0.926622
Rv0402c	Cholesterol.rep1	C	2.61386	43	4409	13.6516	0.317479
Rv0402c	Cholesterol.rep2	C	2.32769	43	3573	10.2542	0.23847
Rv0402c	Cholesterol.rep3	C	1.56998	43	5843	4.80657	0.111781
Rv0402c	Glycerol.rep1	G	2.6616	43	2309	14.3192	0.333004
Rv0402c	Glycerol.rep2	G	2.90047	43	4679	18.1826	0.422852
Rv0403c	Cholesterol.rep1	C	0.361586	5	213	1.4356	0.287121
Rv0403c	Cholesterol.rep2	C	0.947976	5	329	2.58048	0.516096
Rv0403c	Cholesterol.rep3	C	0.710855	5	241	2.03573	0.407146
Rv0403c	Glycerol.rep1	G	1.09561	5	100	2.99101	0.598201
Rv0403c	Glycerol.rep2	G	1.44149	5	252	4.22697	0.845395
Rv0404	Cholesterol.rep1	C	1.9781	27	1290	7.22902	0.267741
Rv0404	Cholesterol.rep2	C	2.05818	27	982	7.8317	0.290063
Rv0404	Cholesterol.rep3	C	2.17001	27	1326	8.7584	0.324385
Rv0404	Glycerol.rep1	G	2.13936	27	965	8.49401	0.314593
Rv0404	Glycerol.rep2	G	2.39736	27	1593	10.9941	0.40719
Rv0405	Cholesterol.rep1	C	2.63899	44	4736	13.999	0.31816
Rv0405	Cholesterol.rep2	C	2.43142	44	3547	11.375	0.258522
Rv0405	Cholesterol.rep3	C	1.72576	44	1945	5.61681	0.127655
Rv0405	Glycerol.rep1	G	2.2638	44	3678	9.61962	0.218628
Rv0405	Glycerol.rep2	G	2.76727	44	6077	15.9152	0.361708
Rv0406c	Cholesterol.rep1	C	1.87717	13	1662	6.53498	0.502691
Rv0406c	Cholesterol.rep2	C	1.75879	13	990	5.8054	0.446569
Rv0406c	Cholesterol.rep3	C	1.94082	13	1163	6.96447	0.535728
Rv0406c	Glycerol.rep1	G	2.09411	13	1540	8.11821	0.624477
Rv0406c	Glycerol.rep2	G	2.12678	13	3412	8.3878	0.645215
Rv0407	Cholesterol.rep1	C	1.89801	17	669	6.67261	0.392506
Rv0407	Cholesterol.rep2	C	1.35253	17	345	3.86719	0.227482
Rv0407	Cholesterol.rep3	C	0.98243	17	291	2.67094	0.157114
Rv0407	Glycerol.rep1	G	2.00175	17	1408	7.40202	0.435413
Rv0407	Glycerol.rep2	G	2.37941	17	1631	10.7985	0.635208
Rv0408	Cholesterol.rep1	C	2.7955	28	1624	16.3709	0.584674
Rv0408	Cholesterol.rep2	C	1.62084	28	1288	5.05734	0.180619
Rv0408	Cholesterol.rep3	C	1.94907	28	1281	7.02214	0.250791
Rv0408	Glycerol.rep1	G	2.12685	28	2458	8.38843	0.299587
Rv0408	Glycerol.rep2	G	2.36972	28	2985	10.6944	0.381944
Rv0409	Cholesterol.rep1	C	1.62625	11	455	5.08476	0.462251
Rv0409	Cholesterol.rep2	C	1.23134	11	676	3.42582	0.311438
Rv0409	Cholesterol.rep3	C	1.26085	11	291	3.52842	0.320766
Rv0409	Glycerol.rep1	G	1.55396	11	232	4.73018	0.430016
Rv0409	Glycerol.rep2	G	1.77837	11	676	5.92018	0.538198
Rv0410c	Cholesterol.rep1	C	0	1	45	1	1
Rv0410c	Cholesterol.rep2	C	0	1	0	1	1
Rv0410c	Cholesterol.rep3	C	0	1	0	1	1
Rv0410c	Glycerol.rep1	G	0	1	123	1	1
Rv0410c	Glycerol.rep2	G	0	1	65	1	1
Rv0413	Cholesterol.rep1	C	1.2605	6	999	3.52718	0.587864
Rv0413	Cholesterol.rep2	C	1.14036	6	974	3.12789	0.521315
Rv0413	Cholesterol.rep3	C	0.430615	6	1113	1.5382	0.256367
Rv0413	Glycerol.rep1	G	0.793557	6	950	2.21125	0.368541
Rv0413	Glycerol.rep2	G	1.14859	6	1968	3.15376	0.525626
Rv0414c	Cholesterol.rep1	C	0	1	82	1	1
Rv0414c	Cholesterol.rep2	C	0	1	305	1	1
Rv0414c	Cholesterol.rep3	C	0	1	17	1	1
Rv0414c	Glycerol.rep1	G	0	1	12	1	1
Rv0414c	Glycerol.rep2	G	0	1	287	1	1
Rv0417	Cholesterol.rep1	C	0	1	0	1	1
Rv0417	Cholesterol.rep2	C	0	1	0	1	1
Rv0417	Cholesterol.rep3	C	0	1	0	1	1
Rv0417	Glycerol.rep1	G	0	1	0	1	1
Rv0417	Glycerol.rep2	G	0	1	16	1	1
Rv0418	Cholesterol.rep1	C	1.58246	22	859	4.86694	0.221224
Rv0418	Cholesterol.rep2	C	2.14744	22	1212	8.56291	0.389223
Rv0418	Cholesterol.rep3	C	1.57526	22	815	4.83198	0.219635
Rv0418	Glycerol.rep1	G	2.0775	22	1351	7.9845	0.362932
Rv0418	Glycerol.rep2	G	2.12015	22	2099	8.33239	0.378745
Rv0419	Cholesterol.rep1	C	2.14718	16	2091	8.5607	0.535044
Rv0419	Cholesterol.rep2	C	1.97295	16	1122	7.19185	0.449491
Rv0419	Cholesterol.rep3	C	1.35524	16	452	3.87769	0.242356
Rv0419	Glycerol.rep1	G	2.0721	16	891	7.94146	0.496341
Rv0419	Glycerol.rep2	G	2.44843	16	1745	11.5701	0.723134
Rv0420c	Cholesterol.rep1	C	1.69923	9	806	5.46972	0.607747
Rv0420c	Cholesterol.rep2	C	1.50157	9	1025	4.48872	0.498746
Rv0420c	Cholesterol.rep3	C	1.0817	9	348	2.94969	0.327743
Rv0420c	Glycerol.rep1	G	1.55849	9	870	4.75165	0.527962
Rv0420c	Glycerol.rep2	G	1.70654	9	1326	5.50988	0.612209
Rv0421c	Cholesterol.rep1	C	0.488953	4	170	1.63061	0.407652
Rv0421c	Cholesterol.rep2	C	0.694975	4	212	2.00366	0.500915
Rv0421c	Cholesterol.rep3	C	0.555183	4	156	1.74226	0.435565
Rv0421c	Glycerol.rep1	G	0.884508	4	330	2.42179	0.605448
[truncated: 15,996 more rows]

## Sheet: Log2 fold change
Table: The list of 182 outlier genes through Log2 fold change using the ratio of effective density in H37rV data analysis
columns definition
gene_name	Locus tags that are systematically applied to every gene in a genome
Average effective density (G)	Average of effective density per gene of replicates in Glycerol samples
Average effective density (I)	Average of effective density per gene of replicates in Cholestrol samples
Ratio(G/C)	ratio of the average effective density in "Cholestrol " to the average effective density in "Glycerol" per gene
Log2-fold change	logarithm of the ratio (G/C) per gene using base 2 (log2)
COG	Clusters of Orthologous Groups (COG) categories associated with important genes
Gene Product	Gene Product name providing information of gene function
gene_name	Average effective density (C)	Average effective density (G)	Ratio	Log2-fold change
Rv0669c	0.067997	0.517578	7.61178	2.92823
Rv3283	0.0803205	0.605722	7.54131	2.91481
Rv0485	0.0769148	0.561642	7.30213	2.86832
Rv0465c	0.0652753	0.467712	7.16522	2.84101
Rv3526	0.0666667	0.452931	6.79396	2.76425
Rv3068c	0.0882566	0.579936	6.57102	2.71612
Rv2394	0.0824179	0.540709	6.56057	2.71382
Rv0362	0.0997406	0.624725	6.2635	2.64697
Rv3569c	0.0909091	0.542156	5.96371	2.57621
Rv3499c	0.0941515	0.543249	5.76994	2.52856
Rv2388c	0.1063	0.597432	5.62026	2.49064
Rv2715	0.0759921	0.425467	5.59882	2.48512
Rv0320	0.0972424	0.5434	5.5881	2.48236
Rv1371	0.0979062	0.544069	5.55705	2.47432
Rv0373c	0.0669199	0.364193	5.44223	2.4442
Rv3571	0.102592	0.546078	5.32283	2.41219
Rv3542c	0.1	0.526717	5.26717	2.39703
Rv0503c	0.101868	0.533289	5.23508	2.38821
Rv3553	0.142857	0.745239	5.21667	2.38313
Rv3497c	0.12396	0.627486	5.06202	2.33971
Rv3563	0.122927	0.597357	4.85943	2.28079
Rv0063	0.127737	0.607315	4.75442	2.24927
Rv1183	0.0913835	0.427116	4.67389	2.22462
Rv3496c	0.0960534	0.448542	4.66972	2.22333
Rv0891c	0.089433	0.416823	4.66072	2.22055
Rv3401	0.108113	0.497883	4.60522	2.20327
Rv0101	0.100763	0.463035	4.59528	2.20015
Rv0693	0.1	0.44856	4.4856	2.1653
Rv1552	0.0835641	0.345586	4.13557	2.04809
Rv3540c	0.125	0.499138	3.9931	1.99751
Rv1129c	0.128485	0.512822	3.9913	1.99686
Rv0385	0.141597	0.563337	3.97847	1.99221
Rv2506	0.172148	0.68426	3.97484	1.9909
Rv3220c	0.122409	0.482879	3.94479	1.97995
Rv3492c	0.166667	0.654675	3.92805	1.97381
Rv2684	0.117237	0.456184	3.89111	1.96018
Rv2502c	0.118207	0.45741	3.86957	1.95217
Rv2787	0.118347	0.451548	3.81544	1.93185
Rv0797	0.167702	0.637844	3.80345	1.92731
Rv3502c	0.164646	0.624198	3.79115	1.92263
Rv3544c	0.160549	0.598454	3.72755	1.89823
Rv0391	0.111111	0.414012	3.72611	1.89767
Rv3500c	0.146379	0.539559	3.68604	1.88207
Rv3543c	0.166667	0.613559	3.68135	1.88024
Rv1130	0.162485	0.593776	3.65433	1.86961
Rv2962c	0.132827	0.483028	3.63651	1.86255
Rv0168	0.183607	0.656974	3.57815	1.83921
Rv0202c	0.126526	0.450884	3.56358	1.83333
Rv1131	0.190211	0.657584	3.45714	1.78958
Rv3154	0.115142	0.397284	3.45038	1.78675
Rv1675c	0.16079	0.553197	3.44049	1.78262
Rv3574	0.12717	0.437132	3.43739	1.78131
Rv3561	0.175149	0.591747	3.37853	1.7564
Rv1627c	0.168758	0.567825	3.36473	1.75049
Rv1626	0.226669	0.759237	3.34954	1.74396
Rv3545c	0.171782	0.573821	3.34039	1.74002
Rv2702	0.182812	0.606979	3.32023	1.73128
Rv0495c	0.142957	0.473781	3.31414	1.72864
Rv3546	0.262521	0.870014	3.31407	1.7286
Rv0176	0.119893	0.396451	3.30672	1.7254
Rv1798	0.0925624	0.305678	3.3024	1.72352
Rv2095c	0.19167	0.628713	3.28019	1.71378
Rv0244c	0.156165	0.508585	3.25672	1.70342
Rv1355c	0.145127	0.47254	3.25606	1.70313
Rv3570c	0.159594	0.518861	3.25113	1.70094
Rv3894c	0.136326	0.441273	3.2369	1.69461
Rv1829	0.201361	0.648512	3.22064	1.68735
Rv2073c	0.139504	0.448613	3.21577	1.68516
Rv0450c	0.122249	0.388814	3.18052	1.66926
Rv2710	0.157994	0.499341	3.1605	1.66015
Rv3537	0.142988	0.446802	3.12476	1.64374
Rv3556c	0.171204	0.530257	3.09721	1.63097
Rv3501c	0.179805	0.551942	3.06966	1.61808
Rv1432	0.166667	0.510827	3.06496	1.61587
Rv1193	0.124504	0.376313	3.02251	1.59575
Rv0625c	0.207235	0.624905	3.01544	1.59237
Rv2189c	0.18086	0.545239	3.0147	1.59201
Rv3529c	0.162155	0.487422	3.00589	1.58779
Rv2043c	0.207417	0.622405	3.00074	1.58532
Rv2048c	0.104871	0.312095	2.976	1.57337
Rv0454	0.236368	0.702246	2.97098	1.57094
Rv1608c	0.232542	0.676531	2.90929	1.54067
Rv3498c	0.214106	0.622777	2.90874	1.54039
Rv3848	0.227035	0.654844	2.88433	1.52824
Rv3421c	0.2	0.574967	2.87483	1.52348
Rv3327	0.17004	0.481109	2.82939	1.50049
Rv0694	0.200902	0.558451	2.77972	1.47494
Rv3560c	0.165988	0.458207	2.76049	1.46492
Rv3568c	0.121212	0.332425	2.7425	1.45549
Rv2799	0.204214	0.558073	2.73278	1.45037
Rv0390	0.2	0.543932	2.71966	1.44343
Rv0216	0.163781	0.445105	2.71769	1.44238
Rv3243c	0.335689	0.905728	2.69812	1.43195
Rv0876c	0.233425	0.625573	2.67997	1.42222
Rv0758	0.11965	0.320538	2.67897	1.42168
Rv3274c	0.211873	0.566892	2.67562	1.41987
Rv3564	0.166667	0.445559	2.67335	1.41865
Rv2609c	0.194419	0.517618	2.66239	1.41272
Rv2268c	0.11056	0.294039	2.65953	1.41117
Rv3617	0.245134	0.650294	2.65281	1.40752
Rv1565c	0.2	0.530494	2.65247	1.40734
Rv0245	0.219817	0.580382	2.64029	1.4007
Rv3550	0.2	0.525089	2.62544	1.39256
Rv3575c	0.241179	0.632223	2.62139	1.39033
Rv1288	0.205807	0.534487	2.59704	1.37687
Rv3493c	0.194609	0.504474	2.59225	1.3742
Rv3716c	0.333333	0.840276	2.52083	1.3339
Rv3705c	0.263497	0.66016	2.50538	1.32503
Rv3548c	0.298393	0.742109	2.48702	1.31442
Rv1360	0.231407	0.573894	2.48002	1.31035
Rv0370c	0.204832	0.505501	2.46788	1.30327
Rv0019c	0.239603	0.590695	2.46531	1.30177
Rv0507	0.181211	0.446173	2.46217	1.29993
Rv2492	0.279372	0.68467	2.45075	1.29322
Rv0310c	0.277717	0.680076	2.44881	1.29208
Rv3559c	0.2	0.487554	2.43777	1.28556
Rv1768	0.228754	0.554851	2.42553	1.2783
Rv2569c	0.175675	0.422932	2.40746	1.26751
Rv2790c	0.172056	0.412885	2.39972	1.26287
Rv1350	0.211124	0.504465	2.38942	1.25666
Rv2985	0.240231	0.569149	2.36918	1.24439
Rv1289	0.177745	0.421099	2.36912	1.24435
Rv1963c	0.228286	0.539271	2.36226	1.24017
Rv2567	0.192796	0.452398	2.34651	1.23051
Rv3295	0.308018	0.716527	2.32625	1.21801
Rv3229c	0.217133	0.504733	2.32453	1.21694
Rv0983	0.236367	0.547077	2.31452	1.21072
Rv3919c	0.263415	0.60934	2.31323	1.20991
Rv2548	0.362898	0.830703	2.28908	1.19477
Rv2809	0.262762	0.595273	2.26544	1.17979
Rv2418c	0.183836	0.414524	2.25486	1.17304
Rv0263c	0.238087	0.533644	2.24139	1.16439
Rv0642c	0.155399	0.348235	2.24091	1.16408
Rv3419c	0.25	0.55954	2.23816	1.16231
Rv2170	0.307571	0.682691	2.21962	1.15031
Rv1127c	0.2	0.442909	2.21455	1.14701
Rv3531c	0.241741	0.53059	2.19487	1.13414
Rv3701c	0.25	0.547339	2.18936	1.13051
Rv1159	0.188618	0.412437	2.18663	1.12871
Rv2107	0.22905	0.499687	2.18156	1.12536
Rv0260c	0.252393	0.54813	2.17173	1.11884
Rv1273c	0.213573	0.462609	2.16604	1.11506
Rv3730c	0.300403	0.649112	2.16081	1.11157
Rv3867	0.293628	0.633505	2.15751	1.10937
Rv0029	0.277351	0.597994	2.15609	1.10842
Rv1428c	0.2607	0.561806	2.15499	1.10768
Rv3140	0.252943	0.54413	2.1512	1.10514
Rv0805	0.182384	0.392129	2.15002	1.10435
Rv3495c	0.277374	0.596007	2.14874	1.10349
Rv0761c	0.330038	0.70643	2.14045	1.09791
Rv2822c	0.254371	0.544368	2.14006	1.09765
Rv0646c	0.244565	0.52233	2.13575	1.09474
Rv1967	0.282611	0.603378	2.13501	1.09424
Rv2253	0.219354	0.468254	2.1347	1.09403
Rv2694c	0.274878	0.585684	2.13071	1.09133
Rv0152c	0.266796	0.568252	2.12991	1.09079
Rv3664c	0.282581	0.600391	2.12467	1.08724
Rv3505	0.356007	0.754575	2.11955	1.08376
Rv1471	0.388862	0.822862	2.11608	1.08139
Rv3211	0.207126	0.437094	2.11028	1.07744
Rv1097c	0.126369	0.26653	2.10914	1.07665
Rv3135	0.235465	0.496499	2.10859	1.07628
Rv3762c	0.282495	0.592381	2.09696	1.0683
Rv0343	0.326439	0.684123	2.09572	1.06744
Rv0752c	0.233982	0.488779	2.08896	1.06279
Rv0188	0.268969	0.55976	2.08113	1.05737
Rv3760	0.296855	0.617622	2.08055	1.05696
Rv0697	0.308283	0.637805	2.06889	1.04886
Rv3723	0.3185	0.658697	2.06812	1.04832
Rv3193c	0.142857	0.295375	2.06763	1.04798
Rv0407	0.259034	0.535311	2.06657	1.04724
Rv3704c	0.283865	0.584644	2.05959	1.04236
Rv2462c	0.261564	0.537631	2.05545	1.03945
Rv3156	0.241753	0.495565	2.04989	1.03554
Rv0012	0.311385	0.637738	2.04807	1.03426
Rv2752c	0.239136	0.488898	2.04443	1.0317
Rv1368	0.313267	0.634459	2.0253	1.01813
Rv3130c	0.246475	0.499032	2.02467	1.01769
Rv3468c	0.329622	0.666525	2.02209	1.01585
Rv0468	0.349974	0.704826	2.01394	1.01002
Rv0256c	0.27559	0.553682	2.00907	1.00653
Rv3022A	0.311931	0.626197	2.00749	1.00539

## Sheet: Cook's (influential genes)
Table:	List of 196 influential genes with Cook’s distance values more the 4/n (where n is the number of genes in the data) in H37rV data analysis.
columns definition
gene_name	Locus tags that are systematically applied to every gene in a genome
gene_symbol	symbol given to a unique gene
influential	Influence of a gene's effective density when performing a least-squares regression analysis quantified through cooks distance. Genes that have a cook's distance of more than 4/n (n=number of genes in the data set) are considered influential
Gene Product	Gene Product name providing information of gene function
gene_name	Gene_symbol	Influential	Gene Product	COG
Rv0006	gyrA	yes	DNA gyrase subunit A
Rv0033	acpA	yes	acyl carrier protein AcpA
Rv0039c	-	yes	transmembrane protein
Rv0040c	mtc28	yes	secreted proline rich protein MTC28 (proline rich 28 kDa antigen)
Rv0061	-	yes	hypothetical protein
Rv0063	-	yes	oxidoreductase
Rv0069c	sdaA	yes	L-serine dehydratase SdaA
Rv0101	nrp	yes	peptide synthetase
Rv0164	TB18.5	yes	hypothetical protein
Rv0168	yrbE1B	yes	integral membrane protein YRBE1B
Rv0176	-	yes	mce associated transmembrane protein
Rv0248c	sdhA	yes	succinate dehydrogenase flavoprotein subunit
Rv0249c	-	yes	succinate dehydrogenase membrane anchor subunit
Rv0258c	-	yes	hypothetical protein
Rv0292	-	yes	transmembrane protein
Rv0310c	-	yes	hypothetical protein
Rv0320	-	yes	hypothetical protein
Rv0321	dcd	yes	deoxycytidine triphosphate deaminase
Rv0325	-	yes	hypothetical protein
Rv0343	iniC	yes	isoniazid inductible gene protein INIC
Rv0358	-	yes	hypothetical protein
Rv0362	mgtE	yes	Mg2+ transport transmembrane protein MgtE
Rv0373c	-	yes	carbon monoxyde dehydrogenase large subunit
Rv0385	-	yes	hypothetical protein
Rv0391	metZ	yes	O-succinylhomoserine sulfhydrylase
Rv0426c	-	yes	hypothetical protein
Rv0450c	mmpL4	yes	transmembrane transport protein MmpL4
Rv0454	-	yes	hypothetical protein
Rv0456A	echA2	yes	hypothetical protein
Rv0465c	-	yes	transcriptional regulatory protein
Rv0468	fadB2	yes	3-hydroxybutyryl-CoA dehydrogenase
Rv0485	-	yes	transcriptional regulatory protein
Rv0486	-	yes	mannosyltransferase
Rv0492A	-	yes	hypothetical protein
Rv0497	-	yes	transmembrane protein
Rv0503c	cmaA2	yes	cyclopropane-fatty-acyl-phospholipid synthase 2
Rv0539	-	yes	dolichyl-phosphate sugar synthase
Rv0615	-	yes	integral membrane protein
Rv0617	-	yes	hypothetical protein
Rv0625c	-	yes	transmembrane protein
Rv0649	fabD2	yes	malonyl CoA-acyl carrier protein transacylase
Rv0669c	-	yes	hydrolase
Rv0693	pqqE	yes	coenzyme PQQ synthesis protein E
Rv0696	-	yes	membrane sugar transferase
Rv0747	PE_PGRS10	yes	PE-PGRS family protein
Rv0749A	-	yes	hypothetical protein
Rv0756c	-	yes	hypothetical protein
Rv0760c	-	yes	hypothetical protein
Rv0796	-	yes	transposase IS6110
Rv0818	-	yes	transcriptional regulatory protein
Rv0874c	-	yes	hypothetical protein
Rv0889c	citA	yes	citrate synthase 2
Rv0907	-	yes	hypothetical protein
Rv0927c	-	yes	short chain dehydrogenase
Rv0948c	-	yes	hypothetical protein
Rv0990c	-	yes	hypothetical protein
Rv1033c	trcR	yes	two component transcriptional regulator TRCR
Rv1036c	-	yes	truncated IS1560 transposase
Rv1052	-	yes	hypothetical protein
Rv1078	pra	yes	proline-rich antigen
Rv1084	-	yes	hypothetical protein
Rv1087A	-	yes	hypothetical protein
Rv1095	phoH2	yes	PhoH-like protein PhoH2 (phosphate starvation-inducible protein PsiH)
Rv1128c	-	yes	hypothetical protein
Rv1129c	-	yes	transcriptional regulator protein
Rv1135c	-	yes	PPE family protein
Rv1138c	-	yes	oxidoreductase
Rv1168c	PPE17	yes	PPE family protein
Rv1181	pks4	yes	polyketide beta-ketoacyl synthase PKS4
Rv1191	-	yes	hypothetical protein
Rv1220c	-	yes	methyltransferase
Rv1260	-	yes	hypothetical protein
Rv1369c	-	yes	transposase
Rv1469	ctpD	yes	cation transporter P-type ATPase D
Rv1482c	-	yes	hypothetical protein
Rv1498A	-	yes	hypothetical protein
Rv1523	-	yes	methyltransferase
Rv1550	fadD11	yes	fatty-acid-CoA ligase
Rv1553	frdB	yes	fumarate reductase iron-sulfur subunit FrdB
Rv1582c	-	yes	phiRv1 phage protein
Rv1592c	-	yes	hypothetical protein
Rv1604	impA	yes	inositol-monophosphatase
Rv1624c	-	yes	hypothetical protein
Rv1696	recN	yes	DNA repair protein recN (recombination protein N)
Rv1709	-	yes	hypothetical protein
Rv1781c	malQ	yes	4-alpha-glucanotransferase MalQ
Rv1796	mycP5	yes	proline rich membrane-anchored mycosin MYCP5 (serine protease) (subtilisin-like protease) (subtilase-like) (mycosin-5)
Rv1804c	-	yes	hypothetical protein
Rv1819c	-	yes	drugs-transport transmembrane ATP-binding protein ABC transporter
Rv1824	-	yes	hypothetical protein
Rv1834	-	yes	hydrolase
Rv1929c	-	yes	hypothetical protein
Rv2021c	-	yes	transcriptional regulatory protein
Rv2041c	-	yes	sugar-binding lipoprotein
Rv2046	lppI	yes	lipoprotein lppI
Rv2072c	cobL	yes	precorrin-6y methyltransferase CobL
Rv2091c	-	yes	hypothetical protein
Rv2162c	PE_PGRS38	yes	PE-PGRS family protein
Rv2167c	-	yes	transposase
Rv2217	lipB	yes	lipoate-protein ligase B
Rv2226	-	yes	hypothetical protein
Rv2231c	cobC	yes	hypothetical protein
Rv2252	-	yes	diacylglycerol kinase
Rv2266	cyp124	yes	cytochrome P450 124 CYP124
Rv2306A	-	yes	hypothetical protein
Rv2309A	-	yes	hypothetical protein
Rv2319c	-	yes	hypothetical protein
Rv2333c	-	yes	integral membrane transport protein
Rv2374c	hrcA	yes	heat-inducible transcription repressor
Rv2386c	mbtI	yes	salicylate synthase MbtI
Rv2389c	rpfD	yes	resuscitation-promoting factor RpfD
Rv2395	-	yes	integral membrane protein
Rv2422	-	yes	hypothetical protein
Rv2472	-	yes	hypothetical protein
Rv2478c	-	yes	hypothetical protein
Rv2490c	PE_PGRS43	yes	PE-PGRS family protein
Rv2504c	scoA	yes	succinyl-CoA:3-ketoacid-coenzyme A transferase subunit alpha ScoA
Rv2531c	-	yes	amino acid decarboxylase
Rv2546	-	yes	hypothetical protein
Rv2548	-	yes	hypothetical protein
Rv2618	-	yes	hypothetical protein
Rv2640c	-	yes	ArsR family transcriptional regulator
Rv2659c	-	yes	phiRv2 prophage integrase
Rv2660c	-	yes	hypothetical protein
Rv2662	-	yes	hypothetical protein
Rv2681	-	yes	hypothetical protein
Rv2688c	-	yes	antibiotic ABC transporter ATP-binding protein
Rv2689c	-	yes	hypothetical protein
Rv2694c	-	yes	hypothetical protein
Rv2700	-	yes	secreted alanine rich protein
Rv2713	sthA	yes	soluble pyridine nucleotide transhydrogenase
Rv2757c	-	yes	hypothetical protein
Rv2769c	PE27	yes	PE family protein
Rv2777c	-	yes	hypothetical protein
Rv2782c	pepR	yes	zinc protease PEPR
Rv2796c	lppV	yes	lipoprotein LppV
Rv2803	-	yes	hypothetical protein
Rv2825c	-	yes	hypothetical protein
Rv2835c	ugpA	yes	sn-glycerol-3-phosphate transport integral membrane protein ABC transporter UGPA
Rv2843	-	yes	hypothetical protein
Rv2867c	-	yes	hypothetical protein
Rv2942	mmpL7	yes	transmembrane transport protein MmpL7
Rv3026c	-	yes	hypothetical protein
Rv3027c	-	yes	hypothetical protein
Rv3066	-	yes	DeoR family transcriptional regulator
Rv3106	fprA	yes	NADPH:adrenodoxin oxidoreductase FPRA (NADPH-ferredoxin reductase)
Rv3152	nuoH	yes	NADH dehydrogenase subunit H
Rv3176c	mesT	yes	epoxide hydrolase MesT
Rv3198c	-	yes	ATP-dependent DNA helicase II UVRD2
Rv3204	-	yes	DNA-methyltransferase (modification methylase)
Rv3224B	-	yes	hypothetical protein
Rv3241c	-	yes	hypothetical protein
Rv3278c	-	yes	transmembrane protein
Rv3293	pcd	yes	piperideine-6-carboxilic acid dehydrogenase
Rv3344c	PE_PGRS49	yes	PE-PGRS family protein
Rv3382c	lytB1	yes	LYTB-like protein LYTB1
Rv3399	-	yes	hypothetical protein
Rv3435c	-	yes	transmembrane protein
Rv3482c	-	yes	hypothetical protein
Rv3490	otsA	yes	alpha,alpha-trehalose-phosphate synthase
Rv3494c	mce4F	yes	MCE-family protein MCE4F
Rv3495c	lprN	yes	MCE-family lipoprotein LprN
Rv3496c	mce4D	yes	MCE-family protein MCE4D
Rv3497c	mce4C	yes	MCE-family protein MCE4C
Rv3500c	yrbE4B	yes	integral membrane protein YrbE4b
Rv3503c	fdxD	yes	ferredoxin FdxD
Rv3524	-	yes	hypothetical protein
Rv3539	PPE63	yes	PPE family protein
Rv3540c	ltp2	yes	lipid-transfer protein
Rv3542c	-	yes	hypothetical protein
Rv3543c	fadE29	yes	acyl-CoA dehydrogenase FADE29
Rv3544c	fadE28	yes	acyl-CoA dehydrogenase FADE28
Rv3546	fadA5	yes	acetyl-CoA acetyltransferase
Rv3551	-	yes	CoA-transferase subunit alpha
Rv3559c	-	yes	short chain dehydrogenase
Rv3561	fadD3	yes	long-chain-fatty-acid--CoA ligase
Rv3566c	-	yes	arylamine n-acetyltransferase nat (arylamine acetylase)
Rv3567c	hsaB	yes	oxidoreductase
Rv3569c	hsaD	yes	2-hydroxy-6-oxo-6-phenylhexa-2,4-dienoate hydrolase BphD
Rv3573c	fadE34	yes	acyl-CoA dehydrogenase FADE34
Rv3591c	-	yes	hydrolase
Rv3605c	-	yes	hypothetical protein
Rv3615c	-	yes	hypothetical protein
Rv3667	acs	yes	acetyl-CoA synthetase
Rv3694c	-	yes	transmembrane protein
Rv3703c	-	yes	hypothetical protein
Rv3704c	gshA	yes	glutamate--cysteine ligase gshA (gamma-glutamylcysteine synthetase) (gamma-ECS) (GCS) (gamma-glutamyl-L-cysteine synthetase)
Rv3705A	-	yes	proline rich protein
Rv3714c	-	yes	hypothetical protein
Rv3719	-	yes	hypothetical protein
Rv3777	-	yes	oxidoreductase
Rv3828c	-	yes	resolvase
Rv3839	-	yes	hypothetical protein
Rv3845	-	yes	hypothetical protein
Rv3870	-	yes	transmembrane protein
Rv3891c	esxD	yes	ESAT-6 like protein EsxD

## Sheet: t-test (.05)
Table:	The list of 185 significant genes at p ≤ 0.05 in H37rV data analysis
	This list also contains 40 genes identified as statistically significant at p ≤ 0.01
columns definition
gene_name	Locus tags that are systematically applied to every gene in a genome
gene_symbol	symbol given to a unique gene
p-value	p-value generated by performing a Welch's t-test to compare the mean effective density of genes between Glycerol and Cholestrol across the entire genome
COG	Clusters of Orthologous Groups (COG) categories associated with important genes
Gene Product	Gene Product name providing information of gene function
Low fitness condition
gene_name	gene_symbol	p-value	COG	Gene Product	Low fitness condition
Rv0009	ppiA	0.0149183	[O] Posttranslational modification, protein turnover, chaperones	iron-regulated peptidyl-prolyl cis-trans isomerase A
Rv0012	-	0.0444939		hypothetical protein
Rv0019c	-	0.0410883		hypothetical protein
Rv0021c	-	0.0406361		hypothetical protein
Rv0032	bioF2	0.000157962	[H] Coenzyme transport and metabolism	8-amino-7-oxononanoate synthase BioF2
Rv0034	-	0.0330585		hypothetical protein
Rv0040c	mtc28	0.0398246		secreted proline rich protein MTC28 (proline rich 28 kDa antigen)
Rv0051	-	0.0067603		transmembrane protein
Rv0061	-	0.0450402		hypothetical protein
Rv0092	ctpA	0.0378452	[P] Inorganic ion transport and metabolism	cation transporter P-type ATPase A
Rv0101	nrp	0.00556511	[Q] Secondary metabolites biosynthesis, transport and catabolism	peptide synthetase
Rv0151c	PE1	0.0353987		PE family protein
Rv0188	-	0.00680697		transmembrane protein
Rv0191	-	0.0218342	[G] Carbohydrate transport and metabolism	integral membrane protein
Rv0199	-	0.0394122		hypothetical protein
Rv0201c	-	0.049505		hypothetical protein
Rv0208c	trmB	0.0191087	[J] Translation, ribosomal structure and biogenesis	tRNA (guanine-N(7)-)-methyltransferase
Rv0256c	PPE2	0.041816		PPE family protein
Rv0310c	-	0.0318253		hypothetical protein
Rv0343	iniC	0.0176621	[L] Replication, recombination and repair	isoniazid inductible gene protein INIC
Rv0372c	-	0.0454453		hypothetical protein
Rv0381c	-	0.0409671		hypothetical protein
Rv0385	-	0.00261004		hypothetical protein
Rv0406c	-	0.0223871	[R] General function prediction only	beta lactamase like protein
Rv0435c	-	0.0429174	[D] Cell cycle control, cell division, chromosome partitioning [M] Cell wall/membrane/envelope biogenesis [T] Signal transduction mechanisms	putative ATPase
Rv0439c	-	0.0475926	[I] Lipid transport and metabolism [Q] Secondary metabolites biosynthesis, transport and catabolism [R] General function prediction only	short chain dehydrogenase
Rv0454	-	0.0266742		hypothetical protein
Rv0485	-	0.000984035	[K] Transcription	transcriptional regulatory protein
Rv0495c	-	0.00364933		hypothetical protein
Rv0503c	cmaA2	0.00118206	[I] Lipid transport and metabolism	cyclopropane-fatty-acyl-phospholipid synthase 2
Rv0593	lprL	0.0282949	[M] Cell wall/membrane/envelope biogenesis	MCE-family lipoprotein LprL
Rv0594	mce2F	0.0492117	[M] Cell wall/membrane/envelope biogenesis	MCE-family protein MCE2F
Rv0624	-	0.00547054		hypothetical protein
Rv0625c	-	0.03257	[S] Function unknown	transmembrane protein
Rv0655	mkl	0.0355861	[M] Cell wall/membrane/envelope biogenesis	ribonucleotide ABC transporter ATP-binding protein
Rv0697	-	0.0228169	[I] Lipid transport and metabolism	dehydrogenase
Rv0741	-	0.0299749	[X] Mobilome: prophages, transposons	transposase
Rv0745	-	0.049585		hypothetical protein
Rv0752c	fadE9	0.0321722	[I] Lipid transport and metabolism	acyl-CoA dehydrogenase FADE9
Rv0761c	adhB	0.00606675	[R] General function prediction only	zinc-containing alcohol dehydrogenase NAD dependent ADHB
Rv0796	-	0.0165345	[X] Mobilome: prophages, transposons	transposase IS6110
Rv0797	-	0.0352973	[X] Mobilome: prophages, transposons	IS1547 transposase
Rv0837c	-	0.0111233		hypothetical protein
Rv0855	far	0.037254	[I] Lipid transport and metabolism	fatty-acid-CoA racemase
Rv0871	cspB	0.00681749	[K] Transcription	cold shock-like protein B CspB
Rv0876c	-	0.00657494		transmembrane protein
Rv0935	pstC1	0.00868451	[P] Inorganic ion transport and metabolism	phosphate ABC transporter transmembrane protein
Rv0968	-	0.0251995		hypothetical protein
Rv0988	-	0.0196882		hypothetical protein
Rv1016c	lpqT	0.0130002		lipoprotein LpqT
Rv1030	kdpB	0.0155479	[P] Inorganic ion transport and metabolism	potassium-transporting ATPase subunit B
Rv1048c	-	0.0404688		hypothetical protein
Rv1054	-	0.00462541		integrase
Rv1057	-	0.00942901		hypothetical protein
Rv1070c	echA8	0.0279681	[I] Lipid transport and metabolism	enoyl-CoA hydratase
Rv1084	-	0.0422018		hypothetical protein
Rv1086	-	0.043339		short (C15) chain Z-isoprenyl diphosphate synthase (Z-FPP synthase) (Z-farnesyl diphosphate synthase) (Z-FPP synthetase) (Z-farnesyl diphosphate synthetase) (geranyltranstransferase) (farnesyl pyrophosphate synthetase)
Rv1117	-	0.0199281		hypothetical protein
Rv1140	-	0.0411831	[O] Posttranslational modification, protein turnover, chaperones	integral membrane protein
Rv1159	pimE	0.0108727		mannosyltransferase
Rv1170	mshB	0.0289022		N-Acetyl-1-D-myo-Inosityl-2-amino-2-deoxy-alpha- D-glucopyranoside deacetylase mshB (GlcNAc-Ins deacetylase)
Rv1264	-	0.0200144	[T] Signal transduction mechanisms	adenylyl cyclase
Rv1355c	moeY	0.00743792		hypothetical protein
Rv1360	-	0.0428552	[H] Coenzyme transport and metabolism	oxidoreductase
Rv1369c	-	0.0319849	[X] Mobilome: prophages, transposons	transposase
Rv1550	fadD11	0.0393891	[I] Lipid transport and metabolism	fatty-acid-CoA ligase
Rv1575	-	0.00259944		phiRV1 phage protein
Rv1628c	-	0.0113412		hypothetical protein
Rv1648	-	0.0498628		transmembrane protein
Rv1651c	PE_PGRS30	0.0463903		PE-PGRS family protein
Rv1756c	-	0.0197765	[X] Mobilome: prophages, transposons	putative transposase
Rv1764	-	0.0196049	[X] Mobilome: prophages, transposons	putative transposase
Rv1768	PE_PGRS31	0.0327917		PE-PGRS family protein
Rv1801	PPE29	0.0163846		PPE family protein
Rv1829	-	0.000497732		hypothetical protein
Rv1838c	-	0.0437897		hypothetical protein
Rv1901	cinA	0.0341161	[R] General function prediction only	competence damage-inducible protein A
Rv1954c	-	0.0357004		hypothetical protein
Rv1956	-	0.0355835	[K] Transcription	transcriptional regulatory protein
Rv1963c	mce3R	0.0467231	[M] Cell wall/membrane/envelope biogenesis	transcriptional repressor (probably TETR-family) MCE3R
Rv1967	mce3B	0.00323765	[M] Cell wall/membrane/envelope biogenesis	MCE-family protein MCE3B
Rv1994c	-	0.0354056	[K] Transcription	transcriptional regulatory protein
Rv2007c	fdxA	0.0132638	[F] Nucleotide transport and metabolism	ferredoxin FDXA
Rv2026c	-	0.000145897		hypothetical protein
Rv2072c	cobL	0.00717724	[H] Coenzyme transport and metabolism	precorrin-6y methyltransferase CobL
Rv2074	-	0.0276667		hypothetical protein
Rv2079	-	0.00112389		hypothetical protein
Rv2095c	-	0.000612798		hypothetical protein
Rv2106	-	0.0137955	[X] Mobilome: prophages, transposons	transposase
Rv2148c	-	0.01023		hypothetical protein
Rv2167c	-	0.0150957	[X] Mobilome: prophages, transposons	transposase
Rv2170	-	0.0271621		hypothetical protein
Rv2223c	-	0.0483246		exported protease
Rv2279	-	0.0177908	[X] Mobilome: prophages, transposons	transposase
Rv2338c	moeW	0.0282172		hypothetical protein
Rv2341	lppQ	0.0191526		lipoprotein LppQ
Rv2345	-	0.0324085	[S] Function unknown	transmembrane protein
Rv2355	-	0.0135754	[X] Mobilome: prophages, transposons	transposase
Rv2374c	hrcA	0.00870456	[K] Transcription	heat-inducible transcription repressor
Rv2386c	mbtI	0.0189116	[E] Amino acid transport and metabolism [H] Coenzyme transport and metabolism	salicylate synthase MbtI
Rv2388c	hemN	0.0290773	[H] Coenzyme transport and metabolism	coproporphyrinogen III oxidase
Rv2479c	-	0.0271798	[X] Mobilome: prophages, transposons	transposase
Rv2482c	plsB2	0.0423067	[I] Lipid transport and metabolism	glycerol-3-phosphate acyltransferase
Rv2488c	-	0.0388251	[R] General function prediction only	LuxR family transcriptional regulator
Rv2505c	fadD35	0.0320476	[Q] Secondary metabolites biosynthesis, transport and catabolism [I] Lipid transport and metabolism	AMP-binding domain protein
Rv2527	-	0.0277283		hypothetical protein
Rv2602	-	0.0295066		hypothetical protein
Rv2624c	-	0.0418655		hypothetical protein
Rv2649	-	0.0131437	[X] Mobilome: prophages, transposons	transposase IS6110
Rv2710	sigB	0.0123306	[K] Transcription	RNA polymerase sigma factor SigB
Rv2714	-	0.0276117		hypothetical protein
Rv2728c	-	0.0455176		hypothetical protein
Rv2787	-	0.0495194		hypothetical protein
Rv2799	-	0.0301194		hypothetical protein
Rv2809	-	0.0198027		hypothetical protein
Rv2812	-	0.00886776	[X] Mobilome: prophages, transposons	transposase
Rv2814c	-	0.0107333	[X] Mobilome: prophages, transposons	transposase
Rv2822c	-	0.00177451		hypothetical protein
Rv2949c	-	0.0347898		hypothetical protein
Rv2962c	-	0.00613028	[G] Carbohydrate transport and metabolism	glycosyl transferase
Rv2997	-	0.0492984	[Q] Secondary metabolites biosynthesis, transport and catabolism	alanine rich dehydrogenase
Rv3067	-	0.0278178		hypothetical protein
Rv3068c	pgmA	0.0466928	[G] Carbohydrate transport and metabolism	phosphoglucomutase
Rv3108	-	0.0140419		hypothetical protein
Rv3114	-	0.035459		hypothetical protein
Rv3185	-	0.0161443	[X] Mobilome: prophages, transposons	transposase
Rv3187	-	0.01307	[X] Mobilome: prophages, transposons	transposase
Rv3200c	-	0.0310752	[P] Inorganic ion transport and metabolism	transmembrane cation transporter
Rv3220c	-	0.0198335	[T] Signal transduction mechanisms	two component sensor kinase
Rv3235	-	0.0293989		hypothetical protein
Rv3256c	-	0.0142809		hypothetical protein
Rv3304	-	0.0183781		hypothetical protein
Rv3307	deoD	0.0387145	[F] Nucleotide transport and metabolism	purine nucleoside phosphorylase
Rv3326	-	0.00695764	[X] Mobilome: prophages, transposons	transposase
Rv3348	-	0.00088029	[X] Mobilome: prophages, transposons	transposase
Rv3355c	-	0.00358845		hypothetical protein
Rv3359	-	0.024734	[H] Coenzyme transport and metabolism	oxidoreductase
Rv3380c	-	0.0351805	[X] Mobilome: prophages, transposons	transposase
Rv3401	-	0.00223327		hypothetical protein
Rv3407	-	0.0286153		hypothetical protein
Rv3409c	choD	0.0324136	[I] Lipid transport and metabolism	cholesterol oxidase precursor
Rv3438	-	0.037212		hypothetical protein
Rv3444c	esxT	0.0244386		putative ESAT-6 like protein ESXT
Rv3449	mycP4	0.0131469	[O] Posttranslational modification, protein turnover, chaperones	membrane-anchored mycosin
Rv3453	-	0.0305897		transmembrane protein
Rv3475	-	0.0286285	[X] Mobilome: prophages, transposons	transposase IS6110
Rv3484	cpsA	0.049128		hypothetical protein
Rv3494c	mce4F	0.0309049	[M] Cell wall/membrane/envelope biogenesis	MCE-family protein MCE4F
Rv3497c	mce4C	0.0319783	[M] Cell wall/membrane/envelope biogenesis	MCE-family protein MCE4C
Rv3498c	mce4B	0.0279231	[M] Cell wall/membrane/envelope biogenesis	MCE-family protein MCE4B
Rv3500c	yrbE4B	0.0197673	[M] Cell wall/membrane/envelope biogenesis	integral membrane protein YrbE4b
Rv3502c	hsd4A	0.0446555	[I] Lipid transport and metabolism	3-ketoacyl-(acyl-carrier-protein) reductase
Rv3516	echA19	0.0359988	[I] Lipid transport and metabolism	enoyl-CoA hydratase
Rv3529c	-	0.00286498		hypothetical protein
Rv3531c	-	0.038937		hypothetical protein
Rv3534c	hsaF	0.0437727	[E] Amino acid transport and metabolism	4-hydroxy-2-ketovalerate aldolase
Rv3537	kstD	0.0341876	[C] Energy production and conversion	3-ketosteroid-delta-1-dehydrogenase
Rv3542c	-	0.0471169		hypothetical protein
Rv3544c	fadE28	0.0428928	[I] Lipid transport and metabolism	acyl-CoA dehydrogenase FADE28
Rv3546	fadA5	0.00428998	[I] Lipid transport and metabolism	acetyl-CoA acetyltransferase
Rv3548c	-	0.00312665	[I] Lipid transport and metabolism	short chain dehydrogenase
Rv3551	-	0.0406063	[I] Lipid transport and metabolism	CoA-transferase subunit alpha
Rv3553	-	0.0374169	[H] Coenzyme transport and metabolism	oxidoreductase
Rv3561	fadD3	0.0187443	[I] Lipid transport and metabolism	long-chain-fatty-acid--CoA ligase
Rv3571	kshB	0.0011967	[C] Energy production and conversion	hemoglobine-like protein
Rv3577	-	0.034977		hypothetical protein
Rv3589	mutY	0.0211721	[L] Replication, recombination and repair	adenine glycosylase MutY
Rv3590c	PE_PGRS58	0.0146109		PE-PGRS family protein
Rv3617	ephA	0.0138421	[H] Coenzyme transport and metabolism [R] General function prediction only	epoxide hydrolase EphA
Rv3632	-	0.0197291		hypothetical protein
Rv3657c	-	0.0239721		hypothetical protein
Rv3664c	dppC	0.00794159	[P] Inorganic ion transport and metabolism [E] Amino acid transport and metabolism	peptide ABC transporter transmembrane protein
Rv3704c	gshA	0.0125384	[H] Coenzyme transport and metabolism	glutamate--cysteine ligase gshA (gamma-glutamylcysteine synthetase) (gamma-ECS) (GCS) (gamma-glutamyl-L-cysteine synthetase)
Rv3722c	-	0.0127133		hypothetical protein
Rv3723	-	0.0316029		transmembrane protein
Rv3730c	-	0.0144553		hypothetical protein
Rv3762c	-	0.0126725	[Q] Secondary metabolites biosynthesis, transport and catabolism	hydrolase
Rv3816c	-	0.0014743	[I] Lipid transport and metabolism	acyltransferase
Rv3820c	papA2	0.041055		polyketide synthase associated protein PapA2
Rv3825c	pks2	0.0397634	[Q] Secondary metabolites biosynthesis, transport and catabolism	polyketide synthase PKS2
Rv3844	-	0.00198507	[X] Mobilome: prophages, transposons	transposase
Rv3848	-	0.0191521		transmembrane protein
Rv3853	menG	0.0226666	[J] Translation, ribosomal structure and biogenesis	ribonuclease activity regulator protein RraA
Rv3880c	-	0.0199627		hypothetical protein
Rv3894c	-	0.00753244		hypothetical protein

## Sheet: common genes between ttest-log2
Table:	The list of 59 significant outlier genes identified through >1 log2 fold change (p ≤ 0.05 ) in H37rV data analysis.
	This list also contains 21 genes identified as significant outlier at p ≤ 0.01
columns definition
gene_name	Locus tags that are systematically applied to every gene in a genome
gene_symbol	symbol given to a unique gene
p-value	p-value generated by performing a Welch's t-test to compare the mean effective density of genes between Glycerol and Cholestrol across the entire genome
Low_fitness_condition	Condition at which genes showed low fitness due to mutation
Log2-fold change	logarithm of the ratio (G/C) per gene using base 2 (log2)
COG	Clusters of Orthologous Groups (COG) categories associated with important genes
Gene Product	Gene Product name providing information of gene function
gene_name	synonym	p-value	Log2-fold change	Low_fitness_condition	COG	Gene Product
Rv0012	-	0.0444939	1.03426	Cholestrol		hypothetical protein
Rv0019c	-	0.0410883	1.30177	Cholestrol		hypothetical protein
Rv0101	nrp	0.00556511	2.20015	Cholestrol	[Q] Secondary metabolites biosynthesis, transport and catabolism	peptide synthetase
Rv0188	-	0.00680697	1.05737	Cholestrol		transmembrane protein
Rv0256c	PPE2	0.041816	1.00653	Cholestrol	[S] Function unknown	PPE family protein
Rv0310c	-	0.0318253	1.29208	Cholestrol		hypothetical protein
Rv0343	iniC	0.0176621	1.06744	Cholestrol	[L] Replication, recombination and repair	isoniazid inductible gene protein INIC
Rv0385	-	0.00261004	1.99221	Cholestrol		hypothetical protein
Rv0454	-	0.0266742	1.57094	Cholestrol		hypothetical protein
Rv0485	-	0.000984035	2.86832	Cholestrol	[K] Transcription	transcriptional regulatory protein
Rv0495c	-	0.00364933	1.72864	Cholestrol		hypothetical protein
Rv0503c	cmaA2	0.00118206	2.38821	Cholestrol	[I] Lipid transport and metabolism	cyclopropane-fatty-acyl-phospholipid synthase 2
Rv0625c	-	0.03257	1.59237	Cholestrol	[S] Function unknown	transmembrane protein
Rv0697	-	0.0228169	1.04886	Cholestrol	[I] Lipid transport and metabolism	dehydrogenase
Rv0752c	fadE9	0.0321722	1.06279	Cholestrol	[I] Lipid transport and metabolism	acyl-CoA dehydrogenase FADE9
Rv0761c	adhB	0.00606675	1.09791	Cholestrol	[R] General function prediction only	zinc-containing alcohol dehydrogenase NAD dependent ADHB
Rv0797	-	0.0352973	1.92731	Cholestrol	[X] Mobilome: prophages, transposons	IS1547 transposase
Rv0876c	-	0.00657494	1.42222	Cholestrol		transmembrane protein
Rv1159	pimE	0.0108727	1.12871	Cholestrol		mannosyltransferase
Rv1355c	moeY	0.00743792	1.70313	Cholestrol		hypothetical protein
Rv1360	-	0.0428552	1.31035	Cholestrol	[H] Coenzyme transport and metabolism	oxidoreductase
Rv1768	PE_PGRS31	0.0327917	1.2783	Cholestrol		PE-PGRS family protein
Rv1829	-	0.000497732	1.68735	Cholestrol		hypothetical protein
Rv1963c	mce3R	0.0467231	1.24017	Cholestrol	[M] Cell wall/membrane/envelope biogenesis	transcriptional repressor (probably TETR-family) MCE3R
Rv1967	mce3B	0.00323765	1.09424	Cholestrol	[M] Cell wall/membrane/envelope biogenesis	MCE-family protein MCE3B
Rv2095c	-	0.000612798	1.71378	Cholestrol	[K] Transcription	hypothetical protein
Rv2170	-	0.0271621	1.15031	Cholestrol		hypothetical protein
Rv2388c	hemN	0.0290773	2.49064	Cholestrol	[H] Coenzyme transport and metabolism	coproporphyrinogen III oxidase
Rv2710	sigB	0.0123306	1.66015	Cholestrol	[K] Transcription	RNA polymerase sigma factor SigB
Rv2787	-	0.0495194	1.93185	Cholestrol		hypothetical protein
Rv2799	-	0.0301194	1.45037	Cholestrol		hypothetical protein
Rv2809	-	0.0198027	1.17979	Cholestrol		hypothetical protein
Rv2822c	-	0.00177451	1.09765	Cholestrol		hypothetical protein
Rv2962c	-	0.00613028	1.86255	Cholestrol	[C] Energy production and conversion [G] Carbohydrate transport and metabolism	glycosyl transferase
Rv3068c	pgmA	0.0466928	2.71612	Cholestrol	[G] Carbohydrate transport and metabolism	phosphoglucomutase
Rv3220c	-	0.0198335	1.97995	Cholestrol	[T] Signal transduction mechanisms	two component sensor kinase
Rv3401	-	0.00223327	2.20327	Cholestrol	[G] Carbohydrate transport and metabolism	hypothetical protein
Rv3497c	mce4C	0.0319783	2.33971	Cholestrol	[M] Cell wall/membrane/envelope biogenesis	MCE-family protein MCE4C
Rv3498c	mce4B	0.0279231	1.54039	Cholestrol	[M] Cell wall/membrane/envelope biogenesis	MCE-family protein MCE4B
Rv3500c	yrbE4B	0.0197673	1.88207	Cholestrol	[M] Cell wall/membrane/envelope biogenesis	integral membrane protein YrbE4b
Rv3502c	hsd4A	0.0446555	1.92263	Cholestrol	[I] Lipid transport and metabolism [Q] Secondary metabolites biosynthesis, transport and catabolism	3-ketoacyl-(acyl-carrier-protein) reductase
Rv3529c	-	0.00286498	1.58779	Cholestrol		hypothetical protein
Rv3531c	-	0.038937	1.13414	Cholestrol		hypothetical protein
Rv3537	kstD	0.0341876	1.64374	Cholestrol	[C] Energy production and conversion	3-ketosteroid-delta-1-dehydrogenase
Rv3542c	-	0.0471169	2.39703	Cholestrol		hypothetical protein
Rv3544c	fadE28	0.0428928	1.89823	Cholestrol	[I] Lipid transport and metabolism	acyl-CoA dehydrogenase FADE28
Rv3546	fadA5	0.00428998	1.7286	Cholestrol	[I] Lipid transport and metabolism	acetyl-CoA acetyltransferase
Rv3548c	-	0.00312665	1.31442	Cholestrol	[I] Lipid transport and metabolism	short chain dehydrogenase
Rv3553	-	0.0374169	2.38313	Cholestrol	[R] General function prediction only	oxidoreductase
Rv3561	fadD3	0.0187443	1.7564	Cholestrol	[I] Lipid transport and metabolism	long-chain-fatty-acid--CoA ligase
Rv3571	kshB	0.0011967	2.41219	Cholestrol	[C] Energy production and conversion	hemoglobine-like protein
Rv3617	ephA	0.0138421	1.40752	Cholestrol	[H] Coenzyme transport and metabolism	epoxide hydrolase EphA
Rv3664c	dppC	0.00794159	1.08724	Cholestrol	[P] Inorganic ion transport and metabolism [E] Amino acid transport and metabolism	peptide ABC transporter transmembrane protein
Rv3704c	gshA	0.0125384	1.04236	Cholestrol	[H] Coenzyme transport and metabolism	glutamate--cysteine ligase gshA (gamma-glutamylcysteine synthetase) (gamma-ECS) (GCS) (gamma-glutamyl-L-cysteine synthetase)
Rv3723	-	0.0316029	1.04832	Cholestrol		transmembrane protein
Rv3730c	-	0.0144553	1.11157	Cholestrol		hypothetical protein
Rv3762c	-	0.0126725	1.0683	Cholestrol	[Q] Secondary metabolites biosynthesis, transport and catabolism	hydrolase
Rv3848	-	0.0191521	1.52824	Cholestrol	[R] General function prediction only	transmembrane protein
Rv3894c	-	0.00753244	1.69461	Cholestrol		hypothetical protein

## Sheet: Common genes t test and influen
Table:	The list of 27 significant influential genes identified through cook's distance at p ≤ 0.05 in H37rV data analysis.
	This list also contains 7 significant influential genes identified through cook's distance at p ≤ 0.01
columns definition
gene_name	Locus tags that are systematically applied to every gene in a genome
gene_symbol	symbol given to a unique gene
p-value	p-value generated by performing a Welch's t-test to compare the mean effective density of genes between Glycerol and Cholestrol across the entire genome
Low_fitness_condition	Condition at which genes showed low fitness due to mutation
Influential	Influence of a gene's effective density when performing a least-squares regression analysis quantified through cooks distance. Genes that have a cook's distance of more than 4/n (n=number of genes in the data set) are considered influential
COG	Clusters of Orthologous Groups (COG) categories associated with important genes
Gene Product	Gene Product name providing information of gene function
Locus	Gene_symbol	p-value	Influential	Low_fitness_condition	COG	Gene Product
Rv0040c	mtc28	0.0398246	yes	G		secreted proline rich protein MTC28 (proline rich 28 kDa antigen)
Rv0061	-	0.0450402	yes	G		hypothetical protein
Rv0101	nrp	0.00556511	yes	C	[Q] Secondary metabolites biosynthesis, transport and catabolism	peptide synthetase
Rv0310c	-	0.0318253	yes	C		hypothetical protein
Rv0343	iniC	0.0176621	yes	C	[L] Replication, recombination and repair	isoniazid inductible gene protein INIC
Rv0385	-	0.00261004	yes	C		hypothetical protein
Rv0454	-	0.0266742	yes	C		hypothetical protein
Rv0485	-	0.000984035	yes	C	[K] Transcription	transcriptional regulatory protein
Rv0503c	cmaA2	0.00118206	yes	C	[I] Lipid transport and metabolism	cyclopropane-fatty-acyl-phospholipid synthase 2
Rv0625c	-	0.03257	yes	C	[S] Function unknown	transmembrane protein
Rv0796	-	0.0165345	yes	C	[X] Mobilome: prophages, transposons	transposase IS6110
Rv1084	-	0.0422018	yes	C		hypothetical protein
Rv1369c	-	0.0319849	yes	C	[X] Mobilome: prophages, transposons	transposase
Rv1550	fadD11	0.0393891	yes	C	[I] Lipid transport and metabolism	fatty-acid-CoA ligase
Rv2072c	cobL	0.00717724	yes	C	[H] Coenzyme transport and metabolism	precorrin-6y methyltransferase CobL
Rv2167c	-	0.0150957	yes	C	[X] Mobilome: prophages, transposons	transposase
Rv2374c	hrcA	0.00870456	yes	C	[K] Transcription	heat-inducible transcription repressor
Rv2386c	mbtI	0.0189116	yes	C	[E] Amino acid transport and metabolism [H] Coenzyme transport and metabolism	salicylate synthase MbtI
Rv3494c	mce4F	0.0309049	yes	C	[M] Cell wall/membrane/envelope biogenesis	MCE-family protein MCE4F
Rv3497c	mce4C	0.0319783	yes	C	[M] Cell wall/membrane/envelope biogenesis	MCE-family protein MCE4C
Rv3500c	yrbE4B	0.0197673	yes	C	[M] Cell wall/membrane/envelope biogenesis	integral membrane protein YrbE4b
Rv3542c	-	0.0471169	yes	C		hypothetical protein
Rv3544c	fadE28	0.0428928	yes	C	[I] Lipid transport and metabolism	acyl-CoA dehydrogenase FADE28
Rv3546	fadA5	0.00428998	yes	C	[I] Lipid transport and metabolism	acetyl-CoA acetyltransferase
Rv3551	-	0.0406063	yes	C	[I] Lipid transport and metabolism	CoA-transferase subunit alpha
Rv3561	fadD3	0.0187443	yes	C	[I] Lipid transport and metabolism	long-chain-fatty-acid--CoA ligase
Rv3704c	gshA	0.0125384	yes	C	[H] Coenzyme transport and metabolism	glutamate--cysteine ligase gshA (gamma-glutamylcysteine synthetase) (gamma-ECS) (GCS) (gamma-glutamyl-L-cysteine synthetase)

## Sheet: Common gene three analytical 
Table:	The list of 15 statistically significant genes (p ≤ 0.05) detected as common in all three statistical method.
	This list also contains 5 statistically significant genes (p ≤ 0.01) detected common in all three statistical methods
columns definition
gene_name	Locus tags that are systematically applied to every gene in a genome
gene_symbol	symbol given to a unique gene
p-value	p-value generated by performing a Welch's t-test to compare the mean effective density of genes between Glycerol and Cholestrol across the entire genome
Low_fitness_condition	Condition at which genes showed low fitness due to mutation
Influential	Influence of a gene's effective density when performing a least-squares regression analysis quantified through cooks distance. Genes that has a cook's distance of more than 4/n (n=number of genes in the data set) are influential
COG	Clusters of Orthologous Groups (COG) categories associated with important genes
Gene Product	Gene Product name providing information of gene function
Locus	synonym	Description	Effective.density.C	Effective.density.G	log2folddensity.x	Low_fitness_condition	log2folddensity.y	influential	p.value	t	Gene description	COG
Rv0101	nrp	peptide synthetase	0.100763	0.463035	2.20015	C	2.20015	Yes	0.00556511	7.84704	peptide synthetase	[Q] Secondary metabolites biosynthesis, transport and catabolism
Rv0310c	-	hypothetical protein	0.277717	0.680076	1.29208	C	1.29208	Yes	0.0318253	5.11789	hypothetical protein
Rv0343	iniC	isoniazid inductible gene protein INIC	0.326439	0.684123	1.06744	C	1.06744	Yes	0.0176621	4.76714	isoniazid inductible gene protein INIC	[L] Replication, recombination and repair
Rv0385	-	hypothetical protein	0.141597	0.563337	1.99221	C	1.99221	Yes	0.00261004	10.4834	hypothetical protein
Rv0454	-	hypothetical protein	0.236368	0.702246	1.57094	C	1.57094	Yes	0.0266742	15.7547	hypothetical protein
Rv0485	-	transcriptional regulatory protein	0.0769148	0.561642	2.86832	C	2.86832	Yes	0.000984035	31.5994	transcriptional regulatory protein	[K] Transcription
Rv0503c	cmaA2	cyclopropane-fatty-acyl-phospholipid synthase 2	0.101868	0.533289	2.38821	C	2.38821	Yes	0.00118206	12.9235	cyclopropane-fatty-acyl-phospholipid synthase 2	[I] Lipid transport and metabolism
Rv0625c	-	transmembrane protein	0.207235	0.624905	1.59237	C	1.59237	Yes	0.03257	6.53898	transmembrane protein	[S] Function unknown
Rv3497c	mce4C	MCE-family protein MCE4C	0.12396	0.627486	2.33971	C	2.33971	Yes	0.0319783	9.31958	MCE-family protein MCE4C	[M] Cell wall/membrane/envelope biogenesis
Rv3500c	yrbE4B	integral membrane protein YrbE4b	0.146379	0.539559	1.88207	C	1.88207	Yes	0.0197673	8.28289	mce4 operon a	[M] Cell wall/membrane/envelope biogenesis
Rv3542c	-	hypothetical protein	0.1	0.526717	2.39703	C	2.39703	Yes	0.0471169	13.4868	hypothetical protein	[R] General function prediction only
Rv3544c	fadE28	acyl-CoA dehydrogenase FADE28	0.160549	0.598454	1.89823	C	1.89823	Yes	0.0428928	3.83095	acyl-CoA dehydrogenase FADE28	[I] Lipid transport and metabolism
Rv3546	fadA5	acetyl-CoA acetyltransferase	0.262521	0.870014	1.7286	C	1.7286	Yes	0.00428998	7.86568	acetyl-CoA acetyltransferase	[I] Lipid transport and metabolism
Rv3561	fadD3	long-chain-fatty-acid--CoA ligase	0.175149	0.591747	1.7564	C	1.7564	Yes	0.0187443	13.478	long-chain-fatty-acid--CoA ligase	[I] Lipid transport and metabolism
Rv3704c	gshA	glutamate--cysteine ligase gshA (gamma-glutamylcysteine synthetase) (gamma-ECS) (GCS) (gamma-glutamyl-L-cysteine synthetase)	0.283865	0.584644	1.04236	C	1.04236	Yes	0.0125384	9.33401	glutamate--cysteine ligase gshA (gamma-glutamylcysteine synthetase) (gamma-ECS) (GCS) (gamma-glutamyl-L-cysteine synthetase)	[H] Coenzyme transport and metabolism
