# Supplementary material for: Whole genome-scale assessment of gene fitness of Novosphingobium aromaticavorans during spaceflight
Source: BMC Genomics. 2023 Dec 16;24:782. doi: 10.1186/s12864-023-09799-z (PMC10725011; doi:10.1186/s12864-023-09799-z)
Supplement: Supplementary file 18 — Supplementary Material 18 [file 12864_2023_9799_MOESM18_ESM.xlsx]

## Sheet: Log2 fold change
Table:	The list of 20 genes detected as common between already published genes predicted as essential for the growth of cholestrol and outlier genes detected through log2 fold change via TnDivA
columns definition
gene_name	Locus tags that are systematically applied to every gene in a genome
gene_symbol	symbol given to a unique gene
Ratio(G/C)	ratio of the average effective density in "Glycerol" to the average effective density in "Cholestrol" per gene
Log2-fold change	logarithm of the ratio (G/C) per gene using base 2 (log2)
COG	Clusters of Orthologous Groups (COG) categories associated with important genes
Gene Product	Gene Product name providing information of gene function
Published data of H37rV
cholesterol/glycerol	Ration of mean read counts in cholestrol growth condition to Glycerol condition
p value	p-value generated based on hyperbolic threshold (y = 3.8/x+0.7). Genes above this threshold are annotated as required for growth on cholestero
Differentially essential	Growth condition for which the specified genes are differentially essential
							Published data of H37rV
gene_name	Gene_symbol	Ratio G/C	p-value	log2folddensity.x	COG.categories	Gene product	cholesterol/glycerol	p value	Differentially essential
Rv0485	-	7.30213	0.000984035	2.86832	[K] Transcription	transcriptional regulatory protein	0.02	0	Cholestrol
Rv0495c	-	3.31414	0.00364933	1.72864		hypothetical protein	0.081	0.002	Cholestrol
Rv0761c	adhB	2.14045	0.00606675	1.09791	[R] General function prediction only	zinc-containing alcohol dehydrogenase NAD dependent ADHB	0.051	0.006	Cholestrol
Rv0876c	-	2.67997	0.00657494	1.42222		transmembrane protein	0.421	0.001	Cholestrol
Rv1963c	mce3R	2.36226	0.0467231	1.24017	[M] Cell wall/membrane/envelope biogenesis	transcriptional repressor (probably TETR-family) MCE3R	0.057	0	Cholestrol
Rv2710	sigB	3.1605	0.0123306	1.66015	[K] Transcription	RNA polymerase sigma factor SigB	0.132	0.004	Cholestrol
Rv2799	-	2.73278	0.0301194	1.45037		hypothetical protein	0.262	0.001	Cholestrol
Rv3497c	mce4C	5.06202	0.0319783	2.33971	[M] Cell wall/membrane/envelope biogenesis	MCE-family protein MCE4C	0.045	0	Cholestrol
Rv3498c	mce4B	2.90874	0.0279231	1.54039	[M] Cell wall/membrane/envelope biogenesis	MCE-family protein MCE4B	0.06	0.001	Cholestrol
Rv3500c	yrbE4B	3.68604	0.0197673	1.88207	[M] Cell wall/membrane/envelope biogenesis	integral membrane protein YrbE4b	0.016	0	Cholestrol
Rv3502c	hsd4A	3.79115	0.0446555	1.92263	[I] Lipid transport and metabolism_x000D_ [Q] Secondary metabolites biosynthesis, transport and catabolism	3-ketoacyl-(acyl-carrier-protein) reductase	0.004	0	Cholestrol
Rv3531c	-	2.19487	0.038937	1.13414		hypothetical protein	0.279	0	Cholestrol
Rv3537	kstD	3.12476	0.0341876	1.64374	[C] Energy production and conversion	3-ketosteroid-delta-1-dehydrogenase	0.109	0	Cholestrol
Rv3542c	-	5.26717	0.0471169	2.39703		hypothetical protein	0.054	0.002	Cholestrol
Rv3544c	fadE28	3.72755	0.0428928	1.89823	[I] Lipid transport and metabolism	acyl-CoA dehydrogenase FADE28	0.006	0	Cholestrol
Rv3546	fadA5	3.31407	0.00428998	1.7286	[I] Lipid transport and metabolism	acetyl-CoA acetyltransferase	0.04	0	Cholestrol
Rv3548c	-	2.48702	0.00312665	1.31442	[I] Lipid transport and metabolism	short chain dehydrogenase	0.01	0	Cholestrol
Rv3553	-	5.21667	0.0374169	2.38313	[R] General function prediction only	oxidoreductase	0.021	0	Cholestrol
Rv3561	fadD3	3.37853	0.0187443	1.7564	[I] Lipid transport and metabolism	long-chain-fatty-acid--CoA ligase	0.218	0.001	Cholestrol
Rv3571	kshB	5.32283	0.0011967	2.41219	[C] Energy production and conversion	hemoglobine-like protein	0.008	0	Cholestrol

## Sheet: Influential
Table:	The list of 10 genes detected as common between already published genes predicted as essential for the growth of cholestrol and influential gene detected through cook's distance via TnDivA
columns definition
gene_name	Locus tags that are systematically applied to every gene in a genome
gene_symbol	symbol given to a unique gene
Ratio(G/C)	ratio of the average effective density in "Glycerol" to the average effective density in "Cholestrol" per gene
influential	Influence of a gene's effective density when performing a least-squares regression analysis quantified through cooks distance. Genes that have a cook's distance of more than 4/n (n=number of genes in the data set) are considered influential
COG	Clusters of Orthologous Groups (COG) categories associated with important genes
Gene Product	Gene Product name providing information of gene function
Published data of H37rV
cholesterol/glycerol	Ration of mean read counts in cholestrol growth condition to Glycerol condition
p value	p-value generated based on hyperbolic threshold (y = 3.8/x+0.7). Genes above this threshold are annotated as required for growth on cholestero
Differentially essential	Growth condition for which the specified genes are differentially essential
						Published data of H37rV
gene_name	Gene_symbol	Gene product	p-value	Influential	COG	cholesterol/glycerol	p-values	Differentially essential
Rv0485	-	transcriptional regulatory protein	0.000984035	yes	[K] Transcription	0.02	0	Cholestrol
Rv1084	-	hypothetical protein	0.0422018	yes		0.428	0.001	Cholestrol
Rv3494c	mce4F	MCE-family protein MCE4F	0.0309049	yes	[M] Cell wall/membrane/envelope biogenesis	0.007	0	Cholestrol
Rv3497c	mce4C	MCE-family protein MCE4C	0.0319783	yes	[M] Cell wall/membrane/envelope biogenesis	0.045	0	Cholestrol
Rv3500c	yrbE4B	integral membrane protein YrbE4b	0.0197673	yes	[M] Cell wall/membrane/envelope biogenesis	0.016	0	Cholestrol
Rv3542c	-	hypothetical protein	0.0471169	yes		0.054	0.002	Cholestrol
Rv3544c	fadE28	acyl-CoA dehydrogenase FADE28	0.0428928	yes	[I] Lipid transport and metabolism	0.006	0	Cholestrol
Rv3546	fadA5	acetyl-CoA acetyltransferase	0.00428998	yes	[I] Lipid transport and metabolism	0.04	0	Cholestrol
Rv3551	-	CoA-transferase subunit alpha	0.0406063	yes	[I] Lipid transport and metabolism	0.007	0	Cholestrol
Rv3561	fadD3	long-chain-fatty-acid--CoA ligase	0.0187443	yes	[I] Lipid transport and metabolism	0.218	0.001	Cholestrol

## Sheet: t-test 
Table S26	The list of 28 genes detected as common between already published genes predicted as essential for the growth of cholestrol and statistcially significant genes at p ≤ 0.05 via TnDivA
	This list also contains 7 genes detected as common between already published genes predicted as essential for the growth of cholestrol and statistcially significant genes at p ≤ 0.01 using TnDivA
columns definition
gene_name	Locus tags that are systematically applied to every gene in a genome
gene_symbol	symbol given to a unique gene
p-value	p-value generated by performing a Welch's t-test to compare the mean effective density of genes between Ground and ISS across the entire genome
COG	Clusters of Orthologous Groups (COG) categories associated with important genes
Gene Product	Gene Product name providing information of gene function
Published data of H37rV
cholesterol/glycerol	Ration of mean read counts in cholestrol growth condition to Glycerol condition
p value	p-value generated based on hyperbolic threshold (y = 3.8/x+0.7). Genes above this threshold are annotated as required for growth on cholestero
Differentially essential	Growth condition for which the specified genes are differentially essential
					Published data of H37rV
gene_name	Gene_symbol	p-value	COG	Gene product	cholesterol.glycerol.x	p.value.y	Differentially essential
Rv0009	ppiA	0.0149183	[O] Posttranslational modification, protein turnover, chaperones	iron-regulated peptidyl-prolyl cis-trans isomerase A	0.269	0.003	Cholestrol
Rv0485	-	0.000984035	[K] Transcription	transcriptional regulatory protein	0.02	0	Cholestrol
Rv0495c	-	0.00364933		hypothetical protein	0.081	0.002	Cholestrol
Rv0655	mkl	0.0355861	[M] Cell wall/membrane/envelope biogenesis	ribonucleotide ABC transporter ATP-binding protein	0.149	0.001	Cholestrol
Rv0761c	adhB	0.00606675	[R] General function prediction only	zinc-containing alcohol dehydrogenase NAD dependent ADHB	0.051	0.006	Cholestrol
Rv0876c	-	0.00657494		transmembrane protein	0.421	0.001	Cholestrol
Rv1084	-	0.0422018		hypothetical protein	0.428	0.001	Cholestrol
Rv1963c	mce3R	0.0467231	[M] Cell wall/membrane/envelope biogenesis	transcriptional repressor (probably TETR-family) MCE3R	0.057	0	Cholestrol
Rv2710	sigB	0.0123306	[K] Transcription	RNA polymerase sigma factor SigB	0.132	0.004	Cholestrol
Rv2799	-	0.0301194		hypothetical protein	0.262	0.001	Cholestrol
Rv3494c	mce4F	0.0309049	[M] Cell wall/membrane/envelope biogenesis	MCE-family protein MCE4F	0.007	0	Cholestrol
Rv3497c	mce4C	0.0319783	[M] Cell wall/membrane/envelope biogenesis	MCE-family protein MCE4C	0.045	0	Cholestrol
Rv3498c	mce4B	0.0279231	[M] Cell wall/membrane/envelope biogenesis	MCE-family protein MCE4B	0.06	0.001	Cholestrol
Rv3500c	yrbE4B	0.0197673	[M] Cell wall/membrane/envelope biogenesis	integral membrane protein YrbE4b	0.016	0	Cholestrol
Rv3502c	hsd4A	0.0446555	[I] Lipid transport and metabolism	3-ketoacyl-(acyl-carrier-protein) reductase	0.004	0	Cholestrol
Rv3531c	-	0.038937		hypothetical protein	0.279	0	Cholestrol
Rv3534c	hsaF	0.0437727	[E] Amino acid transport and metabolism	4-hydroxy-2-ketovalerate aldolase	0.225	0.003	Cholestrol
Rv3537	kstD	0.0341876	[C] Energy production and conversion	3-ketosteroid-delta-1-dehydrogenase	0.109	0	Cholestrol
Rv3542c	-	0.0471169		hypothetical protein	0.054	0.002	Cholestrol
Rv3544c	fadE28	0.0428928	[I] Lipid transport and metabolism	acyl-CoA dehydrogenase FADE28	0.006	0	Cholestrol
Rv3546	fadA5	0.00428998	[I] Lipid transport and metabolism	acetyl-CoA acetyltransferase	0.04	0	Cholestrol
Rv3548c	-	0.00312665	[I] Lipid transport and metabolism	short chain dehydrogenase	0.01	0	Cholestrol
Rv3551	-	0.0406063	[I] Lipid transport and metabolism	CoA-transferase subunit alpha	0.007	0	Cholestrol
Rv3553	-	0.0374169	[H] Coenzyme transport and metabolism	oxidoreductase	0.021	0	Cholestrol
Rv3561	fadD3	0.0187443	[I] Lipid transport and metabolism	long-chain-fatty-acid--CoA ligase	0.218	0.001	Cholestrol
Rv3571	kshB	0.0011967	[C] Energy production and conversion	hemoglobine-like protein	0.008	0	Cholestrol
Rv3820c	papA2	0.041055		polyketide synthase associated protein PapA2	0.376	0	Cholestrol
Rv3825c	pks2	0.0397634	[Q] Secondary metabolites biosynthesis, transport and catabolism	polyketide synthase PKS2	0.4	0	Cholestrol

## Sheet: Common genes 
Table:	The list of 6 genes detected as common between already published genes predicted as essential for the growth of cholestrol and statistically signficant common genes across all three statistical methods in TnDivA
columns definition
gene_name	Locus tags that are systematically applied to every gene in a genome
gene_symbol	symbol given to a unique gene
Log2-fold change	logarithm of the ratio (G/C) per gene using base 2 (log2)
influential	Influence of a gene's effective density when performing a least-squares regression analysis quantified through cooks distance. Genes that have a cook's distance of more than 4/n (n=number of genes in the data set) are considered influential
p-value	p-value generated by performing a Welch's t-test to compare the mean effective density of genes between Ground and ISS across the entire genome
COG	Clusters of Orthologous Groups (COG) categories associated with important genes
Gene Product	Gene Product name providing information of gene function
Published data of H37rV
cholesterol/glycerol	Ration of mean read counts in cholestrol growth condition to Glycerol condition
p value	p-value generated based on hyperbolic threshold (y = 3.8/x+0.7). Genes above this threshold are annotated as required for growth on cholestero
Differentially essential	Growth condition for which the specified genes are differentially essential
							Published data of H37rV
gene_name	Gene_symbol	Gene product	log2folddensity.x	Influential	p-value	COG	cholesterol/glycerol	p-value	Differentially essential
Rv0485	-	transcriptional regulatory protein	2.86832	Yes	0.000984035	[K] Transcription_x000D_	0.02	0	Cholestrol
Rv3497c	mce4C	MCE-family protein MCE4C	2.33971	Yes	0.0319783	[M] Cell wall/membrane/envelope biogenesis	0.045	0	Cholestrol
Rv3500c	yrbE4B	integral membrane protein YrbE4b	1.88207	Yes	0.0197673	[M] Cell wall/membrane/envelope biogenesis	0.016	0	Cholestrol
Rv3542c	-	hypothetical protein	2.39703	Yes	0.0471169	[R] General function prediction only	0.054	0.002	Cholestrol
Rv3544c	fadE28	acyl-CoA dehydrogenase FADE28	1.89823	Yes	0.0428928	[I] Lipid transport and metabolism	0.006	0	Cholestrol
Rv3546	fadA5	acetyl-CoA acetyltransferase	1.7286	Yes	0.00428998	[I] Lipid transport and metabolism	0.04	0	Cholestrol
Rv3561	fadD3	long-chain-fatty-acid--CoA ligase	1.7564	Yes	0.0187443	[I] Lipid transport and metabolism	0.218	0.001	Cholestrol
